# Supplementary material for: Neuroplasticity and immune system are related to altered grey matter networks: a cohort study in sporadic Alzheimer’s disease
Source: Brain Commun. 2026 Jul 8;8(4):fcag257. doi: 10.1093/braincomms/fcag257 (PMC13373788; doi:10.1093/braincomms/fcag257)
Supplement: fcag257_Supplementary_Data [file fcag257_supplementary_data.zip]

Archive with 6 entries (6 files):
- Supplementary_Table_1.xlsx
- Supplementary_Table_2.xlsx
- Supplementary_Table_3.xlsx
- Supplementary_Table_4.xlsx
- Supplementary_Table_5.xlsx
- Supplementary_table_headings.docx
