# Supplementary material for: Neuroplasticity and immune system are related to altered grey matter networks: a cohort study in sporadic Alzheimer’s disease
Source: Brain Commun. 2026 Jul 8;8(4):fcag257. doi: 10.1093/braincomms/fcag257 (PMC13373788; doi:10.1093/braincomms/fcag257)
Supplement: fcag257_Supplementary_Data [file fcag257_supplementary_data.zip › Supplementary_Table_1.xlsx]

## Sheet: Supplementary table 1
Supplementary table 1: Associations of CSF protein levels and small world coefficient in ADC and ADNI. Model 1 showcases main protein effects regardless of clinical stage. Model 2 shows stage specific effects and contrast between clinical stages.
Protein info					Model 1				Model 2
					ADC		ADNI		ADC																					ADNI
										Stage specific effect sizes and p values								Stage contrast effect sizes and p values													Stage specific effect sizes and p values								Stage contrast effect sizes and p values
Uniprot	ProtInd.x	Genesymbol.x	n obs.x	n obs.y	sw Main beta±SE.x	sw Main p.x	sw Main beta±SE.y	sw Main p.y	sw ia diagnosis p.x	sw Control beta±SE.x	sw Control p.x	sw NC beta±SE.x	sw NC p.x	sw MCI beta±SE.x	sw MCI p.x	sw Dementia beta±SE.x	sw Dementia p.x	sw Control-NC beta±SE.x	sw Control-NC p.x	sw Control-MCI beta±SE.x	sw Control-MCI p.x	sw Control-Dementia beta±SE.x	sw Control-Dementia p.x	sw NC-MCI beta±SE.x	sw NC-MCI p.x	sw NC-Dementia beta±SE.x	sw NC-Dementia p.x	sw MCI-Dementia beta±SE.x	sw MCI-Dementia p.x	sw ia diagnosis p.y	sw Control beta±SE.y	sw Control p.y	sw NC beta±SE.y	sw NC p.y	sw MCI beta±SE.y	sw MCI p.y	sw Dementia beta±SE.y	sw Dementia p.y	sw Control-NC beta±SE.y	sw Control-NC p.y	sw Control-MCI beta±SE.y	sw Control-MCI p.y	sw Control-Dementia beta±SE.y	sw Control-Dementia p.y	sw NC-MCI beta±SE.y	sw NC-MCI p.y	sw NC-Dementia beta±SE.y	sw NC-Dementia p.y	sw MCI-Dementia beta±SE.y
O14522	PTPRT	PTPRT	493	n.m.	0.016±0.003	1.08437e-07	n.m.	n.m.	0.00997524	0.011±0.005	0.0134397	0.007±0.007	0.315957	0.011±0.006	0.0892869	0.032±0.006	3.5615e-08	0.004±0.008	0.949939	0.001±0.008	0.999541	-0.021±0.007	0.0249955	-0.004±0.009	0.979766	-0.025±0.009	0.0259318	-0.022±0.008	0.0518215	n.m.	n.m.	n.m.	n.m.	n.m.	n.m.	n.m.	n.m.	n.m.	n.m.	n.m.	n.m.	n.m.	n.m.	n.m.	n.m.	n.m.	n.m.	n.m.	n.m.
Q96RW7	HMCN1	HMCN1	493	n.m.	-0.013±0.002	3.2799e-07	n.m.	n.m.	0.168469	-0.008±0.005	0.114334	-0.004±0.006	0.545951	-0.017±0.005	0.0018761	-0.017±0.004	1.22597e-05	-0.004±0.008	0.949804	0.009±0.007	0.574202	0.009±0.006	0.477837	0.014±0.008	0.341422	0.013±0.007	0.254827	0±0.007	0.99989	n.m.	n.m.	n.m.	n.m.	n.m.	n.m.	n.m.	n.m.	n.m.	n.m.	n.m.	n.m.	n.m.	n.m.	n.m.	n.m.	n.m.	n.m.	n.m.	n.m.
P23470	PTPRG	PTPRG	493	n.m.	0.014±0.003	5.20619e-07	n.m.	n.m.	0.0111882	0.004±0.005	0.421848	0.008±0.006	0.17482	0.021±0.006	0.0003972	0.023±0.005	1.72325e-06	-0.004±0.007	0.950164	-0.018±0.008	0.097953	-0.02±0.007	0.0199354	-0.014±0.008	0.348053	-0.016±0.007	0.149219	-0.002±0.008	0.994046	n.m.	n.m.	n.m.	n.m.	n.m.	n.m.	n.m.	n.m.	n.m.	n.m.	n.m.	n.m.	n.m.	n.m.	n.m.	n.m.	n.m.	n.m.	n.m.	n.m.
Q9UQM7	CAMK2A	CAMK2A	493	n.m.	0.013±0.003	9.36703e-07	n.m.	n.m.	0.0255568	0.008±0.005	0.0979432	0.002±0.006	0.736326	0.013±0.006	0.0306768	0.022±0.004	2.30389e-07	0.006±0.008	0.86724	-0.005±0.008	0.904714	-0.014±0.006	0.111614	-0.011±0.008	0.56113	-0.02±0.007	0.0295499	-0.009±0.007	0.602305	n.m.	n.m.	n.m.	n.m.	n.m.	n.m.	n.m.	n.m.	n.m.	n.m.	n.m.	n.m.	n.m.	n.m.	n.m.	n.m.	n.m.	n.m.	n.m.	n.m.
Q6MZW2	FSTL4	FSTL4	493	n.m.	0.013±0.003	1.10762e-06	n.m.	n.m.	0.016115	0.006±0.005	0.208387	0.008±0.006	0.238379	0.01±0.005	0.0559246	0.025±0.005	9.8088e-08	-0.002±0.008	0.995824	-0.004±0.007	0.924798	-0.019±0.007	0.0161149	-0.003±0.008	0.98958	-0.018±0.008	0.114176	-0.015±0.007	0.144016	n.m.	n.m.	n.m.	n.m.	n.m.	n.m.	n.m.	n.m.	n.m.	n.m.	n.m.	n.m.	n.m.	n.m.	n.m.	n.m.	n.m.	n.m.	n.m.	n.m.
Q9UHC6	CNTNAP2	CNTNAP2	493	183	0.013±0.003	1.64255e-06	0.005±0.003	0.128102	0.0186113	0.004±0.005	0.436727	0.009±0.006	0.135836	0.013±0.005	0.0181468	0.023±0.004	3.10677e-07	-0.006±0.008	0.873695	-0.009±0.007	0.549129	-0.02±0.006	0.010637	-0.004±0.008	0.973237	-0.014±0.008	0.259399	-0.01±0.007	0.453503	0.482323	0±0.008	0.967151	0.003±0.009	0.763077	0.003±0.005	0.53633	0.014±0.007	0.0397676	-0.003±0.012	0.994565	-0.003±0.009	0.985077	-0.015±0.011	0.522885	0±0.01	0.999989	-0.012±0.011	0.723036	-0.011±0.009
Q9UHC6	CNTNAP2	CNTNAP2	493	183	0.013±0.003	1.64255e-06	0.006±0.003	0.0685029	0.0186113	0.004±0.005	0.436727	0.009±0.006	0.135836	0.013±0.005	0.0181468	0.023±0.004	3.10677e-07	-0.006±0.008	0.873695	-0.009±0.007	0.549129	-0.02±0.006	0.010637	-0.004±0.008	0.973237	-0.014±0.008	0.259399	-0.01±0.007	0.453503	0.682291	0.003±0.008	0.754734	0.008±0.008	0.28837	0.002±0.004	0.593851	0.01±0.006	0.0687173	-0.006±0.011	0.955242	0±0.009	0.999997	-0.008±0.01	0.859892	0.006±0.009	0.90781	-0.002±0.01	0.997034	-0.008±0.007
Q9UHC6	CNTNAP2	CNTNAP2	493	183	0.013±0.003	1.64255e-06	0.002±0.001	0.106834	0.0186113	0.004±0.005	0.436727	0.009±0.006	0.135836	0.013±0.005	0.0181468	0.023±0.004	3.10677e-07	-0.006±0.008	0.873695	-0.009±0.007	0.549129	-0.02±0.006	0.010637	-0.004±0.008	0.973237	-0.014±0.008	0.259399	-0.01±0.007	0.453503	0.710633	0.01±0.008	0.22797	-0.004±0.012	0.771114	0.002±0.002	0.273138	0.003±0.003	0.257231	0.014±0.015	0.798338	0.008±0.008	0.75581	0.007±0.009	0.87445	-0.005±0.012	0.973968	-0.007±0.013	0.946183	-0.002±0.003
Q15818	NPTX1	NPTX1	493	183	0.012±0.003	2.3353e-06	0.007±0.003	0.0186383	0.0383367	0.002±0.005	0.622581	0.008±0.006	0.151089	0.016±0.005	0.00145495	0.02±0.005	1.14983e-05	-0.006±0.007	0.852677	-0.014±0.007	0.187323	-0.018±0.007	0.0355907	-0.008±0.008	0.725307	-0.012±0.007	0.3629	-0.004±0.007	0.941448	0.0931475	-0.005±0.008	0.546274	0.004±0.008	0.613808	0.004±0.004	0.303855	0.017±0.005	0.00132464	-0.009±0.011	0.860717	-0.009±0.009	0.751813	-0.022±0.01	0.109788	0±0.009	0.999991	-0.013±0.009	0.487978	-0.013±0.007
Q15818	NPTX1	NPTX1	493	183	0.012±0.003	2.3353e-06	0.005±0.003	0.0693965	0.0383367	0.002±0.005	0.622581	0.008±0.006	0.151089	0.016±0.005	0.00145495	0.02±0.005	1.14983e-05	-0.006±0.007	0.852677	-0.014±0.007	0.187323	-0.018±0.007	0.0355907	-0.008±0.008	0.725307	-0.012±0.007	0.3629	-0.004±0.007	0.941448	0.467154	-0.001±0.008	0.917191	0.004±0.007	0.565964	0.003±0.004	0.553905	0.011±0.005	0.0226894	-0.005±0.011	0.968123	-0.003±0.009	0.983347	-0.012±0.01	0.5781	0.002±0.008	0.997454	-0.007±0.009	0.836111	-0.009±0.006
Q14767	LTBP2	LTBP2	493	183	-0.013±0.003	4.70696e-06	-0.007±0.003	0.0400681	0.222543	-0.009±0.005	0.0876191	-0.007±0.007	0.326391	-0.013±0.006	0.0408907	-0.021±0.005	1.71566e-05	-0.002±0.008	0.993119	0.004±0.008	0.965349	0.012±0.007	0.30165	0.006±0.009	0.910564	0.015±0.008	0.290184	0.009±0.008	0.681633	0.828296	0±0.008	0.990882	-0.01±0.007	0.174933	-0.007±0.005	0.125838	-0.006±0.006	0.256146	0.01±0.011	0.800981	0.007±0.009	0.864691	0.006±0.01	0.917487	-0.003±0.009	0.989852	-0.004±0.009	0.977341	-0.001±0.007
Q92823	NRCAM	NRCAM	493	183	0.012±0.003	5.22415e-06	0.007±0.003	0.017999	0.0965194	0.003±0.005	0.496821	0.009±0.006	0.133064	0.017±0.005	0.00173005	0.018±0.004	7.54135e-05	-0.005±0.007	0.885347	-0.013±0.007	0.228439	-0.015±0.006	0.108651	-0.008±0.008	0.7182	-0.009±0.007	0.560611	-0.001±0.007	0.998049	0.216678	0.003±0.008	0.720932	0.006±0.007	0.385524	0.003±0.004	0.498388	0.018±0.006	0.00301202	-0.003±0.011	0.989445	0±0.009	1	-0.015±0.01	0.45624	0.003±0.008	0.97789	-0.011±0.009	0.615489	-0.015±0.007
Q92823	NRCAM	NRCAM	493	183	0.012±0.003	5.22415e-06	0.007±0.003	0.0140198	0.0965194	0.003±0.005	0.496821	0.009±0.006	0.133064	0.017±0.005	0.00173005	0.018±0.004	7.54135e-05	-0.005±0.007	0.885347	-0.013±0.007	0.228439	-0.015±0.006	0.108651	-0.008±0.008	0.7182	-0.009±0.007	0.560611	-0.001±0.007	0.998049	0.454838	0.004±0.008	0.619744	0.005±0.007	0.493802	0.005±0.004	0.310976	0.015±0.006	0.00819576	-0.001±0.011	0.999873	0±0.009	0.999946	-0.011±0.01	0.675012	0±0.008	0.999988	-0.01±0.009	0.65546	-0.011±0.007
Q92823	NRCAM	NRCAM	493	183	0.012±0.003	5.22415e-06	0.004±0.003	0.159981	0.0965194	0.003±0.005	0.496821	0.009±0.006	0.133064	0.017±0.005	0.00173005	0.018±0.004	7.54135e-05	-0.005±0.007	0.885347	-0.013±0.007	0.228439	-0.015±0.006	0.108651	-0.008±0.008	0.7182	-0.009±0.007	0.560611	-0.001±0.007	0.998049	0.532877	0.002±0.008	0.764791	0.003±0.008	0.706223	0.001±0.004	0.848113	0.011±0.005	0.0473004	0±0.011	0.999984	0.002±0.009	0.998207	-0.008±0.01	0.829022	0.002±0.009	0.995592	-0.008±0.009	0.821953	-0.01±0.007
P47972	NPTX2	NPTX2	493	183	0.013±0.003	5.68995e-06	0.007±0.002	0.00112237	0.165395	0.004±0.005	0.379963	0.015±0.007	0.0231312	0.018±0.006	0.00376796	0.017±0.005	0.000357652	-0.011±0.008	0.51695	-0.014±0.008	0.281982	-0.013±0.007	0.205283	-0.003±0.009	0.991862	-0.002±0.008	0.995459	0.001±0.008	0.999777	0.641482	0.006±0.008	0.483641	0.009±0.009	0.316175	0.005±0.003	0.189284	0.011±0.003	0.00247925	-0.003±0.012	0.991789	0.001±0.009	0.999258	-0.005±0.009	0.939246	0.005±0.01	0.964629	-0.002±0.01	0.998507	-0.006±0.005
P47972	NPTX2	NPTX2	493	183	0.013±0.003	5.68995e-06	0.01±0.003	0.000875724	0.165395	0.004±0.005	0.379963	0.015±0.007	0.0231312	0.018±0.006	0.00376796	0.017±0.005	0.000357652	-0.011±0.008	0.51695	-0.014±0.008	0.281982	-0.013±0.007	0.205283	-0.003±0.009	0.991862	-0.002±0.008	0.995459	0.001±0.008	0.999777	0.518992	0±0.008	0.978203	0.016±0.009	0.0915593	0.009±0.004	0.0251682	0.013±0.005	0.0179594	-0.016±0.012	0.566795	-0.01±0.009	0.703053	-0.013±0.01	0.530046	0.006±0.01	0.930198	0.003±0.011	0.993787	-0.003±0.007
Q96FE5	LINGO1	LINGO1	493	n.m.	0.012±0.003	5.95029e-06	n.m.	n.m.	0.0868739	0.004±0.005	0.369742	0.01±0.006	0.116017	0.011±0.005	0.0310058	0.021±0.005	6.39494e-06	-0.006±0.008	0.883636	-0.007±0.007	0.744877	-0.016±0.006	0.0562633	-0.001±0.008	0.9984	-0.011±0.008	0.503985	-0.009±0.007	0.524878	n.m.	n.m.	n.m.	n.m.	n.m.	n.m.	n.m.	n.m.	n.m.	n.m.	n.m.	n.m.	n.m.	n.m.	n.m.	n.m.	n.m.	n.m.	n.m.	n.m.
P51888	PRELP	PRELP	493	n.m.	-0.012±0.003	6.38504e-06	n.m.	n.m.	0.189812	-0.009±0.005	0.0672073	-0.002±0.006	0.678805	-0.012±0.005	0.0268069	-0.017±0.004	2.66157e-05	-0.006±0.008	0.82854	0.003±0.007	0.975714	0.008±0.006	0.527828	0.009±0.008	0.634267	0.015±0.007	0.156309	0.006±0.007	0.843917	n.m.	n.m.	n.m.	n.m.	n.m.	n.m.	n.m.	n.m.	n.m.	n.m.	n.m.	n.m.	n.m.	n.m.	n.m.	n.m.	n.m.	n.m.	n.m.	n.m.
Q6UXK2	ISLR2	ISLR2	493	n.m.	0.012±0.003	6.92502e-06	n.m.	n.m.	0.0224557	0.003±0.005	0.532992	0.007±0.006	0.2368	0.021±0.006	0.000777979	0.019±0.004	1.72701e-05	-0.004±0.007	0.955225	-0.018±0.008	0.0840556	-0.016±0.006	0.054719	-0.015±0.008	0.287718	-0.012±0.007	0.290019	0.002±0.008	0.988618	n.m.	n.m.	n.m.	n.m.	n.m.	n.m.	n.m.	n.m.	n.m.	n.m.	n.m.	n.m.	n.m.	n.m.	n.m.	n.m.	n.m.	n.m.	n.m.	n.m.
P42658	DPP6	DPP6	493	n.m.	0.012±0.003	7.82654e-06	n.m.	n.m.	0.00447604	0.005±0.005	0.300951	0.004±0.006	0.429583	0.011±0.006	0.0484299	0.027±0.005	1.03056e-07	0±0.007	0.99994	-0.006±0.007	0.826982	-0.022±0.007	0.00707503	-0.007±0.008	0.838582	-0.022±0.007	0.0143945	-0.016±0.007	0.147699	n.m.	n.m.	n.m.	n.m.	n.m.	n.m.	n.m.	n.m.	n.m.	n.m.	n.m.	n.m.	n.m.	n.m.	n.m.	n.m.	n.m.	n.m.	n.m.	n.m.
Q14766	LTBP1	LTBP1	493	n.m.	-0.013±0.003	8.15196e-06	n.m.	n.m.	0.261986	-0.012±0.005	0.0220488	-0.008±0.007	0.221828	-0.004±0.007	0.57785	-0.019±0.004	3.36132e-05	-0.004±0.009	0.9744	-0.008±0.008	0.750367	0.007±0.007	0.771562	-0.005±0.009	0.960189	0.01±0.008	0.591804	0.015±0.008	0.242788	n.m.	n.m.	n.m.	n.m.	n.m.	n.m.	n.m.	n.m.	n.m.	n.m.	n.m.	n.m.	n.m.	n.m.	n.m.	n.m.	n.m.	n.m.	n.m.	n.m.
Q9BZR6	RTN4R	RTN4R	493	n.m.	0.012±0.003	8.67562e-06	n.m.	n.m.	0.0516575	0.002±0.005	0.622801	0.009±0.006	0.153362	0.015±0.005	0.0060269	0.02±0.005	1.82779e-05	-0.006±0.008	0.834534	-0.013±0.007	0.295682	-0.018±0.007	0.0373951	-0.006±0.008	0.876689	-0.011±0.008	0.450767	-0.005±0.007	0.883704	n.m.	n.m.	n.m.	n.m.	n.m.	n.m.	n.m.	n.m.	n.m.	n.m.	n.m.	n.m.	n.m.	n.m.	n.m.	n.m.	n.m.	n.m.	n.m.	n.m.
Q8IW52	SLITRK4	SLITRK4	493	n.m.	0.011±0.002	1.01921e-05	n.m.	n.m.	0.0663299	0.001±0.005	0.822552	0.008±0.005	0.106156	0.015±0.005	0.00319266	0.017±0.004	5.27474e-05	-0.007±0.007	0.728466	-0.014±0.007	0.185114	-0.016±0.006	0.0617392	-0.007±0.007	0.772699	-0.009±0.007	0.553284	-0.002±0.007	0.994248	n.m.	n.m.	n.m.	n.m.	n.m.	n.m.	n.m.	n.m.	n.m.	n.m.	n.m.	n.m.	n.m.	n.m.	n.m.	n.m.	n.m.	n.m.	n.m.	n.m.
O75493	CA11	CA11	493	n.m.	0.012±0.003	1.286e-05	n.m.	n.m.	0.0425118	0.006±0.005	0.242279	0.006±0.006	0.354555	0.012±0.006	0.0425955	0.024±0.005	3.51735e-06	0±0.008	0.999985	-0.007±0.008	0.81543	-0.018±0.007	0.0440538	-0.007±0.009	0.87943	-0.018±0.008	0.117653	-0.011±0.008	0.471797	n.m.	n.m.	n.m.	n.m.	n.m.	n.m.	n.m.	n.m.	n.m.	n.m.	n.m.	n.m.	n.m.	n.m.	n.m.	n.m.	n.m.	n.m.	n.m.	n.m.
Q7Z3B1	NEGR1	NEGR1	493	183	0.012±0.003	1.42426e-05	0.005±0.002	0.0320054	0.0352541	0.003±0.005	0.53207	0.005±0.006	0.448269	0.015±0.006	0.00888685	0.021±0.005	5.92727e-06	-0.002±0.008	0.996697	-0.012±0.007	0.40918	-0.018±0.007	0.039533	-0.01±0.008	0.639171	-0.016±0.008	0.158855	-0.006±0.007	0.823519	0.371872	-0.003±0.008	0.681921	0.006±0.006	0.359822	0.003±0.003	0.33426	0.011±0.005	0.0149983	-0.009±0.01	0.811482	-0.007±0.009	0.875168	-0.014±0.009	0.40774	0.003±0.007	0.985533	-0.005±0.008	0.903461	-0.008±0.006
Q7Z3B1	NEGR1	NEGR1	493	183	0.012±0.003	1.42426e-05	0.005±0.003	0.0842576	0.0352541	0.003±0.005	0.53207	0.005±0.006	0.448269	0.015±0.006	0.00888685	0.021±0.005	5.92727e-06	-0.002±0.008	0.996697	-0.012±0.007	0.40918	-0.018±0.007	0.039533	-0.01±0.008	0.639171	-0.016±0.008	0.158855	-0.006±0.007	0.823519	0.417548	-0.001±0.008	0.871483	0.002±0.007	0.736143	0.003±0.004	0.480206	0.012±0.005	0.0222025	-0.004±0.011	0.986313	-0.004±0.009	0.967712	-0.013±0.01	0.524898	-0.001±0.008	0.999856	-0.009±0.008	0.67532	-0.009±0.006
Q7Z3B1	NEGR1	NEGR1	493	183	0.012±0.003	1.42426e-05	0.004±0.004	0.225564	0.0352541	0.003±0.005	0.53207	0.005±0.006	0.448269	0.015±0.006	0.00888685	0.021±0.005	5.92727e-06	-0.002±0.008	0.996697	-0.012±0.007	0.40918	-0.018±0.007	0.039533	-0.01±0.008	0.639171	-0.016±0.008	0.158855	-0.006±0.007	0.823519	0.607826	-0.002±0.008	0.855621	0.004±0.01	0.676715	0.003±0.005	0.641958	0.012±0.007	0.086946	-0.006±0.013	0.97201	-0.004±0.01	0.977515	-0.013±0.011	0.602085	0.002±0.011	0.999032	-0.008±0.012	0.912574	-0.009±0.009
P43146	DCC	DCC	493	n.m.	0.012±0.003	1.44524e-05	n.m.	n.m.	0.00468814	0.001±0.005	0.826674	0.011±0.006	0.0640448	0.009±0.005	0.0844596	0.025±0.005	2.52133e-07	-0.01±0.007	0.557709	-0.008±0.007	0.641349	-0.023±0.007	0.00215752	0.001±0.008	0.9991	-0.014±0.007	0.217524	-0.015±0.007	0.153802	n.m.	n.m.	n.m.	n.m.	n.m.	n.m.	n.m.	n.m.	n.m.	n.m.	n.m.	n.m.	n.m.	n.m.	n.m.	n.m.	n.m.	n.m.	n.m.	n.m.
O94856	NFASC	NFASC	493	n.m.	0.012±0.003	2.22941e-05	n.m.	n.m.	0.0333889	0.004±0.005	0.449202	0.007±0.007	0.293055	0.012±0.006	0.039879	0.023±0.005	3.40349e-06	-0.003±0.008	0.974387	-0.009±0.008	0.657275	-0.019±0.007	0.0233509	-0.005±0.009	0.93091	-0.016±0.008	0.215057	-0.01±0.008	0.529946	n.m.	n.m.	n.m.	n.m.	n.m.	n.m.	n.m.	n.m.	n.m.	n.m.	n.m.	n.m.	n.m.	n.m.	n.m.	n.m.	n.m.	n.m.	n.m.	n.m.
P01033	TIMP1	TIMP1	493	183	-0.011±0.003	2.51201e-05	-0.008±0.003	0.0162942	0.0138274	-0.004±0.005	0.409059	-0.005±0.006	0.377459	-0.005±0.005	0.310011	-0.023±0.004	3.38513e-07	0.001±0.008	0.999366	0.001±0.007	0.998632	0.018±0.007	0.0359358	0±0.008	0.999994	0.017±0.007	0.0857592	0.017±0.007	0.0608187	0.494981	0±0.008	0.98479	-0.02±0.011	0.0589149	-0.008±0.005	0.116602	-0.009±0.005	0.0637378	0.02±0.013	0.420134	0.008±0.009	0.825858	0.009±0.009	0.756098	-0.012±0.011	0.709302	-0.011±0.011	0.767428	0.001±0.007
P01033	TIMP1	TIMP1	493	197	-0.011±0.003	2.51201e-05	-0.009±0.003	0.00178169	0.0138274	-0.004±0.005	0.409059	-0.005±0.006	0.377459	-0.005±0.005	0.310011	-0.023±0.004	3.38513e-07	0.001±0.008	0.999366	0.001±0.007	0.998632	0.018±0.007	0.0359358	0±0.008	0.999994	0.017±0.007	0.0857592	0.017±0.007	0.0608187	0.843827	-0.014±0.008	0.0662074	-0.012±0.009	0.184611	-0.008±0.004	0.0594123	-0.007±0.004	0.0835279	-0.002±0.012	0.997168	-0.006±0.009	0.881551	-0.007±0.009	0.851209	-0.004±0.01	0.974385	-0.005±0.01	0.962909	-0.001±0.005
P01033	TIMP1	TIMP1	493	183	-0.011±0.003	2.51201e-05	-0.006±0.003	0.100571	0.0138274	-0.004±0.005	0.409059	-0.005±0.006	0.377459	-0.005±0.005	0.310011	-0.023±0.004	3.38513e-07	0.001±0.008	0.999366	0.001±0.007	0.998632	0.018±0.007	0.0359358	0±0.008	0.999994	0.017±0.007	0.0857592	0.017±0.007	0.0608187	0.433313	0.002±0.008	0.823096	-0.023±0.013	0.085319	-0.005±0.005	0.338821	-0.007±0.005	0.139601	0.025±0.016	0.379811	0.007±0.01	0.897638	0.009±0.01	0.762697	-0.018±0.014	0.553658	-0.016±0.014	0.680953	0.003±0.007
Q6NW40	RGMB	RGMB	493	n.m.	0.012±0.003	2.58387e-05	n.m.	n.m.	0.0695591	0.002±0.005	0.709214	0.01±0.007	0.139373	0.017±0.005	0.00252379	0.018±0.005	0.000144066	-0.008±0.008	0.735543	-0.015±0.007	0.168957	-0.016±0.007	0.0687744	-0.006±0.009	0.883737	-0.008±0.008	0.781563	-0.001±0.007	0.997367	n.m.	n.m.	n.m.	n.m.	n.m.	n.m.	n.m.	n.m.	n.m.	n.m.	n.m.	n.m.	n.m.	n.m.	n.m.	n.m.	n.m.	n.m.	n.m.	n.m.
Q9NTU7	CBLN4	CBLN4	493	n.m.	0.011±0.003	2.61515e-05	n.m.	n.m.	0.00361862	0±0.005	0.93151	0.006±0.005	0.29961	0.02±0.006	0.00115932	0.022±0.005	5.06295e-06	-0.005±0.007	0.880617	-0.02±0.008	0.052086	-0.022±0.007	0.00656133	-0.014±0.008	0.290714	-0.016±0.007	0.108701	-0.002±0.008	0.995871	n.m.	n.m.	n.m.	n.m.	n.m.	n.m.	n.m.	n.m.	n.m.	n.m.	n.m.	n.m.	n.m.	n.m.	n.m.	n.m.	n.m.	n.m.	n.m.	n.m.
Q92954	PRG4	PRG4	493	n.m.	-0.012±0.003	2.63916e-05	n.m.	n.m.	0.00380135	-0.001±0.005	0.800219	-0.002±0.006	0.752961	-0.02±0.006	0.00167391	-0.022±0.005	3.41508e-06	0.001±0.008	0.999713	0.018±0.008	0.0896982	0.021±0.007	0.0118791	0.018±0.009	0.186861	0.02±0.008	0.0516117	0.002±0.008	0.991002	n.m.	n.m.	n.m.	n.m.	n.m.	n.m.	n.m.	n.m.	n.m.	n.m.	n.m.	n.m.	n.m.	n.m.	n.m.	n.m.	n.m.	n.m.	n.m.	n.m.
Q5BLP8	C4orf48	C4orf48	493	n.m.	0.011±0.003	2.683e-05	n.m.	n.m.	0.103182	0.002±0.005	0.663964	0.011±0.007	0.106794	0.016±0.005	0.00296284	0.017±0.005	0.00028016	-0.009±0.008	0.710533	-0.014±0.007	0.204672	-0.015±0.007	0.104005	-0.005±0.008	0.922651	-0.006±0.008	0.85403	-0.001±0.007	0.998505	n.m.	n.m.	n.m.	n.m.	n.m.	n.m.	n.m.	n.m.	n.m.	n.m.	n.m.	n.m.	n.m.	n.m.	n.m.	n.m.	n.m.	n.m.	n.m.	n.m.
Q9UMF0	ICAM5	ICAM5	493	n.m.	0.011±0.003	2.73196e-05	n.m.	n.m.	0.114742	0.002±0.005	0.603483	0.009±0.006	0.14769	0.014±0.005	0.00834119	0.018±0.005	9.22123e-05	-0.007±0.008	0.825341	-0.011±0.007	0.365521	-0.015±0.006	0.0866958	-0.005±0.008	0.940166	-0.009±0.008	0.686804	-0.004±0.007	0.945012	n.m.	n.m.	n.m.	n.m.	n.m.	n.m.	n.m.	n.m.	n.m.	n.m.	n.m.	n.m.	n.m.	n.m.	n.m.	n.m.	n.m.	n.m.	n.m.	n.m.
O75083	WDR1	WDR1	493	n.m.	-0.012±0.003	2.78103e-05	n.m.	n.m.	0.411166	-0.01±0.005	0.0615278	-0.021±0.006	0.000482775	-0.011±0.007	0.10841	-0.009±0.005	0.0685138	0.011±0.008	0.499968	0.001±0.009	0.998488	-0.001±0.007	0.99866	-0.01±0.009	0.722833	-0.012±0.008	0.390015	-0.003±0.008	0.990802	n.m.	n.m.	n.m.	n.m.	n.m.	n.m.	n.m.	n.m.	n.m.	n.m.	n.m.	n.m.	n.m.	n.m.	n.m.	n.m.	n.m.	n.m.	n.m.	n.m.
Q6PUV4	CPLX2	CPLX2	471	n.m.	0.01±0.002	3.02792e-05	n.m.	n.m.	0.475528	0.006±0.005	0.257502	0.006±0.006	0.301359	0.013±0.005	0.00982122	0.014±0.004	0.000856555	-0.001±0.008	0.999879	-0.008±0.007	0.702831	-0.008±0.006	0.567744	-0.007±0.008	0.799527	-0.008±0.007	0.703964	-0.001±0.006	0.999626	n.m.	n.m.	n.m.	n.m.	n.m.	n.m.	n.m.	n.m.	n.m.	n.m.	n.m.	n.m.	n.m.	n.m.	n.m.	n.m.	n.m.	n.m.	n.m.	n.m.
A2RU67	FAM234B	FAM234B	481	n.m.	0.01±0.002	3.29992e-05	n.m.	n.m.	0.0547472	0.003±0.005	0.571778	0.008±0.006	0.160963	0.006±0.005	0.240581	0.019±0.004	3.79959e-06	-0.005±0.008	0.904623	-0.003±0.007	0.968358	-0.016±0.007	0.0590936	0.002±0.008	0.994887	-0.011±0.007	0.385673	-0.013±0.007	0.202546	n.m.	n.m.	n.m.	n.m.	n.m.	n.m.	n.m.	n.m.	n.m.	n.m.	n.m.	n.m.	n.m.	n.m.	n.m.	n.m.	n.m.	n.m.	n.m.	n.m.
Q9Y5F6	PCDHGC5	PCDHGC5	493	n.m.	0.011±0.003	3.87446e-05	n.m.	n.m.	0.134546	0.004±0.005	0.417559	0.006±0.006	0.315531	0.016±0.006	0.0100123	0.017±0.004	0.000107869	-0.002±0.008	0.99198	-0.012±0.008	0.422797	-0.013±0.006	0.163657	-0.009±0.008	0.671743	-0.011±0.007	0.421108	-0.002±0.007	0.995355	n.m.	n.m.	n.m.	n.m.	n.m.	n.m.	n.m.	n.m.	n.m.	n.m.	n.m.	n.m.	n.m.	n.m.	n.m.	n.m.	n.m.	n.m.	n.m.	n.m.
Q68BL8	OLFML2B	OLFML2B	493	n.m.	-0.011±0.003	3.92843e-05	n.m.	n.m.	0.00641245	-0.006±0.005	0.195091	0.004±0.006	0.563499	-0.024±0.006	3.66539e-05	-0.016±0.005	0.0011451	-0.01±0.008	0.588737	0.018±0.008	0.0919245	0.009±0.007	0.537263	0.027±0.008	0.00710388	0.019±0.008	0.06393	-0.008±0.007	0.675063	n.m.	n.m.	n.m.	n.m.	n.m.	n.m.	n.m.	n.m.	n.m.	n.m.	n.m.	n.m.	n.m.	n.m.	n.m.	n.m.	n.m.	n.m.	n.m.	n.m.
Q9HCK4	ROBO2	ROBO2	493	n.m.	0.012±0.003	4.51572e-05	n.m.	n.m.	0.103257	0.003±0.005	0.566394	0.01±0.006	0.109343	0.016±0.006	0.00613434	0.019±0.005	0.000223012	-0.007±0.008	0.777634	-0.014±0.008	0.272525	-0.016±0.007	0.0944281	-0.006±0.009	0.88284	-0.009±0.008	0.697422	-0.002±0.008	0.990181	n.m.	n.m.	n.m.	n.m.	n.m.	n.m.	n.m.	n.m.	n.m.	n.m.	n.m.	n.m.	n.m.	n.m.	n.m.	n.m.	n.m.	n.m.	n.m.	n.m.
O15240	VGF	VGF	493	183	0.011±0.003	4.84533e-05	0.007±0.003	0.0134643	0.0731632	0.001±0.005	0.793243	0.01±0.006	0.112013	0.019±0.006	0.00127867	0.015±0.004	0.000619305	-0.008±0.008	0.684818	-0.018±0.007	0.0814649	-0.013±0.006	0.148925	-0.009±0.008	0.668263	-0.005±0.007	0.905435	0.005±0.007	0.921603	0.151955	0.006±0.008	0.42296	0.004±0.008	0.660235	0.002±0.004	0.687919	0.016±0.005	0.0012427	0.003±0.012	0.994794	0.005±0.009	0.952983	-0.01±0.009	0.735708	0.002±0.009	0.996567	-0.013±0.01	0.55666	-0.014±0.006
O15240	VGF	VGF	493	183	0.011±0.003	4.84533e-05	0.007±0.003	0.033014	0.0731632	0.001±0.005	0.793243	0.01±0.006	0.112013	0.019±0.006	0.00127867	0.015±0.004	0.000619305	-0.008±0.008	0.684818	-0.018±0.007	0.0814649	-0.013±0.006	0.148925	-0.009±0.008	0.668263	-0.005±0.007	0.905435	0.005±0.007	0.921603	0.253987	0.005±0.008	0.54851	0.004±0.01	0.649815	0.001±0.004	0.75441	0.015±0.005	0.00469115	0.001±0.013	0.999969	0.004±0.009	0.982254	-0.01±0.01	0.728952	0.003±0.01	0.992175	-0.011±0.011	0.762372	-0.014±0.007
O15240	VGF	VGF	493	183	0.011±0.003	4.84533e-05	0.007±0.003	0.0346685	0.0731632	0.001±0.005	0.793243	0.01±0.006	0.112013	0.019±0.006	0.00127867	0.015±0.004	0.000619305	-0.008±0.008	0.684818	-0.018±0.007	0.0814649	-0.013±0.006	0.148925	-0.009±0.008	0.668263	-0.005±0.007	0.905435	0.005±0.007	0.921603	0.315128	0.005±0.008	0.551293	0.003±0.01	0.734951	0.002±0.005	0.655782	0.015±0.005	0.00659146	0.002±0.013	0.999232	0.003±0.009	0.990726	-0.01±0.01	0.737872	0.001±0.011	0.999472	-0.012±0.011	0.713057	-0.013±0.007
P34096	RNASE4	RNASE4	493	n.m.	-0.011±0.003	4.93024e-05	n.m.	n.m.	0.540745	-0.012±0.005	0.0260924	-0.003±0.006	0.602505	-0.012±0.006	0.043259	-0.013±0.004	0.00214794	-0.009±0.008	0.678464	0.001±0.008	0.999883	0.001±0.007	0.99759	0.009±0.008	0.682583	0.01±0.007	0.510188	0.001±0.007	0.99966	n.m.	n.m.	n.m.	n.m.	n.m.	n.m.	n.m.	n.m.	n.m.	n.m.	n.m.	n.m.	n.m.	n.m.	n.m.	n.m.	n.m.	n.m.	n.m.	n.m.
P17931	LGALS3	LGALS3	493	n.m.	-0.012±0.003	5.35723e-05	n.m.	n.m.	0.00525244	-0.001±0.005	0.866243	-0.007±0.008	0.400854	-0.018±0.006	0.00496138	-0.025±0.005	5.32555e-06	0.006±0.009	0.91845	0.018±0.008	0.126711	0.024±0.007	0.00428588	0.012±0.01	0.666093	0.018±0.01	0.236918	0.006±0.008	0.875262	n.m.	n.m.	n.m.	n.m.	n.m.	n.m.	n.m.	n.m.	n.m.	n.m.	n.m.	n.m.	n.m.	n.m.	n.m.	n.m.	n.m.	n.m.	n.m.	n.m.
Q92626	PXDN	PXDN	493	n.m.	-0.01±0.003	5.45987e-05	n.m.	n.m.	0.0182167	-0.001±0.005	0.856943	-0.005±0.005	0.381673	-0.014±0.005	0.00851643	-0.021±0.005	1.49147e-05	0.004±0.007	0.951085	0.013±0.007	0.265661	0.02±0.007	0.0181961	0.009±0.008	0.624213	0.016±0.007	0.12558	0.007±0.007	0.764267	n.m.	n.m.	n.m.	n.m.	n.m.	n.m.	n.m.	n.m.	n.m.	n.m.	n.m.	n.m.	n.m.	n.m.	n.m.	n.m.	n.m.	n.m.	n.m.	n.m.
Q99435	NELL2	NELL2	493	183	0.011±0.003	5.55165e-05	0.006±0.003	0.0635728	0.136329	0.003±0.005	0.587746	0.008±0.006	0.170138	0.016±0.006	0.00424445	0.016±0.005	0.00038272	-0.005±0.008	0.884846	-0.014±0.007	0.253909	-0.014±0.007	0.1586	-0.008±0.008	0.751862	-0.008±0.007	0.680921	0±0.007	0.999994	0.469927	0.002±0.008	0.813424	0.005±0.008	0.479478	0.002±0.005	0.676541	0.012±0.005	0.021005	-0.003±0.011	0.989768	0±0.009	1	-0.01±0.01	0.713612	0.004±0.009	0.977924	-0.007±0.009	0.878673	-0.01±0.007
Q99435	NELL2	NELL2	493	183	0.011±0.003	5.55165e-05	0.006±0.003	0.0423614	0.136329	0.003±0.005	0.587746	0.008±0.006	0.170138	0.016±0.006	0.00424445	0.016±0.005	0.00038272	-0.005±0.008	0.884846	-0.014±0.007	0.253909	-0.014±0.007	0.1586	-0.008±0.008	0.751862	-0.008±0.007	0.680921	0±0.007	0.999994	0.57643	0±0.008	0.957731	0.005±0.009	0.57642	0.005±0.005	0.334701	0.013±0.006	0.0255971	-0.005±0.013	0.980661	-0.004±0.01	0.973226	-0.012±0.01	0.608008	0.001±0.01	0.999879	-0.007±0.011	0.901865	-0.008±0.007
Q99435	NELL2	NELL2	493	183	0.011±0.003	5.55165e-05	0.005±0.003	0.0935863	0.136329	0.003±0.005	0.587746	0.008±0.006	0.170138	0.016±0.006	0.00424445	0.016±0.005	0.00038272	-0.005±0.008	0.884846	-0.014±0.007	0.253909	-0.014±0.007	0.1586	-0.008±0.008	0.751862	-0.008±0.007	0.680921	0±0.007	0.999994	0.491167	0.002±0.008	0.813981	0.005±0.008	0.553855	0.001±0.004	0.742567	0.012±0.005	0.0287544	-0.003±0.011	0.995708	0±0.009	0.999954	-0.01±0.01	0.75127	0.003±0.009	0.985208	-0.007±0.009	0.864798	-0.01±0.007
Q08174	PCDH1	PCDH1	493	n.m.	0.011±0.003	5.70182e-05	n.m.	n.m.	0.180974	0.003±0.005	0.481427	0.007±0.006	0.266153	0.016±0.006	0.00489558	0.016±0.004	0.000526604	-0.003±0.008	0.974059	-0.013±0.007	0.321064	-0.012±0.007	0.245685	-0.01±0.008	0.653568	-0.009±0.007	0.624287	0.001±0.007	0.999773	n.m.	n.m.	n.m.	n.m.	n.m.	n.m.	n.m.	n.m.	n.m.	n.m.	n.m.	n.m.	n.m.	n.m.	n.m.	n.m.	n.m.	n.m.	n.m.	n.m.
Q9ULP0	NDRG4	NDRG4	493	n.m.	0.01±0.002	5.82356e-05	n.m.	n.m.	0.323625	0.006±0.005	0.253745	0.005±0.005	0.369011	0.016±0.005	0.000992097	0.012±0.004	0.00809476	0.001±0.007	0.999048	-0.01±0.007	0.450799	-0.006±0.007	0.784498	-0.011±0.007	0.394069	-0.007±0.007	0.712382	0.004±0.006	0.934143	n.m.	n.m.	n.m.	n.m.	n.m.	n.m.	n.m.	n.m.	n.m.	n.m.	n.m.	n.m.	n.m.	n.m.	n.m.	n.m.	n.m.	n.m.	n.m.	n.m.
O95502	NPTXR	NPTXR	493	183	0.011±0.003	6.20003e-05	0.008±0.002	0.00147856	0.0573392	0.001±0.005	0.838543	0.009±0.006	0.14217	0.017±0.006	0.00299239	0.017±0.005	0.00028978	-0.008±0.007	0.731196	-0.016±0.007	0.125818	-0.016±0.006	0.073922	-0.008±0.008	0.729132	-0.008±0.007	0.691515	0±0.007	0.999956	0.353307	0.002±0.008	0.796564	0.009±0.008	0.286998	0.005±0.003	0.129447	0.014±0.004	0.00145632	-0.007±0.011	0.940828	-0.003±0.009	0.984143	-0.012±0.009	0.544424	0.003±0.009	0.980407	-0.006±0.009	0.922569	-0.009±0.006
O95502	NPTXR	NPTXR	493	183	0.011±0.003	6.20003e-05	0.008±0.003	0.00640388	0.0573392	0.001±0.005	0.838543	0.009±0.006	0.14217	0.017±0.006	0.00299239	0.017±0.005	0.00028978	-0.008±0.007	0.731196	-0.016±0.007	0.125818	-0.016±0.006	0.073922	-0.008±0.008	0.729132	-0.008±0.007	0.691515	0±0.007	0.999956	0.321977	0.002±0.008	0.767885	0.007±0.008	0.406744	0.004±0.004	0.258311	0.015±0.005	0.00265066	-0.004±0.011	0.98142	-0.002±0.009	0.996078	-0.013±0.01	0.528809	0.002±0.009	0.993722	-0.009±0.009	0.801472	-0.011±0.006
Q9Y4C0	NRXN3	NRXN3	493	183	0.011±0.003	6.79492e-05	0.007±0.003	0.0114687	0.0514494	0.002±0.005	0.639271	0.007±0.006	0.270954	0.014±0.006	0.0112467	0.02±0.005	4.64304e-05	-0.005±0.008	0.9324	-0.012±0.007	0.344843	-0.018±0.007	0.0429336	-0.008±0.008	0.799596	-0.013±0.008	0.33151	-0.005±0.007	0.881716	0.29186	-0.002±0.008	0.813338	0.004±0.007	0.517742	0.006±0.004	0.168131	0.015±0.005	0.00518338	-0.006±0.01	0.934729	-0.007±0.009	0.8404	-0.017±0.01	0.31013	-0.001±0.008	0.998181	-0.01±0.008	0.586895	-0.009±0.007
Q9Y4C0	NRXN3	NRXN3	493	183	0.011±0.003	6.79492e-05	0.005±0.003	0.0832433	0.0514494	0.002±0.005	0.639271	0.007±0.006	0.270954	0.014±0.006	0.0112467	0.02±0.005	4.64304e-05	-0.005±0.008	0.9324	-0.012±0.007	0.344843	-0.018±0.007	0.0429336	-0.008±0.008	0.799596	-0.013±0.008	0.33151	-0.005±0.007	0.881716	0.566467	0.002±0.008	0.828931	0.006±0.007	0.443598	0.002±0.004	0.686594	0.01±0.005	0.0383691	-0.004±0.011	0.985552	0±0.009	0.999999	-0.008±0.01	0.812599	0.004±0.008	0.962953	-0.005±0.009	0.952171	-0.009±0.006
Q9Y2I2	NTNG1	NTNG1	493	n.m.	0.011±0.003	6.85911e-05	n.m.	n.m.	0.253789	0.006±0.005	0.196594	0.011±0.006	0.0971789	0.008±0.006	0.150831	0.019±0.005	0.000119811	-0.004±0.008	0.952094	-0.002±0.007	0.994749	-0.013±0.007	0.233399	0.002±0.008	0.992996	-0.009±0.008	0.670864	-0.011±0.008	0.440378	n.m.	n.m.	n.m.	n.m.	n.m.	n.m.	n.m.	n.m.	n.m.	n.m.	n.m.	n.m.	n.m.	n.m.	n.m.	n.m.	n.m.	n.m.	n.m.	n.m.
P52943	CRIP2	CRIP2	431	n.m.	-0.012±0.003	7.05876e-05	n.m.	n.m.	0.369117	-0.009±0.006	0.123257	-0.018±0.006	0.00590387	-0.004±0.007	0.491058	-0.016±0.005	0.0013268	0.009±0.008	0.713549	-0.004±0.009	0.956126	0.007±0.007	0.798976	-0.013±0.009	0.444135	-0.002±0.008	0.991893	0.011±0.008	0.497062	n.m.	n.m.	n.m.	n.m.	n.m.	n.m.	n.m.	n.m.	n.m.	n.m.	n.m.	n.m.	n.m.	n.m.	n.m.	n.m.	n.m.	n.m.	n.m.	n.m.
O00533	CHL1	CHL1	493	n.m.	0.011±0.003	7.06734e-05	n.m.	n.m.	0.0266388	0±0.005	0.93062	0.007±0.006	0.196817	0.016±0.006	0.00574376	0.02±0.005	5.25565e-05	-0.007±0.007	0.78431	-0.015±0.007	0.165077	-0.019±0.007	0.0240758	-0.008±0.008	0.722704	-0.012±0.007	0.338603	-0.004±0.007	0.949673	n.m.	n.m.	n.m.	n.m.	n.m.	n.m.	n.m.	n.m.	n.m.	n.m.	n.m.	n.m.	n.m.	n.m.	n.m.	n.m.	n.m.	n.m.	n.m.	n.m.
Q9ULB1	NRXN1	NRXN1	493	183	0.01±0.003	7.26289e-05	0.004±0.003	0.0909666	0.18401	0.004±0.005	0.445922	0.006±0.006	0.332789	0.015±0.005	0.00688476	0.016±0.004	0.000433657	-0.002±0.008	0.991128	-0.011±0.007	0.398324	-0.012±0.006	0.234661	-0.009±0.008	0.673778	-0.01±0.007	0.536177	-0.001±0.007	0.999514	0.519069	0±0.008	0.989747	0.004±0.006	0.486046	0.002±0.004	0.679084	0.01±0.005	0.0332548	-0.004±0.01	0.975211	-0.001±0.009	0.99846	-0.01±0.009	0.729819	0.003±0.007	0.979844	-0.005±0.008	0.903179	-0.008±0.006
Q9ULB1	NRXN1	NRXN1	493	183	0.01±0.003	7.26289e-05	0.004±0.003	0.166109	0.18401	0.004±0.005	0.445922	0.006±0.006	0.332789	0.015±0.005	0.00688476	0.016±0.004	0.000433657	-0.002±0.008	0.991128	-0.011±0.007	0.398324	-0.012±0.006	0.234661	-0.009±0.008	0.673778	-0.01±0.007	0.536177	-0.001±0.007	0.999514	0.430941	0±0.008	0.978283	0.003±0.008	0.746364	0.001±0.004	0.780514	0.012±0.005	0.0339231	-0.003±0.011	0.994898	-0.001±0.009	0.998737	-0.012±0.01	0.622897	0.001±0.009	0.99876	-0.009±0.01	0.768655	-0.011±0.007
Q9ULB1	NRXN1	NRXN1	493	183	0.01±0.003	7.26289e-05	0.004±0.003	0.173702	0.18401	0.004±0.005	0.445922	0.006±0.006	0.332789	0.015±0.005	0.00688476	0.016±0.004	0.000433657	-0.002±0.008	0.991128	-0.011±0.007	0.398324	-0.012±0.006	0.234661	-0.009±0.008	0.673778	-0.01±0.007	0.536177	-0.001±0.007	0.999514	0.570645	0±0.008	0.954983	0.006±0.008	0.504318	0.001±0.005	0.839435	0.011±0.006	0.0643177	-0.005±0.012	0.972467	-0.001±0.01	0.999941	-0.01±0.01	0.735267	0.005±0.01	0.964233	-0.005±0.01	0.952334	-0.01±0.008
Q9P2S2	NRXN2	NRXN2	493	183	0.011±0.003	7.42887e-05	0.005±0.003	0.0784656	0.1919	0.004±0.005	0.363172	0.007±0.006	0.265996	0.012±0.006	0.0335095	0.018±0.005	0.000153347	-0.002±0.008	0.989616	-0.008±0.007	0.709882	-0.014±0.007	0.172721	-0.006±0.008	0.905687	-0.011±0.008	0.438694	-0.006±0.007	0.870023	0.455356	0±0.008	0.966544	0.003±0.007	0.692411	0.002±0.004	0.57127	0.011±0.005	0.0218038	-0.003±0.011	0.991788	-0.002±0.009	0.99287	-0.011±0.009	0.654086	0.001±0.008	0.999849	-0.008±0.008	0.772707	-0.008±0.006
Q9P2S2	NRXN2	NRXN2	493	183	0.011±0.003	7.42887e-05	0.004±0.003	0.162027	0.1919	0.004±0.005	0.363172	0.007±0.006	0.265996	0.012±0.006	0.0335095	0.018±0.005	0.000153347	-0.002±0.008	0.989616	-0.008±0.007	0.709882	-0.014±0.007	0.172721	-0.006±0.008	0.905687	-0.011±0.008	0.438694	-0.006±0.007	0.870023	0.4509	-0.004±0.008	0.611238	0.003±0.006	0.675417	0.002±0.004	0.620996	0.009±0.005	0.0466654	-0.007±0.01	0.911876	-0.006±0.009	0.909562	-0.013±0.009	0.493034	0.001±0.007	0.999479	-0.006±0.008	0.840554	-0.007±0.006
Q9P2S2	NRXN2	NRXN2	493	183	0.011±0.003	7.42887e-05	0.003±0.003	0.291755	0.1919	0.004±0.005	0.363172	0.007±0.006	0.265996	0.012±0.006	0.0335095	0.018±0.005	0.000153347	-0.002±0.008	0.989616	-0.008±0.007	0.709882	-0.014±0.007	0.172721	-0.006±0.008	0.905687	-0.011±0.008	0.438694	-0.006±0.007	0.870023	0.481516	-0.003±0.008	0.698715	0.007±0.008	0.398146	0.001±0.004	0.895652	0.01±0.006	0.0984462	-0.01±0.012	0.817766	-0.004±0.009	0.977924	-0.013±0.01	0.572888	0.006±0.009	0.900288	-0.003±0.01	0.992499	-0.009±0.007
Q7Z304	MAMDC2	MAMDC2	493	n.m.	-0.01±0.002	7.49191e-05	n.m.	n.m.	0.0587044	-0.002±0.005	0.756172	-0.005±0.006	0.397992	-0.019±0.006	0.00176256	-0.015±0.004	0.000374624	0.003±0.007	0.972052	0.018±0.008	0.10425	0.013±0.006	0.170321	0.014±0.008	0.298493	0.01±0.007	0.483138	-0.005±0.007	0.926609	n.m.	n.m.	n.m.	n.m.	n.m.	n.m.	n.m.	n.m.	n.m.	n.m.	n.m.	n.m.	n.m.	n.m.	n.m.	n.m.	n.m.	n.m.	n.m.	n.m.
Q8N3J6	CADM2	CADM2	493	n.m.	0.01±0.003	8.1779e-05	n.m.	n.m.	0.048274	0.002±0.005	0.609675	0.004±0.005	0.449325	0.017±0.005	0.00227497	0.017±0.005	0.00016722	-0.001±0.007	0.996705	-0.014±0.007	0.199886	-0.015±0.007	0.112146	-0.013±0.007	0.320749	-0.013±0.007	0.214193	0±0.007	0.999908	n.m.	n.m.	n.m.	n.m.	n.m.	n.m.	n.m.	n.m.	n.m.	n.m.	n.m.	n.m.	n.m.	n.m.	n.m.	n.m.	n.m.	n.m.	n.m.	n.m.
Q9ULB4	CDH9	CDH9	493	n.m.	0.011±0.003	8.39731e-05	n.m.	n.m.	0.202637	0.004±0.005	0.435002	0.012±0.006	0.0512034	0.019±0.006	0.00132607	0.012±0.005	0.0141642	-0.008±0.008	0.701865	-0.016±0.008	0.155938	-0.009±0.007	0.582136	-0.008±0.008	0.804158	0±0.008	0.999911	0.007±0.008	0.795194	n.m.	n.m.	n.m.	n.m.	n.m.	n.m.	n.m.	n.m.	n.m.	n.m.	n.m.	n.m.	n.m.	n.m.	n.m.	n.m.	n.m.	n.m.	n.m.	n.m.
P08758	ANXA5	ANXA5	493	n.m.	-0.01±0.002	8.41599e-05	n.m.	n.m.	0.722303	-0.006±0.005	0.243922	-0.009±0.005	0.0776648	-0.014±0.006	0.0159811	-0.011±0.004	0.00976712	0.003±0.007	0.97315	0.008±0.008	0.693924	0.005±0.006	0.859416	0.005±0.008	0.899729	0.002±0.007	0.988029	-0.003±0.007	0.972401	n.m.	n.m.	n.m.	n.m.	n.m.	n.m.	n.m.	n.m.	n.m.	n.m.	n.m.	n.m.	n.m.	n.m.	n.m.	n.m.	n.m.	n.m.	n.m.	n.m.
Q96ID5	IGSF21	IGSF21	493	n.m.	0.01±0.003	8.47165e-05	n.m.	n.m.	0.108989	0.005±0.005	0.302322	0.001±0.006	0.847791	0.016±0.006	0.0045213	0.016±0.004	0.000409269	0.004±0.008	0.961348	-0.011±0.007	0.425263	-0.011±0.007	0.352846	-0.015±0.008	0.269191	-0.015±0.008	0.217612	0.001±0.007	0.999735	n.m.	n.m.	n.m.	n.m.	n.m.	n.m.	n.m.	n.m.	n.m.	n.m.	n.m.	n.m.	n.m.	n.m.	n.m.	n.m.	n.m.	n.m.	n.m.	n.m.
Q14574	DSC3	DSC3	493	n.m.	-0.01±0.002	8.80498e-05	n.m.	n.m.	0.0468933	-0.002±0.005	0.702615	-0.002±0.006	0.780233	-0.015±0.005	0.00146907	-0.016±0.005	0.000297869	0±0.008	0.999993	0.013±0.007	0.208831	0.015±0.007	0.130816	0.013±0.008	0.292337	0.015±0.008	0.198678	0.001±0.007	0.996662	n.m.	n.m.	n.m.	n.m.	n.m.	n.m.	n.m.	n.m.	n.m.	n.m.	n.m.	n.m.	n.m.	n.m.	n.m.	n.m.	n.m.	n.m.	n.m.	n.m.
Q9HC56	PCDH9	PCDH9	493	n.m.	0.011±0.003	9.63079e-05	n.m.	n.m.	0.124156	0.004±0.005	0.376725	0.004±0.007	0.509143	0.014±0.006	0.0306647	0.019±0.005	9.10142e-05	0±0.008	0.999985	-0.009±0.008	0.63162	-0.014±0.007	0.135935	-0.009±0.009	0.755354	-0.014±0.008	0.309813	-0.005±0.008	0.921563	n.m.	n.m.	n.m.	n.m.	n.m.	n.m.	n.m.	n.m.	n.m.	n.m.	n.m.	n.m.	n.m.	n.m.	n.m.	n.m.	n.m.	n.m.	n.m.	n.m.
Q9ULB5	CDH7	CDH7	493	n.m.	0.01±0.003	0.000103679	n.m.	n.m.	0.32694	0.011±0.005	0.0316317	-0.003±0.008	0.701008	0.014±0.005	0.00477484	0.01±0.004	0.0148844	0.014±0.009	0.447491	-0.003±0.007	0.966366	0.001±0.006	0.999767	-0.017±0.009	0.254583	-0.013±0.009	0.442914	0.004±0.007	0.935066	n.m.	n.m.	n.m.	n.m.	n.m.	n.m.	n.m.	n.m.	n.m.	n.m.	n.m.	n.m.	n.m.	n.m.	n.m.	n.m.	n.m.	n.m.	n.m.	n.m.
Q9BWQ8	FAIM2	FAIM2	493	n.m.	0.01±0.003	0.00010419	n.m.	n.m.	0.097166	0.001±0.005	0.90497	0.008±0.006	0.195434	0.017±0.005	0.00131874	0.014±0.004	0.00178387	-0.007±0.008	0.790635	-0.017±0.007	0.100483	-0.013±0.006	0.19361	-0.009±0.008	0.63894	-0.006±0.007	0.859613	0.004±0.007	0.951288	n.m.	n.m.	n.m.	n.m.	n.m.	n.m.	n.m.	n.m.	n.m.	n.m.	n.m.	n.m.	n.m.	n.m.	n.m.	n.m.	n.m.	n.m.	n.m.	n.m.
P04216	THY1	THY1	493	n.m.	0.011±0.003	0.000106283	n.m.	n.m.	0.0450626	0.001±0.005	0.875647	0.007±0.006	0.259233	0.019±0.006	0.00167121	0.016±0.004	0.000293468	-0.006±0.008	0.854909	-0.019±0.008	0.0762638	-0.015±0.006	0.0922293	-0.012±0.009	0.463131	-0.009±0.007	0.636521	0.004±0.007	0.958423	n.m.	n.m.	n.m.	n.m.	n.m.	n.m.	n.m.	n.m.	n.m.	n.m.	n.m.	n.m.	n.m.	n.m.	n.m.	n.m.	n.m.	n.m.	n.m.	n.m.
P26038	MSN	MSN	493	n.m.	-0.012±0.003	0.000108417	n.m.	n.m.	0.358273	-0.008±0.006	0.136111	-0.02±0.007	0.00313569	-0.005±0.006	0.459558	-0.014±0.005	0.00546819	0.011±0.009	0.559276	-0.004±0.008	0.971703	0.005±0.007	0.893606	-0.015±0.009	0.356552	-0.006±0.008	0.888272	0.009±0.008	0.670876	n.m.	n.m.	n.m.	n.m.	n.m.	n.m.	n.m.	n.m.	n.m.	n.m.	n.m.	n.m.	n.m.	n.m.	n.m.	n.m.	n.m.	n.m.	n.m.	n.m.
P58417	NXPH1	NXPH1	493	n.m.	0.01±0.003	0.000108982	n.m.	n.m.	0.309659	0.008±0.005	0.138521	0.002±0.006	0.714798	0.012±0.006	0.0477964	0.015±0.004	0.000343714	0.005±0.008	0.889508	-0.004±0.008	0.945067	-0.007±0.006	0.679489	-0.01±0.008	0.637538	-0.013±0.007	0.271741	-0.003±0.007	0.978823	n.m.	n.m.	n.m.	n.m.	n.m.	n.m.	n.m.	n.m.	n.m.	n.m.	n.m.	n.m.	n.m.	n.m.	n.m.	n.m.	n.m.	n.m.	n.m.	n.m.
O15466	ST8SIA5	ST8SIA5	493	n.m.	0.01±0.003	0.000110202	n.m.	n.m.	0.2885	0.006±0.005	0.20039	0.004±0.006	0.529271	0.012±0.005	0.0295808	0.016±0.005	0.000489683	0.002±0.007	0.988615	-0.006±0.007	0.848059	-0.01±0.007	0.428517	-0.008±0.008	0.730586	-0.012±0.007	0.331946	-0.004±0.007	0.939526	n.m.	n.m.	n.m.	n.m.	n.m.	n.m.	n.m.	n.m.	n.m.	n.m.	n.m.	n.m.	n.m.	n.m.	n.m.	n.m.	n.m.	n.m.	n.m.	n.m.
P32004	L1CAM	L1CAM	493	183	0.01±0.003	0.000110434	0.004±0.003	0.249351	0.0353266	0.002±0.005	0.714377	0.007±0.006	0.257768	0.013±0.006	0.0239188	0.021±0.005	2.66602e-05	-0.005±0.007	0.905829	-0.011±0.007	0.413219	-0.019±0.007	0.0246293	-0.006±0.008	0.870038	-0.014±0.008	0.262637	-0.008±0.008	0.746457	0.176202	-0.006±0.008	0.445173	0.003±0.009	0.713501	0.002±0.005	0.71521	0.017±0.007	0.0200599	-0.01±0.012	0.86184	-0.008±0.01	0.835073	-0.023±0.011	0.145701	0.001±0.01	0.998977	-0.014±0.012	0.631993	-0.015±0.009
P32004	L1CAM	L1CAM	493	183	0.01±0.003	0.000110434	0.003±0.003	0.290453	0.0353266	0.002±0.005	0.714377	0.007±0.006	0.257768	0.013±0.006	0.0239188	0.021±0.005	2.66602e-05	-0.005±0.007	0.905829	-0.011±0.007	0.413219	-0.019±0.007	0.0246293	-0.006±0.008	0.870038	-0.014±0.008	0.262637	-0.008±0.008	0.746457	0.613827	-0.005±0.008	0.55024	0.005±0.008	0.520987	0.002±0.005	0.635408	0.008±0.006	0.161256	-0.01±0.011	0.816184	-0.007±0.009	0.875851	-0.013±0.01	0.56566	0.003±0.009	0.9886	-0.003±0.01	0.989996	-0.006±0.007
P32004	L1CAM	L1CAM	493	183	0.01±0.003	0.000110434	0.002±0.003	0.464765	0.0353266	0.002±0.005	0.714377	0.007±0.006	0.257768	0.013±0.006	0.0239188	0.021±0.005	2.66602e-05	-0.005±0.007	0.905829	-0.011±0.007	0.413219	-0.019±0.007	0.0246293	-0.006±0.008	0.870038	-0.014±0.008	0.262637	-0.008±0.008	0.746457	0.927971	-0.002±0.008	0.822812	0.003±0.007	0.722593	0.001±0.004	0.731741	0.005±0.005	0.401048	-0.004±0.011	0.977909	-0.003±0.009	0.98454	-0.006±0.01	0.916905	0.001±0.008	0.999207	-0.002±0.009	0.996247	-0.003±0.007
Q86UN2	RTN4RL1	RTN4RL1	493	n.m.	0.01±0.003	0.000119024	n.m.	n.m.	0.168893	0.002±0.005	0.649651	0.01±0.006	0.0925982	0.012±0.006	0.0285935	0.016±0.004	0.000355272	-0.007±0.007	0.728405	-0.01±0.007	0.498371	-0.014±0.006	0.123436	-0.003±0.008	0.987686	-0.007±0.007	0.791843	-0.004±0.007	0.941477	n.m.	n.m.	n.m.	n.m.	n.m.	n.m.	n.m.	n.m.	n.m.	n.m.	n.m.	n.m.	n.m.	n.m.	n.m.	n.m.	n.m.	n.m.	n.m.	n.m.
Q5BIV9	SPRN	SPRN	401	n.m.	0.011±0.003	0.000137093	n.m.	n.m.	0.390406	0.007±0.005	0.171585	0.001±0.008	0.86022	0.014±0.007	0.0302569	0.016±0.005	0.000889208	0.006±0.01	0.936922	-0.007±0.008	0.824202	-0.008±0.007	0.623033	-0.013±0.011	0.619948	-0.014±0.01	0.460989	-0.001±0.008	0.998942	n.m.	n.m.	n.m.	n.m.	n.m.	n.m.	n.m.	n.m.	n.m.	n.m.	n.m.	n.m.	n.m.	n.m.	n.m.	n.m.	n.m.	n.m.	n.m.	n.m.
O14594	NCAN	NCAN	493	183	0.01±0.003	0.00013804	0.006±0.003	0.0380264	0.0811104	0.002±0.005	0.748434	0.008±0.006	0.168873	0.013±0.006	0.0344232	0.018±0.005	7.51367e-05	-0.007±0.008	0.804728	-0.011±0.008	0.459061	-0.017±0.006	0.0532553	-0.004±0.008	0.95785	-0.01±0.007	0.554757	-0.006±0.007	0.87354	0.18546	0.002±0.008	0.822121	0.006±0.008	0.442455	0.001±0.004	0.87212	0.014±0.005	0.00358342	-0.004±0.011	0.982846	0.001±0.009	0.999279	-0.012±0.009	0.560721	0.005±0.009	0.928949	-0.008±0.009	0.80665	-0.013±0.006
O14594	NCAN	NCAN	493	183	0.01±0.003	0.00013804	0.004±0.003	0.137468	0.0811104	0.002±0.005	0.748434	0.008±0.006	0.168873	0.013±0.006	0.0344232	0.018±0.005	7.51367e-05	-0.007±0.008	0.804728	-0.011±0.008	0.459061	-0.017±0.006	0.0532553	-0.004±0.008	0.95785	-0.01±0.007	0.554757	-0.006±0.007	0.87354	0.741233	0.001±0.008	0.914382	0.007±0.008	0.393202	0.002±0.004	0.698276	0.008±0.005	0.103145	-0.006±0.011	0.957228	-0.001±0.009	0.999811	-0.007±0.01	0.883339	0.005±0.009	0.939272	-0.001±0.009	0.999204	-0.006±0.006
P54764	EPHA4	EPHA4	493	n.m.	0.01±0.003	0.000147957	n.m.	n.m.	0.175508	0.003±0.005	0.483257	0.005±0.005	0.362147	0.015±0.006	0.0097385	0.015±0.004	0.000526713	-0.001±0.007	0.996736	-0.011±0.007	0.429802	-0.012±0.007	0.254124	-0.01±0.008	0.59348	-0.01±0.007	0.423745	-0.001±0.007	0.999362	n.m.	n.m.	n.m.	n.m.	n.m.	n.m.	n.m.	n.m.	n.m.	n.m.	n.m.	n.m.	n.m.	n.m.	n.m.	n.m.	n.m.	n.m.	n.m.	n.m.
O14917	PCDH17	PCDH17	493	n.m.	0.01±0.003	0.000152367	n.m.	n.m.	0.133099	0.005±0.005	0.288978	0.002±0.006	0.733253	0.013±0.006	0.0282532	0.018±0.005	0.000175202	0.003±0.008	0.982702	-0.008±0.008	0.725925	-0.013±0.007	0.227527	-0.011±0.009	0.591772	-0.015±0.008	0.189673	-0.005±0.007	0.917543	n.m.	n.m.	n.m.	n.m.	n.m.	n.m.	n.m.	n.m.	n.m.	n.m.	n.m.	n.m.	n.m.	n.m.	n.m.	n.m.	n.m.	n.m.	n.m.	n.m.
P10645	CHGA	CHGA	493	183	0.01±0.003	0.000155553	0.011±0.004	0.00394125	0.0509612	0±0.005	0.941393	0.006±0.005	0.230642	0.016±0.006	0.0031623	0.015±0.004	0.000349918	-0.007±0.007	0.77386	-0.017±0.007	0.0994052	-0.015±0.006	0.0751973	-0.01±0.008	0.557918	-0.008±0.007	0.590504	0.002±0.007	0.995932	0.223967	0.009±0.008	0.276585	0.008±0.01	0.44678	0.005±0.006	0.384218	0.024±0.007	0.00134043	0.001±0.013	0.999841	0.004±0.01	0.981378	-0.015±0.011	0.511056	0.003±0.012	0.995104	-0.016±0.013	0.578975	-0.019±0.009
P10645	CHGA	CHGA	493	183	0.01±0.003	0.000155553	0.009±0.004	0.0238318	0.0509612	0±0.005	0.941393	0.006±0.005	0.230642	0.016±0.006	0.0031623	0.015±0.004	0.000349918	-0.007±0.007	0.77386	-0.017±0.007	0.0994052	-0.015±0.006	0.0751973	-0.01±0.008	0.557918	-0.008±0.007	0.590504	0.002±0.007	0.995932	0.123025	0.006±0.008	0.429766	0.002±0.013	0.90821	0.003±0.006	0.635931	0.025±0.008	0.0015406	0.005±0.016	0.989427	0.004±0.01	0.984013	-0.019±0.011	0.345265	-0.001±0.014	0.999764	-0.023±0.015	0.420512	-0.022±0.01
P10645	CHGA	CHGA	493	197	0.01±0.003	0.000155553	0.008±0.004	0.0431362	0.0509612	0±0.005	0.941393	0.006±0.005	0.230642	0.016±0.006	0.0031623	0.015±0.004	0.000349918	-0.007±0.007	0.77386	-0.017±0.007	0.0994052	-0.015±0.006	0.0751973	-0.01±0.008	0.557918	-0.008±0.007	0.590504	0.002±0.007	0.995932	0.056503	-0.004±0.008	0.643948	0.019±0.012	0.102468	0.003±0.006	0.62971	0.022±0.007	0.00348984	-0.023±0.014	0.366954	-0.006±0.01	0.913511	-0.026±0.011	0.0783227	0.017±0.013	0.586732	-0.003±0.014	0.997485	-0.019±0.009
P10645	CHGA	CHGA	493	183	0.01±0.003	0.000155553	0.008±0.003	0.0200304	0.0509612	0±0.005	0.941393	0.006±0.005	0.230642	0.016±0.006	0.0031623	0.015±0.004	0.000349918	-0.007±0.007	0.77386	-0.017±0.007	0.0994052	-0.015±0.006	0.0751973	-0.01±0.008	0.557918	-0.008±0.007	0.590504	0.002±0.007	0.995932	0.234381	0.008±0.008	0.335492	0.006±0.009	0.472865	0.001±0.005	0.805573	0.018±0.006	0.00420994	0.002±0.012	0.999271	0.006±0.01	0.909973	-0.01±0.01	0.737149	0.005±0.01	0.961511	-0.012±0.011	0.680509	-0.017±0.008
P10645	CHGA	CHGA	493	183	0.01±0.003	0.000155553	0.006±0.003	0.0615237	0.0509612	0±0.005	0.941393	0.006±0.005	0.230642	0.016±0.006	0.0031623	0.015±0.004	0.000349918	-0.007±0.007	0.77386	-0.017±0.007	0.0994052	-0.015±0.006	0.0751973	-0.01±0.008	0.557918	-0.008±0.007	0.590504	0.002±0.007	0.995932	0.423232	0.004±0.008	0.658049	0.005±0.009	0.598369	0.002±0.005	0.681117	0.014±0.006	0.0170991	-0.001±0.012	0.999609	0.002±0.01	0.997783	-0.01±0.01	0.738443	0.003±0.01	0.991116	-0.009±0.011	0.84457	-0.012±0.007
P10645	CHGA	CHGA	493	183	0.01±0.003	0.000155553	0.008±0.004	0.0473043	0.0509612	0±0.005	0.941393	0.006±0.005	0.230642	0.016±0.006	0.0031623	0.015±0.004	0.000349918	-0.007±0.007	0.77386	-0.017±0.007	0.0994052	-0.015±0.006	0.0751973	-0.01±0.008	0.557918	-0.008±0.007	0.590504	0.002±0.007	0.995932	0.996674	0.008±0.008	0.360769	0.006±0.021	0.781997	0.009±0.007	0.1522	0.008±0.008	0.317197	0.002±0.023	0.99983	-0.002±0.011	0.998073	0±0.011	0.999992	-0.004±0.022	0.998403	-0.002±0.022	0.999713	0.002±0.01
P09871	C1S	C1S	493	n.m.	-0.009±0.002	0.000159469	n.m.	n.m.	0.30565	-0.011±0.005	0.0405232	-0.005±0.004	0.235815	-0.003±0.006	0.667095	-0.014±0.004	0.000411179	-0.005±0.007	0.848497	-0.008±0.008	0.741352	0.003±0.006	0.956615	-0.003±0.007	0.98618	0.009±0.006	0.431927	0.011±0.007	0.395237	n.m.	n.m.	n.m.	n.m.	n.m.	n.m.	n.m.	n.m.	n.m.	n.m.	n.m.	n.m.	n.m.	n.m.	n.m.	n.m.	n.m.	n.m.	n.m.	n.m.
P09104	ENO2	ENO2	493	183	0.01±0.003	0.000161095	0.005±0.003	0.172417	0.102968	0.005±0.005	0.329073	0.001±0.006	0.845269	0.01±0.005	0.0372601	0.017±0.004	8.93699e-05	0.004±0.008	0.963448	-0.005±0.007	0.858015	-0.012±0.006	0.228732	-0.009±0.008	0.632473	-0.016±0.007	0.12048	-0.007±0.007	0.724472	0.598117	0.005±0.008	0.582726	0.005±0.007	0.428699	0±0.005	0.977693	0.012±0.007	0.0953508	-0.001±0.011	0.999792	0.005±0.01	0.964212	-0.007±0.011	0.902892	0.006±0.009	0.918415	-0.007±0.01	0.910513	-0.012±0.009
P09104	ENO2	ENO2	493	183	0.01±0.003	0.000161095	-0.005±0.006	0.353416	0.102968	0.005±0.005	0.329073	0.001±0.006	0.845269	0.01±0.005	0.0372601	0.017±0.004	8.93699e-05	0.004±0.008	0.963448	-0.005±0.007	0.858015	-0.012±0.006	0.228732	-0.009±0.008	0.632473	-0.016±0.007	0.12048	-0.007±0.007	0.724472	0.861001	-0.008±0.008	0.311693	-0.001±0.033	0.971064	-0.004±0.008	0.589102	0.012±0.022	0.599231	-0.007±0.034	0.996635	-0.004±0.012	0.98494	-0.02±0.024	0.832168	0.003±0.034	0.999719	-0.013±0.04	0.987961	-0.016±0.024
Q5VV63	ATRNL1	ATRNL1	482	n.m.	0.01±0.003	0.00016512	n.m.	n.m.	0.500983	0.008±0.005	0.0948482	0.006±0.005	0.254022	0.008±0.006	0.239328	0.015±0.005	0.000745111	0.002±0.007	0.98789	0.001±0.008	0.999813	-0.007±0.007	0.704983	-0.002±0.008	0.99699	-0.009±0.007	0.500026	-0.008±0.008	0.745067	n.m.	n.m.	n.m.	n.m.	n.m.	n.m.	n.m.	n.m.	n.m.	n.m.	n.m.	n.m.	n.m.	n.m.	n.m.	n.m.	n.m.	n.m.	n.m.	n.m.
Q13873	BMPR2	BMPR2	482	n.m.	0.01±0.003	0.00017035	n.m.	n.m.	0.0418316	0.004±0.005	0.369211	0.001±0.006	0.924213	0.021±0.006	0.000137973	0.013±0.005	0.00666512	0.004±0.008	0.965975	-0.017±0.007	0.0898977	-0.009±0.007	0.548634	-0.021±0.008	0.0673056	-0.013±0.008	0.386901	0.008±0.007	0.703904	n.m.	n.m.	n.m.	n.m.	n.m.	n.m.	n.m.	n.m.	n.m.	n.m.	n.m.	n.m.	n.m.	n.m.	n.m.	n.m.	n.m.	n.m.	n.m.	n.m.
Q06481	APLP2	APLP2	493	183	0.01±0.003	0.000176453	0.002±0.003	0.586295	0.344573	0.006±0.005	0.202303	0.005±0.006	0.435873	0.011±0.005	0.0534016	0.017±0.005	0.000643454	0.001±0.008	0.999189	-0.005±0.007	0.923709	-0.011±0.007	0.38038	-0.006±0.008	0.911336	-0.012±0.008	0.446315	-0.006±0.007	0.82375	0.454586	0.003±0.008	0.741153	-0.001±0.008	0.923211	-0.003±0.005	0.603269	0.011±0.007	0.114052	0.003±0.011	0.989832	0.005±0.01	0.944695	-0.008±0.011	0.879203	0.002±0.009	0.996702	-0.011±0.01	0.680476	-0.013±0.009
Q06481	APLP2	APLP2	493	183	0.01±0.003	0.000176453	0.001±0.003	0.69239	0.344573	0.006±0.005	0.202303	0.005±0.006	0.435873	0.011±0.005	0.0534016	0.017±0.005	0.000643454	0.001±0.008	0.999189	-0.005±0.007	0.923709	-0.011±0.007	0.38038	-0.006±0.008	0.911336	-0.012±0.008	0.446315	-0.006±0.007	0.82375	0.527793	0.004±0.008	0.645926	0.003±0.006	0.67877	-0.004±0.005	0.389412	0.006±0.005	0.267712	0.001±0.01	0.999454	0.008±0.009	0.845809	-0.002±0.01	0.997219	0.007±0.008	0.83053	-0.003±0.008	0.980113	-0.01±0.007
O75976	CPD	CPD	493	n.m.	0.011±0.003	0.000178001	n.m.	n.m.	0.0280113	0.003±0.005	0.49448	0.006±0.008	0.454147	0.005±0.006	0.376555	0.022±0.005	3.27708e-06	-0.003±0.01	0.990442	-0.002±0.008	0.99318	-0.018±0.007	0.0304054	0.001±0.01	0.99984	-0.015±0.009	0.348845	-0.016±0.008	0.142251	n.m.	n.m.	n.m.	n.m.	n.m.	n.m.	n.m.	n.m.	n.m.	n.m.	n.m.	n.m.	n.m.	n.m.	n.m.	n.m.	n.m.	n.m.	n.m.	n.m.
P07197	NEFM	NEFM	490	n.m.	-0.013±0.003	0.000178304	n.m.	n.m.	0.428548	-0.021±0.006	0.000738331	-0.008±0.007	0.221156	-0.013±0.009	0.142242	-0.009±0.005	0.101634	-0.013±0.009	0.508368	-0.008±0.011	0.855552	-0.012±0.008	0.442151	0.004±0.011	0.979369	0.001±0.009	0.999933	-0.004±0.01	0.981831	n.m.	n.m.	n.m.	n.m.	n.m.	n.m.	n.m.	n.m.	n.m.	n.m.	n.m.	n.m.	n.m.	n.m.	n.m.	n.m.	n.m.	n.m.	n.m.	n.m.
Q9HAR2	ADGRL3	ADGRL3	493	n.m.	0.01±0.003	0.000178803	n.m.	n.m.	0.443571	0.007±0.005	0.149837	0.005±0.006	0.394328	0.011±0.006	0.0720559	0.016±0.005	0.000771417	0.002±0.007	0.990749	-0.004±0.008	0.961347	-0.009±0.007	0.580029	-0.006±0.008	0.887107	-0.011±0.007	0.454651	-0.005±0.008	0.923061	n.m.	n.m.	n.m.	n.m.	n.m.	n.m.	n.m.	n.m.	n.m.	n.m.	n.m.	n.m.	n.m.	n.m.	n.m.	n.m.	n.m.	n.m.	n.m.	n.m.
Q99784	OLFM1	OLFM1	493	n.m.	0.011±0.003	0.000183095	n.m.	n.m.	0.0455764	0.001±0.005	0.78418	0.008±0.007	0.245306	0.012±0.006	0.0618196	0.02±0.005	2.44338e-05	-0.006±0.008	0.864972	-0.011±0.008	0.546442	-0.019±0.007	0.027681	-0.004±0.009	0.961504	-0.013±0.008	0.38218	-0.008±0.008	0.724179	n.m.	n.m.	n.m.	n.m.	n.m.	n.m.	n.m.	n.m.	n.m.	n.m.	n.m.	n.m.	n.m.	n.m.	n.m.	n.m.	n.m.	n.m.	n.m.	n.m.
Q9BYH1	SEZ6L	SEZ6L	493	183	0.01±0.003	0.000183873	0.004±0.003	0.178465	0.0103526	-0.001±0.005	0.910391	0.003±0.005	0.522365	0.015±0.005	0.0028685	0.019±0.005	4.77172e-05	-0.004±0.007	0.943769	-0.016±0.007	0.109137	-0.02±0.007	0.0159842	-0.012±0.007	0.390242	-0.016±0.007	0.113974	-0.004±0.007	0.926601	0.44924	0.003±0.008	0.690092	0.002±0.008	0.830784	0±0.004	0.905991	0.011±0.005	0.0395835	0.002±0.011	0.998918	0.003±0.009	0.99046	-0.008±0.01	0.851092	0.001±0.009	0.999136	-0.01±0.009	0.734906	-0.011±0.007
Q9BYH1	SEZ6L	SEZ6L	493	183	0.01±0.003	0.000183873	0.004±0.003	0.217138	0.0103526	-0.001±0.005	0.910391	0.003±0.005	0.522365	0.015±0.005	0.0028685	0.019±0.005	4.77172e-05	-0.004±0.007	0.943769	-0.016±0.007	0.109137	-0.02±0.007	0.0159842	-0.012±0.007	0.390242	-0.016±0.007	0.113974	-0.004±0.007	0.926601	0.730551	0.003±0.008	0.738802	0.002±0.007	0.81548	0.001±0.004	0.75318	0.009±0.006	0.108344	0.001±0.011	0.99971	0.001±0.009	0.998874	-0.006±0.01	0.925668	0±0.009	0.999975	-0.007±0.009	0.860451	-0.008±0.007
Q14DG7	TMEM132B	TMEM132B	493	n.m.	0.01±0.003	0.000188196	n.m.	n.m.	0.0202514	0.003±0.005	0.565821	0.005±0.005	0.320846	0.01±0.007	0.149395	0.022±0.005	5.07252e-06	-0.003±0.007	0.981091	-0.007±0.008	0.807114	-0.019±0.007	0.0173437	-0.005±0.009	0.946924	-0.017±0.007	0.0849131	-0.012±0.008	0.483368	n.m.	n.m.	n.m.	n.m.	n.m.	n.m.	n.m.	n.m.	n.m.	n.m.	n.m.	n.m.	n.m.	n.m.	n.m.	n.m.	n.m.	n.m.	n.m.	n.m.
Q9HCU4	CELSR2	CELSR2	493	n.m.	0.01±0.003	0.000206501	n.m.	n.m.	0.0289447	0.002±0.005	0.686477	0.004±0.006	0.471135	0.021±0.006	0.00140581	0.017±0.005	0.000323782	-0.002±0.007	0.989263	-0.019±0.008	0.0863572	-0.015±0.007	0.095417	-0.016±0.009	0.231393	-0.013±0.007	0.307156	0.003±0.008	0.973182	n.m.	n.m.	n.m.	n.m.	n.m.	n.m.	n.m.	n.m.	n.m.	n.m.	n.m.	n.m.	n.m.	n.m.	n.m.	n.m.	n.m.	n.m.	n.m.	n.m.
Q99674	CGREF1	CGREF1	493	n.m.	0.01±0.003	0.000208405	n.m.	n.m.	0.159246	0.001±0.005	0.837207	0.008±0.006	0.165451	0.016±0.005	0.00197628	0.013±0.004	0.00502185	-0.007±0.008	0.778602	-0.015±0.007	0.148508	-0.012±0.007	0.291085	-0.008±0.008	0.763209	-0.004±0.007	0.932665	0.003±0.007	0.966432	n.m.	n.m.	n.m.	n.m.	n.m.	n.m.	n.m.	n.m.	n.m.	n.m.	n.m.	n.m.	n.m.	n.m.	n.m.	n.m.	n.m.	n.m.	n.m.	n.m.
P05067	APP	APP	493	642	0.01±0.003	0.000221928	0.005±0.002	0.0107606	0.137212	0.004±0.005	0.444168	0.008±0.007	0.26131	0.011±0.006	0.0618289	0.02±0.005	0.000145538	-0.004±0.008	0.96275	-0.007±0.007	0.761726	-0.016±0.007	0.097523	-0.003±0.009	0.98029	-0.012±0.008	0.46967	-0.009±0.008	0.678162	0.209389	0.005±0.004	0.304473	0.006±0.004	0.177498	0.001±0.003	0.63317	0.012±0.004	0.00452667	-0.001±0.006	0.99693	0.003±0.005	0.930133	-0.008±0.006	0.595717	0.004±0.005	0.823133	-0.006±0.006	0.71292	-0.011±0.005
P05067	APP	APP	493	642	0.01±0.003	0.000221928	0.005±0.002	0.00823024	0.137212	0.004±0.005	0.444168	0.008±0.007	0.26131	0.011±0.006	0.0618289	0.02±0.005	0.000145538	-0.004±0.008	0.96275	-0.007±0.007	0.761726	-0.016±0.007	0.097523	-0.003±0.009	0.98029	-0.012±0.008	0.46967	-0.009±0.008	0.678162	0.295673	0.003±0.004	0.489669	0.006±0.004	0.182496	0.003±0.003	0.346352	0.013±0.004	0.00537697	-0.003±0.006	0.974826	0±0.005	0.999911	-0.009±0.006	0.430318	0.003±0.005	0.940713	-0.007±0.006	0.666918	-0.01±0.005
P05067	APP	APP	493	216	0.01±0.003	0.000221928	0.006±0.003	0.0296475	0.137212	0.004±0.005	0.444168	0.008±0.007	0.26131	0.011±0.006	0.0618289	0.02±0.005	0.000145538	-0.004±0.008	0.96275	-0.007±0.007	0.761726	-0.016±0.007	0.097523	-0.003±0.009	0.98029	-0.012±0.008	0.46967	-0.009±0.008	0.678162	0.137598	-0.008±0.007	0.295055	0.01±0.008	0.219976	0.006±0.004	0.157613	0.014±0.006	0.017515	-0.018±0.011	0.371945	-0.014±0.008	0.378868	-0.022±0.009	0.09797	0.004±0.009	0.968084	-0.004±0.01	0.97267	-0.008±0.007
P05067	APP	APP	493	183	0.01±0.003	0.000221928	0.003±0.004	0.465953	0.137212	0.004±0.005	0.444168	0.008±0.007	0.26131	0.011±0.006	0.0618289	0.02±0.005	0.000145538	-0.004±0.008	0.96275	-0.007±0.007	0.761726	-0.016±0.007	0.097523	-0.003±0.009	0.98029	-0.012±0.008	0.46967	-0.009±0.008	0.678162	0.318541	0±0.008	0.982676	0.001±0.01	0.898554	-0.003±0.006	0.586782	0.012±0.006	0.0555748	-0.001±0.013	0.9998	0.003±0.01	0.988747	-0.012±0.01	0.649943	0.004±0.011	0.980579	-0.011±0.012	0.769363	-0.015±0.008
P05067	APP	APP	493	183	0.01±0.003	0.000221928	0.004±0.003	0.258269	0.137212	0.004±0.005	0.444168	0.008±0.007	0.26131	0.011±0.006	0.0618289	0.02±0.005	0.000145538	-0.004±0.008	0.96275	-0.007±0.007	0.761726	-0.016±0.007	0.097523	-0.003±0.009	0.98029	-0.012±0.008	0.46967	-0.009±0.008	0.678162	0.846342	0.001±0.008	0.879911	0.003±0.008	0.674497	0.002±0.005	0.725984	0.008±0.006	0.183468	-0.002±0.011	0.997829	0±0.01	0.999963	-0.007±0.01	0.903913	0.002±0.009	0.998067	-0.005±0.01	0.959811	-0.007±0.008
P05067	APP	APP	493	183	0.01±0.003	0.000221928	0.002±0.003	0.509125	0.137212	0.004±0.005	0.444168	0.008±0.007	0.26131	0.011±0.006	0.0618289	0.02±0.005	0.000145538	-0.004±0.008	0.96275	-0.007±0.007	0.761726	-0.016±0.007	0.097523	-0.003±0.009	0.98029	-0.012±0.008	0.46967	-0.009±0.008	0.678162	0.800428	0.005±0.008	0.571007	0.002±0.008	0.808423	-0.002±0.005	0.747385	0.006±0.006	0.32349	0.003±0.011	0.994712	0.006±0.01	0.917298	-0.001±0.01	0.999499	0.004±0.01	0.981102	-0.004±0.01	0.977486	-0.008±0.008
A0A075B6H7	IGKV3-7	IGKV3-7	493	n.m.	-0.01±0.003	0.000228131	n.m.	n.m.	0.153354	-0.003±0.005	0.501709	-0.004±0.006	0.444458	-0.013±0.006	0.0292532	-0.016±0.004	0.00025716	0.001±0.007	0.999082	0.01±0.008	0.57954	0.013±0.006	0.197536	0.009±0.008	0.702512	0.012±0.007	0.332732	0.003±0.007	0.977714	n.m.	n.m.	n.m.	n.m.	n.m.	n.m.	n.m.	n.m.	n.m.	n.m.	n.m.	n.m.	n.m.	n.m.	n.m.	n.m.	n.m.	n.m.	n.m.	n.m.
Q86UN3	RTN4RL2	RTN4RL2	493	n.m.	0.009±0.003	0.000229273	n.m.	n.m.	0.0526555	-0.001±0.005	0.909175	0.008±0.006	0.168305	0.013±0.005	0.0157863	0.016±0.004	0.000153163	-0.008±0.007	0.663685	-0.014±0.007	0.220331	-0.017±0.006	0.039077	-0.005±0.008	0.897562	-0.009±0.007	0.615779	-0.003±0.007	0.969999	n.m.	n.m.	n.m.	n.m.	n.m.	n.m.	n.m.	n.m.	n.m.	n.m.	n.m.	n.m.	n.m.	n.m.	n.m.	n.m.	n.m.	n.m.	n.m.	n.m.
O14514	ADGRB1	ADGRB1	493	n.m.	0.01±0.003	0.000232568	n.m.	n.m.	0.0240632	0.001±0.005	0.892993	0.005±0.006	0.361029	0.011±0.005	0.0381384	0.02±0.005	1.73023e-05	-0.004±0.007	0.925813	-0.011±0.007	0.441974	-0.019±0.006	0.0179559	-0.006±0.008	0.849753	-0.015±0.007	0.165354	-0.008±0.007	0.635426	n.m.	n.m.	n.m.	n.m.	n.m.	n.m.	n.m.	n.m.	n.m.	n.m.	n.m.	n.m.	n.m.	n.m.	n.m.	n.m.	n.m.	n.m.	n.m.	n.m.
Q13519	PNOC	PNOC	493	n.m.	0.01±0.003	0.00023333	n.m.	n.m.	0.0430531	0.001±0.005	0.76284	0.005±0.006	0.41628	0.02±0.006	0.000606634	0.015±0.005	0.00181534	-0.003±0.007	0.973003	-0.018±0.007	0.0631066	-0.013±0.007	0.192103	-0.015±0.008	0.222474	-0.01±0.007	0.499274	0.005±0.007	0.903725	n.m.	n.m.	n.m.	n.m.	n.m.	n.m.	n.m.	n.m.	n.m.	n.m.	n.m.	n.m.	n.m.	n.m.	n.m.	n.m.	n.m.	n.m.	n.m.	n.m.
Q14C87	TMEM132D	TMEM132D	493	n.m.	0.01±0.003	0.000242055	n.m.	n.m.	0.0839862	0.001±0.005	0.803227	0.007±0.005	0.205868	0.014±0.006	0.0170517	0.017±0.005	0.000257939	-0.005±0.007	0.8693	-0.013±0.008	0.32451	-0.016±0.007	0.0778564	-0.007±0.008	0.777199	-0.011±0.007	0.417749	-0.003±0.007	0.971806	n.m.	n.m.	n.m.	n.m.	n.m.	n.m.	n.m.	n.m.	n.m.	n.m.	n.m.	n.m.	n.m.	n.m.	n.m.	n.m.	n.m.	n.m.	n.m.	n.m.
Q5JZY3	EPHA10	EPHA10	493	n.m.	0.01±0.003	0.000244381	n.m.	n.m.	0.0476135	0.001±0.005	0.826759	0.006±0.006	0.344561	0.011±0.006	0.0806172	0.02±0.005	2.61133e-05	-0.005±0.008	0.934702	-0.01±0.008	0.598682	-0.019±0.007	0.0350775	-0.005±0.009	0.926331	-0.014±0.008	0.262023	-0.008±0.008	0.704945	n.m.	n.m.	n.m.	n.m.	n.m.	n.m.	n.m.	n.m.	n.m.	n.m.	n.m.	n.m.	n.m.	n.m.	n.m.	n.m.	n.m.	n.m.	n.m.	n.m.
P12111	COL6A3	COL6A3	493	n.m.	-0.01±0.003	0.000244964	n.m.	n.m.	0.121117	-0.005±0.005	0.288407	-0.002±0.006	0.728354	-0.01±0.006	0.106832	-0.018±0.005	8.18975e-05	-0.003±0.008	0.972049	0.004±0.008	0.947718	0.013±0.007	0.246249	0.008±0.008	0.797144	0.016±0.007	0.132027	0.008±0.007	0.675384	n.m.	n.m.	n.m.	n.m.	n.m.	n.m.	n.m.	n.m.	n.m.	n.m.	n.m.	n.m.	n.m.	n.m.	n.m.	n.m.	n.m.	n.m.	n.m.	n.m.
Q96KG7	MEGF10	MEGF10	493	n.m.	0.01±0.003	0.00025652	n.m.	n.m.	0.259863	0.002±0.005	0.631482	0.009±0.007	0.189702	0.012±0.006	0.0383044	0.016±0.005	0.000662088	-0.007±0.008	0.84706	-0.01±0.008	0.587974	-0.013±0.007	0.199645	-0.003±0.009	0.990804	-0.006±0.008	0.876118	-0.004±0.007	0.962678	n.m.	n.m.	n.m.	n.m.	n.m.	n.m.	n.m.	n.m.	n.m.	n.m.	n.m.	n.m.	n.m.	n.m.	n.m.	n.m.	n.m.	n.m.	n.m.	n.m.
Q8WVQ1	CANT1	CANT1	493	n.m.	0.01±0.003	0.000259487	n.m.	n.m.	0.365086	0.004±0.005	0.375682	0.006±0.006	0.306675	0.013±0.005	0.0127696	0.015±0.005	0.00232845	-0.002±0.008	0.996489	-0.009±0.007	0.616305	-0.011±0.007	0.418128	-0.007±0.008	0.793231	-0.009±0.008	0.629089	-0.002±0.007	0.994585	n.m.	n.m.	n.m.	n.m.	n.m.	n.m.	n.m.	n.m.	n.m.	n.m.	n.m.	n.m.	n.m.	n.m.	n.m.	n.m.	n.m.	n.m.	n.m.	n.m.
P54289	CACNA2D1	CACNA2D1	493	183	0.01±0.003	0.000262074	0.006±0.003	0.0406538	0.00961336	-0.003±0.005	0.540624	0.008±0.006	0.185548	0.017±0.005	0.0016639	0.017±0.004	0.000239854	-0.011±0.007	0.48455	-0.02±0.007	0.0272453	-0.02±0.007	0.014899	-0.01±0.008	0.610406	-0.009±0.007	0.593462	0.001±0.007	0.999814	0.189707	0±0.008	0.991297	0.004±0.007	0.557387	0.002±0.004	0.657271	0.014±0.005	0.00358963	-0.004±0.011	0.977353	-0.002±0.009	0.997022	-0.014±0.009	0.422735	0.003±0.008	0.989064	-0.01±0.009	0.672256	-0.013±0.006
P54289	CACNA2D1	CACNA2D1	493	183	0.01±0.003	0.000262074	0.005±0.003	0.0578651	0.00961336	-0.003±0.005	0.540624	0.008±0.006	0.185548	0.017±0.005	0.0016639	0.017±0.004	0.000239854	-0.011±0.007	0.48455	-0.02±0.007	0.0272453	-0.02±0.007	0.014899	-0.01±0.008	0.610406	-0.009±0.007	0.593462	0.001±0.007	0.999814	0.303924	0.001±0.008	0.939743	0.004±0.008	0.644906	0.002±0.004	0.69262	0.013±0.005	0.00869474	-0.003±0.011	0.993973	-0.001±0.009	0.999541	-0.012±0.009	0.581403	0.002±0.009	0.996144	-0.009±0.009	0.731834	-0.011±0.006
P54289	CACNA2D1	CACNA2D1	493	183	0.01±0.003	0.000262074	0.005±0.003	0.0767337	0.00961336	-0.003±0.005	0.540624	0.008±0.006	0.185548	0.017±0.005	0.0016639	0.017±0.004	0.000239854	-0.011±0.007	0.48455	-0.02±0.007	0.0272453	-0.02±0.007	0.014899	-0.01±0.008	0.610406	-0.009±0.007	0.593462	0.001±0.007	0.999814	0.219689	-0.005±0.008	0.509098	0.007±0.008	0.393162	0.003±0.004	0.526683	0.014±0.005	0.0135026	-0.012±0.011	0.710544	-0.008±0.009	0.81649	-0.019±0.01	0.217679	0.004±0.009	0.969745	-0.007±0.009	0.87548	-0.011±0.007
O75781	PALM	PALM	493	n.m.	0.009±0.002	0.000285241	n.m.	n.m.	0.290062	0.003±0.005	0.568257	0.005±0.005	0.361124	0.012±0.005	0.0219744	0.013±0.004	0.000998623	-0.002±0.007	0.994566	-0.009±0.007	0.599023	-0.011±0.006	0.352195	-0.007±0.007	0.753173	-0.009±0.006	0.520541	-0.002±0.007	0.993265	n.m.	n.m.	n.m.	n.m.	n.m.	n.m.	n.m.	n.m.	n.m.	n.m.	n.m.	n.m.	n.m.	n.m.	n.m.	n.m.	n.m.	n.m.	n.m.	n.m.
P48058	GRIA4	GRIA4	493	n.m.	0.009±0.002	0.000298079	n.m.	n.m.	0.0515197	0.003±0.005	0.516937	0.004±0.006	0.529182	0.006±0.005	0.196144	0.019±0.004	1.68588e-05	0±0.008	0.999925	-0.003±0.007	0.972923	-0.016±0.007	0.0804257	-0.002±0.007	0.986949	-0.015±0.007	0.150851	-0.013±0.006	0.194207	n.m.	n.m.	n.m.	n.m.	n.m.	n.m.	n.m.	n.m.	n.m.	n.m.	n.m.	n.m.	n.m.	n.m.	n.m.	n.m.	n.m.	n.m.	n.m.	n.m.
Q8N608	DPP10	DPP10	493	n.m.	0.01±0.003	0.000313344	n.m.	n.m.	0.0177792	0±0.005	0.948815	0.005±0.006	0.390085	0.011±0.006	0.0801929	0.02±0.005	8.45257e-06	-0.005±0.008	0.915994	-0.01±0.008	0.524323	-0.02±0.006	0.0114839	-0.006±0.009	0.919724	-0.015±0.008	0.193265	-0.009±0.008	0.590738	n.m.	n.m.	n.m.	n.m.	n.m.	n.m.	n.m.	n.m.	n.m.	n.m.	n.m.	n.m.	n.m.	n.m.	n.m.	n.m.	n.m.	n.m.	n.m.	n.m.
P16519	PCSK2	PCSK2	493	n.m.	0.01±0.003	0.000316969	n.m.	n.m.	0.377204	0.004±0.005	0.377789	0.008±0.006	0.147797	0.015±0.006	0.0222694	0.015±0.005	0.00351192	-0.004±0.007	0.945667	-0.011±0.008	0.543195	-0.011±0.007	0.408853	-0.006±0.009	0.876983	-0.007±0.008	0.821597	0±0.008	0.999992	n.m.	n.m.	n.m.	n.m.	n.m.	n.m.	n.m.	n.m.	n.m.	n.m.	n.m.	n.m.	n.m.	n.m.	n.m.	n.m.	n.m.	n.m.	n.m.	n.m.
Q8WXD2	SCG3	SCG3	493	183	0.009±0.002	0.000319119	0.002±0.004	0.671641	0.161341	0.002±0.005	0.717474	0.005±0.005	0.360442	0.015±0.005	0.00694848	0.014±0.004	0.00149283	-0.003±0.007	0.968988	-0.013±0.007	0.282216	-0.012±0.006	0.240503	-0.01±0.008	0.58752	-0.009±0.007	0.584167	0.001±0.007	0.999133	0.721935	0.001±0.008	0.863197	-0.004±0.01	0.712572	-0.001±0.006	0.863403	0.008±0.007	0.26151	0.005±0.013	0.979065	0.002±0.01	0.995175	-0.006±0.011	0.93579	-0.003±0.012	0.995471	-0.012±0.012	0.773613	-0.009±0.009
Q8WXD2	SCG3	SCG3	493	183	0.009±0.002	0.000319119	0.004±0.003	0.27145	0.161341	0.002±0.005	0.717474	0.005±0.005	0.360442	0.015±0.005	0.00694848	0.014±0.004	0.00149283	-0.003±0.007	0.968988	-0.013±0.007	0.282216	-0.012±0.006	0.240503	-0.01±0.008	0.58752	-0.009±0.007	0.584167	0.001±0.007	0.999133	0.919112	-0.001±0.008	0.946086	0.004±0.011	0.710388	0.004±0.005	0.500505	0.007±0.006	0.285742	-0.005±0.014	0.987042	-0.004±0.01	0.97482	-0.007±0.011	0.896125	0±0.012	0.999991	-0.003±0.012	0.995825	-0.003±0.008
Q8WXD2	SCG3	SCG3	493	183	0.009±0.002	0.000319119	0.002±0.004	0.599696	0.161341	0.002±0.005	0.717474	0.005±0.005	0.360442	0.015±0.005	0.00694848	0.014±0.004	0.00149283	-0.003±0.007	0.968988	-0.013±0.007	0.282216	-0.012±0.006	0.240503	-0.01±0.008	0.58752	-0.009±0.007	0.584167	0.001±0.007	0.999133	0.949003	0.003±0.008	0.702952	-0.004±0.012	0.748669	0.001±0.006	0.808798	0.004±0.008	0.581295	0.007±0.015	0.964182	0.002±0.01	0.998298	-0.001±0.012	0.999665	-0.005±0.014	0.978473	-0.008±0.014	0.939624	-0.003±0.01
P29120	PCSK1	PCSK1	493	183	0.009±0.003	0.000323087	-0.001±0.003	0.767517	0.171798	0.001±0.005	0.888546	0.009±0.006	0.112664	0.014±0.006	0.0110816	0.013±0.004	0.00187389	-0.008±0.007	0.659343	-0.014±0.007	0.234618	-0.012±0.006	0.201768	-0.005±0.008	0.90982	-0.004±0.007	0.945008	0.001±0.007	0.996905	0.593779	-0.001±0.008	0.906478	-0.004±0.007	0.519404	-0.004±0.005	0.427798	0.005±0.005	0.354145	0.003±0.011	0.988621	0.003±0.009	0.992712	-0.006±0.01	0.934077	-0.001±0.008	0.999604	-0.009±0.008	0.696366	-0.008±0.007
P29120	PCSK1	PCSK1	493	183	0.009±0.003	0.000323087	-0.001±0.003	0.7468	0.171798	0.001±0.005	0.888546	0.009±0.006	0.112664	0.014±0.006	0.0110816	0.013±0.004	0.00187389	-0.008±0.007	0.659343	-0.014±0.007	0.234618	-0.012±0.006	0.201768	-0.005±0.008	0.90982	-0.004±0.007	0.945008	0.001±0.007	0.996905	0.622944	0±0.008	0.985907	-0.004±0.007	0.558469	-0.004±0.005	0.404856	0.005±0.006	0.386266	0.004±0.011	0.978169	0.004±0.009	0.975749	-0.005±0.01	0.964368	0±0.008	0.999934	-0.009±0.009	0.743518	-0.009±0.007
P29120	PCSK1	PCSK1	493	183	0.009±0.003	0.000323087	-0.001±0.003	0.610146	0.171798	0.001±0.005	0.888546	0.009±0.006	0.112664	0.014±0.006	0.0110816	0.013±0.004	0.00187389	-0.008±0.007	0.659343	-0.014±0.007	0.234618	-0.012±0.006	0.201768	-0.005±0.008	0.90982	-0.004±0.007	0.945008	0.001±0.007	0.996905	0.727386	-0.001±0.008	0.916965	-0.004±0.007	0.599781	-0.004±0.004	0.356798	0.003±0.005	0.539788	0.003±0.011	0.994404	0.003±0.009	0.989606	-0.004±0.01	0.977629	0±0.008	0.999995	-0.007±0.008	0.855169	-0.007±0.006
Q9UJ70	NAGK	NAGK	96	n.m.	0.019±0.005	0.000327022	n.m.	n.m.	0.480216	0.017±0.012	0.144619	0.019±0.013	0.168993	0.007±0.01	0.458048	0.026±0.007	0.000766023	-0.001±0.018	0.999812	0.01±0.015	0.90333	-0.009±0.014	0.914528	0.011±0.016	0.893415	-0.008±0.015	0.959498	-0.019±0.012	0.397593	n.m.	n.m.	n.m.	n.m.	n.m.	n.m.	n.m.	n.m.	n.m.	n.m.	n.m.	n.m.	n.m.	n.m.	n.m.	n.m.	n.m.	n.m.	n.m.	n.m.
P42262	GRIA2	GRIA2	493	n.m.	0.009±0.003	0.000337459	n.m.	n.m.	0.863805	0.007±0.005	0.141216	0.008±0.006	0.168763	0.009±0.006	0.114823	0.013±0.005	0.00682934	-0.001±0.008	0.999322	-0.002±0.007	0.994946	-0.005±0.007	0.851826	-0.001±0.008	0.999569	-0.004±0.007	0.93196	-0.004±0.007	0.960737	n.m.	n.m.	n.m.	n.m.	n.m.	n.m.	n.m.	n.m.	n.m.	n.m.	n.m.	n.m.	n.m.	n.m.	n.m.	n.m.	n.m.	n.m.	n.m.	n.m.
P24593	IGFBP5	IGFBP5	493	n.m.	-0.009±0.002	0.000338396	n.m.	n.m.	0.152065	-0.007±0.005	0.171004	0.003±0.006	0.654209	-0.011±0.005	0.0436819	-0.013±0.004	0.000547381	-0.01±0.008	0.600338	0.004±0.007	0.960282	0.006±0.006	0.774227	0.013±0.008	0.334989	0.016±0.007	0.111592	0.002±0.006	0.982055	n.m.	n.m.	n.m.	n.m.	n.m.	n.m.	n.m.	n.m.	n.m.	n.m.	n.m.	n.m.	n.m.	n.m.	n.m.	n.m.	n.m.	n.m.	n.m.	n.m.
Q24JP5	TMEM132A	TMEM132A	493	n.m.	0.009±0.002	0.000344555	n.m.	n.m.	0.405265	0.004±0.005	0.41336	0.005±0.005	0.319432	0.015±0.005	0.00465214	0.01±0.004	0.0102768	-0.001±0.007	0.998537	-0.011±0.007	0.41625	-0.006±0.006	0.798499	-0.01±0.007	0.527657	-0.004±0.006	0.895643	0.006±0.007	0.825989	n.m.	n.m.	n.m.	n.m.	n.m.	n.m.	n.m.	n.m.	n.m.	n.m.	n.m.	n.m.	n.m.	n.m.	n.m.	n.m.	n.m.	n.m.	n.m.	n.m.
Q14982	OPCML	OPCML	493	n.m.	0.009±0.003	0.000366319	n.m.	n.m.	0.133687	0.001±0.005	0.786117	0.005±0.005	0.392181	0.014±0.005	0.00349	0.014±0.005	0.00208483	-0.003±0.007	0.968557	-0.013±0.007	0.232635	-0.013±0.007	0.224301	-0.01±0.007	0.524119	-0.009±0.007	0.530413	0±0.007	0.999903	n.m.	n.m.	n.m.	n.m.	n.m.	n.m.	n.m.	n.m.	n.m.	n.m.	n.m.	n.m.	n.m.	n.m.	n.m.	n.m.	n.m.	n.m.	n.m.	n.m.
O43505	B4GAT1	B4GAT1	493	183	0.009±0.003	0.00037036	0.004±0.003	0.227647	0.0808999	0.002±0.005	0.724279	0.004±0.006	0.501496	0.014±0.005	0.00806204	0.016±0.005	0.000459823	-0.002±0.007	0.99231	-0.013±0.007	0.296744	-0.015±0.007	0.120612	-0.011±0.008	0.51107	-0.013±0.007	0.289292	-0.002±0.007	0.991428	0.570392	0.004±0.008	0.638849	0.001±0.009	0.949903	0.001±0.005	0.91139	0.011±0.006	0.0727655	0.003±0.012	0.992499	0.003±0.01	0.98647	-0.008±0.01	0.88639	0±0.01	1	-0.011±0.011	0.742018	-0.011±0.008
O43505	B4GAT1	B4GAT1	493	183	0.009±0.003	0.00037036	0.002±0.003	0.425597	0.0808999	0.002±0.005	0.724279	0.004±0.006	0.501496	0.014±0.005	0.00806204	0.016±0.005	0.000459823	-0.002±0.007	0.99231	-0.013±0.007	0.296744	-0.015±0.007	0.120612	-0.011±0.008	0.51107	-0.013±0.007	0.289292	-0.002±0.007	0.991428	0.796006	0±0.008	0.989984	0±0.007	0.973173	0.001±0.004	0.864202	0.006±0.005	0.202632	0±0.011	0.999989	-0.001±0.009	0.999774	-0.006±0.01	0.913173	0±0.008	0.999928	-0.006±0.008	0.888149	-0.005±0.006
O43505	B4GAT1	B4GAT1	493	183	0.009±0.003	0.00037036	0.002±0.003	0.40584	0.0808999	0.002±0.005	0.724279	0.004±0.006	0.501496	0.014±0.005	0.00806204	0.016±0.005	0.000459823	-0.002±0.007	0.99231	-0.013±0.007	0.296744	-0.015±0.007	0.120612	-0.011±0.008	0.51107	-0.013±0.007	0.289292	-0.002±0.007	0.991428	0.859449	0.003±0.008	0.726272	-0.001±0.007	0.934561	0.001±0.004	0.81954	0.006±0.005	0.260798	0.004±0.011	0.988476	0.002±0.009	0.996573	-0.003±0.01	0.992238	-0.002±0.008	0.997701	-0.006±0.009	0.88595	-0.005±0.006
P55290	CDH13	CDH13	493	183	0.009±0.003	0.000380153	0.005±0.002	0.0419627	0.0636416	0±0.005	0.965759	0.006±0.005	0.265745	0.015±0.005	0.00477603	0.015±0.004	0.000696907	-0.006±0.007	0.830972	-0.016±0.007	0.13744	-0.015±0.006	0.0909519	-0.01±0.007	0.554598	-0.009±0.007	0.504371	0±0.007	0.999906	0.590628	0.004±0.008	0.651009	0.003±0.009	0.743765	0.003±0.003	0.422031	0.01±0.005	0.0248741	0.001±0.013	0.999946	0.001±0.009	0.999495	-0.007±0.009	0.891643	0±0.01	0.999985	-0.007±0.01	0.890915	-0.008±0.006
P55290	CDH13	CDH13	493	183	0.009±0.003	0.000380153	0.004±0.003	0.133208	0.0636416	0±0.005	0.965759	0.006±0.005	0.265745	0.015±0.005	0.00477603	0.015±0.004	0.000696907	-0.006±0.007	0.830972	-0.016±0.007	0.13744	-0.015±0.006	0.0909519	-0.01±0.007	0.554598	-0.009±0.007	0.504371	0±0.007	0.999906	0.433849	0.004±0.008	0.654379	0.004±0.008	0.592018	0±0.004	0.931298	0.012±0.005	0.0326116	-0.001±0.012	0.999908	0.003±0.009	0.984202	-0.008±0.01	0.851508	0.004±0.009	0.971098	-0.007±0.01	0.884031	-0.011±0.007
P55290	CDH13	CDH13	493	183	0.009±0.003	0.000380153	0.004±0.003	0.299699	0.0636416	0±0.005	0.965759	0.006±0.005	0.265745	0.015±0.005	0.00477603	0.015±0.004	0.000696907	-0.006±0.007	0.830972	-0.016±0.007	0.13744	-0.015±0.006	0.0909519	-0.01±0.007	0.554598	-0.009±0.007	0.504371	0±0.007	0.999906	0.394691	0.002±0.008	0.766443	0.002±0.009	0.815126	-0.001±0.005	0.782637	0.012±0.006	0.0508985	0±0.012	0.999996	0.004±0.01	0.978684	-0.009±0.01	0.78978	0.004±0.01	0.986025	-0.01±0.011	0.812636	-0.013±0.008
P40121	CAPG	CAPG	493	n.m.	-0.01±0.003	0.000380948	n.m.	n.m.	0.284847	-0.006±0.005	0.2416	-0.015±0.007	0.0210904	-0.003±0.007	0.647384	-0.016±0.005	0.00187922	0.009±0.008	0.664749	-0.003±0.008	0.988425	0.01±0.007	0.46796	-0.012±0.009	0.581215	0.001±0.008	0.998906	0.013±0.009	0.415138	n.m.	n.m.	n.m.	n.m.	n.m.	n.m.	n.m.	n.m.	n.m.	n.m.	n.m.	n.m.	n.m.	n.m.	n.m.	n.m.	n.m.	n.m.	n.m.	n.m.
Q92832	NELL1	NELL1	493	n.m.	0.009±0.003	0.000392097	n.m.	n.m.	0.00956371	-0.003±0.005	0.573654	0.009±0.005	0.116589	0.01±0.006	0.103746	0.019±0.004	1.32006e-05	-0.011±0.007	0.396122	-0.012±0.008	0.355707	-0.021±0.006	0.00408937	-0.001±0.008	0.998695	-0.01±0.007	0.450099	-0.009±0.007	0.613351	n.m.	n.m.	n.m.	n.m.	n.m.	n.m.	n.m.	n.m.	n.m.	n.m.	n.m.	n.m.	n.m.	n.m.	n.m.	n.m.	n.m.	n.m.	n.m.	n.m.
Q15746	MYLK	MYLK	460	n.m.	-0.011±0.003	0.000392734	n.m.	n.m.	0.321255	-0.009±0.005	0.0752709	-0.004±0.008	0.578944	-0.005±0.008	0.581856	-0.018±0.005	0.00041517	-0.005±0.009	0.957145	-0.004±0.01	0.971375	0.009±0.007	0.558228	0±0.011	0.999988	0.014±0.009	0.427464	0.014±0.01	0.507463	n.m.	n.m.	n.m.	n.m.	n.m.	n.m.	n.m.	n.m.	n.m.	n.m.	n.m.	n.m.	n.m.	n.m.	n.m.	n.m.	n.m.	n.m.	n.m.	n.m.
Q01814	ATP2B2	ATP2B2	403	n.m.	0.01±0.003	0.000392951	n.m.	n.m.	0.210627	0.003±0.005	0.580959	0.007±0.006	0.226228	0.019±0.006	0.000738222	0.01±0.005	0.0443849	-0.004±0.008	0.944968	-0.016±0.008	0.15953	-0.007±0.007	0.748738	-0.012±0.008	0.49215	-0.003±0.008	0.983004	0.009±0.008	0.652808	n.m.	n.m.	n.m.	n.m.	n.m.	n.m.	n.m.	n.m.	n.m.	n.m.	n.m.	n.m.	n.m.	n.m.	n.m.	n.m.	n.m.	n.m.	n.m.	n.m.
P23560	BDNF	BDNF	493	n.m.	0.009±0.003	0.000415188	n.m.	n.m.	0.357426	0.002±0.005	0.616598	0.009±0.006	0.147506	0.014±0.006	0.0175463	0.012±0.004	0.00459411	-0.007±0.008	0.81993	-0.012±0.008	0.414168	-0.01±0.006	0.415208	-0.005±0.009	0.946985	-0.003±0.008	0.979449	0.002±0.007	0.99522	n.m.	n.m.	n.m.	n.m.	n.m.	n.m.	n.m.	n.m.	n.m.	n.m.	n.m.	n.m.	n.m.	n.m.	n.m.	n.m.	n.m.	n.m.	n.m.	n.m.
O94985	CLSTN1	CLSTN1	493	183	0.009±0.003	0.000421495	0.003±0.003	0.358999	0.260528	0.004±0.005	0.362949	0.003±0.006	0.626477	0.013±0.005	0.016339	0.015±0.005	0.00156075	0.001±0.008	0.998689	-0.008±0.007	0.628815	-0.011±0.007	0.378797	-0.01±0.008	0.640999	-0.012±0.008	0.431347	-0.002±0.007	0.991387	0.263214	-0.007±0.008	0.429469	0.003±0.007	0.718271	0±0.005	0.965844	0.011±0.005	0.044102	-0.009±0.011	0.836456	-0.006±0.01	0.91109	-0.017±0.01	0.291071	0.003±0.008	0.98812	-0.008±0.009	0.778004	-0.011±0.007
O94985	CLSTN1	CLSTN1	493	183	0.009±0.003	0.000421495	0.003±0.003	0.335945	0.260528	0.004±0.005	0.362949	0.003±0.006	0.626477	0.013±0.005	0.016339	0.015±0.005	0.00156075	0.001±0.008	0.998689	-0.008±0.007	0.628815	-0.011±0.007	0.378797	-0.01±0.008	0.640999	-0.012±0.008	0.431347	-0.002±0.007	0.991387	0.327232	-0.004±0.008	0.637967	0.002±0.007	0.767529	0±0.005	0.983532	0.011±0.006	0.0443085	-0.006±0.011	0.946286	-0.004±0.01	0.978693	-0.015±0.01	0.416639	0.002±0.009	0.993758	-0.009±0.009	0.733159	-0.012±0.007
O94985	CLSTN1	CLSTN1	493	183	0.009±0.003	0.000421495	0.003±0.003	0.284334	0.260528	0.004±0.005	0.362949	0.003±0.006	0.626477	0.013±0.005	0.016339	0.015±0.005	0.00156075	0.001±0.008	0.998689	-0.008±0.007	0.628815	-0.011±0.007	0.378797	-0.01±0.008	0.640999	-0.012±0.008	0.431347	-0.002±0.007	0.991387	0.475719	-0.003±0.008	0.719196	0.001±0.007	0.866347	0.001±0.005	0.771232	0.011±0.006	0.0652301	-0.004±0.011	0.981035	-0.004±0.01	0.96866	-0.014±0.01	0.528256	0±0.009	0.999999	-0.009±0.009	0.745697	-0.009±0.007
Q9P121	NTM	NTM	493	n.m.	0.009±0.003	0.000424982	n.m.	n.m.	0.12477	0.002±0.005	0.74249	0.003±0.006	0.556503	0.016±0.005	0.00167124	0.012±0.004	0.00437216	-0.002±0.008	0.994941	-0.015±0.007	0.16508	-0.011±0.006	0.356063	-0.013±0.008	0.349097	-0.009±0.007	0.617858	0.004±0.007	0.929788	n.m.	n.m.	n.m.	n.m.	n.m.	n.m.	n.m.	n.m.	n.m.	n.m.	n.m.	n.m.	n.m.	n.m.	n.m.	n.m.	n.m.	n.m.	n.m.	n.m.
Q9Y5W5	WIF1	WIF1	493	n.m.	0.01±0.003	0.000425283	n.m.	n.m.	0.0209563	0.004±0.005	0.41582	0±0.006	0.934567	0.009±0.005	0.0982619	0.022±0.005	1.18418e-05	0.004±0.008	0.966161	-0.005±0.007	0.907896	-0.018±0.007	0.0564286	-0.009±0.008	0.712194	-0.021±0.008	0.0293653	-0.013±0.007	0.308658	n.m.	n.m.	n.m.	n.m.	n.m.	n.m.	n.m.	n.m.	n.m.	n.m.	n.m.	n.m.	n.m.	n.m.	n.m.	n.m.	n.m.	n.m.	n.m.	n.m.
Q16849	PTPRN	PTPRN	493	183	0.009±0.003	0.000444314	0.004±0.003	0.153078	0.0350291	-0.001±0.005	0.815919	0.006±0.006	0.253483	0.016±0.006	0.00618682	0.016±0.005	0.000375706	-0.007±0.007	0.735417	-0.017±0.007	0.106608	-0.017±0.007	0.0423499	-0.009±0.008	0.636112	-0.01±0.007	0.502741	-0.001±0.007	0.999839	0.0922411	0.007±0.008	0.426594	-0.001±0.007	0.838835	-0.001±0.004	0.820449	0.014±0.005	0.00546522	0.008±0.011	0.882458	0.007±0.009	0.847958	-0.008±0.01	0.853772	-0.001±0.008	0.999833	-0.016±0.009	0.275977	-0.015±0.006
Q16849	PTPRN	PTPRN	493	183	0.009±0.003	0.000444314	0.004±0.003	0.132541	0.0350291	-0.001±0.005	0.815919	0.006±0.006	0.253483	0.016±0.006	0.00618682	0.016±0.005	0.000375706	-0.007±0.007	0.735417	-0.017±0.007	0.106608	-0.017±0.007	0.0423499	-0.009±0.008	0.636112	-0.01±0.007	0.502741	-0.001±0.007	0.999839	0.331755	0.006±0.008	0.481388	0.005±0.008	0.534668	0±0.004	0.955337	0.012±0.006	0.0279163	0.001±0.012	0.999961	0.006±0.009	0.914367	-0.007±0.01	0.912346	0.006±0.009	0.935159	-0.007±0.01	0.894712	-0.013±0.007
Q16849	PTPRN	PTPRN	493	183	0.009±0.003	0.000444314	0.002±0.003	0.428766	0.0350291	-0.001±0.005	0.815919	0.006±0.006	0.253483	0.016±0.006	0.00618682	0.016±0.005	0.000375706	-0.007±0.007	0.735417	-0.017±0.007	0.106608	-0.017±0.007	0.0423499	-0.009±0.008	0.636112	-0.01±0.007	0.502741	-0.001±0.007	0.999839	0.51793	0.006±0.008	0.484498	-0.002±0.009	0.831275	-0.002±0.005	0.73073	0.008±0.006	0.134862	0.008±0.012	0.91962	0.007±0.01	0.865915	-0.002±0.01	0.994585	0±0.01	0.999995	-0.01±0.01	0.754185	-0.01±0.007
P35052	GPC1	GPC1	493	n.m.	0.009±0.003	0.000466596	n.m.	n.m.	0.580303	0.007±0.005	0.141875	0.006±0.006	0.301398	0.007±0.006	0.25161	0.015±0.005	0.00159417	0.001±0.008	0.999715	0.001±0.008	0.999879	-0.007±0.007	0.682426	0±0.009	0.999995	-0.008±0.008	0.714942	-0.008±0.007	0.699056	n.m.	n.m.	n.m.	n.m.	n.m.	n.m.	n.m.	n.m.	n.m.	n.m.	n.m.	n.m.	n.m.	n.m.	n.m.	n.m.	n.m.	n.m.	n.m.	n.m.
Q9NYX4	CALY	CALY	493	n.m.	0.01±0.003	0.000490992	n.m.	n.m.	0.391553	0.003±0.005	0.558245	0.007±0.007	0.265772	0.014±0.005	0.010856	0.013±0.005	0.00565883	-0.004±0.008	0.950248	-0.011±0.007	0.453836	-0.01±0.007	0.456011	-0.006±0.008	0.876978	-0.006±0.008	0.899914	0.001±0.007	0.999524	n.m.	n.m.	n.m.	n.m.	n.m.	n.m.	n.m.	n.m.	n.m.	n.m.	n.m.	n.m.	n.m.	n.m.	n.m.	n.m.	n.m.	n.m.	n.m.	n.m.
Q9NQX5	NPDC1	NPDC1	493	n.m.	0.01±0.003	0.000492081	n.m.	n.m.	0.640883	0.006±0.005	0.238288	0.006±0.006	0.290977	0.014±0.006	0.0234987	0.013±0.005	0.00915622	0±0.008	0.999908	-0.008±0.008	0.753587	-0.007±0.007	0.762482	-0.007±0.008	0.830864	-0.006±0.008	0.849361	0.001±0.008	0.999317	n.m.	n.m.	n.m.	n.m.	n.m.	n.m.	n.m.	n.m.	n.m.	n.m.	n.m.	n.m.	n.m.	n.m.	n.m.	n.m.	n.m.	n.m.	n.m.	n.m.
Q92932	PTPRN2	PTPRN2	493	n.m.	0.01±0.003	0.000508823	n.m.	n.m.	0.0765014	0.002±0.005	0.647873	0.008±0.007	0.227992	0.021±0.007	0.00277918	0.016±0.005	0.00283112	-0.006±0.008	0.881849	-0.019±0.008	0.108768	-0.014±0.007	0.18519	-0.013±0.009	0.537133	-0.008±0.008	0.758377	0.004±0.009	0.959383	n.m.	n.m.	n.m.	n.m.	n.m.	n.m.	n.m.	n.m.	n.m.	n.m.	n.m.	n.m.	n.m.	n.m.	n.m.	n.m.	n.m.	n.m.	n.m.	n.m.
P52797	EFNA3	EFNA3	177	n.m.	0.015±0.004	0.000519097	n.m.	n.m.	0.0991802	0.003±0.009	0.765723	-0.002±0.012	0.893922	0.017±0.01	0.0940687	0.025±0.006	0.000104267	0.004±0.015	0.992413	-0.014±0.013	0.700654	-0.022±0.011	0.166982	-0.019±0.016	0.648079	-0.027±0.014	0.230404	-0.008±0.012	0.903902	n.m.	n.m.	n.m.	n.m.	n.m.	n.m.	n.m.	n.m.	n.m.	n.m.	n.m.	n.m.	n.m.	n.m.	n.m.	n.m.	n.m.	n.m.	n.m.	n.m.
Q8NFZ4	NLGN2	NLGN2	493	n.m.	0.01±0.003	0.000520478	n.m.	n.m.	0.171539	0.004±0.005	0.445763	0.005±0.006	0.475433	0.011±0.006	0.0633804	0.018±0.005	0.000379466	-0.001±0.008	0.999391	-0.008±0.008	0.746015	-0.014±0.007	0.165489	-0.007±0.009	0.864869	-0.013±0.008	0.35552	-0.006±0.008	0.851004	n.m.	n.m.	n.m.	n.m.	n.m.	n.m.	n.m.	n.m.	n.m.	n.m.	n.m.	n.m.	n.m.	n.m.	n.m.	n.m.	n.m.	n.m.	n.m.	n.m.
Q6ZVL6	KIAA1549L	KIAA1549L	493	n.m.	0.009±0.002	0.000526504	n.m.	n.m.	0.0539651	0±0.005	0.929553	0.006±0.005	0.244354	0.011±0.005	0.0281892	0.017±0.005	0.000205328	-0.006±0.007	0.795963	-0.012±0.007	0.344771	-0.018±0.007	0.0384824	-0.005±0.007	0.881749	-0.011±0.007	0.345649	-0.006±0.007	0.816677	n.m.	n.m.	n.m.	n.m.	n.m.	n.m.	n.m.	n.m.	n.m.	n.m.	n.m.	n.m.	n.m.	n.m.	n.m.	n.m.	n.m.	n.m.	n.m.	n.m.
Q16620	NTRK2	NTRK2	493	n.m.	0.01±0.003	0.00054233	n.m.	n.m.	0.0256804	0.001±0.005	0.90476	0.003±0.006	0.554217	0.019±0.006	0.00179884	0.017±0.005	0.000505879	-0.003±0.008	0.981307	-0.018±0.008	0.0828719	-0.017±0.007	0.0765345	-0.016±0.008	0.241207	-0.014±0.008	0.262706	0.002±0.008	0.995223	n.m.	n.m.	n.m.	n.m.	n.m.	n.m.	n.m.	n.m.	n.m.	n.m.	n.m.	n.m.	n.m.	n.m.	n.m.	n.m.	n.m.	n.m.	n.m.	n.m.
O60241	ADGRB2	ADGRB2	493	n.m.	0.009±0.003	0.000545737	n.m.	n.m.	0.0516029	-0.001±0.005	0.880408	0.007±0.006	0.203102	0.016±0.006	0.00358864	0.015±0.005	0.00132168	-0.008±0.007	0.692003	-0.017±0.007	0.0900258	-0.016±0.007	0.0792965	-0.009±0.008	0.682376	-0.008±0.007	0.725726	0.001±0.007	0.998393	n.m.	n.m.	n.m.	n.m.	n.m.	n.m.	n.m.	n.m.	n.m.	n.m.	n.m.	n.m.	n.m.	n.m.	n.m.	n.m.	n.m.	n.m.	n.m.	n.m.
P49747	COMP	COMP	493	n.m.	-0.011±0.003	0.000549927	n.m.	n.m.	0.487171	-0.004±0.006	0.535547	-0.013±0.007	0.0499489	-0.014±0.007	0.050349	-0.015±0.005	0.00509881	0.01±0.009	0.694434	0.01±0.009	0.669569	0.011±0.008	0.475239	0.001±0.01	0.999821	0.001±0.008	0.998109	0.001±0.009	0.999821	n.m.	n.m.	n.m.	n.m.	n.m.	n.m.	n.m.	n.m.	n.m.	n.m.	n.m.	n.m.	n.m.	n.m.	n.m.	n.m.	n.m.	n.m.	n.m.	n.m.
O75326	SEMA7A	SEMA7A	493	n.m.	0.009±0.003	0.000551678	n.m.	n.m.	0.0717097	0.004±0.005	0.432836	0.002±0.006	0.685711	0.009±0.006	0.108303	0.02±0.005	6.5403e-05	0.001±0.008	0.998211	-0.005±0.007	0.891368	-0.016±0.007	0.0980327	-0.007±0.008	0.85596	-0.017±0.008	0.124555	-0.01±0.007	0.497639	n.m.	n.m.	n.m.	n.m.	n.m.	n.m.	n.m.	n.m.	n.m.	n.m.	n.m.	n.m.	n.m.	n.m.	n.m.	n.m.	n.m.	n.m.	n.m.	n.m.
O75787	ATP6AP2	ATP6AP2	493	n.m.	0.009±0.003	0.000554229	n.m.	n.m.	0.656839	0.01±0.005	0.0552862	0.001±0.007	0.83005	0.01±0.006	0.090903	0.011±0.004	0.00616256	0.008±0.009	0.762771	0±0.008	0.999956	-0.002±0.007	0.994099	-0.009±0.009	0.772181	-0.01±0.008	0.595243	-0.001±0.007	0.997977	n.m.	n.m.	n.m.	n.m.	n.m.	n.m.	n.m.	n.m.	n.m.	n.m.	n.m.	n.m.	n.m.	n.m.	n.m.	n.m.	n.m.	n.m.	n.m.	n.m.
P17174	GOT1	GOT1	493	183	0.008±0.002	0.000559697	0.003±0.003	0.29634	0.0491117	0.001±0.005	0.778339	0±0.005	0.964384	0.01±0.005	0.0360746	0.015±0.004	8.16992e-05	0.001±0.007	0.998322	-0.009±0.007	0.558315	-0.013±0.006	0.129088	-0.01±0.007	0.458181	-0.014±0.006	0.0871277	-0.004±0.006	0.902872	0.329407	-0.003±0.008	0.677627	0.007±0.008	0.395553	-0.001±0.005	0.860713	0.011±0.006	0.0581743	-0.01±0.011	0.812848	-0.003±0.009	0.992679	-0.014±0.01	0.476824	0.007±0.009	0.840767	-0.004±0.01	0.968235	-0.012±0.007
P17174	GOT1	GOT1	493	183	0.008±0.002	0.000559697	0.003±0.003	0.291555	0.0491117	0.001±0.005	0.778339	0±0.005	0.964384	0.01±0.005	0.0360746	0.015±0.004	8.16992e-05	0.001±0.007	0.998322	-0.009±0.007	0.558315	-0.013±0.006	0.129088	-0.01±0.007	0.458181	-0.014±0.006	0.0871277	-0.004±0.006	0.902872	0.458316	-0.001±0.008	0.920471	0.004±0.006	0.552635	0±0.004	0.93934	0.009±0.005	0.0680323	-0.004±0.01	0.973194	-0.001±0.009	0.999915	-0.01±0.01	0.724276	0.004±0.007	0.944754	-0.006±0.008	0.883072	-0.009±0.006
P17174	GOT1	GOT1	493	183	0.008±0.002	0.000559697	0.003±0.003	0.271939	0.0491117	0.001±0.005	0.778339	0±0.005	0.964384	0.01±0.005	0.0360746	0.015±0.004	8.16992e-05	0.001±0.007	0.998322	-0.009±0.007	0.558315	-0.013±0.006	0.129088	-0.01±0.007	0.458181	-0.014±0.006	0.0871277	-0.004±0.006	0.902872	0.517812	0.004±0.008	0.645021	0.004±0.008	0.5713	-0.001±0.005	0.82582	0.011±0.006	0.0877261	-0.001±0.011	0.999955	0.005±0.01	0.957661	-0.007±0.01	0.916305	0.005±0.009	0.930023	-0.006±0.01	0.92422	-0.012±0.008
P17174	GOT1	GOT1	493	197	0.008±0.002	0.000559697	0.004±0.004	0.281378	0.0491117	0.001±0.005	0.778339	0±0.005	0.964384	0.01±0.005	0.0360746	0.015±0.004	8.16992e-05	0.001±0.007	0.998322	-0.009±0.007	0.558315	-0.013±0.006	0.129088	-0.01±0.007	0.458181	-0.014±0.006	0.0871277	-0.004±0.006	0.902872	0.368052	0.001±0.008	0.91606	0.022±0.011	0.0421063	0.001±0.007	0.850138	0.003±0.008	0.717196	-0.021±0.013	0.377565	0±0.01	0.999963	-0.002±0.011	0.997831	0.021±0.013	0.36219	0.019±0.013	0.465394	-0.002±0.01
Q8NBI6	XXYLT1	XXYLT1	493	n.m.	0.009±0.003	0.000578109	n.m.	n.m.	0.378329	0.008±0.005	0.0997256	0.003±0.006	0.644048	0.017±0.006	0.00427983	0.008±0.004	0.0460383	0.006±0.008	0.884751	-0.009±0.008	0.658569	0±0.007	0.999986	-0.014±0.008	0.303478	-0.006±0.007	0.84891	0.009±0.007	0.634481	n.m.	n.m.	n.m.	n.m.	n.m.	n.m.	n.m.	n.m.	n.m.	n.m.	n.m.	n.m.	n.m.	n.m.	n.m.	n.m.	n.m.	n.m.	n.m.	n.m.
O60245	PCDH7	PCDH7	493	n.m.	0.009±0.003	0.000585628	n.m.	n.m.	0.060408	0.001±0.005	0.856351	0.006±0.005	0.264604	0.011±0.006	0.0802866	0.019±0.005	0.000100607	-0.005±0.007	0.8907	-0.01±0.008	0.58089	-0.018±0.007	0.0422464	-0.005±0.008	0.933478	-0.013±0.007	0.27465	-0.008±0.008	0.733718	n.m.	n.m.	n.m.	n.m.	n.m.	n.m.	n.m.	n.m.	n.m.	n.m.	n.m.	n.m.	n.m.	n.m.	n.m.	n.m.	n.m.	n.m.	n.m.	n.m.
P19021	PAM	PAM	493	183	0.01±0.003	0.000586103	0.004±0.003	0.158526	0.0226572	-0.001±0.005	0.798384	0.009±0.007	0.183475	0.019±0.007	0.00437495	0.018±0.005	0.000501987	-0.01±0.008	0.605674	-0.021±0.008	0.0636536	-0.019±0.007	0.0352835	-0.011±0.009	0.652147	-0.009±0.008	0.684945	0.002±0.008	0.996595	0.5283	0.007±0.008	0.373101	0±0.008	0.994991	0±0.004	0.933216	0.008±0.005	0.0644886	0.007±0.011	0.914743	0.007±0.009	0.87206	-0.001±0.009	0.999509	0±0.009	0.999968	-0.009±0.009	0.78116	-0.008±0.006
P19021	PAM	PAM	493	183	0.01±0.003	0.000586103	0.004±0.003	0.179522	0.0226572	-0.001±0.005	0.798384	0.009±0.007	0.183475	0.019±0.007	0.00437495	0.018±0.005	0.000501987	-0.01±0.008	0.605674	-0.021±0.008	0.0636536	-0.019±0.007	0.0352835	-0.011±0.009	0.652147	-0.009±0.008	0.684945	0.002±0.008	0.996595	0.689138	0.006±0.008	0.445304	0.002±0.008	0.81678	0±0.004	0.928855	0.007±0.004	0.102292	0.005±0.011	0.978789	0.006±0.009	0.918647	-0.001±0.009	0.999579	0.001±0.009	0.998411	-0.006±0.009	0.927291	-0.007±0.006
P19021	PAM	PAM	493	183	0.01±0.003	0.000586103	0.003±0.003	0.306211	0.0226572	-0.001±0.005	0.798384	0.009±0.007	0.183475	0.019±0.007	0.00437495	0.018±0.005	0.000501987	-0.01±0.008	0.605674	-0.021±0.008	0.0636536	-0.019±0.007	0.0352835	-0.011±0.009	0.652147	-0.009±0.008	0.684945	0.002±0.008	0.996595	0.786791	0.008±0.008	0.355071	0.001±0.009	0.899185	0±0.004	0.943977	0.006±0.005	0.258618	0.007±0.012	0.946547	0.007±0.009	0.857384	0.002±0.01	0.996041	0.001±0.01	0.999783	-0.005±0.01	0.969507	-0.005±0.006
Q9Y696	CLIC4	CLIC4	493	n.m.	-0.011±0.003	0.000588357	n.m.	n.m.	0.690372	-0.008±0.006	0.180692	-0.016±0.007	0.0159225	-0.006±0.008	0.424273	-0.012±0.005	0.0124744	0.008±0.008	0.763282	-0.002±0.009	0.998194	0.005±0.007	0.919838	-0.01±0.01	0.750541	-0.003±0.008	0.973294	0.006±0.009	0.893076	n.m.	n.m.	n.m.	n.m.	n.m.	n.m.	n.m.	n.m.	n.m.	n.m.	n.m.	n.m.	n.m.	n.m.	n.m.	n.m.	n.m.	n.m.	n.m.	n.m.
Q9UBQ6	EXTL2	EXTL2	493	183	0.009±0.003	0.000588862	0±0.004	0.982806	0.179213	0.003±0.005	0.542558	0.007±0.007	0.337487	0.019±0.006	0.00155372	0.011±0.005	0.0157318	-0.004±0.008	0.969143	-0.016±0.008	0.141397	-0.008±0.007	0.58592	-0.013±0.009	0.508314	-0.005±0.008	0.945587	0.008±0.008	0.709499	0.288559	0.013±0.008	0.11331	-0.011±0.011	0.309007	-0.002±0.005	0.750489	-0.002±0.006	0.784005	0.024±0.013	0.275347	0.015±0.01	0.432513	0.015±0.01	0.468118	-0.009±0.012	0.864426	-0.009±0.012	0.872568	0±0.008
Q15063	POSTN	POSTN	493	n.m.	-0.012±0.004	0.000589476	n.m.	n.m.	0.460466	-0.01±0.006	0.123923	-0.019±0.008	0.0245176	-0.019±0.008	0.0105277	-0.007±0.006	0.276768	0.009±0.01	0.804411	0.01±0.01	0.760488	-0.003±0.009	0.984359	0±0.011	0.999995	-0.012±0.01	0.624457	-0.013±0.01	0.550578	n.m.	n.m.	n.m.	n.m.	n.m.	n.m.	n.m.	n.m.	n.m.	n.m.	n.m.	n.m.	n.m.	n.m.	n.m.	n.m.	n.m.	n.m.	n.m.	n.m.
Q8WY21	SORCS1	SORCS1	493	183	0.01±0.003	0.000596725	0.003±0.003	0.254037	0.0849032	0.002±0.005	0.693518	0.006±0.006	0.295637	0.021±0.007	0.00207134	0.014±0.005	0.0038226	-0.004±0.008	0.94287	-0.019±0.008	0.0965064	-0.012±0.007	0.276514	-0.015±0.009	0.341468	-0.008±0.008	0.713954	0.007±0.008	0.84312	0.824368	-0.002±0.008	0.828722	0.002±0.008	0.855452	0.003±0.004	0.433443	0.007±0.006	0.211625	-0.003±0.012	0.992107	-0.005±0.009	0.952553	-0.009±0.01	0.807989	-0.001±0.009	0.99839	-0.006±0.01	0.940819	-0.004±0.007
Q9UHI8	ADAMTS1	ADAMTS1	493	n.m.	0.009±0.003	0.000604764	n.m.	n.m.	0.272139	0.004±0.006	0.416711	0.001±0.006	0.890197	0.014±0.005	0.00878304	0.013±0.004	0.00377315	0.004±0.008	0.973619	-0.01±0.008	0.582903	-0.008±0.007	0.642816	-0.013±0.008	0.387086	-0.012±0.008	0.426728	0.002±0.007	0.996173	n.m.	n.m.	n.m.	n.m.	n.m.	n.m.	n.m.	n.m.	n.m.	n.m.	n.m.	n.m.	n.m.	n.m.	n.m.	n.m.	n.m.	n.m.	n.m.	n.m.
P21291	CSRP1	CSRP1	427	n.m.	-0.011±0.003	0.000606885	n.m.	n.m.	0.152775	-0.001±0.006	0.827868	-0.014±0.008	0.0662704	-0.022±0.007	0.00205003	-0.012±0.006	0.0315067	0.013±0.01	0.547715	0.021±0.009	0.111799	0.011±0.008	0.55123	0.008±0.01	0.868685	-0.002±0.01	0.996334	-0.01±0.009	0.683626	n.m.	n.m.	n.m.	n.m.	n.m.	n.m.	n.m.	n.m.	n.m.	n.m.	n.m.	n.m.	n.m.	n.m.	n.m.	n.m.	n.m.	n.m.	n.m.	n.m.
Q6U841	SLC4A10	SLC4A10	468	n.m.	0.009±0.003	0.000612353	n.m.	n.m.	0.102123	0.005±0.005	0.364183	0.004±0.006	0.495244	0.006±0.006	0.30622	0.019±0.005	6.57114e-05	0.001±0.007	0.999612	-0.002±0.008	0.995627	-0.014±0.007	0.162768	-0.003±0.008	0.989347	-0.015±0.007	0.16803	-0.012±0.008	0.397538	n.m.	n.m.	n.m.	n.m.	n.m.	n.m.	n.m.	n.m.	n.m.	n.m.	n.m.	n.m.	n.m.	n.m.	n.m.	n.m.	n.m.	n.m.	n.m.	n.m.
Q9H9K5	ERVMER34-1	ERVMER34-1	345	n.m.	0.011±0.003	0.000620129	n.m.	n.m.	0.189791	0.003±0.006	0.615558	0.003±0.008	0.693405	0.014±0.007	0.0565582	0.018±0.005	0.000412789	0±0.01	0.999997	-0.011±0.01	0.686864	-0.015±0.008	0.261942	-0.011±0.01	0.729151	-0.015±0.009	0.345258	-0.004±0.009	0.964063	n.m.	n.m.	n.m.	n.m.	n.m.	n.m.	n.m.	n.m.	n.m.	n.m.	n.m.	n.m.	n.m.	n.m.	n.m.	n.m.	n.m.	n.m.	n.m.	n.m.
Q92752	TNR	TNR	493	n.m.	0.009±0.003	0.000638058	n.m.	n.m.	0.288363	0.004±0.005	0.428376	0.006±0.007	0.359317	0.008±0.006	0.196539	0.017±0.005	0.000468649	-0.002±0.009	0.992846	-0.004±0.008	0.955663	-0.013±0.007	0.255877	-0.002±0.009	0.99722	-0.01±0.008	0.595178	-0.009±0.008	0.697257	n.m.	n.m.	n.m.	n.m.	n.m.	n.m.	n.m.	n.m.	n.m.	n.m.	n.m.	n.m.	n.m.	n.m.	n.m.	n.m.	n.m.	n.m.	n.m.	n.m.
P23515	OMG	OMG	493	n.m.	0.009±0.003	0.000642568	n.m.	n.m.	0.23635	0.002±0.005	0.678385	0.008±0.007	0.241149	0.011±0.006	0.0584884	0.016±0.005	0.000844218	-0.006±0.008	0.896001	-0.009±0.007	0.660274	-0.014±0.007	0.174476	-0.003±0.009	0.989302	-0.008±0.008	0.750939	-0.005±0.007	0.878549	n.m.	n.m.	n.m.	n.m.	n.m.	n.m.	n.m.	n.m.	n.m.	n.m.	n.m.	n.m.	n.m.	n.m.	n.m.	n.m.	n.m.	n.m.	n.m.	n.m.
P08476	INHBA	INHBA	493	n.m.	-0.01±0.003	0.000651957	n.m.	n.m.	0.0430334	-0.004±0.005	0.49701	-0.008±0.006	0.182934	-0.004±0.007	0.53284	-0.023±0.005	2.72101e-05	0.005±0.008	0.929549	0.001±0.009	0.999476	0.02±0.007	0.0417492	-0.004±0.009	0.977589	0.015±0.008	0.274574	0.019±0.009	0.156793	n.m.	n.m.	n.m.	n.m.	n.m.	n.m.	n.m.	n.m.	n.m.	n.m.	n.m.	n.m.	n.m.	n.m.	n.m.	n.m.	n.m.	n.m.	n.m.	n.m.
O95206	PCDH8	PCDH8	493	n.m.	0.009±0.003	0.00065249	n.m.	n.m.	0.0393236	-0.003±0.005	0.596898	0.007±0.005	0.173355	0.014±0.005	0.00997026	0.014±0.004	0.000578537	-0.01±0.007	0.506458	-0.016±0.007	0.101113	-0.017±0.006	0.0375502	-0.006±0.008	0.830524	-0.007±0.007	0.720842	-0.001±0.007	0.999565	n.m.	n.m.	n.m.	n.m.	n.m.	n.m.	n.m.	n.m.	n.m.	n.m.	n.m.	n.m.	n.m.	n.m.	n.m.	n.m.	n.m.	n.m.	n.m.	n.m.
Q9UKB5	AJAP1	AJAP1	493	n.m.	0.009±0.003	0.000654265	n.m.	n.m.	0.13911	0±0.005	0.934925	0.007±0.006	0.232462	0.016±0.006	0.00555076	0.013±0.004	0.00344616	-0.007±0.008	0.808631	-0.015±0.007	0.163207	-0.012±0.006	0.218779	-0.008±0.008	0.733859	-0.006±0.007	0.872303	0.003±0.007	0.978625	n.m.	n.m.	n.m.	n.m.	n.m.	n.m.	n.m.	n.m.	n.m.	n.m.	n.m.	n.m.	n.m.	n.m.	n.m.	n.m.	n.m.	n.m.	n.m.	n.m.
O95390	GDF11	GDF11	493	n.m.	0.009±0.003	0.000656502	n.m.	n.m.	0.157902	0.005±0.005	0.264678	0±0.007	0.976722	0.02±0.006	0.00176129	0.011±0.005	0.0172984	0.005±0.008	0.928222	-0.014±0.008	0.274671	-0.006±0.007	0.836393	-0.019±0.009	0.162938	-0.011±0.008	0.569384	0.009±0.008	0.680056	n.m.	n.m.	n.m.	n.m.	n.m.	n.m.	n.m.	n.m.	n.m.	n.m.	n.m.	n.m.	n.m.	n.m.	n.m.	n.m.	n.m.	n.m.	n.m.	n.m.
Q9H4A4	RNPEP	RNPEP	282	n.m.	-0.012±0.004	0.000658799	n.m.	n.m.	0.36095	-0.009±0.007	0.163873	-0.003±0.008	0.679037	-0.017±0.009	0.0492878	-0.019±0.006	0.0023584	-0.006±0.01	0.934752	0.008±0.011	0.887318	0.01±0.009	0.66892	0.014±0.011	0.624484	0.016±0.01	0.366308	0.002±0.011	0.995698	n.m.	n.m.	n.m.	n.m.	n.m.	n.m.	n.m.	n.m.	n.m.	n.m.	n.m.	n.m.	n.m.	n.m.	n.m.	n.m.	n.m.	n.m.	n.m.	n.m.
Q9NT99	LRRC4B	LRRC4B	493	183	0.01±0.003	0.000661609	0.005±0.004	0.188878	0.135825	0.002±0.005	0.61324	0.006±0.007	0.43215	0.011±0.006	0.0539442	0.018±0.005	0.00030542	-0.003±0.008	0.981556	-0.009±0.007	0.642973	-0.015±0.007	0.104863	-0.006±0.009	0.927925	-0.012±0.009	0.485572	-0.007±0.007	0.819325	0.73116	0.004±0.008	0.615798	0.005±0.011	0.676963	0.001±0.005	0.812306	0.011±0.007	0.112611	0±0.014	0.999992	0.003±0.01	0.991426	-0.007±0.011	0.909831	0.003±0.012	0.993224	-0.007±0.013	0.951423	-0.01±0.009
Q9NT99	LRRC4B	LRRC4B	493	183	0.01±0.003	0.000661609	0.003±0.003	0.240573	0.135825	0.002±0.005	0.61324	0.006±0.007	0.43215	0.011±0.006	0.0539442	0.018±0.005	0.00030542	-0.003±0.008	0.981556	-0.009±0.007	0.642973	-0.015±0.007	0.104863	-0.006±0.009	0.927925	-0.012±0.009	0.485572	-0.007±0.007	0.819325	0.827624	0±0.008	0.964883	0±0.008	0.96102	0.003±0.004	0.488683	0.008±0.006	0.180057	0±0.011	1	-0.003±0.009	0.992643	-0.007±0.01	0.884155	-0.003±0.009	0.99127	-0.007±0.009	0.866042	-0.005±0.007
O94910	ADGRL1	ADGRL1	493	183	0.009±0.003	0.000670218	0.004±0.003	0.171241	0.37449	0.005±0.005	0.341017	0.003±0.007	0.608847	0.012±0.005	0.0275718	0.014±0.005	0.00259083	0.001±0.008	0.998784	-0.007±0.007	0.741828	-0.01±0.007	0.474046	-0.009±0.009	0.745798	-0.011±0.008	0.530683	-0.002±0.007	0.988043	0.910238	0.001±0.008	0.874628	0.005±0.007	0.51738	0.003±0.004	0.525113	0.007±0.006	0.198466	-0.003±0.011	0.990423	-0.001±0.009	0.998738	-0.006±0.01	0.934963	0.002±0.008	0.995871	-0.003±0.009	0.991418	-0.004±0.007
O94910	ADGRL1	ADGRL1	493	183	0.009±0.003	0.000670218	0.001±0.001	0.558486	0.37449	0.005±0.005	0.341017	0.003±0.007	0.608847	0.012±0.005	0.0275718	0.014±0.005	0.00259083	0.001±0.008	0.998784	-0.007±0.007	0.741828	-0.01±0.007	0.474046	-0.009±0.009	0.745798	-0.011±0.008	0.530683	-0.002±0.007	0.988043	0.453135	0.01±0.008	0.241923	0.002±0.002	0.29601	0.001±0.002	0.701895	-0.001±0.002	0.544113	0.008±0.008	0.784458	0.009±0.008	0.700359	0.011±0.008	0.584234	0.001±0.002	0.956366	0.003±0.002	0.641421	0.002±0.002
P49641	MAN2A2	MAN2A2	493	n.m.	0.009±0.003	0.000672668	n.m.	n.m.	0.1578	0.002±0.005	0.722662	0.005±0.006	0.436936	0.012±0.005	0.0278653	0.016±0.005	0.00071501	-0.003±0.008	0.97941	-0.01±0.007	0.500393	-0.015±0.007	0.151045	-0.007±0.008	0.822874	-0.011±0.008	0.463669	-0.004±0.007	0.937299	n.m.	n.m.	n.m.	n.m.	n.m.	n.m.	n.m.	n.m.	n.m.	n.m.	n.m.	n.m.	n.m.	n.m.	n.m.	n.m.	n.m.	n.m.	n.m.	n.m.
Q8WYK1	CNTNAP5	CNTNAP5	493	n.m.	0.009±0.003	0.000679296	n.m.	n.m.	0.392504	0.003±0.005	0.499735	0.007±0.005	0.165322	0.01±0.006	0.0846634	0.014±0.005	0.00179296	-0.004±0.007	0.943499	-0.007±0.008	0.790853	-0.011±0.007	0.334245	-0.003±0.008	0.97833	-0.007±0.007	0.722215	-0.004±0.007	0.949553	n.m.	n.m.	n.m.	n.m.	n.m.	n.m.	n.m.	n.m.	n.m.	n.m.	n.m.	n.m.	n.m.	n.m.	n.m.	n.m.	n.m.	n.m.	n.m.	n.m.
Q14894	CRYM	CRYM	493	n.m.	0.008±0.002	0.000702737	n.m.	n.m.	0.0620676	0.003±0.005	0.548513	0.003±0.005	0.551891	0.004±0.005	0.437396	0.017±0.004	2.6796e-05	0±0.007	0.999991	-0.001±0.007	0.997746	-0.014±0.006	0.118467	-0.001±0.008	0.998794	-0.014±0.007	0.157334	-0.012±0.007	0.255588	n.m.	n.m.	n.m.	n.m.	n.m.	n.m.	n.m.	n.m.	n.m.	n.m.	n.m.	n.m.	n.m.	n.m.	n.m.	n.m.	n.m.	n.m.	n.m.	n.m.
Q8N967	LRTM2	LRTM2	484	n.m.	0.009±0.003	0.000709414	n.m.	n.m.	0.242234	0.003±0.005	0.532664	0.004±0.006	0.488663	0.012±0.006	0.0414134	0.014±0.004	0.000726806	-0.001±0.007	0.99958	-0.008±0.007	0.662483	-0.011±0.006	0.289634	-0.008±0.008	0.758222	-0.011±0.007	0.41756	-0.003±0.007	0.976791	n.m.	n.m.	n.m.	n.m.	n.m.	n.m.	n.m.	n.m.	n.m.	n.m.	n.m.	n.m.	n.m.	n.m.	n.m.	n.m.	n.m.	n.m.	n.m.	n.m.
Q16610	ECM1	ECM1	493	n.m.	0.01±0.003	0.000714781	n.m.	n.m.	0.547639	0.004±0.005	0.413062	0.008±0.006	0.200384	0.012±0.007	0.060612	0.014±0.005	0.00410671	-0.004±0.008	0.960885	-0.008±0.008	0.76881	-0.01±0.007	0.506187	-0.004±0.009	0.969751	-0.006±0.008	0.881067	-0.002±0.008	0.995847	n.m.	n.m.	n.m.	n.m.	n.m.	n.m.	n.m.	n.m.	n.m.	n.m.	n.m.	n.m.	n.m.	n.m.	n.m.	n.m.	n.m.	n.m.	n.m.	n.m.
O75078	ADAM11	ADAM11	493	n.m.	0.009±0.003	0.000715899	n.m.	n.m.	0.574268	0.006±0.005	0.194666	0.003±0.006	0.5941	0.014±0.005	0.0132263	0.01±0.004	0.0207911	0.003±0.008	0.982064	-0.007±0.007	0.73353	-0.004±0.006	0.936528	-0.01±0.008	0.583052	-0.007±0.007	0.807801	0.004±0.007	0.951732	n.m.	n.m.	n.m.	n.m.	n.m.	n.m.	n.m.	n.m.	n.m.	n.m.	n.m.	n.m.	n.m.	n.m.	n.m.	n.m.	n.m.	n.m.	n.m.	n.m.
Q86Y78	LYPD6	LYPD6	339	n.m.	0.011±0.003	0.000725076	n.m.	n.m.	0.575653	0.008±0.006	0.204557	0.01±0.007	0.165117	0.02±0.007	0.00599872	0.009±0.006	0.112407	-0.002±0.009	0.996901	-0.012±0.01	0.568224	-0.001±0.008	0.99886	-0.01±0.01	0.725931	0.001±0.009	0.999842	0.011±0.009	0.625544	n.m.	n.m.	n.m.	n.m.	n.m.	n.m.	n.m.	n.m.	n.m.	n.m.	n.m.	n.m.	n.m.	n.m.	n.m.	n.m.	n.m.	n.m.	n.m.	n.m.
P55286	CDH8	CDH8	493	n.m.	0.009±0.003	0.000732002	n.m.	n.m.	0.215648	0.003±0.005	0.5482	0.006±0.005	0.231769	0.018±0.006	0.00421854	0.012±0.005	0.0127886	-0.004±0.007	0.956608	-0.015±0.008	0.201701	-0.009±0.007	0.538108	-0.012±0.008	0.487058	-0.005±0.007	0.883219	0.007±0.008	0.835355	n.m.	n.m.	n.m.	n.m.	n.m.	n.m.	n.m.	n.m.	n.m.	n.m.	n.m.	n.m.	n.m.	n.m.	n.m.	n.m.	n.m.	n.m.	n.m.	n.m.
O15204	ADAMDEC1	ADAMDEC1	493	n.m.	-0.008±0.002	0.000735043	n.m.	n.m.	0.511437	-0.007±0.006	0.236262	-0.004±0.005	0.4694	-0.005±0.006	0.34274	-0.012±0.004	0.000868502	-0.003±0.008	0.983915	-0.001±0.008	0.998527	0.006±0.007	0.822563	0.001±0.008	0.997438	0.008±0.006	0.548789	0.007±0.007	0.721104	n.m.	n.m.	n.m.	n.m.	n.m.	n.m.	n.m.	n.m.	n.m.	n.m.	n.m.	n.m.	n.m.	n.m.	n.m.	n.m.	n.m.	n.m.	n.m.	n.m.
Q8IUK5	PLXDC1	PLXDC1	493	183	0.009±0.003	0.00073539	0.003±0.003	0.262701	0.145138	0.001±0.005	0.866122	0.007±0.006	0.275795	0.012±0.005	0.0173629	0.016±0.005	0.00137759	-0.006±0.008	0.86961	-0.011±0.007	0.358493	-0.015±0.007	0.126535	-0.006±0.008	0.893432	-0.009±0.008	0.6441	-0.003±0.007	0.961339	0.242714	0.007±0.008	0.407222	-0.002±0.009	0.802182	-0.001±0.004	0.746999	0.012±0.006	0.0340066	0.009±0.012	0.873241	0.008±0.009	0.814336	-0.005±0.01	0.954815	-0.001±0.01	0.999829	-0.014±0.01	0.513959	-0.014±0.007
P58400	NRXN1.beta	NRXN1.beta	493	n.m.	0.009±0.003	0.000736422	n.m.	n.m.	0.0448236	0.002±0.005	0.709782	0.002±0.006	0.782974	0.011±0.005	0.0372755	0.019±0.005	0.00010073	0±0.008	1	-0.009±0.007	0.57179	-0.017±0.007	0.0517831	-0.009±0.008	0.692772	-0.017±0.008	0.138691	-0.008±0.007	0.656556	n.m.	n.m.	n.m.	n.m.	n.m.	n.m.	n.m.	n.m.	n.m.	n.m.	n.m.	n.m.	n.m.	n.m.	n.m.	n.m.	n.m.	n.m.	n.m.	n.m.
P18428	LBP	LBP	493	n.m.	-0.008±0.002	0.000744055	n.m.	n.m.	0.156813	-0.003±0.005	0.536291	-0.002±0.006	0.730308	-0.018±0.006	0.00267651	-0.01±0.004	0.00669245	-0.001±0.007	0.998765	0.015±0.008	0.217663	0.007±0.006	0.67418	0.016±0.008	0.208986	0.008±0.007	0.626995	-0.008±0.007	0.671749	n.m.	n.m.	n.m.	n.m.	n.m.	n.m.	n.m.	n.m.	n.m.	n.m.	n.m.	n.m.	n.m.	n.m.	n.m.	n.m.	n.m.	n.m.	n.m.	n.m.
Q9NY72	SCN3B	SCN3B	493	n.m.	0.009±0.003	0.000753643	n.m.	n.m.	0.195115	0.001±0.005	0.853798	0.013±0.006	0.045261	0.013±0.007	0.0481529	0.014±0.005	0.00303097	-0.012±0.008	0.432088	-0.012±0.008	0.438895	-0.013±0.006	0.20685	0±0.009	0.999996	-0.001±0.008	0.999541	-0.001±0.008	0.999809	n.m.	n.m.	n.m.	n.m.	n.m.	n.m.	n.m.	n.m.	n.m.	n.m.	n.m.	n.m.	n.m.	n.m.	n.m.	n.m.	n.m.	n.m.	n.m.	n.m.
Q9ULH4	LRFN2	LRFN2	405	n.m.	0.01±0.003	0.000759003	n.m.	n.m.	0.151219	0.004±0.005	0.412822	0.005±0.006	0.376845	0.024±0.008	0.00236246	0.012±0.005	0.0120708	-0.001±0.008	0.998793	-0.02±0.009	0.142563	-0.008±0.007	0.67888	-0.019±0.01	0.22758	-0.006±0.007	0.830082	0.012±0.009	0.533412	n.m.	n.m.	n.m.	n.m.	n.m.	n.m.	n.m.	n.m.	n.m.	n.m.	n.m.	n.m.	n.m.	n.m.	n.m.	n.m.	n.m.	n.m.	n.m.	n.m.
P49418	AMPH	AMPH	418	n.m.	0.01±0.003	0.00082445	n.m.	n.m.	0.275632	0.013±0.005	0.0122518	0±0.007	0.97129	0.018±0.007	0.011671	0.008±0.005	0.115389	0.013±0.009	0.446568	-0.005±0.009	0.927986	0.005±0.007	0.888118	-0.018±0.01	0.265334	-0.008±0.009	0.796805	0.01±0.009	0.620965	n.m.	n.m.	n.m.	n.m.	n.m.	n.m.	n.m.	n.m.	n.m.	n.m.	n.m.	n.m.	n.m.	n.m.	n.m.	n.m.	n.m.	n.m.	n.m.	n.m.
O00451	GFRA2	GFRA2	493	n.m.	0.009±0.003	0.000893264	n.m.	n.m.	0.0448385	-0.001±0.005	0.795086	0.006±0.005	0.247563	0.016±0.006	0.00505657	0.015±0.005	0.0011941	-0.008±0.007	0.716205	-0.017±0.007	0.0934808	-0.016±0.007	0.065123	-0.009±0.008	0.620368	-0.009±0.007	0.606998	0.001±0.007	0.999742	n.m.	n.m.	n.m.	n.m.	n.m.	n.m.	n.m.	n.m.	n.m.	n.m.	n.m.	n.m.	n.m.	n.m.	n.m.	n.m.	n.m.	n.m.	n.m.	n.m.
O15197	EPHB6	EPHB6	493	n.m.	0.009±0.003	0.000904972	n.m.	n.m.	0.315246	0.002±0.005	0.613144	0.006±0.006	0.249681	0.01±0.006	0.0787149	0.014±0.004	0.0012323	-0.004±0.007	0.949553	-0.008±0.007	0.740577	-0.012±0.007	0.263768	-0.004±0.008	0.96617	-0.008±0.007	0.660307	-0.004±0.007	0.92818	n.m.	n.m.	n.m.	n.m.	n.m.	n.m.	n.m.	n.m.	n.m.	n.m.	n.m.	n.m.	n.m.	n.m.	n.m.	n.m.	n.m.	n.m.	n.m.	n.m.
Q8IZP7	HS6ST3	HS6ST3	493	n.m.	0.009±0.003	0.00090614	n.m.	n.m.	0.031811	-0.001±0.005	0.794262	0.005±0.006	0.342264	0.013±0.005	0.0138505	0.017±0.005	0.000239003	-0.007±0.007	0.805762	-0.014±0.007	0.178752	-0.019±0.007	0.0283271	-0.008±0.008	0.722852	-0.012±0.007	0.331923	-0.004±0.007	0.936577	n.m.	n.m.	n.m.	n.m.	n.m.	n.m.	n.m.	n.m.	n.m.	n.m.	n.m.	n.m.	n.m.	n.m.	n.m.	n.m.	n.m.	n.m.	n.m.	n.m.
Q16288	NTRK3	NTRK3	493	n.m.	0.008±0.003	0.00093862	n.m.	n.m.	0.0751492	-0.002±0.005	0.75324	0.009±0.006	0.135668	0.016±0.005	0.00162424	0.01±0.004	0.0160961	-0.01±0.007	0.525396	-0.018±0.007	0.0540606	-0.012±0.006	0.248852	-0.008±0.008	0.74315	-0.002±0.007	0.995474	0.006±0.007	0.800417	n.m.	n.m.	n.m.	n.m.	n.m.	n.m.	n.m.	n.m.	n.m.	n.m.	n.m.	n.m.	n.m.	n.m.	n.m.	n.m.	n.m.	n.m.	n.m.	n.m.
Q0P6D2	DIPK1C	DIPK1C	493	n.m.	0.009±0.003	0.00096052	n.m.	n.m.	0.334426	0.001±0.005	0.812102	0.011±0.005	0.0457633	0.015±0.007	0.0215403	0.011±0.005	0.0242349	-0.01±0.007	0.564277	-0.014±0.008	0.343418	-0.009±0.007	0.527903	-0.004±0.009	0.95982	0±0.007	0.999989	0.004±0.008	0.94554	n.m.	n.m.	n.m.	n.m.	n.m.	n.m.	n.m.	n.m.	n.m.	n.m.	n.m.	n.m.	n.m.	n.m.	n.m.	n.m.	n.m.	n.m.	n.m.	n.m.
Q96PX8	SLITRK1	SLITRK1	493	183	0.009±0.003	0.000962193	-0.003±0.003	0.313812	0.0967338	0±0.005	0.971712	0.006±0.005	0.222253	0.015±0.006	0.00592287	0.013±0.005	0.00293396	-0.007±0.007	0.780457	-0.016±0.007	0.138822	-0.014±0.006	0.152642	-0.009±0.008	0.643791	-0.007±0.007	0.740669	0.002±0.007	0.992813	0.764027	0.005±0.008	0.571972	-0.003±0.008	0.696007	-0.004±0.005	0.407521	-0.006±0.006	0.310155	0.008±0.012	0.906842	0.009±0.01	0.791618	0.01±0.01	0.728204	0.001±0.01	0.998996	0.003±0.01	0.993375	0.001±0.008
Q8N3H0	TAFA2	TAFA2	493	n.m.	0.008±0.003	0.000985075	n.m.	n.m.	0.0149431	-0.002±0.005	0.646646	0.004±0.005	0.444245	0.018±0.006	0.00157198	0.014±0.004	0.00088543	-0.006±0.007	0.811733	-0.02±0.007	0.0316464	-0.016±0.006	0.0449005	-0.014±0.008	0.29075	-0.01±0.007	0.442649	0.003±0.007	0.959701	n.m.	n.m.	n.m.	n.m.	n.m.	n.m.	n.m.	n.m.	n.m.	n.m.	n.m.	n.m.	n.m.	n.m.	n.m.	n.m.	n.m.	n.m.	n.m.	n.m.
Q5FWE3	PRRT3	PRRT3	493	n.m.	0.009±0.003	0.00102893	n.m.	n.m.	0.0681187	0±0.005	0.949483	0.004±0.006	0.523823	0.017±0.006	0.00328565	0.014±0.005	0.00228675	-0.004±0.008	0.965925	-0.017±0.008	0.110453	-0.014±0.007	0.166339	-0.014±0.008	0.373796	-0.01±0.008	0.542809	0.004±0.007	0.964474	n.m.	n.m.	n.m.	n.m.	n.m.	n.m.	n.m.	n.m.	n.m.	n.m.	n.m.	n.m.	n.m.	n.m.	n.m.	n.m.	n.m.	n.m.	n.m.	n.m.
Q14697	GANAB	GANAB	493	n.m.	0.009±0.003	0.00104005	n.m.	n.m.	0.275823	0.003±0.005	0.548323	0.009±0.007	0.201291	0.019±0.007	0.00643554	0.012±0.005	0.0179733	-0.006±0.008	0.892122	-0.016±0.008	0.233494	-0.009±0.007	0.581499	-0.01±0.01	0.738941	-0.003±0.008	0.98675	0.007±0.008	0.83809	n.m.	n.m.	n.m.	n.m.	n.m.	n.m.	n.m.	n.m.	n.m.	n.m.	n.m.	n.m.	n.m.	n.m.	n.m.	n.m.	n.m.	n.m.	n.m.	n.m.
Q53RD9	FBLN7	FBLN7	493	n.m.	0.009±0.003	0.00104481	n.m.	n.m.	0.0781424	0±0.005	0.921547	0.009±0.007	0.161181	0.014±0.007	0.0314226	0.017±0.005	0.000737266	-0.01±0.008	0.632461	-0.015±0.008	0.278113	-0.017±0.007	0.0634777	-0.005±0.009	0.949734	-0.008±0.008	0.793165	-0.003±0.008	0.989059	n.m.	n.m.	n.m.	n.m.	n.m.	n.m.	n.m.	n.m.	n.m.	n.m.	n.m.	n.m.	n.m.	n.m.	n.m.	n.m.	n.m.	n.m.	n.m.	n.m.
P05060	CHGB	CHGB	493	183	0.008±0.003	0.00105012	0.008±0.004	0.0467359	0.528674	0.003±0.005	0.529581	0.006±0.006	0.331884	0.013±0.005	0.00856688	0.009±0.004	0.0292264	-0.003±0.008	0.981362	-0.01±0.007	0.476218	-0.006±0.006	0.792457	-0.007±0.008	0.815105	-0.003±0.008	0.98013	0.004±0.007	0.919961	0.0863256	0.017±0.008	0.0449167	0±0.008	0.962858	-0.003±0.007	0.650375	0.019±0.008	0.0130512	0.017±0.012	0.478953	0.02±0.011	0.290182	-0.003±0.011	0.994608	0.003±0.011	0.992914	-0.02±0.011	0.297185	-0.023±0.01
P05060	CHGB	CHGB	493	183	0.008±0.003	0.00105012	0.003±0.003	0.282675	0.528674	0.003±0.005	0.529581	0.006±0.006	0.331884	0.013±0.005	0.00856688	0.009±0.004	0.0292264	-0.003±0.008	0.981362	-0.01±0.007	0.476218	-0.006±0.006	0.792457	-0.007±0.008	0.815105	-0.003±0.008	0.98013	0.004±0.007	0.919961	0.429428	0.003±0.008	0.707274	0±0.006	0.946927	-0.001±0.004	0.797932	0.008±0.004	0.0562415	0.003±0.01	0.985588	0.004±0.009	0.969516	-0.005±0.009	0.952506	0.001±0.007	0.999644	-0.008±0.007	0.627414	-0.009±0.006
P05060	CHGB	CHGB	493	183	0.008±0.003	0.00105012	0.003±0.004	0.381933	0.528674	0.003±0.005	0.529581	0.006±0.006	0.331884	0.013±0.005	0.00856688	0.009±0.004	0.0292264	-0.003±0.008	0.981362	-0.01±0.007	0.476218	-0.006±0.006	0.792457	-0.007±0.008	0.815105	-0.003±0.008	0.98013	0.004±0.007	0.919961	0.304991	0.011±0.008	0.185379	-0.005±0.008	0.569697	-0.002±0.006	0.7468	0.01±0.007	0.139625	0.016±0.012	0.533564	0.013±0.01	0.584202	0.001±0.011	0.999867	-0.003±0.01	0.992612	-0.015±0.011	0.497245	-0.012±0.009
P05060	CHGB	CHGB	493	183	0.008±0.003	0.00105012	0.008±0.008	0.33007	0.528674	0.003±0.005	0.529581	0.006±0.006	0.331884	0.013±0.005	0.00856688	0.009±0.004	0.0292264	-0.003±0.008	0.981362	-0.01±0.007	0.476218	-0.006±0.006	0.792457	-0.007±0.008	0.815105	-0.003±0.008	0.98013	0.004±0.007	0.919961	0.679152	0.007±0.008	0.389734	-0.013±0.05	0.786345	-0.006±0.03	0.840071	0.043±0.034	0.207405	0.021±0.05	0.976235	0.013±0.031	0.973413	-0.035±0.034	0.735541	-0.007±0.057	0.999231	-0.056±0.059	0.779977	-0.049±0.044
P37840	SNCA	SNCA	493	221	0.009±0.003	0.00105728	0.003±0.003	0.209992	0.0303086	0.002±0.005	0.64147	0±0.006	0.969515	0.012±0.006	0.0354966	0.019±0.005	9.48323e-05	0.002±0.008	0.989158	-0.01±0.008	0.524287	-0.017±0.007	0.0615748	-0.013±0.009	0.448064	-0.019±0.008	0.0665311	-0.007±0.008	0.820961	0.305253	-0.001±0.007	0.910129	0.004±0.004	0.226186	-0.003±0.005	0.582141	0.012±0.006	0.0669346	-0.005±0.008	0.921505	0.002±0.009	0.996206	-0.013±0.01	0.568854	0.007±0.006	0.658124	-0.007±0.007	0.742136	-0.015±0.008
P37840	SNCA	SNCA	493	208	0.009±0.003	0.00105728	0.003±0.003	0.359945	0.0303086	0.002±0.005	0.64147	0±0.006	0.969515	0.012±0.006	0.0354966	0.019±0.005	9.48323e-05	0.002±0.008	0.989158	-0.01±0.008	0.524287	-0.017±0.007	0.0615748	-0.013±0.009	0.448064	-0.019±0.008	0.0665311	-0.007±0.008	0.820961	0.761107	0.001±0.008	0.935742	0.005±0.004	0.247628	-0.001±0.005	0.850504	0.008±0.011	0.437043	-0.004±0.009	0.957323	0.002±0.009	0.99819	-0.008±0.013	0.936974	0.006±0.007	0.804638	-0.003±0.011	0.992691	-0.009±0.012
P37840	SNCA	SNCA	493	208	0.009±0.003	0.00105728	-0.002±0.003	0.497971	0.0303086	0.002±0.005	0.64147	0±0.006	0.969515	0.012±0.006	0.0354966	0.019±0.005	9.48323e-05	0.002±0.008	0.989158	-0.01±0.008	0.524287	-0.017±0.007	0.0615748	-0.013±0.009	0.448064	-0.019±0.008	0.0665311	-0.007±0.008	0.820961	0.726418	0.002±0.008	0.781101	-0.008±0.007	0.202136	-0.001±0.005	0.813083	-0.001±0.007	0.922573	0.01±0.01	0.723552	0.003±0.009	0.983896	0.003±0.011	0.993321	-0.007±0.008	0.801124	-0.008±0.01	0.865818	0±0.009
P08581	MET	MET	493	n.m.	0.009±0.003	0.00105748	n.m.	n.m.	0.0455162	0.006±0.005	0.228548	0.008±0.006	0.173693	-0.003±0.007	0.651865	0.019±0.005	9.27207e-05	-0.002±0.007	0.990815	0.009±0.008	0.713281	-0.013±0.007	0.197563	0.011±0.009	0.608927	-0.011±0.007	0.452001	-0.022±0.008	0.0388616	n.m.	n.m.	n.m.	n.m.	n.m.	n.m.	n.m.	n.m.	n.m.	n.m.	n.m.	n.m.	n.m.	n.m.	n.m.	n.m.	n.m.	n.m.	n.m.	n.m.
Q9P0K1	ADAM22	ADAM22	493	n.m.	0.008±0.003	0.00106178	n.m.	n.m.	0.178739	0.001±0.005	0.836515	0.004±0.006	0.512783	0.013±0.005	0.0116351	0.013±0.004	0.00290389	-0.003±0.008	0.979375	-0.012±0.007	0.323216	-0.012±0.007	0.231622	-0.009±0.008	0.677491	-0.009±0.008	0.600606	0±0.007	0.999922	n.m.	n.m.	n.m.	n.m.	n.m.	n.m.	n.m.	n.m.	n.m.	n.m.	n.m.	n.m.	n.m.	n.m.	n.m.	n.m.	n.m.	n.m.	n.m.	n.m.
Q9UKU6	TRHDE	TRHDE	493	n.m.	0.009±0.003	0.00106445	n.m.	n.m.	0.0800894	0.006±0.005	0.172489	0.001±0.007	0.931762	0.005±0.006	0.437037	0.019±0.005	0.000106574	0.006±0.008	0.882587	0.002±0.008	0.996716	-0.013±0.007	0.239949	-0.004±0.009	0.964562	-0.019±0.008	0.0993418	-0.015±0.008	0.25911	n.m.	n.m.	n.m.	n.m.	n.m.	n.m.	n.m.	n.m.	n.m.	n.m.	n.m.	n.m.	n.m.	n.m.	n.m.	n.m.	n.m.	n.m.	n.m.	n.m.
Q8IWU6	SULF1	SULF1	375	n.m.	-0.011±0.003	0.00107404	n.m.	n.m.	0.616291	-0.012±0.006	0.0578852	-0.006±0.008	0.441708	-0.004±0.008	0.594018	-0.015±0.005	0.00374619	-0.007±0.01	0.912898	-0.008±0.01	0.853586	0.002±0.008	0.991446	-0.002±0.011	0.998841	0.009±0.009	0.758776	0.011±0.009	0.672399	n.m.	n.m.	n.m.	n.m.	n.m.	n.m.	n.m.	n.m.	n.m.	n.m.	n.m.	n.m.	n.m.	n.m.	n.m.	n.m.	n.m.	n.m.	n.m.	n.m.
Q9Y2T3	GDA	GDA	493	n.m.	0.008±0.002	0.00108877	n.m.	n.m.	0.0472445	0±0.005	0.977014	0.003±0.005	0.599682	0.009±0.005	0.0809503	0.016±0.004	7.70275e-05	-0.002±0.007	0.984611	-0.009±0.007	0.59399	-0.016±0.006	0.0547317	-0.006±0.007	0.817803	-0.013±0.006	0.149571	-0.007±0.006	0.662234	n.m.	n.m.	n.m.	n.m.	n.m.	n.m.	n.m.	n.m.	n.m.	n.m.	n.m.	n.m.	n.m.	n.m.	n.m.	n.m.	n.m.	n.m.	n.m.	n.m.
P62760	VSNL1	VSNL1	451	88	0.01±0.003	0.0011322	0.001±0.004	0.748431	0.246562	0.007±0.005	0.195972	0.001±0.007	0.894049	0.013±0.007	0.0475766	0.018±0.006	0.00234203	0.006±0.009	0.91244	-0.007±0.009	0.864432	-0.011±0.008	0.482818	-0.012±0.01	0.578184	-0.017±0.009	0.247757	-0.005±0.009	0.955895	0.47455	0.004±0.009	0.660407	0.012±0.012	0.311218	-0.003±0.005	0.495463	0.01±0.01	0.334779	-0.008±0.016	0.952181	0.007±0.011	0.899853	-0.006±0.013	0.970024	0.016±0.013	0.632873	0.002±0.016	0.998866	-0.013±0.011
P06307	CCK	CCK	493	183	0.009±0.003	0.0011336	0.007±0.004	0.0473066	0.317404	0.002±0.005	0.654232	0.006±0.006	0.333661	0.012±0.006	0.0313482	0.013±0.004	0.00281589	-0.004±0.008	0.961182	-0.01±0.007	0.505785	-0.011±0.006	0.332211	-0.007±0.008	0.859971	-0.007±0.007	0.77803	0±0.007	0.999904	0.132321	0.006±0.008	0.497254	0.01±0.011	0.346118	0±0.005	0.998223	0.02±0.007	0.00424197	-0.005±0.014	0.985017	0.006±0.01	0.940696	-0.015±0.011	0.502905	0.01±0.012	0.826769	-0.01±0.013	0.865392	-0.02±0.009
P06307	CCK	CCK	493	183	0.009±0.003	0.0011336	0.005±0.004	0.184868	0.317404	0.002±0.005	0.654232	0.006±0.006	0.333661	0.012±0.006	0.0313482	0.013±0.004	0.00281589	-0.004±0.008	0.961182	-0.01±0.007	0.505785	-0.011±0.006	0.332211	-0.007±0.008	0.859971	-0.007±0.007	0.77803	0±0.007	0.999904	0.273186	-0.001±0.008	0.91051	0.004±0.011	0.706961	0±0.005	0.971456	0.015±0.007	0.0195611	-0.005±0.014	0.982484	-0.001±0.01	0.999475	-0.016±0.01	0.405142	0.004±0.012	0.987756	-0.011±0.013	0.832281	-0.015±0.008
P52803	EFNA5	EFNA5	493	n.m.	0.009±0.003	0.00117566	n.m.	n.m.	0.488388	0.004±0.005	0.359422	0.005±0.006	0.444936	0.014±0.006	0.0236441	0.012±0.005	0.00985233	0±0.008	0.999937	-0.01±0.008	0.612826	-0.008±0.007	0.656567	-0.009±0.009	0.73437	-0.007±0.008	0.793481	0.002±0.008	0.995504	n.m.	n.m.	n.m.	n.m.	n.m.	n.m.	n.m.	n.m.	n.m.	n.m.	n.m.	n.m.	n.m.	n.m.	n.m.	n.m.	n.m.	n.m.	n.m.	n.m.
P15151	PVR	PVR	493	n.m.	0.009±0.003	0.00117626	n.m.	n.m.	0.339303	0.005±0.005	0.303523	0.002±0.007	0.789865	0.016±0.006	0.0115018	0.011±0.004	0.0110555	0.003±0.008	0.97694	-0.011±0.008	0.509527	-0.006±0.007	0.794244	-0.015±0.009	0.382101	-0.009±0.008	0.630066	0.005±0.008	0.909964	n.m.	n.m.	n.m.	n.m.	n.m.	n.m.	n.m.	n.m.	n.m.	n.m.	n.m.	n.m.	n.m.	n.m.	n.m.	n.m.	n.m.	n.m.	n.m.	n.m.
P02741	CRP	CRP	493	183	-0.009±0.003	0.00120512	0±0.002	0.911636	0.612656	-0.006±0.005	0.216515	-0.006±0.006	0.348727	-0.007±0.006	0.258736	-0.014±0.005	0.00339205	0±0.008	0.999989	0.001±0.008	0.999478	0.008±0.007	0.653307	0.001±0.009	0.999189	0.008±0.008	0.729014	0.007±0.008	0.807549	0.807416	-0.001±0.008	0.93733	0.002±0.004	0.618375	0.002±0.005	0.72197	-0.003±0.003	0.438842	-0.003±0.01	0.990846	-0.002±0.01	0.994459	0.002±0.009	0.996341	0±0.007	0.999932	0.005±0.006	0.819061	0.004±0.006
P02741	CRP	CRP	493	197	-0.009±0.003	0.00120512	-0.003±0.003	0.31107	0.612656	-0.006±0.005	0.216515	-0.006±0.006	0.348727	-0.007±0.006	0.258736	-0.014±0.005	0.00339205	0±0.008	0.999989	0.001±0.008	0.999478	0.008±0.007	0.653307	0.001±0.009	0.999189	0.008±0.008	0.729014	0.007±0.008	0.807549	0.915406	-0.005±0.008	0.551441	-0.011±0.012	0.363845	-0.003±0.006	0.640773	-0.002±0.005	0.707702	0.006±0.014	0.970655	-0.002±0.01	0.996917	-0.003±0.009	0.991931	-0.008±0.013	0.924268	-0.009±0.013	0.901536	-0.001±0.008
O75054	IGSF3	IGSF3	115	n.m.	-0.022±0.007	0.00122458	n.m.	n.m.	0.34218	-0.037±0.011	0.00179322	-0.031±0.019	0.0976896	-0.015±0.017	0.39313	-0.012±0.01	0.248724	-0.005±0.022	0.995164	-0.022±0.02	0.677945	-0.025±0.015	0.333133	-0.017±0.025	0.906156	-0.02±0.021	0.782465	-0.003±0.019	0.998665	n.m.	n.m.	n.m.	n.m.	n.m.	n.m.	n.m.	n.m.	n.m.	n.m.	n.m.	n.m.	n.m.	n.m.	n.m.	n.m.	n.m.	n.m.	n.m.	n.m.
Q9Y2J0	RPH3A	RPH3A	467	n.m.	0.009±0.003	0.00123054	n.m.	n.m.	0.0724617	0±0.005	0.963055	0.005±0.006	0.399746	0.014±0.006	0.0105226	0.016±0.005	0.00105044	-0.005±0.007	0.906749	-0.014±0.007	0.200047	-0.016±0.007	0.0889678	-0.01±0.008	0.614895	-0.011±0.007	0.434772	-0.001±0.007	0.997652	n.m.	n.m.	n.m.	n.m.	n.m.	n.m.	n.m.	n.m.	n.m.	n.m.	n.m.	n.m.	n.m.	n.m.	n.m.	n.m.	n.m.	n.m.	n.m.	n.m.
P13797	PLS3	PLS3	493	n.m.	-0.01±0.003	0.00131336	n.m.	n.m.	0.472595	-0.007±0.005	0.192965	-0.022±0.009	0.0115059	-0.007±0.007	0.268959	-0.012±0.006	0.0451025	0.015±0.01	0.445866	0±0.008	1	0.004±0.008	0.944092	-0.015±0.011	0.517713	-0.011±0.01	0.74199	0.004±0.009	0.959086	n.m.	n.m.	n.m.	n.m.	n.m.	n.m.	n.m.	n.m.	n.m.	n.m.	n.m.	n.m.	n.m.	n.m.	n.m.	n.m.	n.m.	n.m.	n.m.	n.m.
Q92859	NEO1	NEO1	493	183	0.009±0.003	0.00133095	0.002±0.003	0.536973	0.220678	0.002±0.005	0.725801	0.005±0.007	0.464452	0.015±0.006	0.0103663	0.013±0.005	0.00564711	-0.003±0.008	0.977999	-0.013±0.008	0.294575	-0.012±0.007	0.330218	-0.01±0.009	0.685468	-0.008±0.008	0.767491	0.002±0.008	0.994345	0.781132	0±0.008	0.978966	0.001±0.007	0.87889	0±0.004	0.94859	0.006±0.005	0.232509	-0.001±0.011	0.99945	0±0.009	1	-0.006±0.01	0.913058	0.001±0.008	0.998406	-0.005±0.008	0.920328	-0.006±0.007
Q6P9A2	GALNT18	GALNT18	493	n.m.	0.009±0.003	0.00135644	n.m.	n.m.	0.644199	0.006±0.005	0.2365	0.006±0.006	0.300287	0.011±0.006	0.0705874	0.014±0.005	0.00985709	-0.001±0.008	0.999661	-0.005±0.008	0.905538	-0.008±0.007	0.640377	-0.004±0.008	0.955845	-0.008±0.008	0.781599	-0.003±0.008	0.976238	n.m.	n.m.	n.m.	n.m.	n.m.	n.m.	n.m.	n.m.	n.m.	n.m.	n.m.	n.m.	n.m.	n.m.	n.m.	n.m.	n.m.	n.m.	n.m.	n.m.
O14525	ASTN1	ASTN1	493	n.m.	0.009±0.003	0.00136157	n.m.	n.m.	0.00527807	0.004±0.005	0.445078	0.003±0.005	0.57092	0.003±0.006	0.638741	0.025±0.005	2.82544e-06	0±0.007	0.999892	0.001±0.008	0.999879	-0.021±0.007	0.0122456	0±0.008	1	-0.022±0.007	0.0176747	-0.022±0.008	0.038478	n.m.	n.m.	n.m.	n.m.	n.m.	n.m.	n.m.	n.m.	n.m.	n.m.	n.m.	n.m.	n.m.	n.m.	n.m.	n.m.	n.m.	n.m.	n.m.	n.m.
Q8IZS8	CACNA2D3	CACNA2D3	493	n.m.	0.009±0.003	0.00138409	n.m.	n.m.	0.0399426	-0.001±0.005	0.861708	0.004±0.005	0.415148	0.013±0.006	0.0248764	0.017±0.005	0.000253867	-0.005±0.007	0.890403	-0.014±0.008	0.263932	-0.018±0.007	0.0388101	-0.009±0.008	0.66847	-0.013±0.007	0.236157	-0.004±0.007	0.931608	n.m.	n.m.	n.m.	n.m.	n.m.	n.m.	n.m.	n.m.	n.m.	n.m.	n.m.	n.m.	n.m.	n.m.	n.m.	n.m.	n.m.	n.m.	n.m.	n.m.
P08493	MGP	MGP	493	n.m.	-0.009±0.003	0.00138955	n.m.	n.m.	0.830057	-0.005±0.005	0.381141	-0.01±0.006	0.0935137	-0.009±0.006	0.135931	-0.011±0.004	0.0138631	0.006±0.008	0.899018	0.004±0.008	0.946667	0.006±0.007	0.808096	-0.001±0.009	0.998998	0.001±0.008	0.999847	0.002±0.007	0.995105	n.m.	n.m.	n.m.	n.m.	n.m.	n.m.	n.m.	n.m.	n.m.	n.m.	n.m.	n.m.	n.m.	n.m.	n.m.	n.m.	n.m.	n.m.	n.m.	n.m.
Q9UBV2	SEL1L	SEL1L	478	n.m.	0.008±0.002	0.00139371	n.m.	n.m.	0.0241726	-0.006±0.006	0.250714	0.007±0.005	0.20722	0.015±0.005	0.000823621	0.01±0.004	0.0161009	-0.013±0.008	0.315341	-0.022±0.007	0.0142746	-0.016±0.007	0.0864669	-0.008±0.007	0.627987	-0.003±0.007	0.97295	0.006±0.006	0.80596	n.m.	n.m.	n.m.	n.m.	n.m.	n.m.	n.m.	n.m.	n.m.	n.m.	n.m.	n.m.	n.m.	n.m.	n.m.	n.m.	n.m.	n.m.	n.m.	n.m.
Q6UXD5	SEZ6L2	SEZ6L2	493	n.m.	0.009±0.003	0.00142097	n.m.	n.m.	0.0982269	0.001±0.005	0.793775	0.002±0.006	0.692221	0.013±0.005	0.0225491	0.016±0.005	0.000836041	-0.001±0.008	0.998941	-0.011±0.007	0.413766	-0.015±0.007	0.133741	-0.01±0.008	0.592856	-0.014±0.008	0.28113	-0.003±0.007	0.964809	n.m.	n.m.	n.m.	n.m.	n.m.	n.m.	n.m.	n.m.	n.m.	n.m.	n.m.	n.m.	n.m.	n.m.	n.m.	n.m.	n.m.	n.m.	n.m.	n.m.
Q13555	CAMK2G	CAMK2G	493	n.m.	0.008±0.003	0.00142927	n.m.	n.m.	0.0784567	0.008±0.005	0.0926279	-0.001±0.005	0.872684	0.006±0.007	0.358165	0.017±0.004	0.000233533	0.009±0.007	0.582777	0.001±0.008	0.998382	-0.009±0.006	0.525415	-0.007±0.009	0.834638	-0.017±0.007	0.0480009	-0.01±0.008	0.616965	n.m.	n.m.	n.m.	n.m.	n.m.	n.m.	n.m.	n.m.	n.m.	n.m.	n.m.	n.m.	n.m.	n.m.	n.m.	n.m.	n.m.	n.m.	n.m.	n.m.
Q09666	AHNAK	AHNAK	493	n.m.	-0.01±0.003	0.00143077	n.m.	n.m.	0.692921	-0.013±0.006	0.0211229	-0.015±0.01	0.153099	-0.012±0.006	0.0489331	-0.005±0.006	0.432997	0.002±0.012	0.999275	-0.002±0.008	0.995907	-0.009±0.008	0.712823	-0.003±0.012	0.992072	-0.01±0.012	0.824491	-0.007±0.008	0.838715	n.m.	n.m.	n.m.	n.m.	n.m.	n.m.	n.m.	n.m.	n.m.	n.m.	n.m.	n.m.	n.m.	n.m.	n.m.	n.m.	n.m.	n.m.	n.m.	n.m.
P26992	CNTFR	CNTFR	493	n.m.	0.009±0.003	0.00143892	n.m.	n.m.	0.170837	0.003±0.005	0.604648	0.002±0.006	0.706635	0.013±0.006	0.0258456	0.016±0.005	0.0017106	0±0.008	0.999997	-0.01±0.008	0.527214	-0.013±0.007	0.239883	-0.01±0.008	0.612704	-0.013±0.008	0.351117	-0.003±0.008	0.979423	n.m.	n.m.	n.m.	n.m.	n.m.	n.m.	n.m.	n.m.	n.m.	n.m.	n.m.	n.m.	n.m.	n.m.	n.m.	n.m.	n.m.	n.m.	n.m.	n.m.
Q9UKQ2	ADAM28	ADAM28	493	n.m.	-0.008±0.003	0.00145731	n.m.	n.m.	0.792557	-0.008±0.005	0.116729	-0.011±0.005	0.0510624	-0.003±0.006	0.551624	-0.009±0.004	0.0298219	0.003±0.007	0.979754	-0.004±0.008	0.93358	0.001±0.007	0.99653	-0.007±0.008	0.779851	-0.001±0.007	0.996495	0.006±0.007	0.83458	n.m.	n.m.	n.m.	n.m.	n.m.	n.m.	n.m.	n.m.	n.m.	n.m.	n.m.	n.m.	n.m.	n.m.	n.m.	n.m.	n.m.	n.m.	n.m.	n.m.
P78310	CXADR	CXADR	493	n.m.	0.009±0.003	0.00146211	n.m.	n.m.	0.0519718	0.006±0.005	0.229331	-0.003±0.007	0.61217	0.01±0.006	0.125854	0.019±0.005	0.000172956	0.009±0.008	0.668283	-0.004±0.008	0.968781	-0.013±0.007	0.262781	-0.013±0.009	0.481221	-0.022±0.008	0.0373224	-0.009±0.008	0.652322	n.m.	n.m.	n.m.	n.m.	n.m.	n.m.	n.m.	n.m.	n.m.	n.m.	n.m.	n.m.	n.m.	n.m.	n.m.	n.m.	n.m.	n.m.	n.m.	n.m.
P27658	COL8A1	COL8A1	421	n.m.	-0.011±0.004	0.00146341	n.m.	n.m.	0.5939	-0.013±0.006	0.0355951	-0.011±0.008	0.188091	-0.002±0.008	0.750885	-0.015±0.006	0.00926638	-0.002±0.01	0.994497	-0.011±0.01	0.686424	0.002±0.008	0.99608	-0.008±0.011	0.874961	0.004±0.01	0.970678	0.012±0.009	0.54437	n.m.	n.m.	n.m.	n.m.	n.m.	n.m.	n.m.	n.m.	n.m.	n.m.	n.m.	n.m.	n.m.	n.m.	n.m.	n.m.	n.m.	n.m.	n.m.	n.m.
P13521	SCG2	SCG2	493	183	0.009±0.003	0.00154324	0.007±0.003	0.019586	0.0966086	0±0.005	0.924852	0.006±0.006	0.286051	0.019±0.006	0.00227746	0.012±0.005	0.011359	-0.006±0.008	0.861451	-0.018±0.008	0.0837328	-0.011±0.007	0.312446	-0.012±0.008	0.469563	-0.005±0.007	0.885368	0.007±0.008	0.808013	0.539159	0.007±0.008	0.384568	0.006±0.007	0.40733	0.002±0.005	0.622852	0.012±0.005	0.0147503	0.001±0.011	0.999629	0.005±0.009	0.956613	-0.005±0.01	0.949707	0.004±0.009	0.972188	-0.006±0.009	0.89137	-0.01±0.007
P13521	SCG2	SCG2	493	183	0.009±0.003	0.00154324	0.005±0.003	0.0950552	0.0966086	0±0.005	0.924852	0.006±0.006	0.286051	0.019±0.006	0.00227746	0.012±0.005	0.011359	-0.006±0.008	0.861451	-0.018±0.008	0.0837328	-0.011±0.007	0.312446	-0.012±0.008	0.469563	-0.005±0.007	0.885368	0.007±0.008	0.808013	0.403594	0.005±0.008	0.546659	0.004±0.008	0.653327	0±0.005	0.977111	0.012±0.005	0.023039	0.001±0.012	0.999611	0.005±0.01	0.956609	-0.007±0.01	0.903553	0.004±0.009	0.980363	-0.008±0.01	0.853168	-0.011±0.007
P13521	SCG2	SCG2	493	183	0.009±0.003	0.00154324	0.004±0.003	0.203317	0.0966086	0±0.005	0.924852	0.006±0.006	0.286051	0.019±0.006	0.00227746	0.012±0.005	0.011359	-0.006±0.008	0.861451	-0.018±0.008	0.0837328	-0.011±0.007	0.312446	-0.012±0.008	0.469563	-0.005±0.007	0.885368	0.007±0.008	0.808013	0.470642	0.007±0.008	0.388837	0.004±0.009	0.658894	-0.001±0.005	0.807048	0.01±0.006	0.0754769	0.003±0.012	0.993768	0.008±0.01	0.823674	-0.003±0.01	0.990007	0.005±0.01	0.956399	-0.006±0.011	0.934134	-0.011±0.007
Q9UPR5	SLC8A2	SLC8A2	487	n.m.	0.009±0.003	0.0015471	n.m.	n.m.	0.480931	0.007±0.005	0.175329	0.005±0.006	0.390396	0.016±0.006	0.00460392	0.006±0.005	0.169872	0.002±0.008	0.99016	-0.009±0.008	0.660218	0.001±0.007	0.999399	-0.011±0.008	0.495165	-0.002±0.007	0.99678	0.01±0.007	0.549337	n.m.	n.m.	n.m.	n.m.	n.m.	n.m.	n.m.	n.m.	n.m.	n.m.	n.m.	n.m.	n.m.	n.m.	n.m.	n.m.	n.m.	n.m.	n.m.	n.m.
P23471	PTPRZ1	PTPRZ1	493	n.m.	0.009±0.003	0.00163256	n.m.	n.m.	0.0750333	0±0.005	0.989866	0.004±0.006	0.546165	0.015±0.007	0.0196048	0.015±0.005	0.000795633	-0.004±0.008	0.96477	-0.015±0.008	0.24676	-0.015±0.007	0.0974057	-0.011±0.009	0.577662	-0.012±0.008	0.429429	0±0.008	0.999999	n.m.	n.m.	n.m.	n.m.	n.m.	n.m.	n.m.	n.m.	n.m.	n.m.	n.m.	n.m.	n.m.	n.m.	n.m.	n.m.	n.m.	n.m.	n.m.	n.m.
Q92896	GLG1	GLG1	493	n.m.	0.009±0.003	0.00173349	n.m.	n.m.	0.295781	0.002±0.005	0.709029	0.007±0.007	0.307072	0.016±0.006	0.00961536	0.012±0.005	0.0176831	-0.005±0.008	0.934009	-0.014±0.008	0.284085	-0.01±0.007	0.509058	-0.009±0.009	0.7377	-0.005±0.008	0.932726	0.004±0.008	0.95099	n.m.	n.m.	n.m.	n.m.	n.m.	n.m.	n.m.	n.m.	n.m.	n.m.	n.m.	n.m.	n.m.	n.m.	n.m.	n.m.	n.m.	n.m.	n.m.	n.m.
Q5SZK8	FREM2	FREM2	493	n.m.	0.008±0.003	0.00174812	n.m.	n.m.	0.0704426	0.013±0.005	0.00482282	-0.003±0.006	0.600473	0.003±0.006	0.661414	0.014±0.005	0.00345926	0.017±0.008	0.144843	0.011±0.007	0.452505	-0.001±0.007	0.999727	-0.006±0.009	0.905087	-0.017±0.008	0.128535	-0.012±0.007	0.407613	n.m.	n.m.	n.m.	n.m.	n.m.	n.m.	n.m.	n.m.	n.m.	n.m.	n.m.	n.m.	n.m.	n.m.	n.m.	n.m.	n.m.	n.m.	n.m.	n.m.
Q969E1	LEAP2	LEAP2	482	n.m.	-0.01±0.003	0.0017906	n.m.	n.m.	0.93824	-0.009±0.006	0.120035	-0.011±0.006	0.089137	-0.013±0.007	0.0562638	-0.008±0.005	0.148897	0.002±0.008	0.995976	0.004±0.009	0.966632	-0.001±0.008	0.999048	0.002±0.009	0.994957	-0.003±0.008	0.984292	-0.005±0.009	0.931906	n.m.	n.m.	n.m.	n.m.	n.m.	n.m.	n.m.	n.m.	n.m.	n.m.	n.m.	n.m.	n.m.	n.m.	n.m.	n.m.	n.m.	n.m.	n.m.	n.m.
P08519	LPA	LPA	467	197	0.008±0.002	0.0018047	-0.004±0.004	0.29498	0.413008	0.007±0.005	0.150873	0±0.005	0.94723	0.008±0.006	0.192692	0.011±0.004	0.00285122	0.007±0.007	0.778068	-0.001±0.008	0.999689	-0.004±0.006	0.918244	-0.008±0.008	0.778004	-0.011±0.006	0.329238	-0.003±0.007	0.968063	0.617982	0.004±0.008	0.636955	-0.001±0.008	0.893837	-0.009±0.007	0.165751	-0.005±0.006	0.396304	0.005±0.011	0.973158	0.013±0.01	0.589748	0.009±0.01	0.803812	0.008±0.01	0.845491	0.004±0.01	0.9719	-0.004±0.009
P02452	COL1A1	COL1A1	493	n.m.	-0.009±0.003	0.00181141	n.m.	n.m.	0.00708032	0.004±0.005	0.455287	-0.005±0.006	0.383703	-0.009±0.006	0.154591	-0.021±0.005	1.59056e-05	0.009±0.008	0.659441	0.013±0.008	0.398456	0.025±0.007	0.00356122	0.003±0.009	0.978148	0.015±0.008	0.198959	0.012±0.008	0.431621	n.m.	n.m.	n.m.	n.m.	n.m.	n.m.	n.m.	n.m.	n.m.	n.m.	n.m.	n.m.	n.m.	n.m.	n.m.	n.m.	n.m.	n.m.	n.m.	n.m.
P47755	CAPZA2	CAPZA2	404	n.m.	0.008±0.003	0.00184397	n.m.	n.m.	0.757598	0.008±0.005	0.15121	0.004±0.005	0.490459	0.009±0.006	0.123285	0.011±0.004	0.0132768	0.004±0.008	0.944907	-0.002±0.008	0.997822	-0.003±0.007	0.970182	-0.006±0.008	0.892132	-0.007±0.007	0.70931	-0.002±0.007	0.99608	n.m.	n.m.	n.m.	n.m.	n.m.	n.m.	n.m.	n.m.	n.m.	n.m.	n.m.	n.m.	n.m.	n.m.	n.m.	n.m.	n.m.	n.m.	n.m.	n.m.
P46459	NSF	NSF	493	n.m.	0.008±0.003	0.00185115	n.m.	n.m.	0.0504583	0.005±0.005	0.307261	-0.002±0.006	0.732728	0.009±0.006	0.13041	0.018±0.005	0.00016055	0.007±0.008	0.795858	-0.004±0.008	0.948521	-0.013±0.007	0.211082	-0.011±0.008	0.548895	-0.02±0.007	0.039961	-0.009±0.008	0.647852	n.m.	n.m.	n.m.	n.m.	n.m.	n.m.	n.m.	n.m.	n.m.	n.m.	n.m.	n.m.	n.m.	n.m.	n.m.	n.m.	n.m.	n.m.	n.m.	n.m.
Q9Y6N8	CDH10	CDH10	493	n.m.	0.008±0.003	0.00186091	n.m.	n.m.	0.656266	0.004±0.005	0.45342	0.007±0.006	0.244248	0.012±0.005	0.0295189	0.01±0.004	0.0268795	-0.003±0.008	0.968321	-0.008±0.007	0.658796	-0.006±0.006	0.754881	-0.005±0.008	0.934916	-0.003±0.007	0.978953	0.002±0.007	0.99421	n.m.	n.m.	n.m.	n.m.	n.m.	n.m.	n.m.	n.m.	n.m.	n.m.	n.m.	n.m.	n.m.	n.m.	n.m.	n.m.	n.m.	n.m.	n.m.	n.m.
Q96GW7	BCAN	BCAN	493	n.m.	0.009±0.003	0.00186599	n.m.	n.m.	0.0857686	0.002±0.005	0.669877	0.003±0.006	0.613754	0.011±0.007	0.0958859	0.018±0.005	0.0002458	-0.001±0.008	0.999104	-0.009±0.008	0.687508	-0.016±0.007	0.0891553	-0.008±0.009	0.810643	-0.015±0.008	0.215541	-0.007±0.008	0.83658	n.m.	n.m.	n.m.	n.m.	n.m.	n.m.	n.m.	n.m.	n.m.	n.m.	n.m.	n.m.	n.m.	n.m.	n.m.	n.m.	n.m.	n.m.	n.m.	n.m.
P00736	C1R	C1R	493	n.m.	-0.008±0.002	0.00188159	n.m.	n.m.	0.269223	-0.007±0.005	0.212119	-0.004±0.004	0.357195	-0.003±0.006	0.658516	-0.014±0.004	0.000747239	-0.003±0.007	0.978596	-0.004±0.008	0.945854	0.007±0.007	0.727737	-0.002±0.007	0.996508	0.01±0.006	0.350938	0.011±0.007	0.352445	n.m.	n.m.	n.m.	n.m.	n.m.	n.m.	n.m.	n.m.	n.m.	n.m.	n.m.	n.m.	n.m.	n.m.	n.m.	n.m.	n.m.	n.m.	n.m.	n.m.
Q13641	TPBG	TPBG	493	n.m.	0.009±0.003	0.00191924	n.m.	n.m.	0.027854	0.001±0.005	0.871083	0.007±0.007	0.35924	0.009±0.006	0.166997	0.022±0.005	5.69275e-05	-0.006±0.008	0.900276	-0.008±0.008	0.732766	-0.021±0.007	0.0147021	-0.002±0.009	0.995967	-0.015±0.009	0.314928	-0.013±0.008	0.384272	n.m.	n.m.	n.m.	n.m.	n.m.	n.m.	n.m.	n.m.	n.m.	n.m.	n.m.	n.m.	n.m.	n.m.	n.m.	n.m.	n.m.	n.m.	n.m.	n.m.
P51884	LUM	LUM	493	n.m.	-0.008±0.003	0.00194618	n.m.	n.m.	0.062208	0±0.005	0.97098	-0.003±0.006	0.618814	-0.011±0.005	0.0356799	-0.018±0.005	0.000417989	0.003±0.008	0.983632	0.011±0.007	0.424414	0.018±0.007	0.0610755	0.008±0.008	0.730049	0.015±0.008	0.226335	0.007±0.007	0.806509	n.m.	n.m.	n.m.	n.m.	n.m.	n.m.	n.m.	n.m.	n.m.	n.m.	n.m.	n.m.	n.m.	n.m.	n.m.	n.m.	n.m.	n.m.	n.m.	n.m.
O75093	SLIT1	SLIT1	493	n.m.	0.008±0.003	0.00195176	n.m.	n.m.	0.202726	0±0.005	0.994728	0.007±0.006	0.245805	0.015±0.005	0.00479163	0.01±0.004	0.023475	-0.007±0.008	0.803717	-0.015±0.007	0.164336	-0.01±0.007	0.424118	-0.008±0.008	0.746859	-0.003±0.007	0.974594	0.005±0.007	0.896191	n.m.	n.m.	n.m.	n.m.	n.m.	n.m.	n.m.	n.m.	n.m.	n.m.	n.m.	n.m.	n.m.	n.m.	n.m.	n.m.	n.m.	n.m.	n.m.	n.m.
Q86VZ4	LRP11	LRP11	493	n.m.	0.008±0.003	0.0019598	n.m.	n.m.	0.0291369	-0.001±0.005	0.820576	0.003±0.006	0.616912	0.014±0.006	0.0181743	0.017±0.005	0.000335827	-0.004±0.007	0.950887	-0.015±0.007	0.199328	-0.018±0.007	0.0374151	-0.011±0.008	0.517485	-0.014±0.007	0.206941	-0.003±0.007	0.976628	n.m.	n.m.	n.m.	n.m.	n.m.	n.m.	n.m.	n.m.	n.m.	n.m.	n.m.	n.m.	n.m.	n.m.	n.m.	n.m.	n.m.	n.m.	n.m.	n.m.
P10586	PTPRF	PTPRF	493	n.m.	0.009±0.003	0.00196896	n.m.	n.m.	0.154414	0.001±0.005	0.843464	0.005±0.006	0.385468	0.014±0.006	0.0225958	0.015±0.005	0.00236402	-0.004±0.008	0.94747	-0.013±0.008	0.3293	-0.014±0.007	0.186401	-0.009±0.009	0.698826	-0.01±0.008	0.577162	0±0.008	0.999955	n.m.	n.m.	n.m.	n.m.	n.m.	n.m.	n.m.	n.m.	n.m.	n.m.	n.m.	n.m.	n.m.	n.m.	n.m.	n.m.	n.m.	n.m.	n.m.	n.m.
Q9C0A0	CNTNAP4	CNTNAP4	493	n.m.	0.008±0.003	0.00199872	n.m.	n.m.	0.310735	0.006±0.005	0.237851	-0.001±0.007	0.940443	0.008±0.006	0.126576	0.014±0.005	0.00211339	0.006±0.008	0.86642	-0.003±0.007	0.98621	-0.008±0.007	0.607952	-0.009±0.009	0.732359	-0.015±0.008	0.269551	-0.006±0.007	0.849431	n.m.	n.m.	n.m.	n.m.	n.m.	n.m.	n.m.	n.m.	n.m.	n.m.	n.m.	n.m.	n.m.	n.m.	n.m.	n.m.	n.m.	n.m.	n.m.	n.m.
Q16627	CCL14	CCL14	493	n.m.	-0.008±0.003	0.00204835	n.m.	n.m.	0.013185	0.002±0.005	0.645033	-0.001±0.006	0.915616	-0.014±0.006	0.0164313	-0.017±0.004	0.000146412	0.003±0.008	0.981929	0.017±0.008	0.140119	0.019±0.007	0.0214081	0.014±0.009	0.382233	0.016±0.008	0.142678	0.002±0.007	0.987392	n.m.	n.m.	n.m.	n.m.	n.m.	n.m.	n.m.	n.m.	n.m.	n.m.	n.m.	n.m.	n.m.	n.m.	n.m.	n.m.	n.m.	n.m.	n.m.	n.m.
P04075	ALDOA	ALDOA	493	183	0.007±0.002	0.00207555	0±0.003	0.952813	0.125751	0.002±0.005	0.743499	0±0.005	0.98615	0.008±0.004	0.0489346	0.013±0.004	0.00070194	0.002±0.007	0.99606	-0.007±0.007	0.73208	-0.012±0.006	0.262379	-0.008±0.007	0.57899	-0.013±0.006	0.160046	-0.005±0.006	0.839202	0.894401	0±0.008	0.989315	0.002±0.009	0.824288	-0.003±0.005	0.57357	0.003±0.006	0.623508	-0.002±0.012	0.998162	0.002±0.01	0.993731	-0.003±0.01	0.990997	0.005±0.01	0.967872	-0.001±0.011	0.999799	-0.005±0.007
P04075	ALDOA	ALDOA	493	183	0.007±0.002	0.00207555	-0.001±0.003	0.838767	0.125751	0.002±0.005	0.743499	0±0.005	0.98615	0.008±0.004	0.0489346	0.013±0.004	0.00070194	0.002±0.007	0.99606	-0.007±0.007	0.73208	-0.012±0.006	0.262379	-0.008±0.007	0.57899	-0.013±0.006	0.160046	-0.005±0.006	0.839202	0.811364	-0.002±0.008	0.849923	0.003±0.008	0.655279	-0.004±0.005	0.44565	0.003±0.006	0.686194	-0.005±0.011	0.970798	0.002±0.01	0.996304	-0.004±0.01	0.978597	0.007±0.009	0.858354	0.001±0.01	0.999746	-0.006±0.008
Q9BSG5	RTBDN	RTBDN	493	n.m.	0.008±0.003	0.00208877	n.m.	n.m.	0.168394	0±0.005	0.944978	0.008±0.005	0.120071	0.018±0.006	0.00533809	0.01±0.005	0.0260153	-0.008±0.007	0.686642	-0.018±0.008	0.128862	-0.01±0.007	0.45264	-0.01±0.008	0.654827	-0.002±0.007	0.991757	0.008±0.008	0.766501	n.m.	n.m.	n.m.	n.m.	n.m.	n.m.	n.m.	n.m.	n.m.	n.m.	n.m.	n.m.	n.m.	n.m.	n.m.	n.m.	n.m.	n.m.	n.m.	n.m.
P21333	FLNA	FLNA	493	n.m.	-0.01±0.003	0.00209298	n.m.	n.m.	0.517307	-0.008±0.006	0.193845	-0.019±0.007	0.00722209	-0.006±0.007	0.377869	-0.008±0.005	0.0866529	0.011±0.009	0.610528	-0.002±0.009	0.997673	0±0.008	0.999988	-0.013±0.01	0.554159	-0.011±0.008	0.56836	0.002±0.008	0.995522	n.m.	n.m.	n.m.	n.m.	n.m.	n.m.	n.m.	n.m.	n.m.	n.m.	n.m.	n.m.	n.m.	n.m.	n.m.	n.m.	n.m.	n.m.	n.m.	n.m.
O94933	SLITRK3	SLITRK3	493	n.m.	0.009±0.003	0.00211285	n.m.	n.m.	0.53768	0.006±0.005	0.24681	0.007±0.006	0.271395	0.005±0.006	0.370842	0.015±0.005	0.00375418	-0.001±0.008	0.999879	0.001±0.008	0.999316	-0.009±0.007	0.63691	0.002±0.008	0.997817	-0.008±0.008	0.733966	-0.01±0.008	0.591393	n.m.	n.m.	n.m.	n.m.	n.m.	n.m.	n.m.	n.m.	n.m.	n.m.	n.m.	n.m.	n.m.	n.m.	n.m.	n.m.	n.m.	n.m.	n.m.	n.m.
Q13449	LSAMP	LSAMP	493	n.m.	0.008±0.003	0.00214829	n.m.	n.m.	0.0467151	-0.002±0.005	0.630778	0.004±0.006	0.466959	0.015±0.005	0.00395067	0.013±0.004	0.00319896	-0.007±0.007	0.816258	-0.018±0.007	0.0701711	-0.015±0.007	0.0929392	-0.011±0.008	0.478783	-0.009±0.007	0.618123	0.002±0.007	0.98402	n.m.	n.m.	n.m.	n.m.	n.m.	n.m.	n.m.	n.m.	n.m.	n.m.	n.m.	n.m.	n.m.	n.m.	n.m.	n.m.	n.m.	n.m.	n.m.	n.m.
P21810	BGN	BGN	493	n.m.	-0.008±0.003	0.00219284	n.m.	n.m.	0.293569	-0.003±0.005	0.562262	-0.004±0.006	0.49574	-0.007±0.006	0.233531	-0.014±0.004	0.000881417	0.001±0.008	0.999209	0.004±0.008	0.946912	0.011±0.006	0.312145	0.003±0.008	0.978179	0.01±0.007	0.470318	0.007±0.007	0.792276	n.m.	n.m.	n.m.	n.m.	n.m.	n.m.	n.m.	n.m.	n.m.	n.m.	n.m.	n.m.	n.m.	n.m.	n.m.	n.m.	n.m.	n.m.	n.m.	n.m.
O75462	CRLF1	CRLF1	429	n.m.	-0.009±0.003	0.00219307	n.m.	n.m.	0.445317	-0.01±0.006	0.0679177	-0.009±0.007	0.248336	-0.014±0.005	0.00592081	-0.001±0.006	0.844964	-0.002±0.009	0.998215	0.004±0.007	0.951225	-0.009±0.008	0.690601	0.006±0.009	0.926318	-0.007±0.01	0.865134	-0.013±0.008	0.367658	n.m.	n.m.	n.m.	n.m.	n.m.	n.m.	n.m.	n.m.	n.m.	n.m.	n.m.	n.m.	n.m.	n.m.	n.m.	n.m.	n.m.	n.m.	n.m.	n.m.
P51693	APLP1	APLP1	493	n.m.	0.008±0.003	0.00222203	n.m.	n.m.	0.322244	0.001±0.005	0.831682	0.007±0.006	0.256241	0.014±0.006	0.0166964	0.011±0.004	0.0131569	-0.006±0.008	0.877275	-0.013±0.008	0.317364	-0.009±0.006	0.462821	-0.007±0.008	0.813121	-0.004±0.007	0.957945	0.004±0.007	0.955388	n.m.	n.m.	n.m.	n.m.	n.m.	n.m.	n.m.	n.m.	n.m.	n.m.	n.m.	n.m.	n.m.	n.m.	n.m.	n.m.	n.m.	n.m.	n.m.	n.m.
Q8IWV2	CNTN4	CNTN4	493	n.m.	0.008±0.003	0.00222707	n.m.	n.m.	0.143442	0.001±0.005	0.853398	0.001±0.006	0.814908	0.013±0.005	0.0137336	0.013±0.004	0.00334742	0±0.008	0.999915	-0.012±0.007	0.324632	-0.012±0.006	0.277577	-0.012±0.008	0.436437	-0.011±0.007	0.411407	0.001±0.007	0.99953	n.m.	n.m.	n.m.	n.m.	n.m.	n.m.	n.m.	n.m.	n.m.	n.m.	n.m.	n.m.	n.m.	n.m.	n.m.	n.m.	n.m.	n.m.	n.m.	n.m.
Q9H0R4	HDHD2	HDHD2	493	n.m.	0.009±0.003	0.00222864	n.m.	n.m.	0.0351299	0.002±0.005	0.698638	-0.001±0.006	0.864317	0.013±0.006	0.0394151	0.018±0.005	0.000233664	0.003±0.008	0.982445	-0.012±0.008	0.472079	-0.016±0.007	0.081469	-0.014±0.009	0.384951	-0.019±0.008	0.0810392	-0.005±0.008	0.941668	n.m.	n.m.	n.m.	n.m.	n.m.	n.m.	n.m.	n.m.	n.m.	n.m.	n.m.	n.m.	n.m.	n.m.	n.m.	n.m.	n.m.	n.m.	n.m.	n.m.
Q16769	QPCT	QPCT	493	n.m.	0.008±0.003	0.00223644	n.m.	n.m.	0.111632	-0.001±0.005	0.835503	0.008±0.006	0.153598	0.017±0.006	0.00528414	0.011±0.005	0.0142323	-0.009±0.008	0.598916	-0.018±0.008	0.0960444	-0.012±0.007	0.267229	-0.009±0.008	0.730731	-0.003±0.007	0.981288	0.006±0.008	0.866608	n.m.	n.m.	n.m.	n.m.	n.m.	n.m.	n.m.	n.m.	n.m.	n.m.	n.m.	n.m.	n.m.	n.m.	n.m.	n.m.	n.m.	n.m.	n.m.	n.m.
O75509	TNFRSF21	TNFRSF21	493	183	0.008±0.003	0.00226654	0.004±0.003	0.138302	0.190072	0.001±0.005	0.885568	0.005±0.005	0.324103	0.015±0.006	0.0126073	0.012±0.004	0.00700119	-0.004±0.007	0.93101	-0.014±0.008	0.251566	-0.011±0.007	0.321171	-0.01±0.008	0.55813	-0.007±0.007	0.704526	0.003±0.007	0.977283	0.632268	0.006±0.008	0.46178	0.006±0.008	0.424859	0±0.004	0.998882	0.008±0.005	0.095884	0±0.011	1	0.006±0.01	0.917711	-0.002±0.01	0.995724	0.006±0.009	0.896752	-0.002±0.009	0.995467	-0.008±0.007
Q9P232	CNTN3	CNTN3	493	n.m.	0.008±0.003	0.00226819	n.m.	n.m.	0.0839947	0.002±0.005	0.74867	0.002±0.005	0.657254	0.015±0.006	0.0164921	0.015±0.005	0.00145071	-0.001±0.007	0.999274	-0.014±0.008	0.293573	-0.014±0.007	0.172486	-0.013±0.008	0.40155	-0.013±0.007	0.286646	0±0.008	0.999978	n.m.	n.m.	n.m.	n.m.	n.m.	n.m.	n.m.	n.m.	n.m.	n.m.	n.m.	n.m.	n.m.	n.m.	n.m.	n.m.	n.m.	n.m.	n.m.	n.m.
Q8N0W4	NLGN4X	NLGN4X	493	n.m.	0.009±0.003	0.00229935	n.m.	n.m.	0.720107	0.008±0.005	0.112072	0.003±0.008	0.710373	0.01±0.007	0.154098	0.014±0.006	0.0154147	0.005±0.009	0.952197	-0.002±0.008	0.996161	-0.006±0.008	0.868985	-0.007±0.01	0.913556	-0.011±0.01	0.686211	-0.004±0.009	0.971758	n.m.	n.m.	n.m.	n.m.	n.m.	n.m.	n.m.	n.m.	n.m.	n.m.	n.m.	n.m.	n.m.	n.m.	n.m.	n.m.	n.m.	n.m.	n.m.	n.m.
P08123	COL1A2	COL1A2	493	n.m.	-0.008±0.003	0.0023679	n.m.	n.m.	0.00572666	0.006±0.005	0.251273	-0.006±0.007	0.389496	-0.009±0.005	0.0891275	-0.017±0.004	3.61868e-05	0.011±0.008	0.505826	0.015±0.007	0.176956	0.023±0.007	0.00246301	0.003±0.008	0.978418	0.012±0.008	0.417599	0.009±0.007	0.583679	n.m.	n.m.	n.m.	n.m.	n.m.	n.m.	n.m.	n.m.	n.m.	n.m.	n.m.	n.m.	n.m.	n.m.	n.m.	n.m.	n.m.	n.m.	n.m.	n.m.
P03950	ANG	ANG	493	n.m.	-0.008±0.003	0.00243223	n.m.	n.m.	0.0443339	0.004±0.005	0.440723	-0.011±0.006	0.0959861	-0.014±0.006	0.0123213	-0.012±0.004	0.00460165	0.014±0.008	0.272237	0.018±0.008	0.0742178	0.016±0.007	0.067883	0.004±0.008	0.966962	0.002±0.008	0.995777	-0.002±0.007	0.989736	n.m.	n.m.	n.m.	n.m.	n.m.	n.m.	n.m.	n.m.	n.m.	n.m.	n.m.	n.m.	n.m.	n.m.	n.m.	n.m.	n.m.	n.m.	n.m.	n.m.
Q9H7Y0	DIPK2B	DIPK2B	493	n.m.	0.009±0.003	0.00250666	n.m.	n.m.	0.366048	0.006±0.005	0.23845	0.002±0.007	0.768343	0.014±0.008	0.0586271	0.015±0.005	0.00641046	0.004±0.008	0.964176	-0.008±0.009	0.786921	-0.009±0.007	0.621209	-0.012±0.01	0.60879	-0.013±0.009	0.434608	0±0.009	0.999957	n.m.	n.m.	n.m.	n.m.	n.m.	n.m.	n.m.	n.m.	n.m.	n.m.	n.m.	n.m.	n.m.	n.m.	n.m.	n.m.	n.m.	n.m.	n.m.	n.m.
Q9H8J5	MANSC1	MANSC1	493	n.m.	0.008±0.003	0.00257535	n.m.	n.m.	0.257997	0.001±0.005	0.842067	0.008±0.006	0.186163	0.014±0.006	0.0180535	0.012±0.005	0.0159855	-0.007±0.008	0.776496	-0.013±0.008	0.308542	-0.012±0.007	0.351431	-0.006±0.009	0.913363	-0.004±0.008	0.958434	0.002±0.008	0.997075	n.m.	n.m.	n.m.	n.m.	n.m.	n.m.	n.m.	n.m.	n.m.	n.m.	n.m.	n.m.	n.m.	n.m.	n.m.	n.m.	n.m.	n.m.	n.m.	n.m.
Q76N32	CEP68	CEP68	493	n.m.	0.008±0.003	0.00259147	n.m.	n.m.	0.371989	0.001±0.005	0.758707	0.011±0.007	0.0913981	0.011±0.006	0.0836477	0.012±0.005	0.010838	-0.01±0.008	0.61907	-0.009±0.008	0.625705	-0.011±0.007	0.382876	0±0.009	0.999975	-0.001±0.008	0.999722	-0.001±0.008	0.998974	n.m.	n.m.	n.m.	n.m.	n.m.	n.m.	n.m.	n.m.	n.m.	n.m.	n.m.	n.m.	n.m.	n.m.	n.m.	n.m.	n.m.	n.m.	n.m.	n.m.
Q9BRK0	REEP2	REEP2	403	n.m.	0.009±0.003	0.0026691	n.m.	n.m.	0.566536	0.004±0.006	0.43168	0.005±0.008	0.573185	0.015±0.006	0.00890807	0.009±0.005	0.0716153	0±0.01	1	-0.01±0.008	0.561357	-0.004±0.008	0.933747	-0.01±0.01	0.713167	-0.004±0.009	0.965465	0.006±0.008	0.85741	n.m.	n.m.	n.m.	n.m.	n.m.	n.m.	n.m.	n.m.	n.m.	n.m.	n.m.	n.m.	n.m.	n.m.	n.m.	n.m.	n.m.	n.m.	n.m.	n.m.
P78423	CX3CL1	CX3CL1	482	n.m.	0.008±0.003	0.00267385	n.m.	n.m.	0.107161	-0.001±0.005	0.775814	0.006±0.006	0.281762	0.015±0.006	0.00743197	0.011±0.004	0.00799324	-0.007±0.007	0.740503	-0.016±0.007	0.113545	-0.013±0.006	0.199412	-0.009±0.008	0.664664	-0.005±0.007	0.887592	0.004±0.007	0.941488	n.m.	n.m.	n.m.	n.m.	n.m.	n.m.	n.m.	n.m.	n.m.	n.m.	n.m.	n.m.	n.m.	n.m.	n.m.	n.m.	n.m.	n.m.	n.m.	n.m.
O43173	ST8SIA3	ST8SIA3	493	n.m.	0.008±0.003	0.00267627	n.m.	n.m.	0.0203729	-0.001±0.005	0.880582	0±0.006	0.938545	0.011±0.006	0.0491857	0.018±0.004	0.000100449	0±0.008	0.999983	-0.012±0.008	0.381562	-0.018±0.007	0.0323246	-0.012±0.008	0.485064	-0.018±0.007	0.0776923	-0.006±0.007	0.833195	n.m.	n.m.	n.m.	n.m.	n.m.	n.m.	n.m.	n.m.	n.m.	n.m.	n.m.	n.m.	n.m.	n.m.	n.m.	n.m.	n.m.	n.m.	n.m.	n.m.
O94772	LY6H	LY6H	493	n.m.	0.008±0.003	0.00268128	n.m.	n.m.	0.0779972	-0.002±0.005	0.644836	0.006±0.005	0.278675	0.015±0.006	0.00933212	0.012±0.004	0.00449963	-0.008±0.007	0.675431	-0.017±0.007	0.103403	-0.014±0.007	0.121158	-0.009±0.008	0.670405	-0.006±0.007	0.806994	0.003±0.007	0.981219	n.m.	n.m.	n.m.	n.m.	n.m.	n.m.	n.m.	n.m.	n.m.	n.m.	n.m.	n.m.	n.m.	n.m.	n.m.	n.m.	n.m.	n.m.	n.m.	n.m.
P09972	ALDOC	ALDOC	493	n.m.	0.008±0.003	0.0027287	n.m.	n.m.	0.0637521	0.004±0.005	0.46372	-0.001±0.006	0.920831	0.01±0.006	0.123451	0.017±0.005	0.0002442	0.004±0.007	0.939642	-0.006±0.008	0.865983	-0.014±0.007	0.18448	-0.011±0.008	0.597665	-0.018±0.007	0.0625536	-0.007±0.008	0.793242	n.m.	n.m.	n.m.	n.m.	n.m.	n.m.	n.m.	n.m.	n.m.	n.m.	n.m.	n.m.	n.m.	n.m.	n.m.	n.m.	n.m.	n.m.	n.m.	n.m.
P61604	HSPE1	HSPE1	493	n.m.	0.007±0.002	0.00273744	n.m.	n.m.	0.380211	0.003±0.005	0.57107	0.001±0.006	0.804889	0.01±0.005	0.0673595	0.011±0.004	0.00367523	0.001±0.007	0.997967	-0.007±0.007	0.754406	-0.008±0.006	0.549301	-0.008±0.008	0.70242	-0.009±0.007	0.51633	-0.001±0.006	0.99929	n.m.	n.m.	n.m.	n.m.	n.m.	n.m.	n.m.	n.m.	n.m.	n.m.	n.m.	n.m.	n.m.	n.m.	n.m.	n.m.	n.m.	n.m.	n.m.	n.m.
Q9H2E6	SEMA6A	SEMA6A	493	n.m.	0.008±0.003	0.0027403	n.m.	n.m.	0.36177	0.006±0.005	0.23257	-0.001±0.007	0.920341	0.012±0.006	0.051078	0.013±0.005	0.00835956	0.007±0.008	0.855598	-0.006±0.008	0.854644	-0.007±0.007	0.766061	-0.013±0.009	0.493134	-0.013±0.008	0.373728	0±0.008	0.999987	n.m.	n.m.	n.m.	n.m.	n.m.	n.m.	n.m.	n.m.	n.m.	n.m.	n.m.	n.m.	n.m.	n.m.	n.m.	n.m.	n.m.	n.m.	n.m.	n.m.
Q9BQT9	CLSTN3	CLSTN3	493	183	0.009±0.003	0.00275289	0.007±0.004	0.0565582	0.170781	0.003±0.005	0.548106	0±0.008	0.952686	0.016±0.007	0.020627	0.015±0.005	0.00389919	0.002±0.009	0.993386	-0.013±0.008	0.41207	-0.012±0.007	0.330499	-0.015±0.01	0.456264	-0.014±0.009	0.428957	0.001±0.009	0.999065	0.729474	0±0.008	0.993166	0.011±0.009	0.222192	0.007±0.006	0.292041	0.011±0.007	0.126543	-0.011±0.012	0.79869	-0.007±0.01	0.918947	-0.012±0.011	0.727967	0.005±0.011	0.975359	0±0.012	0.999986	-0.005±0.01
Q9BQT9	CLSTN3	CLSTN3	493	183	0.009±0.003	0.00275289	0.005±0.003	0.0901758	0.170781	0.003±0.005	0.548106	0±0.008	0.952686	0.016±0.007	0.020627	0.015±0.005	0.00389919	0.002±0.009	0.993386	-0.013±0.008	0.41207	-0.012±0.007	0.330499	-0.015±0.01	0.456264	-0.014±0.009	0.428957	0.001±0.009	0.999065	0.98103	0.003±0.008	0.693066	0.004±0.008	0.606855	0.005±0.004	0.243644	0.007±0.007	0.266028	-0.001±0.011	0.99989	-0.002±0.009	0.997298	-0.004±0.011	0.981269	-0.001±0.009	0.999367	-0.003±0.01	0.988746	-0.002±0.008
P60174	TPI1	TPI1	493	n.m.	0.008±0.003	0.00281086	n.m.	n.m.	0.126731	0.002±0.005	0.721336	0.001±0.006	0.912708	0.012±0.005	0.0224789	0.015±0.005	0.00211201	0.001±0.008	0.999153	-0.01±0.007	0.473481	-0.013±0.007	0.210286	-0.011±0.008	0.51107	-0.014±0.008	0.271649	-0.003±0.007	0.975625	n.m.	n.m.	n.m.	n.m.	n.m.	n.m.	n.m.	n.m.	n.m.	n.m.	n.m.	n.m.	n.m.	n.m.	n.m.	n.m.	n.m.	n.m.	n.m.	n.m.
Q8IZ52	CHPF	CHPF	406	n.m.	0.009±0.003	0.00281494	n.m.	n.m.	0.588241	0.006±0.005	0.262726	0.009±0.006	0.167736	0.004±0.007	0.600769	0.014±0.005	0.00633029	-0.003±0.008	0.989749	0.003±0.009	0.990557	-0.008±0.008	0.706104	0.005±0.009	0.944254	-0.006±0.008	0.902962	-0.011±0.009	0.591248	n.m.	n.m.	n.m.	n.m.	n.m.	n.m.	n.m.	n.m.	n.m.	n.m.	n.m.	n.m.	n.m.	n.m.	n.m.	n.m.	n.m.	n.m.	n.m.	n.m.
Q9NQS3	NECTIN3	NECTIN3	493	n.m.	0.008±0.003	0.00281744	n.m.	n.m.	0.209922	0.001±0.005	0.778542	0.008±0.006	0.197799	0.018±0.006	0.00415769	0.009±0.004	0.0462896	-0.006±0.008	0.836916	-0.016±0.008	0.148845	-0.007±0.006	0.654362	-0.01±0.008	0.645037	-0.001±0.007	0.998676	0.009±0.007	0.646944	n.m.	n.m.	n.m.	n.m.	n.m.	n.m.	n.m.	n.m.	n.m.	n.m.	n.m.	n.m.	n.m.	n.m.	n.m.	n.m.	n.m.	n.m.	n.m.	n.m.
P18065	IGFBP2	IGFBP2	493	183	-0.008±0.003	0.00285123	-0.013±0.004	0.00127658	0.0457879	-0.003±0.005	0.530255	0.003±0.007	0.642547	-0.007±0.006	0.23988	-0.017±0.004	0.000111929	-0.006±0.008	0.878942	0.004±0.008	0.9644	0.014±0.007	0.158904	0.01±0.009	0.677916	0.02±0.008	0.0568512	0.01±0.007	0.47804	0.375453	-0.002±0.008	0.824407	-0.024±0.012	0.0401264	-0.017±0.006	0.00599796	-0.013±0.006	0.0370589	0.022±0.014	0.402917	0.015±0.01	0.444139	0.011±0.01	0.695642	-0.007±0.013	0.941365	-0.011±0.013	0.815183	-0.004±0.008
P18065	IGFBP2	IGFBP2	493	197	-0.008±0.003	0.00285123	-0.007±0.003	0.053943	0.0457879	-0.003±0.005	0.530255	0.003±0.007	0.642547	-0.007±0.006	0.23988	-0.017±0.004	0.000111929	-0.006±0.008	0.878942	0.004±0.008	0.9644	0.014±0.007	0.158904	0.01±0.009	0.677916	0.02±0.008	0.0568512	0.01±0.007	0.47804	0.886746	-0.002±0.008	0.848631	-0.006±0.008	0.478596	-0.007±0.007	0.29091	-0.009±0.005	0.0941369	0.004±0.012	0.981412	0.006±0.01	0.943607	0.007±0.009	0.860262	0.001±0.011	0.999065	0.003±0.01	0.990568	0.002±0.009
P18065	IGFBP2	IGFBP2	493	183	-0.008±0.003	0.00285123	-0.01±0.004	0.0140493	0.0457879	-0.003±0.005	0.530255	0.003±0.007	0.642547	-0.007±0.006	0.23988	-0.017±0.004	0.000111929	-0.006±0.008	0.878942	0.004±0.008	0.9644	0.014±0.007	0.158904	0.01±0.009	0.677916	0.02±0.008	0.0568512	0.01±0.007	0.47804	0.464793	0±0.008	0.99756	-0.018±0.013	0.163175	-0.015±0.007	0.0200592	-0.01±0.006	0.10093	0.018±0.015	0.64057	0.015±0.01	0.441762	0.01±0.01	0.753149	-0.002±0.014	0.998245	-0.008±0.014	0.939853	-0.006±0.008
P13591	NCAM1	NCAM1	493	183	0.008±0.003	0.0028611	0.004±0.004	0.258796	0.188905	0±0.005	0.998155	0.006±0.006	0.315705	0.015±0.006	0.0114444	0.011±0.004	0.0103437	-0.006±0.007	0.87629	-0.015±0.008	0.207818	-0.011±0.007	0.319609	-0.01±0.008	0.632262	-0.006±0.007	0.836343	0.004±0.007	0.957779	0.71677	0.007±0.008	0.406262	0.002±0.008	0.799837	0±0.006	0.957325	0.009±0.007	0.168589	0.005±0.012	0.975983	0.007±0.01	0.895435	-0.002±0.011	0.996704	0.002±0.01	0.99505	-0.007±0.01	0.904905	-0.01±0.009
P13591	NCAM1	NCAM1	493	183	0.008±0.003	0.0028611	0.002±0.003	0.596979	0.188905	0±0.005	0.998155	0.006±0.006	0.315705	0.015±0.006	0.0114444	0.011±0.004	0.0103437	-0.006±0.007	0.87629	-0.015±0.008	0.207818	-0.011±0.007	0.319609	-0.01±0.008	0.632262	-0.006±0.007	0.836343	0.004±0.007	0.957779	0.904522	0.003±0.008	0.693717	0.001±0.008	0.896452	-0.001±0.004	0.901685	0.004±0.005	0.417047	0.002±0.011	0.99686	0.004±0.01	0.977403	-0.001±0.01	0.99961	0.002±0.009	0.998019	-0.003±0.009	0.98312	-0.005±0.007
Q14112	NID2	NID2	493	n.m.	-0.008±0.003	0.00288923	n.m.	n.m.	0.00796028	0.001±0.005	0.799133	0.002±0.006	0.677236	-0.018±0.006	0.00415103	-0.016±0.004	0.000372247	-0.001±0.008	0.998815	0.019±0.008	0.081229	0.017±0.007	0.0540465	0.02±0.008	0.0819748	0.018±0.007	0.0576457	-0.002±0.008	0.996144	n.m.	n.m.	n.m.	n.m.	n.m.	n.m.	n.m.	n.m.	n.m.	n.m.	n.m.	n.m.	n.m.	n.m.	n.m.	n.m.	n.m.	n.m.	n.m.	n.m.
O60242	ADGRB3	ADGRB3	493	n.m.	0.008±0.003	0.00290415	n.m.	n.m.	0.18778	0.005±0.005	0.312004	0.001±0.006	0.928957	0.008±0.005	0.151974	0.016±0.005	0.00102153	0.004±0.008	0.934862	-0.003±0.007	0.983061	-0.011±0.007	0.365067	-0.007±0.008	0.804332	-0.016±0.008	0.169044	-0.009±0.007	0.630905	n.m.	n.m.	n.m.	n.m.	n.m.	n.m.	n.m.	n.m.	n.m.	n.m.	n.m.	n.m.	n.m.	n.m.	n.m.	n.m.	n.m.	n.m.	n.m.	n.m.
P02649	APOE	APOE	493	183	0.007±0.002	0.00292362	0.012±0.004	0.00325521	0.12271	-0.002±0.005	0.754613	0.002±0.006	0.692384	0.012±0.005	0.00920968	0.011±0.004	0.00573341	-0.004±0.008	0.95681	-0.014±0.007	0.185078	-0.013±0.006	0.19904	-0.01±0.008	0.553285	-0.009±0.007	0.614373	0.001±0.006	0.997174	0.199465	0.005±0.008	0.536595	0.002±0.01	0.819899	0.011±0.007	0.129427	0.025±0.007	0.00112568	0.003±0.013	0.996605	-0.006±0.011	0.946561	-0.02±0.011	0.274573	-0.009±0.012	0.897984	-0.022±0.012	0.269359	-0.014±0.01
P02649	APOE	APOE	493	183	0.007±0.002	0.00292362	0.003±0.003	0.265223	0.12271	-0.002±0.005	0.754613	0.002±0.006	0.692384	0.012±0.005	0.00920968	0.011±0.004	0.00573341	-0.004±0.008	0.95681	-0.014±0.007	0.185078	-0.013±0.006	0.19904	-0.01±0.008	0.553285	-0.009±0.007	0.614373	0.001±0.006	0.997174	0.557228	0.004±0.008	0.604293	-0.003±0.007	0.714308	0.002±0.004	0.645087	0.01±0.006	0.103154	0.007±0.011	0.921921	0.003±0.009	0.992738	-0.005±0.01	0.953922	-0.004±0.008	0.946855	-0.012±0.009	0.528742	-0.008±0.007
P02649	APOE	APOE	493	183	0.007±0.002	0.00292362	0.002±0.003	0.38465	0.12271	-0.002±0.005	0.754613	0.002±0.006	0.692384	0.012±0.005	0.00920968	0.011±0.004	0.00573341	-0.004±0.008	0.95681	-0.014±0.007	0.185078	-0.013±0.006	0.19904	-0.01±0.008	0.553285	-0.009±0.007	0.614373	0.001±0.006	0.997174	0.738588	0.001±0.008	0.934598	-0.001±0.006	0.853831	0.001±0.004	0.697544	0.007±0.005	0.178807	0.002±0.01	0.998074	-0.001±0.009	0.999819	-0.006±0.01	0.917881	-0.003±0.007	0.984186	-0.008±0.008	0.736383	-0.006±0.006
P02649	APOE	APOE	493	183	0.007±0.002	0.00292362	0.002±0.003	0.585607	0.12271	-0.002±0.005	0.754613	0.002±0.006	0.692384	0.012±0.005	0.00920968	0.011±0.004	0.00573341	-0.004±0.008	0.95681	-0.014±0.007	0.185078	-0.013±0.006	0.19904	-0.01±0.008	0.553285	-0.009±0.007	0.614373	0.001±0.006	0.997174	0.621601	0.006±0.008	0.4425	-0.004±0.008	0.592716	0±0.005	0.954765	0.008±0.007	0.286457	0.011±0.012	0.792052	0.007±0.01	0.900531	-0.001±0.011	0.999458	-0.004±0.01	0.971986	-0.012±0.011	0.677301	-0.008±0.008
P02649	APOE	APOE	493	183	0.007±0.002	0.00292362	-0.002±0.004	0.542746	0.12271	-0.002±0.005	0.754613	0.002±0.006	0.692384	0.012±0.005	0.00920968	0.011±0.004	0.00573341	-0.004±0.008	0.95681	-0.014±0.007	0.185078	-0.013±0.006	0.19904	-0.01±0.008	0.553285	-0.009±0.007	0.614373	0.001±0.006	0.997174	0.517445	-0.011±0.008	0.199961	0.023±0.025	0.341854	0±0.005	0.964856	-0.002±0.006	0.778215	-0.034±0.026	0.554945	-0.01±0.01	0.711878	-0.009±0.01	0.820864	0.024±0.025	0.782454	0.025±0.025	0.754505	0.001±0.008
A0A0B4J1X5	IGHV3-74	IGHV3-74	257	n.m.	-0.012±0.004	0.00292721	n.m.	n.m.	0.614666	-0.006±0.007	0.384056	-0.01±0.009	0.253924	-0.016±0.01	0.118248	-0.019±0.008	0.0120353	0.004±0.011	0.983145	0.01±0.013	0.844627	0.013±0.01	0.587601	0.006±0.014	0.969807	0.009±0.012	0.873424	0.003±0.013	0.997026	n.m.	n.m.	n.m.	n.m.	n.m.	n.m.	n.m.	n.m.	n.m.	n.m.	n.m.	n.m.	n.m.	n.m.	n.m.	n.m.	n.m.	n.m.	n.m.	n.m.
O95196	CSPG5	CSPG5	471	n.m.	0.008±0.003	0.00294952	n.m.	n.m.	0.95362	0.006±0.005	0.228183	0.007±0.006	0.234358	0.008±0.006	0.186549	0.01±0.004	0.0270105	-0.001±0.008	0.998577	-0.002±0.008	0.992655	-0.004±0.007	0.943318	-0.001±0.009	0.999512	-0.002±0.007	0.987014	-0.002±0.008	0.997058	n.m.	n.m.	n.m.	n.m.	n.m.	n.m.	n.m.	n.m.	n.m.	n.m.	n.m.	n.m.	n.m.	n.m.	n.m.	n.m.	n.m.	n.m.	n.m.	n.m.
Q13501	SQSTM1	SQSTM1	457	n.m.	0.008±0.003	0.00295535	n.m.	n.m.	0.490556	0.005±0.005	0.307846	0.002±0.006	0.759054	0.01±0.006	0.119288	0.013±0.004	0.0053108	0.004±0.008	0.971021	-0.004±0.008	0.95379	-0.007±0.007	0.719637	-0.008±0.009	0.805184	-0.011±0.007	0.481644	-0.003±0.008	0.978777	n.m.	n.m.	n.m.	n.m.	n.m.	n.m.	n.m.	n.m.	n.m.	n.m.	n.m.	n.m.	n.m.	n.m.	n.m.	n.m.	n.m.	n.m.	n.m.	n.m.
Q8TAB3	PCDH19	PCDH19	493	n.m.	0.008±0.003	0.00307097	n.m.	n.m.	0.13691	0±0.005	0.923654	0.005±0.005	0.314616	0.016±0.006	0.0146	0.014±0.005	0.00568401	-0.004±0.007	0.919133	-0.015±0.008	0.233557	-0.013±0.007	0.231481	-0.011±0.008	0.519898	-0.009±0.007	0.570058	0.002±0.008	0.99345	n.m.	n.m.	n.m.	n.m.	n.m.	n.m.	n.m.	n.m.	n.m.	n.m.	n.m.	n.m.	n.m.	n.m.	n.m.	n.m.	n.m.	n.m.	n.m.	n.m.
P12272	PTHLH	PTHLH	457	n.m.	0.008±0.003	0.00313344	n.m.	n.m.	0.266828	0.003±0.005	0.543729	0.004±0.006	0.554571	0.015±0.007	0.0301399	0.014±0.005	0.00643611	-0.001±0.008	0.999547	-0.012±0.008	0.480395	-0.011±0.007	0.381116	-0.011±0.009	0.647712	-0.01±0.008	0.590068	0.001±0.009	0.999887	n.m.	n.m.	n.m.	n.m.	n.m.	n.m.	n.m.	n.m.	n.m.	n.m.	n.m.	n.m.	n.m.	n.m.	n.m.	n.m.	n.m.	n.m.	n.m.	n.m.
P35555	FBN1	FBN1	493	n.m.	-0.008±0.003	0.00314731	n.m.	n.m.	0.0297207	0.002±0.005	0.667427	-0.001±0.006	0.889235	-0.011±0.005	0.0411621	-0.016±0.004	0.000242197	0.003±0.008	0.981403	0.013±0.008	0.287274	0.018±0.007	0.0324552	0.01±0.008	0.605681	0.015±0.008	0.193979	0.005±0.007	0.886035	n.m.	n.m.	n.m.	n.m.	n.m.	n.m.	n.m.	n.m.	n.m.	n.m.	n.m.	n.m.	n.m.	n.m.	n.m.	n.m.	n.m.	n.m.	n.m.	n.m.
Q14435	GALNT3	GALNT3	238	n.m.	-0.011±0.004	0.00315617	n.m.	n.m.	0.15667	-0.004±0.009	0.676698	-0.002±0.008	0.781379	-0.008±0.008	0.305011	-0.023±0.006	0.000412732	-0.002±0.012	0.999298	0.004±0.012	0.986212	0.019±0.011	0.339267	0.006±0.011	0.958738	0.02±0.01	0.206107	0.015±0.01	0.461322	n.m.	n.m.	n.m.	n.m.	n.m.	n.m.	n.m.	n.m.	n.m.	n.m.	n.m.	n.m.	n.m.	n.m.	n.m.	n.m.	n.m.	n.m.	n.m.	n.m.
Q15256	PTPRR	PTPRR	480	n.m.	0.007±0.003	0.00318821	n.m.	n.m.	0.166996	0±0.005	0.934929	0.003±0.006	0.53767	0.016±0.006	0.00597571	0.01±0.004	0.0158234	-0.003±0.007	0.97671	-0.015±0.007	0.178568	-0.01±0.007	0.430286	-0.012±0.008	0.416785	-0.007±0.007	0.760338	0.005±0.007	0.877809	n.m.	n.m.	n.m.	n.m.	n.m.	n.m.	n.m.	n.m.	n.m.	n.m.	n.m.	n.m.	n.m.	n.m.	n.m.	n.m.	n.m.	n.m.	n.m.	n.m.
P07737	PFN1	PFN1	493	n.m.	-0.009±0.003	0.00325049	n.m.	n.m.	0.56335	-0.003±0.006	0.669959	-0.015±0.007	0.0273248	-0.01±0.008	0.228118	-0.009±0.004	0.0333695	0.013±0.009	0.494285	0.008±0.01	0.883692	0.007±0.007	0.798847	-0.005±0.011	0.961996	-0.006±0.008	0.887586	-0.001±0.009	0.999859	n.m.	n.m.	n.m.	n.m.	n.m.	n.m.	n.m.	n.m.	n.m.	n.m.	n.m.	n.m.	n.m.	n.m.	n.m.	n.m.	n.m.	n.m.	n.m.	n.m.
Q96B86	RGMA	RGMA	493	n.m.	0.008±0.003	0.00325645	n.m.	n.m.	0.0635823	-0.001±0.005	0.823823	0.005±0.005	0.333713	0.012±0.006	0.0659569	0.016±0.005	0.00060728	-0.006±0.007	0.818156	-0.013±0.008	0.370342	-0.017±0.007	0.0508187	-0.007±0.008	0.829093	-0.011±0.007	0.385748	-0.004±0.008	0.965084	n.m.	n.m.	n.m.	n.m.	n.m.	n.m.	n.m.	n.m.	n.m.	n.m.	n.m.	n.m.	n.m.	n.m.	n.m.	n.m.	n.m.	n.m.	n.m.	n.m.
Q9UN74	PCDHA4	PCDHA4	481	n.m.	0.009±0.003	0.00326298	n.m.	n.m.	0.735934	0.008±0.005	0.124854	0.002±0.008	0.771748	0.009±0.008	0.253183	0.013±0.005	0.0133012	0.005±0.009	0.944073	-0.002±0.01	0.99756	-0.005±0.007	0.895463	-0.007±0.012	0.927559	-0.01±0.01	0.701505	-0.003±0.01	0.988207	n.m.	n.m.	n.m.	n.m.	n.m.	n.m.	n.m.	n.m.	n.m.	n.m.	n.m.	n.m.	n.m.	n.m.	n.m.	n.m.	n.m.	n.m.	n.m.	n.m.
P02461	COL3A1	COL3A1	493	n.m.	-0.008±0.003	0.00333754	n.m.	n.m.	0.000221926	0.01±0.005	0.0547089	-0.013±0.007	0.0439222	-0.008±0.006	0.196771	-0.02±0.005	1.22696e-05	0.023±0.008	0.0294175	0.017±0.008	0.114137	0.03±0.007	9.66232e-05	-0.006±0.009	0.916492	0.006±0.008	0.854843	0.012±0.007	0.358491	n.m.	n.m.	n.m.	n.m.	n.m.	n.m.	n.m.	n.m.	n.m.	n.m.	n.m.	n.m.	n.m.	n.m.	n.m.	n.m.	n.m.	n.m.	n.m.	n.m.
P98160	HSPG2	HSPG2	493	n.m.	-0.009±0.003	0.00337988	n.m.	n.m.	0.46703	-0.008±0.006	0.143721	-0.004±0.006	0.505849	-0.003±0.007	0.696364	-0.014±0.005	0.00344845	-0.004±0.008	0.969858	-0.006±0.008	0.912806	0.006±0.007	0.854842	-0.002±0.009	0.997446	0.01±0.008	0.629262	0.011±0.008	0.491328	n.m.	n.m.	n.m.	n.m.	n.m.	n.m.	n.m.	n.m.	n.m.	n.m.	n.m.	n.m.	n.m.	n.m.	n.m.	n.m.	n.m.	n.m.	n.m.	n.m.
P54709	ATP1B3	ATP1B3	309	n.m.	-0.01±0.003	0.00338556	n.m.	n.m.	0.0113747	0.002±0.006	0.663648	-0.004±0.007	0.613681	-0.023±0.008	0.00542578	-0.02±0.006	0.00062013	0.006±0.009	0.906875	0.025±0.01	0.0527919	0.023±0.008	0.0268153	0.019±0.011	0.30756	0.017±0.009	0.286599	-0.002±0.01	0.995451	n.m.	n.m.	n.m.	n.m.	n.m.	n.m.	n.m.	n.m.	n.m.	n.m.	n.m.	n.m.	n.m.	n.m.	n.m.	n.m.	n.m.	n.m.	n.m.	n.m.
P04080	CSTB	CSTB	493	n.m.	-0.009±0.003	0.00338561	n.m.	n.m.	0.841202	-0.007±0.005	0.154087	-0.004±0.008	0.602323	-0.013±0.008	0.128729	-0.011±0.005	0.0274892	-0.003±0.009	0.982475	0.005±0.01	0.949137	0.003±0.007	0.968718	0.009±0.011	0.866288	0.007±0.009	0.883977	-0.002±0.01	0.996358	n.m.	n.m.	n.m.	n.m.	n.m.	n.m.	n.m.	n.m.	n.m.	n.m.	n.m.	n.m.	n.m.	n.m.	n.m.	n.m.	n.m.	n.m.	n.m.	n.m.
Q8N126	CADM3	CADM3	493	183	0.007±0.003	0.00340309	0.001±0.003	0.761322	0.439765	0.003±0.005	0.523188	0.003±0.006	0.574171	0.013±0.005	0.0101081	0.009±0.004	0.0448709	0±0.008	1	-0.01±0.007	0.495374	-0.006±0.007	0.830566	-0.01±0.008	0.540487	-0.006±0.007	0.854059	0.004±0.007	0.911632	0.879997	-0.002±0.008	0.800839	0±0.008	0.990443	0±0.005	0.931239	0.005±0.006	0.411342	-0.002±0.012	0.997681	-0.002±0.01	0.998304	-0.007±0.01	0.90745	0.001±0.01	0.999935	-0.005±0.01	0.968479	-0.005±0.008
Q8N126	CADM3	CADM3	493	183	0.007±0.003	0.00340309	0.001±0.003	0.820988	0.439765	0.003±0.005	0.523188	0.003±0.006	0.574171	0.013±0.005	0.0101081	0.009±0.004	0.0448709	0±0.008	1	-0.01±0.007	0.495374	-0.006±0.007	0.830566	-0.01±0.008	0.540487	-0.006±0.007	0.854059	0.004±0.007	0.911632	0.852512	0.001±0.008	0.952027	0.001±0.006	0.906662	-0.002±0.005	0.66645	0.004±0.005	0.436181	0±0.01	0.999996	0.003±0.01	0.993345	-0.004±0.01	0.982001	0.003±0.008	0.983688	-0.003±0.008	0.974089	-0.006±0.007
Q8N126	CADM3	CADM3	493	183	0.007±0.003	0.00340309	0.001±0.003	0.830684	0.439765	0.003±0.005	0.523188	0.003±0.006	0.574171	0.013±0.005	0.0101081	0.009±0.004	0.0448709	0±0.008	1	-0.01±0.007	0.495374	-0.006±0.007	0.830566	-0.01±0.008	0.540487	-0.006±0.007	0.854059	0.004±0.007	0.911632	0.905804	-0.001±0.008	0.921507	0±0.007	0.96585	-0.001±0.005	0.819862	0.004±0.005	0.472147	-0.001±0.011	0.999962	0±0.01	0.999997	-0.004±0.01	0.969535	0.001±0.008	0.999771	-0.004±0.009	0.970352	-0.005±0.006
P55327	TPD52	TPD52	479	n.m.	0.008±0.003	0.00341355	n.m.	n.m.	0.849745	0.009±0.005	0.0819831	0.005±0.006	0.395371	0.012±0.006	0.0536917	0.006±0.004	0.149175	0.003±0.008	0.972835	-0.004±0.008	0.969966	0.002±0.007	0.986234	-0.007±0.009	0.857371	-0.001±0.008	0.998776	0.006±0.008	0.872412	n.m.	n.m.	n.m.	n.m.	n.m.	n.m.	n.m.	n.m.	n.m.	n.m.	n.m.	n.m.	n.m.	n.m.	n.m.	n.m.	n.m.	n.m.	n.m.	n.m.
Q9BXJ3	C1QTNF4	C1QTNF4	493	n.m.	0.008±0.003	0.00342093	n.m.	n.m.	0.226459	0±0.005	0.917419	0.006±0.005	0.19884	0.01±0.006	0.08809	0.014±0.005	0.00318955	-0.006±0.007	0.831385	-0.01±0.008	0.569837	-0.014±0.007	0.185207	-0.004±0.008	0.946895	-0.008±0.007	0.645799	-0.004±0.008	0.966602	n.m.	n.m.	n.m.	n.m.	n.m.	n.m.	n.m.	n.m.	n.m.	n.m.	n.m.	n.m.	n.m.	n.m.	n.m.	n.m.	n.m.	n.m.	n.m.	n.m.
Q9H9S5	FKRP	FKRP	493	n.m.	0.009±0.003	0.00344142	n.m.	n.m.	0.1674	0.003±0.005	0.503324	0.003±0.006	0.65411	0.009±0.007	0.168821	0.018±0.005	0.000763728	0.001±0.008	0.999785	-0.006±0.008	0.906618	-0.015±0.007	0.198951	-0.006±0.009	0.895797	-0.015±0.008	0.2312	-0.009±0.008	0.705549	n.m.	n.m.	n.m.	n.m.	n.m.	n.m.	n.m.	n.m.	n.m.	n.m.	n.m.	n.m.	n.m.	n.m.	n.m.	n.m.	n.m.	n.m.	n.m.	n.m.
P14618	PKM	PKM	493	183	0.007±0.002	0.00344783	0.001±0.003	0.666651	0.0802419	0±0.005	0.995519	-0.001±0.005	0.876329	0.01±0.005	0.031449	0.013±0.004	0.00106755	0.001±0.007	0.999574	-0.01±0.007	0.469946	-0.013±0.006	0.20108	-0.011±0.007	0.390316	-0.013±0.006	0.147514	-0.003±0.006	0.973255	0.677178	0±0.008	0.958949	0.004±0.007	0.590143	-0.002±0.004	0.623212	0.006±0.005	0.283572	-0.004±0.011	0.980622	0.002±0.009	0.997842	-0.006±0.01	0.923001	0.006±0.008	0.885172	-0.002±0.009	0.995305	-0.008±0.007
Q9H3T3	SEMA6B	SEMA6B	484	n.m.	0.009±0.003	0.00347818	n.m.	n.m.	0.361625	0.007±0.005	0.157931	0.011±0.008	0.160334	0.001±0.006	0.837473	0.015±0.005	0.00539716	-0.005±0.009	0.962887	0.006±0.008	0.887759	-0.008±0.007	0.664272	0.01±0.01	0.747744	-0.004±0.01	0.979611	-0.014±0.008	0.315458	n.m.	n.m.	n.m.	n.m.	n.m.	n.m.	n.m.	n.m.	n.m.	n.m.	n.m.	n.m.	n.m.	n.m.	n.m.	n.m.	n.m.	n.m.	n.m.	n.m.
Q9NX62	BPNT2	BPNT2	493	n.m.	0.008±0.003	0.00356515	n.m.	n.m.	0.116636	0.004±0.005	0.453512	-0.001±0.006	0.850446	0.013±0.006	0.0448807	0.015±0.005	0.00180262	0.005±0.008	0.917497	-0.009±0.008	0.699971	-0.012±0.007	0.367099	-0.014±0.009	0.375893	-0.016±0.008	0.130419	-0.003±0.008	0.985485	n.m.	n.m.	n.m.	n.m.	n.m.	n.m.	n.m.	n.m.	n.m.	n.m.	n.m.	n.m.	n.m.	n.m.	n.m.	n.m.	n.m.	n.m.	n.m.	n.m.
P80723	BASP1	BASP1	493	183	0.007±0.002	0.00357391	0.01±0.005	0.0434231	0.170635	-0.001±0.005	0.893049	0.003±0.005	0.504288	0.009±0.005	0.053355	0.012±0.004	0.00212636	-0.004±0.007	0.937391	-0.01±0.007	0.456703	-0.013±0.006	0.163266	-0.006±0.007	0.829795	-0.009±0.006	0.518207	-0.003±0.006	0.967901	0.823991	0.008±0.008	0.315508	0.019±0.012	0.115159	0.005±0.011	0.662926	0.013±0.012	0.263935	-0.011±0.015	0.88635	0.004±0.014	0.993309	-0.005±0.014	0.987717	0.014±0.016	0.810513	0.006±0.017	0.983778	-0.008±0.016
P07225	PROS1	PROS1	493	n.m.	-0.007±0.002	0.00360423	n.m.	n.m.	0.0111101	0.004±0.005	0.441277	-0.002±0.004	0.576833	-0.008±0.005	0.0973587	-0.016±0.004	6.32795e-05	0.006±0.007	0.773831	0.012±0.007	0.30761	0.02±0.007	0.0101296	0.006±0.007	0.793361	0.014±0.006	0.0787536	0.008±0.007	0.602469	n.m.	n.m.	n.m.	n.m.	n.m.	n.m.	n.m.	n.m.	n.m.	n.m.	n.m.	n.m.	n.m.	n.m.	n.m.	n.m.	n.m.	n.m.	n.m.	n.m.
Q7Z6L0	PRRT2	PRRT2	493	n.m.	0.007±0.002	0.00361585	n.m.	n.m.	0.590569	0.003±0.005	0.520128	0.006±0.005	0.253173	0.013±0.005	0.0141743	0.007±0.004	0.0947039	-0.003±0.007	0.974529	-0.01±0.007	0.521831	-0.004±0.006	0.916551	-0.007±0.007	0.813545	-0.001±0.007	0.998422	0.005±0.007	0.851901	n.m.	n.m.	n.m.	n.m.	n.m.	n.m.	n.m.	n.m.	n.m.	n.m.	n.m.	n.m.	n.m.	n.m.	n.m.	n.m.	n.m.	n.m.	n.m.	n.m.
Q6UXZ4	UNC5D	UNC5D	482	n.m.	0.008±0.003	0.00365923	n.m.	n.m.	0.135114	0.002±0.005	0.757591	0.002±0.006	0.760322	0.015±0.006	0.0102055	0.013±0.005	0.00592521	0±0.007	0.999997	-0.013±0.008	0.292694	-0.012±0.007	0.330745	-0.013±0.008	0.345684	-0.011±0.007	0.391196	0.002±0.007	0.994769	n.m.	n.m.	n.m.	n.m.	n.m.	n.m.	n.m.	n.m.	n.m.	n.m.	n.m.	n.m.	n.m.	n.m.	n.m.	n.m.	n.m.	n.m.	n.m.	n.m.
Q7Z5L7	PODN	PODN	493	n.m.	-0.008±0.003	0.00371442	n.m.	n.m.	0.021571	0±0.005	0.967606	-0.002±0.006	0.721757	-0.022±0.005	9.25254e-05	-0.008±0.004	0.0877936	0.002±0.008	0.991157	0.022±0.008	0.0202255	0.008±0.007	0.670866	0.02±0.008	0.0679233	0.005±0.007	0.872841	-0.014±0.007	0.18317	n.m.	n.m.	n.m.	n.m.	n.m.	n.m.	n.m.	n.m.	n.m.	n.m.	n.m.	n.m.	n.m.	n.m.	n.m.	n.m.	n.m.	n.m.	n.m.	n.m.
Q9NQ79	CRTAC1	CRTAC1	493	n.m.	0.008±0.003	0.00373678	n.m.	n.m.	0.10771	-0.002±0.005	0.713662	0.007±0.006	0.22861	0.013±0.005	0.0161213	0.013±0.005	0.00549969	-0.009±0.007	0.640194	-0.014±0.007	0.179194	-0.015±0.007	0.117356	-0.006±0.008	0.883859	-0.006±0.007	0.839667	0±0.007	0.999905	n.m.	n.m.	n.m.	n.m.	n.m.	n.m.	n.m.	n.m.	n.m.	n.m.	n.m.	n.m.	n.m.	n.m.	n.m.	n.m.	n.m.	n.m.	n.m.	n.m.
Q7Z4N2	TRPM1	TRPM1	186	n.m.	-0.013±0.005	0.00379909	n.m.	n.m.	0.934761	-0.017±0.008	0.0397992	-0.009±0.009	0.319225	-0.014±0.01	0.170319	-0.013±0.01	0.185217	-0.008±0.012	0.918357	-0.002±0.013	0.997684	-0.004±0.012	0.987875	0.005±0.014	0.980529	0.004±0.013	0.992223	-0.002±0.014	0.999471	n.m.	n.m.	n.m.	n.m.	n.m.	n.m.	n.m.	n.m.	n.m.	n.m.	n.m.	n.m.	n.m.	n.m.	n.m.	n.m.	n.m.	n.m.	n.m.	n.m.
Q96NZ9	PRAP1	PRAP1	493	n.m.	-0.008±0.003	0.00380309	n.m.	n.m.	0.063228	-0.001±0.005	0.896611	-0.001±0.006	0.879126	-0.017±0.006	0.00863546	-0.014±0.005	0.0025715	0±0.008	0.999998	0.016±0.008	0.206831	0.014±0.007	0.228421	0.016±0.008	0.218895	0.013±0.007	0.242982	-0.003±0.008	0.986379	n.m.	n.m.	n.m.	n.m.	n.m.	n.m.	n.m.	n.m.	n.m.	n.m.	n.m.	n.m.	n.m.	n.m.	n.m.	n.m.	n.m.	n.m.	n.m.	n.m.
Q15782	CHI3L2	CHI3L2	493	n.m.	-0.007±0.002	0.00388881	n.m.	n.m.	0.094815	0.002±0.005	0.731496	-0.003±0.006	0.648202	-0.012±0.006	0.0285338	-0.012±0.004	0.00192626	0.004±0.007	0.939989	0.014±0.007	0.235729	0.014±0.006	0.115588	0.01±0.008	0.629044	0.01±0.007	0.515496	0±0.007	1	n.m.	n.m.	n.m.	n.m.	n.m.	n.m.	n.m.	n.m.	n.m.	n.m.	n.m.	n.m.	n.m.	n.m.	n.m.	n.m.	n.m.	n.m.	n.m.	n.m.
P02794	FTH1	FTH1	493	n.m.	0.008±0.003	0.00389049	n.m.	n.m.	0.969539	0.01±0.005	0.0497214	0.006±0.007	0.417922	0.007±0.007	0.306331	0.008±0.005	0.0806822	0.004±0.009	0.970405	0.003±0.008	0.98468	0.001±0.007	0.996402	-0.001±0.01	0.999671	-0.002±0.009	0.992345	-0.001±0.008	0.997936	n.m.	n.m.	n.m.	n.m.	n.m.	n.m.	n.m.	n.m.	n.m.	n.m.	n.m.	n.m.	n.m.	n.m.	n.m.	n.m.	n.m.	n.m.	n.m.	n.m.
P17181	IFNAR1	IFNAR1	492	n.m.	0.008±0.003	0.00389113	n.m.	n.m.	0.609376	0.01±0.005	0.0331958	0.001±0.006	0.932755	0.009±0.006	0.111891	0.01±0.006	0.0768444	0.01±0.008	0.614718	0.001±0.008	0.999841	0±0.007	0.999994	-0.009±0.009	0.728883	-0.01±0.009	0.666201	-0.001±0.008	0.999715	n.m.	n.m.	n.m.	n.m.	n.m.	n.m.	n.m.	n.m.	n.m.	n.m.	n.m.	n.m.	n.m.	n.m.	n.m.	n.m.	n.m.	n.m.	n.m.	n.m.
O95158	NXPH4	NXPH4	482	n.m.	0.007±0.002	0.00389141	n.m.	n.m.	0.517391	0.006±0.005	0.28425	-0.001±0.007	0.833211	0.009±0.005	0.0586176	0.009±0.004	0.0152748	0.007±0.008	0.84045	-0.004±0.007	0.955876	-0.004±0.006	0.93395	-0.011±0.008	0.567923	-0.011±0.008	0.494644	0±0.006	0.999986	n.m.	n.m.	n.m.	n.m.	n.m.	n.m.	n.m.	n.m.	n.m.	n.m.	n.m.	n.m.	n.m.	n.m.	n.m.	n.m.	n.m.	n.m.	n.m.	n.m.
Q02763	TEK	TEK	327	n.m.	0.011±0.004	0.00390349	n.m.	n.m.	0.27169	0.006±0.006	0.330941	0.011±0.01	0.255985	0.027±0.009	0.00288514	0.007±0.007	0.296202	-0.005±0.012	0.97804	-0.02±0.011	0.242004	-0.001±0.009	0.999256	-0.016±0.013	0.619346	0.003±0.012	0.99165	0.019±0.011	0.32955	n.m.	n.m.	n.m.	n.m.	n.m.	n.m.	n.m.	n.m.	n.m.	n.m.	n.m.	n.m.	n.m.	n.m.	n.m.	n.m.	n.m.	n.m.	n.m.	n.m.
Q9UL51	HCN2	HCN2	423	n.m.	0.008±0.003	0.003971	n.m.	n.m.	0.451069	0.002±0.005	0.739393	0.009±0.006	0.151419	0.014±0.006	0.0162805	0.008±0.004	0.0677176	-0.007±0.008	0.801101	-0.012±0.008	0.37742	-0.006±0.007	0.777146	-0.005±0.008	0.934721	0.001±0.008	0.999394	0.006±0.007	0.850807	n.m.	n.m.	n.m.	n.m.	n.m.	n.m.	n.m.	n.m.	n.m.	n.m.	n.m.	n.m.	n.m.	n.m.	n.m.	n.m.	n.m.	n.m.	n.m.	n.m.
Q9UPZ6	THSD7A	THSD7A	493	n.m.	0.008±0.003	0.0039897	n.m.	n.m.	0.809709	0.006±0.005	0.257162	0.008±0.005	0.154543	0.015±0.008	0.0710771	0.009±0.005	0.0835385	-0.002±0.007	0.99069	-0.009±0.009	0.766953	-0.003±0.007	0.965286	-0.007±0.01	0.887866	-0.001±0.007	0.998611	0.006±0.009	0.926931	n.m.	n.m.	n.m.	n.m.	n.m.	n.m.	n.m.	n.m.	n.m.	n.m.	n.m.	n.m.	n.m.	n.m.	n.m.	n.m.	n.m.	n.m.	n.m.	n.m.
Q86YD3	TMEM25	TMEM25	493	n.m.	0.008±0.003	0.00423146	n.m.	n.m.	0.0543125	-0.003±0.005	0.515282	0.01±0.007	0.133135	0.013±0.006	0.0415153	0.014±0.004	0.00253831	-0.013±0.008	0.374347	-0.016±0.008	0.179219	-0.017±0.007	0.053728	-0.003±0.009	0.989932	-0.004±0.008	0.971763	-0.001±0.008	0.999707	n.m.	n.m.	n.m.	n.m.	n.m.	n.m.	n.m.	n.m.	n.m.	n.m.	n.m.	n.m.	n.m.	n.m.	n.m.	n.m.	n.m.	n.m.	n.m.	n.m.
Q9UHG2	PCSK1N	PCSK1N	493	n.m.	0.008±0.003	0.00426646	n.m.	n.m.	0.325424	0.003±0.005	0.553146	0.004±0.005	0.441006	0.017±0.007	0.0114172	0.01±0.005	0.0340707	-0.001±0.007	0.998672	-0.014±0.008	0.343017	-0.007±0.007	0.736285	-0.013±0.008	0.436051	-0.006±0.007	0.83548	0.007±0.008	0.83446	n.m.	n.m.	n.m.	n.m.	n.m.	n.m.	n.m.	n.m.	n.m.	n.m.	n.m.	n.m.	n.m.	n.m.	n.m.	n.m.	n.m.	n.m.	n.m.	n.m.
Q969T9	WBP2	WBP2	493	n.m.	0.007±0.002	0.00429021	n.m.	n.m.	0.185044	-0.001±0.005	0.832937	0.005±0.005	0.376591	0.014±0.005	0.00629448	0.009±0.004	0.0273576	-0.006±0.007	0.858612	-0.015±0.007	0.159121	-0.01±0.007	0.399882	-0.009±0.007	0.579792	-0.005±0.007	0.899631	0.005±0.006	0.896661	n.m.	n.m.	n.m.	n.m.	n.m.	n.m.	n.m.	n.m.	n.m.	n.m.	n.m.	n.m.	n.m.	n.m.	n.m.	n.m.	n.m.	n.m.	n.m.	n.m.
P52565	ARHGDIA	ARHGDIA	493	n.m.	-0.009±0.003	0.00431636	n.m.	n.m.	0.205041	-0.007±0.006	0.249015	-0.021±0.007	0.00312215	-0.011±0.007	0.109279	-0.003±0.005	0.480886	0.015±0.009	0.381997	0.004±0.009	0.959833	-0.003±0.008	0.97156	-0.01±0.01	0.735718	-0.018±0.009	0.1594	-0.008±0.008	0.789581	n.m.	n.m.	n.m.	n.m.	n.m.	n.m.	n.m.	n.m.	n.m.	n.m.	n.m.	n.m.	n.m.	n.m.	n.m.	n.m.	n.m.	n.m.	n.m.	n.m.
Q8IYB4	PEX5L	PEX5L	216	n.m.	0.011±0.004	0.00434535	n.m.	n.m.	0.935385	0.007±0.009	0.410043	0.013±0.009	0.139335	0.009±0.008	0.236284	0.013±0.006	0.0309144	-0.006±0.013	0.970958	-0.002±0.012	0.999126	-0.006±0.011	0.948282	0.004±0.012	0.98599	0±0.011	0.99999	-0.004±0.01	0.971006	n.m.	n.m.	n.m.	n.m.	n.m.	n.m.	n.m.	n.m.	n.m.	n.m.	n.m.	n.m.	n.m.	n.m.	n.m.	n.m.	n.m.	n.m.	n.m.	n.m.
P09382	LGALS1	LGALS1	493	n.m.	-0.008±0.003	0.00435905	n.m.	n.m.	0.71874	-0.004±0.005	0.444192	-0.01±0.008	0.169208	-0.014±0.007	0.0487949	-0.008±0.004	0.072088	0.006±0.009	0.906534	0.01±0.009	0.679324	0.004±0.007	0.945005	0.004±0.01	0.984178	-0.002±0.009	0.993472	-0.006±0.008	0.889876	n.m.	n.m.	n.m.	n.m.	n.m.	n.m.	n.m.	n.m.	n.m.	n.m.	n.m.	n.m.	n.m.	n.m.	n.m.	n.m.	n.m.	n.m.	n.m.	n.m.
Q01995	TAGLN	TAGLN	493	n.m.	-0.009±0.003	0.00437349	n.m.	n.m.	0.378359	-0.009±0.006	0.10186	-0.016±0.006	0.00972585	-0.001±0.006	0.814972	-0.009±0.005	0.0864973	0.007±0.008	0.82796	-0.008±0.008	0.759114	-0.001±0.007	0.999681	-0.015±0.009	0.295763	-0.008±0.008	0.765722	0.007±0.008	0.783257	n.m.	n.m.	n.m.	n.m.	n.m.	n.m.	n.m.	n.m.	n.m.	n.m.	n.m.	n.m.	n.m.	n.m.	n.m.	n.m.	n.m.	n.m.	n.m.	n.m.
P52799	EFNB2	EFNB2	493	n.m.	0.007±0.003	0.00437898	n.m.	n.m.	0.311899	0.001±0.005	0.795833	0.004±0.006	0.480231	0.013±0.006	0.0216422	0.011±0.005	0.0137639	-0.003±0.007	0.983746	-0.011±0.007	0.410703	-0.01±0.007	0.443197	-0.009±0.008	0.67656	-0.007±0.007	0.739524	0.001±0.007	0.996729	n.m.	n.m.	n.m.	n.m.	n.m.	n.m.	n.m.	n.m.	n.m.	n.m.	n.m.	n.m.	n.m.	n.m.	n.m.	n.m.	n.m.	n.m.	n.m.	n.m.
Q6FHJ7	SFRP4	SFRP4	493	n.m.	-0.008±0.003	0.00439165	n.m.	n.m.	0.122048	-0.002±0.006	0.7078	0.001±0.006	0.911438	-0.015±0.006	0.0199331	-0.013±0.005	0.00371528	-0.003±0.008	0.986056	0.013±0.008	0.408648	0.011±0.007	0.390126	0.016±0.009	0.272756	0.014±0.008	0.244247	-0.002±0.008	0.99693	n.m.	n.m.	n.m.	n.m.	n.m.	n.m.	n.m.	n.m.	n.m.	n.m.	n.m.	n.m.	n.m.	n.m.	n.m.	n.m.	n.m.	n.m.	n.m.	n.m.
P11142	HSPA8	HSPA8	493	n.m.	0.007±0.003	0.00441028	n.m.	n.m.	0.210003	0±0.005	0.989391	0.003±0.007	0.692371	0.012±0.006	0.0356918	0.012±0.004	0.00437862	-0.003±0.008	0.98941	-0.012±0.008	0.376813	-0.012±0.006	0.267848	-0.01±0.009	0.676439	-0.009±0.008	0.647045	0.001±0.007	0.999553	n.m.	n.m.	n.m.	n.m.	n.m.	n.m.	n.m.	n.m.	n.m.	n.m.	n.m.	n.m.	n.m.	n.m.	n.m.	n.m.	n.m.	n.m.	n.m.	n.m.
Q86Y38	XYLT1	XYLT1	493	n.m.	0.008±0.003	0.00441978	n.m.	n.m.	0.367443	0.004±0.005	0.438199	0.002±0.007	0.737145	0.006±0.007	0.346802	0.014±0.004	0.00183744	0.001±0.009	0.999159	-0.003±0.008	0.988518	-0.01±0.006	0.39932	-0.004±0.01	0.981313	-0.011±0.009	0.556561	-0.007±0.008	0.781199	n.m.	n.m.	n.m.	n.m.	n.m.	n.m.	n.m.	n.m.	n.m.	n.m.	n.m.	n.m.	n.m.	n.m.	n.m.	n.m.	n.m.	n.m.	n.m.	n.m.
Q9NPD7	NRN1	NRN1	493	n.m.	0.007±0.003	0.00451522	n.m.	n.m.	0.151693	-0.001±0.005	0.910273	0.003±0.006	0.620875	0.015±0.005	0.00582685	0.01±0.004	0.0180091	-0.003±0.008	0.971202	-0.015±0.008	0.17179	-0.011±0.007	0.390005	-0.012±0.008	0.39452	-0.007±0.007	0.713552	0.005±0.007	0.903422	n.m.	n.m.	n.m.	n.m.	n.m.	n.m.	n.m.	n.m.	n.m.	n.m.	n.m.	n.m.	n.m.	n.m.	n.m.	n.m.	n.m.	n.m.	n.m.	n.m.
P48551	IFNAR2	IFNAR2	481	n.m.	0.008±0.003	0.00451887	n.m.	n.m.	0.606526	0.005±0.005	0.268751	0.005±0.006	0.407378	0.016±0.007	0.0213178	0.009±0.005	0.0922636	0±0.008	0.999983	-0.011±0.008	0.59751	-0.003±0.007	0.968029	-0.011±0.009	0.642304	-0.003±0.008	0.971105	0.007±0.009	0.82714	n.m.	n.m.	n.m.	n.m.	n.m.	n.m.	n.m.	n.m.	n.m.	n.m.	n.m.	n.m.	n.m.	n.m.	n.m.	n.m.	n.m.	n.m.	n.m.	n.m.
Q9P2K2	TXNDC16	TXNDC16	387	n.m.	-0.009±0.003	0.00455734	n.m.	n.m.	0.507779	-0.005±0.006	0.394859	-0.006±0.008	0.421525	-0.018±0.007	0.00885275	-0.008±0.005	0.126963	0.002±0.01	0.998682	0.013±0.009	0.47045	0.003±0.008	0.978117	0.011±0.01	0.705087	0.002±0.01	0.998406	-0.01±0.008	0.6661	n.m.	n.m.	n.m.	n.m.	n.m.	n.m.	n.m.	n.m.	n.m.	n.m.	n.m.	n.m.	n.m.	n.m.	n.m.	n.m.	n.m.	n.m.	n.m.	n.m.
Q9P2E7	PCDH10	PCDH10	493	n.m.	0.008±0.003	0.00456436	n.m.	n.m.	0.207753	0±0.005	0.967682	0.004±0.006	0.485657	0.013±0.006	0.0217083	0.012±0.005	0.00761231	-0.004±0.008	0.954897	-0.013±0.008	0.309277	-0.012±0.007	0.280223	-0.009±0.008	0.687042	-0.008±0.007	0.707884	0.001±0.007	0.998732	n.m.	n.m.	n.m.	n.m.	n.m.	n.m.	n.m.	n.m.	n.m.	n.m.	n.m.	n.m.	n.m.	n.m.	n.m.	n.m.	n.m.	n.m.	n.m.	n.m.
Q8WZA1	POMGNT1	POMGNT1	493	n.m.	0.008±0.003	0.004575	n.m.	n.m.	0.249284	0.001±0.005	0.839703	0.003±0.006	0.576399	0.014±0.006	0.0303987	0.012±0.004	0.00677878	-0.002±0.008	0.990365	-0.013±0.008	0.399032	-0.011±0.007	0.351731	-0.01±0.009	0.642576	-0.009±0.007	0.644409	0.001±0.008	0.997703	n.m.	n.m.	n.m.	n.m.	n.m.	n.m.	n.m.	n.m.	n.m.	n.m.	n.m.	n.m.	n.m.	n.m.	n.m.	n.m.	n.m.	n.m.	n.m.	n.m.
Q15223	NECTIN1	NECTIN1	493	183	0.007±0.003	0.00458063	0.005±0.003	0.137758	0.132326	-0.001±0.005	0.853666	0.008±0.005	0.124639	0.007±0.006	0.26355	0.015±0.005	0.00140181	-0.009±0.007	0.598303	-0.008±0.008	0.753139	-0.016±0.007	0.0843538	0.001±0.008	0.99928	-0.007±0.007	0.719311	-0.008±0.008	0.702338	0.433388	0.001±0.008	0.858209	0.003±0.009	0.728674	0.002±0.005	0.617112	0.015±0.007	0.0325788	-0.002±0.012	0.999065	-0.001±0.009	0.999797	-0.014±0.011	0.576769	0.001±0.01	0.999746	-0.012±0.011	0.715673	-0.013±0.008
O60844	ZG16	ZG16	216	n.m.	-0.01±0.004	0.00458635	n.m.	n.m.	0.333687	-0.001±0.007	0.878589	-0.005±0.008	0.496746	-0.017±0.007	0.0102055	-0.013±0.006	0.0381284	0.004±0.011	0.980436	0.016±0.01	0.364011	0.012±0.01	0.569078	0.012±0.01	0.652514	0.008±0.01	0.845658	-0.004±0.009	0.978421	n.m.	n.m.	n.m.	n.m.	n.m.	n.m.	n.m.	n.m.	n.m.	n.m.	n.m.	n.m.	n.m.	n.m.	n.m.	n.m.	n.m.	n.m.	n.m.	n.m.
P43004	SLC1A2	SLC1A2	438	n.m.	0.008±0.003	0.00461913	n.m.	n.m.	0.765303	0.007±0.005	0.189787	0.004±0.006	0.572974	0.007±0.006	0.250135	0.012±0.005	0.0150404	0.003±0.008	0.978548	0±0.008	0.999989	-0.005±0.007	0.903108	-0.004±0.009	0.978713	-0.008±0.008	0.737671	-0.005±0.008	0.934822	n.m.	n.m.	n.m.	n.m.	n.m.	n.m.	n.m.	n.m.	n.m.	n.m.	n.m.	n.m.	n.m.	n.m.	n.m.	n.m.	n.m.	n.m.	n.m.	n.m.
Q8TAL6	FIBIN	FIBIN	389	n.m.	-0.009±0.003	0.00462119	n.m.	n.m.	0.00283999	-0.007±0.006	0.242315	0.013±0.007	0.0847543	-0.025±0.008	0.00118291	-0.015±0.005	0.0052503	-0.019±0.009	0.154152	0.019±0.01	0.206049	0.008±0.008	0.698802	0.038±0.011	0.00261712	0.028±0.009	0.0133973	-0.01±0.009	0.685926	n.m.	n.m.	n.m.	n.m.	n.m.	n.m.	n.m.	n.m.	n.m.	n.m.	n.m.	n.m.	n.m.	n.m.	n.m.	n.m.	n.m.	n.m.	n.m.	n.m.
Q8TAG5	VSTM2A	VSTM2A	493	n.m.	0.007±0.003	0.00463308	n.m.	n.m.	0.159694	-0.001±0.005	0.828558	0.005±0.006	0.334886	0.011±0.006	0.0402856	0.013±0.004	0.00378296	-0.006±0.007	0.816735	-0.012±0.007	0.32986	-0.014±0.007	0.146584	-0.006±0.008	0.87096	-0.008±0.007	0.710833	-0.002±0.007	0.99557	n.m.	n.m.	n.m.	n.m.	n.m.	n.m.	n.m.	n.m.	n.m.	n.m.	n.m.	n.m.	n.m.	n.m.	n.m.	n.m.	n.m.	n.m.	n.m.	n.m.
Q14257	RCN2	RCN2	493	n.m.	0.008±0.003	0.00465666	n.m.	n.m.	0.267462	0.006±0.005	0.258203	0.005±0.006	0.414612	0.001±0.006	0.829423	0.015±0.005	0.00153921	0.001±0.008	0.999272	0.004±0.008	0.955393	-0.01±0.007	0.495608	0.003±0.009	0.981432	-0.011±0.007	0.479952	-0.014±0.008	0.308183	n.m.	n.m.	n.m.	n.m.	n.m.	n.m.	n.m.	n.m.	n.m.	n.m.	n.m.	n.m.	n.m.	n.m.	n.m.	n.m.	n.m.	n.m.	n.m.	n.m.
A6NLU5	VSTM2B	VSTM2B	493	n.m.	0.007±0.003	0.00469361	n.m.	n.m.	0.335377	0.001±0.005	0.76153	0.004±0.006	0.553643	0.014±0.006	0.0210612	0.01±0.004	0.015777	-0.002±0.008	0.99183	-0.013±0.008	0.36267	-0.008±0.006	0.555778	-0.01±0.009	0.626763	-0.006±0.007	0.851824	0.004±0.007	0.926823	n.m.	n.m.	n.m.	n.m.	n.m.	n.m.	n.m.	n.m.	n.m.	n.m.	n.m.	n.m.	n.m.	n.m.	n.m.	n.m.	n.m.	n.m.	n.m.	n.m.
Q15904	ATP6AP1	ATP6AP1	493	n.m.	0.007±0.002	0.00474107	n.m.	n.m.	0.434916	0.005±0.005	0.332358	0.002±0.005	0.670321	0.007±0.005	0.174631	0.012±0.004	0.00510722	0.003±0.007	0.977852	-0.002±0.007	0.991132	-0.007±0.007	0.670536	-0.005±0.007	0.897908	-0.01±0.006	0.388895	-0.005±0.007	0.855773	n.m.	n.m.	n.m.	n.m.	n.m.	n.m.	n.m.	n.m.	n.m.	n.m.	n.m.	n.m.	n.m.	n.m.	n.m.	n.m.	n.m.	n.m.	n.m.	n.m.
Q8N7P1	PLD5	PLD5	337	n.m.	0.008±0.003	0.00478878	n.m.	n.m.	0.578481	0.005±0.006	0.357319	0.004±0.01	0.641438	0.015±0.005	0.00684815	0.006±0.005	0.197497	0.001±0.011	0.999827	-0.009±0.008	0.640735	-0.001±0.008	0.999061	-0.01±0.011	0.792481	-0.002±0.011	0.998024	0.008±0.007	0.674909	n.m.	n.m.	n.m.	n.m.	n.m.	n.m.	n.m.	n.m.	n.m.	n.m.	n.m.	n.m.	n.m.	n.m.	n.m.	n.m.	n.m.	n.m.	n.m.	n.m.
P15090	FABP4	FABP4	438	n.m.	-0.009±0.003	0.00480475	n.m.	n.m.	0.829164	-0.011±0.006	0.0481732	-0.006±0.009	0.535414	-0.013±0.007	0.0704435	-0.006±0.005	0.209829	-0.005±0.011	0.964001	0.002±0.009	0.994933	-0.005±0.007	0.918895	0.007±0.012	0.923185	0±0.011	0.999974	-0.007±0.009	0.859499	n.m.	n.m.	n.m.	n.m.	n.m.	n.m.	n.m.	n.m.	n.m.	n.m.	n.m.	n.m.	n.m.	n.m.	n.m.	n.m.	n.m.	n.m.	n.m.	n.m.
P35613	BSG	BSG	493	n.m.	0.008±0.003	0.00483379	n.m.	n.m.	0.135177	-0.002±0.005	0.725558	0.011±0.007	0.114224	0.014±0.006	0.0126149	0.01±0.005	0.0265312	-0.013±0.009	0.430218	-0.016±0.007	0.145487	-0.012±0.007	0.282636	-0.003±0.009	0.988468	0.001±0.008	0.999041	0.004±0.007	0.943606	n.m.	n.m.	n.m.	n.m.	n.m.	n.m.	n.m.	n.m.	n.m.	n.m.	n.m.	n.m.	n.m.	n.m.	n.m.	n.m.	n.m.	n.m.	n.m.	n.m.
Q9Y4L1	HYOU1	HYOU1	493	n.m.	0.008±0.003	0.00498525	n.m.	n.m.	0.267807	0.001±0.005	0.817312	0.004±0.006	0.538639	0.012±0.006	0.0674785	0.013±0.005	0.00451677	-0.003±0.008	0.984513	-0.011±0.008	0.554333	-0.012±0.007	0.275924	-0.008±0.009	0.82744	-0.009±0.008	0.641188	-0.002±0.008	0.997407	n.m.	n.m.	n.m.	n.m.	n.m.	n.m.	n.m.	n.m.	n.m.	n.m.	n.m.	n.m.	n.m.	n.m.	n.m.	n.m.	n.m.	n.m.	n.m.	n.m.
Q9Y6N7	ROBO1	ROBO1	493	n.m.	0.008±0.003	0.00510501	n.m.	n.m.	0.35238	0.002±0.005	0.63052	0.004±0.006	0.507981	0.015±0.006	0.0105454	0.01±0.005	0.044679	-0.002±0.008	0.996489	-0.013±0.008	0.343444	-0.007±0.007	0.720705	-0.011±0.008	0.549475	-0.005±0.008	0.890063	0.006±0.008	0.878037	n.m.	n.m.	n.m.	n.m.	n.m.	n.m.	n.m.	n.m.	n.m.	n.m.	n.m.	n.m.	n.m.	n.m.	n.m.	n.m.	n.m.	n.m.	n.m.	n.m.
Q9Y5R2	MMP24	MMP24	471	n.m.	0.008±0.003	0.0051201	n.m.	n.m.	0.199241	0.008±0.005	0.0852253	-0.001±0.007	0.840692	0.003±0.006	0.598777	0.015±0.005	0.00243267	0.009±0.008	0.643234	0.005±0.008	0.93281	-0.007±0.007	0.727491	-0.005±0.009	0.95645	-0.016±0.008	0.182719	-0.012±0.008	0.464185	n.m.	n.m.	n.m.	n.m.	n.m.	n.m.	n.m.	n.m.	n.m.	n.m.	n.m.	n.m.	n.m.	n.m.	n.m.	n.m.	n.m.	n.m.	n.m.	n.m.
Q9H1U4	MEGF9	MEGF9	493	n.m.	0.007±0.003	0.00519213	n.m.	n.m.	0.222971	0±0.005	0.956129	0.004±0.005	0.444701	0.015±0.006	0.0140511	0.011±0.004	0.0162266	-0.004±0.007	0.951058	-0.014±0.008	0.251088	-0.01±0.007	0.402433	-0.01±0.008	0.563999	-0.006±0.007	0.796663	0.004±0.007	0.94703	n.m.	n.m.	n.m.	n.m.	n.m.	n.m.	n.m.	n.m.	n.m.	n.m.	n.m.	n.m.	n.m.	n.m.	n.m.	n.m.	n.m.	n.m.	n.m.	n.m.
P54756	EPHA5	EPHA5	493	n.m.	0.008±0.003	0.00522682	n.m.	n.m.	0.255467	0±0.005	0.990023	0.007±0.006	0.236822	0.013±0.006	0.0249146	0.012±0.005	0.0157432	-0.007±0.008	0.799082	-0.013±0.008	0.305398	-0.012±0.007	0.32635	-0.006±0.008	0.865919	-0.005±0.008	0.922763	0.002±0.008	0.996212	n.m.	n.m.	n.m.	n.m.	n.m.	n.m.	n.m.	n.m.	n.m.	n.m.	n.m.	n.m.	n.m.	n.m.	n.m.	n.m.	n.m.	n.m.	n.m.	n.m.
O75339	CILP	CILP	277	n.m.	-0.011±0.004	0.0052275	n.m.	n.m.	0.578789	-0.016±0.007	0.0187794	-0.002±0.008	0.810019	-0.016±0.009	0.0884631	-0.01±0.007	0.189403	-0.014±0.011	0.568088	0±0.011	0.999999	-0.006±0.01	0.93125	0.014±0.012	0.678118	0.008±0.011	0.89359	-0.006±0.012	0.955116	n.m.	n.m.	n.m.	n.m.	n.m.	n.m.	n.m.	n.m.	n.m.	n.m.	n.m.	n.m.	n.m.	n.m.	n.m.	n.m.	n.m.	n.m.	n.m.	n.m.
P61626	LYZ	LYZ	493	n.m.	-0.009±0.003	0.00525042	n.m.	n.m.	0.401139	-0.01±0.005	0.0827518	-0.001±0.006	0.817102	-0.016±0.008	0.0523678	-0.012±0.006	0.0361883	-0.008±0.008	0.718335	0.006±0.01	0.915418	0.003±0.008	0.984112	0.015±0.01	0.451887	0.011±0.008	0.517682	-0.003±0.01	0.985703	n.m.	n.m.	n.m.	n.m.	n.m.	n.m.	n.m.	n.m.	n.m.	n.m.	n.m.	n.m.	n.m.	n.m.	n.m.	n.m.	n.m.	n.m.	n.m.	n.m.
O75077	ADAM23	ADAM23	493	n.m.	0.007±0.003	0.00534032	n.m.	n.m.	0.322407	0.001±0.005	0.814891	0.008±0.006	0.200581	0.004±0.005	0.38841	0.013±0.004	0.00283133	-0.007±0.008	0.823639	-0.003±0.007	0.973312	-0.012±0.007	0.302694	0.004±0.008	0.959034	-0.005±0.008	0.93515	-0.009±0.006	0.545723	n.m.	n.m.	n.m.	n.m.	n.m.	n.m.	n.m.	n.m.	n.m.	n.m.	n.m.	n.m.	n.m.	n.m.	n.m.	n.m.	n.m.	n.m.	n.m.	n.m.
Q8N2Q7	NLGN1	NLGN1	493	n.m.	0.008±0.003	0.00539474	n.m.	n.m.	0.325107	0.003±0.005	0.560618	0.003±0.007	0.658512	0.01±0.006	0.112929	0.015±0.005	0.00418384	0±0.008	1	-0.007±0.008	0.81184	-0.012±0.007	0.342927	-0.007±0.009	0.870602	-0.012±0.008	0.501168	-0.005±0.008	0.936281	n.m.	n.m.	n.m.	n.m.	n.m.	n.m.	n.m.	n.m.	n.m.	n.m.	n.m.	n.m.	n.m.	n.m.	n.m.	n.m.	n.m.	n.m.	n.m.	n.m.
Q9H246	C1orf21	C1orf21	331	n.m.	0.01±0.004	0.00545432	n.m.	n.m.	0.114925	0.006±0.006	0.250351	0.004±0.009	0.626938	0.004±0.008	0.592387	0.026±0.007	0.000574592	0.002±0.011	0.997413	0.002±0.01	0.995646	-0.019±0.009	0.156066	0±0.012	0.999999	-0.021±0.012	0.246887	-0.022±0.011	0.182411	n.m.	n.m.	n.m.	n.m.	n.m.	n.m.	n.m.	n.m.	n.m.	n.m.	n.m.	n.m.	n.m.	n.m.	n.m.	n.m.	n.m.	n.m.	n.m.	n.m.
P08572	COL4A2	COL4A2	493	n.m.	-0.007±0.003	0.00556708	n.m.	n.m.	0.23487	-0.007±0.005	0.188083	-0.01±0.006	0.0829482	0.003±0.006	0.616945	-0.012±0.004	0.0074951	0.003±0.008	0.976148	-0.01±0.008	0.599699	0.005±0.007	0.878163	-0.013±0.008	0.392899	0.002±0.007	0.993771	0.015±0.007	0.18934	n.m.	n.m.	n.m.	n.m.	n.m.	n.m.	n.m.	n.m.	n.m.	n.m.	n.m.	n.m.	n.m.	n.m.	n.m.	n.m.	n.m.	n.m.	n.m.	n.m.
P61266	STX1B	STX1B	493	n.m.	0.007±0.003	0.00561156	n.m.	n.m.	0.0231476	-0.005±0.005	0.341971	0.007±0.006	0.244323	0.009±0.006	0.134879	0.016±0.004	0.000333267	-0.012±0.008	0.431852	-0.014±0.008	0.299641	-0.021±0.007	0.0114145	-0.002±0.008	0.996827	-0.009±0.007	0.640432	-0.007±0.007	0.771898	n.m.	n.m.	n.m.	n.m.	n.m.	n.m.	n.m.	n.m.	n.m.	n.m.	n.m.	n.m.	n.m.	n.m.	n.m.	n.m.	n.m.	n.m.	n.m.	n.m.
P16562	CRISP2	CRISP2	56	n.m.	0.025±0.009	0.00562807	n.m.	n.m.	0.422367	0.007±0.015	0.639326	0.012±0.017	0.475803	0.04±0.018	0.0291408	0.037±0.015	0.0163147	-0.005±0.019	0.99479	-0.033±0.024	0.525858	-0.03±0.022	0.527765	-0.028±0.024	0.646554	-0.025±0.021	0.638762	0.003±0.022	0.999193	n.m.	n.m.	n.m.	n.m.	n.m.	n.m.	n.m.	n.m.	n.m.	n.m.	n.m.	n.m.	n.m.	n.m.	n.m.	n.m.	n.m.	n.m.	n.m.	n.m.
Q92686	NRGN	NRGN	493	86	0.006±0.002	0.00566122	0.001±0.004	0.721035	0.0257248	-0.005±0.005	0.317111	0.003±0.005	0.532131	0.009±0.005	0.0503189	0.013±0.004	0.000643214	-0.008±0.007	0.655836	-0.014±0.007	0.153647	-0.018±0.006	0.0189896	-0.006±0.007	0.804808	-0.01±0.006	0.413008	-0.003±0.006	0.942446	0.612261	0.007±0.009	0.442438	0.01±0.015	0.513455	-0.003±0.005	0.556943	0.009±0.011	0.420513	-0.003±0.018	0.998848	0.01±0.011	0.781487	-0.002±0.014	0.999111	0.013±0.016	0.849634	0.001±0.02	0.999973	-0.012±0.013
Q92686	NRGN	NRGN	493	225	0.006±0.002	0.00566122	0.001±0.002	0.569347	0.0257248	-0.005±0.005	0.317111	0.003±0.005	0.532131	0.009±0.005	0.0503189	0.013±0.004	0.000643214	-0.008±0.007	0.655836	-0.014±0.007	0.153647	-0.018±0.006	0.0189896	-0.006±0.007	0.804808	-0.01±0.006	0.413008	-0.003±0.006	0.942446	0.503777	0±0.007	0.949233	0.006±0.005	0.173821	-0.002±0.003	0.530389	0.003±0.004	0.514808	-0.007±0.009	0.86431	0.002±0.008	0.996961	-0.003±0.009	0.979423	0.009±0.006	0.466603	0.003±0.006	0.950534	-0.005±0.006
P13796	LCP1	LCP1	493	n.m.	-0.007±0.003	0.00570977	n.m.	n.m.	0.0746202	0.002±0.005	0.714236	-0.004±0.006	0.538632	-0.018±0.006	0.00200321	-0.009±0.004	0.033697	0.006±0.008	0.892055	0.02±0.008	0.0543649	0.011±0.007	0.369159	0.014±0.008	0.319309	0.005±0.007	0.901105	-0.009±0.007	0.55391	n.m.	n.m.	n.m.	n.m.	n.m.	n.m.	n.m.	n.m.	n.m.	n.m.	n.m.	n.m.	n.m.	n.m.	n.m.	n.m.	n.m.	n.m.	n.m.	n.m.
Q5R3F8	ELFN2	ELFN2	355	n.m.	0.009±0.003	0.00575533	n.m.	n.m.	0.172918	-0.001±0.006	0.853398	0.009±0.007	0.188736	0.014±0.007	0.0454153	0.016±0.006	0.00611753	-0.01±0.009	0.660765	-0.015±0.009	0.337649	-0.017±0.008	0.158334	-0.004±0.01	0.96882	-0.006±0.009	0.900996	-0.002±0.009	0.997247	n.m.	n.m.	n.m.	n.m.	n.m.	n.m.	n.m.	n.m.	n.m.	n.m.	n.m.	n.m.	n.m.	n.m.	n.m.	n.m.	n.m.	n.m.	n.m.	n.m.
Q99715	COL12A1	COL12A1	493	n.m.	-0.008±0.003	0.00576395	n.m.	n.m.	0.128703	0±0.005	0.936666	-0.003±0.007	0.616076	-0.017±0.006	0.00299293	-0.01±0.004	0.0320994	0.004±0.008	0.969206	0.017±0.008	0.10709	0.01±0.007	0.447088	0.013±0.009	0.421559	0.006±0.008	0.863691	-0.007±0.007	0.750333	n.m.	n.m.	n.m.	n.m.	n.m.	n.m.	n.m.	n.m.	n.m.	n.m.	n.m.	n.m.	n.m.	n.m.	n.m.	n.m.	n.m.	n.m.	n.m.	n.m.
O95025	SEMA3D	SEMA3D	481	n.m.	-0.007±0.003	0.00576745	n.m.	n.m.	0.0913703	-0.002±0.005	0.642303	0.004±0.006	0.572175	-0.014±0.005	0.00888159	-0.011±0.004	0.0093964	-0.006±0.008	0.88041	0.012±0.008	0.38814	0.009±0.007	0.552327	0.018±0.008	0.130516	0.015±0.008	0.203008	-0.003±0.007	0.969656	n.m.	n.m.	n.m.	n.m.	n.m.	n.m.	n.m.	n.m.	n.m.	n.m.	n.m.	n.m.	n.m.	n.m.	n.m.	n.m.	n.m.	n.m.	n.m.	n.m.
P56975	NRG3	NRG3	467	n.m.	0.007±0.003	0.00577626	n.m.	n.m.	0.0236745	-0.002±0.005	0.703257	0±0.005	0.949995	0.019±0.006	0.000856202	0.01±0.004	0.0150557	-0.002±0.008	0.989025	-0.021±0.008	0.0325014	-0.012±0.007	0.275973	-0.019±0.008	0.0806843	-0.01±0.007	0.478923	0.009±0.007	0.572884	n.m.	n.m.	n.m.	n.m.	n.m.	n.m.	n.m.	n.m.	n.m.	n.m.	n.m.	n.m.	n.m.	n.m.	n.m.	n.m.	n.m.	n.m.	n.m.	n.m.
P60981	DSTN	DSTN	471	n.m.	-0.008±0.003	0.0057935	n.m.	n.m.	0.787963	-0.008±0.005	0.08976	-0.008±0.007	0.207492	-0.002±0.007	0.771994	-0.01±0.005	0.0375464	0±0.008	0.999991	-0.007±0.008	0.853871	0.002±0.007	0.99617	-0.006±0.009	0.902298	0.002±0.008	0.996326	0.008±0.008	0.747288	n.m.	n.m.	n.m.	n.m.	n.m.	n.m.	n.m.	n.m.	n.m.	n.m.	n.m.	n.m.	n.m.	n.m.	n.m.	n.m.	n.m.	n.m.	n.m.	n.m.
P19320	VCAM1	VCAM1	493	197	-0.008±0.003	0.00584289	-0.005±0.003	0.0857359	0.810292	-0.005±0.005	0.323257	-0.011±0.007	0.0989433	-0.012±0.006	0.0620783	-0.006±0.005	0.167068	0.005±0.008	0.915971	0.007±0.008	0.853682	0.001±0.007	0.999021	0.001±0.009	0.99919	-0.004±0.008	0.944252	-0.006±0.008	0.88928	0.492124	-0.015±0.008	0.0624477	-0.009±0.01	0.356558	-0.005±0.004	0.236624	-0.001±0.005	0.826715	-0.006±0.012	0.967747	-0.01±0.009	0.655384	-0.014±0.009	0.446902	-0.004±0.01	0.974393	-0.008±0.011	0.877605	-0.004±0.006
Q8IV08	PLD3	PLD3	493	n.m.	0.007±0.003	0.00585835	n.m.	n.m.	0.909803	0.01±0.005	0.0528305	0.006±0.006	0.325742	0.005±0.006	0.343805	0.007±0.005	0.114589	0.005±0.008	0.929765	0.005±0.008	0.915268	0.003±0.007	0.972357	0±0.008	0.999982	-0.002±0.007	0.995891	-0.002±0.007	0.993057	n.m.	n.m.	n.m.	n.m.	n.m.	n.m.	n.m.	n.m.	n.m.	n.m.	n.m.	n.m.	n.m.	n.m.	n.m.	n.m.	n.m.	n.m.	n.m.	n.m.
P14314	PRKCSH	PRKCSH	493	n.m.	0.008±0.003	0.00593431	n.m.	n.m.	0.113209	-0.001±0.005	0.857243	0.004±0.007	0.530542	0.015±0.006	0.012998	0.013±0.005	0.00699896	-0.005±0.008	0.926272	-0.016±0.008	0.17798	-0.014±0.007	0.179229	-0.011±0.009	0.611983	-0.009±0.008	0.684116	0.002±0.008	0.995462	n.m.	n.m.	n.m.	n.m.	n.m.	n.m.	n.m.	n.m.	n.m.	n.m.	n.m.	n.m.	n.m.	n.m.	n.m.	n.m.	n.m.	n.m.	n.m.	n.m.
P55008	AIF1	AIF1	469	n.m.	-0.008±0.003	0.00605349	n.m.	n.m.	0.468443	-0.002±0.006	0.715461	-0.005±0.008	0.50238	-0.008±0.006	0.142614	-0.014±0.005	0.00689438	0.003±0.009	0.987411	0.006±0.008	0.851099	0.011±0.007	0.410651	0.003±0.009	0.985339	0.008±0.009	0.793297	0.005±0.008	0.909811	n.m.	n.m.	n.m.	n.m.	n.m.	n.m.	n.m.	n.m.	n.m.	n.m.	n.m.	n.m.	n.m.	n.m.	n.m.	n.m.	n.m.	n.m.	n.m.	n.m.
Q7Z7G0	ABI3BP	ABI3BP	493	n.m.	-0.008±0.003	0.00607424	n.m.	n.m.	0.0755137	0.002±0.005	0.722763	-0.007±0.006	0.292427	-0.017±0.006	0.00508999	-0.012±0.005	0.015867	0.008±0.008	0.716303	0.019±0.008	0.0727779	0.014±0.007	0.196574	0.01±0.009	0.617833	0.005±0.008	0.90512	-0.005±0.008	0.90946	n.m.	n.m.	n.m.	n.m.	n.m.	n.m.	n.m.	n.m.	n.m.	n.m.	n.m.	n.m.	n.m.	n.m.	n.m.	n.m.	n.m.	n.m.	n.m.	n.m.
Q9Y5Z4	HEBP2	HEBP2	481	n.m.	-0.008±0.003	0.00609218	n.m.	n.m.	0.165236	-0.001±0.005	0.884951	-0.005±0.006	0.35391	-0.007±0.007	0.296311	-0.017±0.005	0.00111865	0.004±0.008	0.935669	0.006±0.009	0.876734	0.016±0.007	0.126083	0.002±0.009	0.995924	0.011±0.008	0.432632	0.009±0.009	0.694505	n.m.	n.m.	n.m.	n.m.	n.m.	n.m.	n.m.	n.m.	n.m.	n.m.	n.m.	n.m.	n.m.	n.m.	n.m.	n.m.	n.m.	n.m.	n.m.	n.m.
P56817	BACE1	BACE1	493	216	0.006±0.002	0.00614677	0.003±0.003	0.194152	0.455386	0.003±0.005	0.581878	0.003±0.004	0.41061	0.005±0.006	0.375465	0.011±0.004	0.00381286	-0.001±0.006	0.999631	-0.003±0.008	0.987134	-0.008±0.006	0.543086	-0.002±0.007	0.993001	-0.008±0.006	0.512781	-0.006±0.007	0.853954	0.208848	-0.005±0.008	0.536801	-0.005±0.007	0.433917	0.005±0.004	0.18759	0.01±0.005	0.0637303	0±0.01	0.999961	-0.01±0.008	0.660498	-0.015±0.009	0.388527	-0.01±0.008	0.537785	-0.015±0.008	0.277315	-0.005±0.007
P56817	BACE1	BACE1	493	183	0.006±0.002	0.00614677	0.003±0.004	0.478547	0.455386	0.003±0.005	0.581878	0.003±0.004	0.41061	0.005±0.006	0.375465	0.011±0.004	0.00381286	-0.001±0.006	0.999631	-0.003±0.008	0.987134	-0.008±0.006	0.543086	-0.002±0.007	0.993001	-0.008±0.006	0.512781	-0.006±0.007	0.853954	0.807173	-0.001±0.008	0.929797	0.003±0.011	0.784074	0.001±0.005	0.914313	0.008±0.007	0.238366	-0.004±0.013	0.993063	-0.001±0.01	0.999179	-0.009±0.011	0.839334	0.002±0.012	0.997327	-0.005±0.013	0.972518	-0.008±0.009
Q8NES3	LFNG	LFNG	493	n.m.	0.007±0.003	0.00616025	n.m.	n.m.	0.757628	0.009±0.005	0.0726838	0.001±0.006	0.820825	0.009±0.007	0.17867	0.008±0.004	0.0579406	0.007±0.008	0.780063	0±0.008	0.999938	0±0.006	0.999943	-0.008±0.009	0.827225	-0.007±0.007	0.784949	0.001±0.008	0.999628	n.m.	n.m.	n.m.	n.m.	n.m.	n.m.	n.m.	n.m.	n.m.	n.m.	n.m.	n.m.	n.m.	n.m.	n.m.	n.m.	n.m.	n.m.	n.m.	n.m.
Q9Y639	NPTN	NPTN	493	n.m.	0.008±0.003	0.00616241	n.m.	n.m.	0.135598	-0.002±0.005	0.72641	0.009±0.007	0.208364	0.01±0.006	0.0686851	0.014±0.005	0.00410444	-0.01±0.008	0.604051	-0.012±0.007	0.368906	-0.015±0.007	0.106499	-0.002±0.009	0.996655	-0.005±0.008	0.925857	-0.003±0.007	0.972022	n.m.	n.m.	n.m.	n.m.	n.m.	n.m.	n.m.	n.m.	n.m.	n.m.	n.m.	n.m.	n.m.	n.m.	n.m.	n.m.	n.m.	n.m.	n.m.	n.m.
P21266	GSTM3	GSTM3	425	n.m.	0.007±0.003	0.00628264	n.m.	n.m.	0.882745	0.011±0.005	0.035727	0.008±0.007	0.279482	0.007±0.007	0.316735	0.005±0.004	0.214154	0.003±0.009	0.985486	0.004±0.009	0.976944	0.005±0.007	0.850033	0.001±0.01	0.999946	0.002±0.008	0.991929	0.002±0.008	0.996313	n.m.	n.m.	n.m.	n.m.	n.m.	n.m.	n.m.	n.m.	n.m.	n.m.	n.m.	n.m.	n.m.	n.m.	n.m.	n.m.	n.m.	n.m.	n.m.	n.m.
Q9BXX0	EMILIN2	EMILIN2	493	n.m.	-0.007±0.003	0.00642994	n.m.	n.m.	0.529671	-0.005±0.005	0.301396	-0.004±0.007	0.616067	-0.002±0.008	0.801015	-0.012±0.004	0.00415123	-0.002±0.009	0.998239	-0.003±0.009	0.985285	0.007±0.007	0.71129	-0.002±0.011	0.99854	0.008±0.008	0.745881	0.01±0.009	0.657662	n.m.	n.m.	n.m.	n.m.	n.m.	n.m.	n.m.	n.m.	n.m.	n.m.	n.m.	n.m.	n.m.	n.m.	n.m.	n.m.	n.m.	n.m.	n.m.	n.m.
Q86WK6	AMIGO1	AMIGO1	162	n.m.	0.012±0.005	0.00650863	n.m.	n.m.	0.0194881	0.012±0.008	0.15527	0.003±0.009	0.723072	0.049±0.013	0.000157687	0.008±0.007	0.214212	0.009±0.012	0.884405	-0.037±0.015	0.070006	0.004±0.011	0.984667	-0.046±0.015	0.0146759	-0.005±0.011	0.965146	0.041±0.014	0.0233505	n.m.	n.m.	n.m.	n.m.	n.m.	n.m.	n.m.	n.m.	n.m.	n.m.	n.m.	n.m.	n.m.	n.m.	n.m.	n.m.	n.m.	n.m.	n.m.	n.m.
P08603	CFH	CFH	493	221	-0.007±0.003	0.00668359	-0.005±0.003	0.160548	0.155478	-0.001±0.005	0.864924	-0.002±0.005	0.691345	-0.014±0.005	0.0108843	-0.012±0.005	0.0132889	0.001±0.007	0.998251	0.013±0.007	0.274288	0.011±0.007	0.369941	0.012±0.007	0.381047	0.01±0.007	0.498574	-0.002±0.007	0.988085	0.447881	0.003±0.007	0.736193	0.001±0.008	0.886315	-0.008±0.006	0.190478	-0.01±0.006	0.083187	0.001±0.011	0.999172	0.011±0.01	0.684148	0.012±0.009	0.543719	0.009±0.01	0.775673	0.011±0.009	0.652548	0.002±0.008
P52566	ARHGDIB	ARHGDIB	493	n.m.	-0.006±0.002	0.00671587	n.m.	n.m.	0.409547	-0.004±0.005	0.376402	-0.003±0.004	0.479251	-0.016±0.007	0.0169231	-0.007±0.004	0.0671632	-0.001±0.007	0.996285	0.012±0.008	0.500525	0.002±0.006	0.980399	0.013±0.008	0.353746	0.004±0.006	0.903275	-0.009±0.008	0.62141	n.m.	n.m.	n.m.	n.m.	n.m.	n.m.	n.m.	n.m.	n.m.	n.m.	n.m.	n.m.	n.m.	n.m.	n.m.	n.m.	n.m.	n.m.	n.m.	n.m.
Q7L985	LINGO2	LINGO2	398	n.m.	0.008±0.003	0.00676474	n.m.	n.m.	0.688817	0.008±0.006	0.181755	0.003±0.006	0.588158	0.015±0.007	0.0338763	0.008±0.005	0.11584	0.005±0.009	0.954208	-0.007±0.009	0.877485	0±0.008	0.999999	-0.012±0.01	0.622651	-0.005±0.008	0.946267	0.007±0.009	0.850728	n.m.	n.m.	n.m.	n.m.	n.m.	n.m.	n.m.	n.m.	n.m.	n.m.	n.m.	n.m.	n.m.	n.m.	n.m.	n.m.	n.m.	n.m.	n.m.	n.m.
Q13332	PTPRS	PTPRS	493	n.m.	0.007±0.003	0.00684252	n.m.	n.m.	0.0964278	0.002±0.005	0.683473	0.002±0.006	0.747589	0.02±0.006	0.00116313	0.008±0.004	0.0859613	0±0.008	0.999997	-0.018±0.008	0.0995306	-0.006±0.007	0.825047	-0.018±0.008	0.13876	-0.006±0.007	0.853419	0.012±0.008	0.370038	n.m.	n.m.	n.m.	n.m.	n.m.	n.m.	n.m.	n.m.	n.m.	n.m.	n.m.	n.m.	n.m.	n.m.	n.m.	n.m.	n.m.	n.m.	n.m.	n.m.
P02538	KRT6A	KRT6A	480	n.m.	0.008±0.003	0.00689411	n.m.	n.m.	0.241627	0.002±0.005	0.635988	0.001±0.007	0.839729	0.012±0.007	0.0685371	0.015±0.005	0.00496866	0.001±0.009	0.999685	-0.01±0.008	0.644915	-0.013±0.007	0.302905	-0.011±0.01	0.714343	-0.014±0.009	0.441437	-0.003±0.008	0.984447	n.m.	n.m.	n.m.	n.m.	n.m.	n.m.	n.m.	n.m.	n.m.	n.m.	n.m.	n.m.	n.m.	n.m.	n.m.	n.m.	n.m.	n.m.	n.m.	n.m.
P04180	LCAT	LCAT	493	n.m.	0.007±0.003	0.00698604	n.m.	n.m.	0.053069	0.01±0.005	0.038647	-0.007±0.006	0.233717	0.012±0.005	0.0168255	0.008±0.004	0.0496755	0.017±0.007	0.102133	-0.002±0.007	0.993693	0.002±0.007	0.991647	-0.019±0.007	0.0589906	-0.015±0.007	0.136204	0.004±0.007	0.942499	n.m.	n.m.	n.m.	n.m.	n.m.	n.m.	n.m.	n.m.	n.m.	n.m.	n.m.	n.m.	n.m.	n.m.	n.m.	n.m.	n.m.	n.m.	n.m.	n.m.
Q14956	GPNMB	GPNMB	493	n.m.	-0.009±0.003	0.00699056	n.m.	n.m.	0.667996	-0.011±0.005	0.0306795	-0.005±0.007	0.450068	-0.014±0.007	0.0636954	-0.004±0.006	0.425934	-0.006±0.009	0.903573	0.002±0.009	0.993549	-0.007±0.008	0.797435	0.008±0.01	0.843119	-0.001±0.009	0.999593	-0.009±0.009	0.739993	n.m.	n.m.	n.m.	n.m.	n.m.	n.m.	n.m.	n.m.	n.m.	n.m.	n.m.	n.m.	n.m.	n.m.	n.m.	n.m.	n.m.	n.m.	n.m.	n.m.
P16112	ACAN	ACAN	493	n.m.	-0.008±0.003	0.00712118	n.m.	n.m.	0.231442	-0.006±0.006	0.294761	-0.018±0.006	0.00672963	0±0.006	0.969024	-0.01±0.005	0.0467793	0.011±0.008	0.530884	-0.006±0.008	0.886426	0.003±0.007	0.967294	-0.017±0.009	0.182274	-0.008±0.008	0.742368	0.009±0.008	0.600009	n.m.	n.m.	n.m.	n.m.	n.m.	n.m.	n.m.	n.m.	n.m.	n.m.	n.m.	n.m.	n.m.	n.m.	n.m.	n.m.	n.m.	n.m.	n.m.	n.m.
Q7Z553	MDGA2	MDGA2	493	n.m.	0.007±0.002	0.00715658	n.m.	n.m.	0.650079	0.003±0.005	0.560693	0.002±0.006	0.695415	0.008±0.005	0.132957	0.01±0.004	0.012673	0.001±0.008	0.999773	-0.005±0.008	0.90649	-0.007±0.006	0.74333	-0.006±0.008	0.891811	-0.007±0.007	0.74391	-0.001±0.007	0.996523	n.m.	n.m.	n.m.	n.m.	n.m.	n.m.	n.m.	n.m.	n.m.	n.m.	n.m.	n.m.	n.m.	n.m.	n.m.	n.m.	n.m.	n.m.	n.m.	n.m.
P04179	SOD2	SOD2	493	n.m.	0.007±0.003	0.0071934	n.m.	n.m.	0.474737	0.003±0.005	0.559165	0.003±0.006	0.553252	0.013±0.005	0.0163203	0.009±0.005	0.0671319	0±0.007	0.999957	-0.01±0.007	0.509001	-0.006±0.007	0.840423	-0.01±0.008	0.584452	-0.005±0.007	0.883413	0.004±0.007	0.923789	n.m.	n.m.	n.m.	n.m.	n.m.	n.m.	n.m.	n.m.	n.m.	n.m.	n.m.	n.m.	n.m.	n.m.	n.m.	n.m.	n.m.	n.m.	n.m.	n.m.
P61970	NUTF2	NUTF2	493	n.m.	0.008±0.003	0.00725907	n.m.	n.m.	0.277038	0.011±0.005	0.0304375	-0.003±0.006	0.641706	0.006±0.007	0.35918	0.012±0.005	0.0196564	0.013±0.008	0.324701	0.004±0.009	0.965219	-0.001±0.007	0.998471	-0.009±0.009	0.751175	-0.015±0.008	0.264807	-0.005±0.009	0.931987	n.m.	n.m.	n.m.	n.m.	n.m.	n.m.	n.m.	n.m.	n.m.	n.m.	n.m.	n.m.	n.m.	n.m.	n.m.	n.m.	n.m.	n.m.	n.m.	n.m.
P20366	TAC1	TAC1	492	n.m.	0.008±0.003	0.00742677	n.m.	n.m.	0.287593	0.011±0.005	0.0233725	0.001±0.008	0.939544	0.018±0.008	0.0173278	0.004±0.005	0.383592	0.011±0.01	0.680546	-0.007±0.009	0.861016	0.007±0.007	0.702094	-0.018±0.011	0.393065	-0.003±0.009	0.982867	0.014±0.009	0.378149	n.m.	n.m.	n.m.	n.m.	n.m.	n.m.	n.m.	n.m.	n.m.	n.m.	n.m.	n.m.	n.m.	n.m.	n.m.	n.m.	n.m.	n.m.	n.m.	n.m.
P19022	CDH2	CDH2	493	n.m.	0.007±0.003	0.00754341	n.m.	n.m.	0.144896	-0.002±0.005	0.749195	0.005±0.006	0.417317	0.015±0.006	0.0111309	0.011±0.005	0.0187147	-0.007±0.008	0.833265	-0.016±0.008	0.146237	-0.012±0.007	0.267811	-0.01±0.008	0.657731	-0.006±0.008	0.881094	0.004±0.007	0.945901	n.m.	n.m.	n.m.	n.m.	n.m.	n.m.	n.m.	n.m.	n.m.	n.m.	n.m.	n.m.	n.m.	n.m.	n.m.	n.m.	n.m.	n.m.	n.m.	n.m.
Q9NZ72	STMN3	STMN3	493	n.m.	0.007±0.003	0.00777508	n.m.	n.m.	0.2552	0.001±0.005	0.912678	0.005±0.007	0.479079	0.015±0.006	0.00806487	0.009±0.004	0.0535083	-0.004±0.008	0.957197	-0.014±0.007	0.209646	-0.008±0.007	0.610949	-0.01±0.009	0.626389	-0.004±0.008	0.961981	0.006±0.007	0.802222	n.m.	n.m.	n.m.	n.m.	n.m.	n.m.	n.m.	n.m.	n.m.	n.m.	n.m.	n.m.	n.m.	n.m.	n.m.	n.m.	n.m.	n.m.	n.m.	n.m.
P48147	PREP	PREP	493	n.m.	0.007±0.002	0.00780249	n.m.	n.m.	0.440676	0.001±0.005	0.776797	0.003±0.006	0.611614	0.01±0.005	0.0582371	0.01±0.004	0.0146284	-0.001±0.007	0.997478	-0.009±0.007	0.627986	-0.009±0.006	0.535646	-0.007±0.008	0.783563	-0.007±0.007	0.721564	0±0.007	1	n.m.	n.m.	n.m.	n.m.	n.m.	n.m.	n.m.	n.m.	n.m.	n.m.	n.m.	n.m.	n.m.	n.m.	n.m.	n.m.	n.m.	n.m.	n.m.	n.m.
Q7Z7M0	MEGF8	MEGF8	493	n.m.	0.007±0.003	0.00780988	n.m.	n.m.	0.0513496	-0.002±0.005	0.69061	0.008±0.007	0.251313	0.007±0.006	0.271594	0.017±0.005	0.000433318	-0.01±0.008	0.64186	-0.009±0.008	0.680502	-0.019±0.007	0.0279308	0.001±0.009	0.99943	-0.009±0.008	0.674464	-0.01±0.008	0.542356	n.m.	n.m.	n.m.	n.m.	n.m.	n.m.	n.m.	n.m.	n.m.	n.m.	n.m.	n.m.	n.m.	n.m.	n.m.	n.m.	n.m.	n.m.	n.m.	n.m.
P21554	CNR1	CNR1	447	n.m.	0.007±0.003	0.00789034	n.m.	n.m.	0.348792	0.002±0.005	0.769632	0.003±0.006	0.545711	0.014±0.006	0.0110065	0.009±0.005	0.0654285	-0.002±0.008	0.994101	-0.013±0.008	0.346284	-0.007±0.007	0.7338	-0.011±0.008	0.543204	-0.005±0.007	0.902589	0.006±0.007	0.869121	n.m.	n.m.	n.m.	n.m.	n.m.	n.m.	n.m.	n.m.	n.m.	n.m.	n.m.	n.m.	n.m.	n.m.	n.m.	n.m.	n.m.	n.m.	n.m.	n.m.
Q14563	SEMA3A	SEMA3A	493	n.m.	0.007±0.003	0.00799743	n.m.	n.m.	0.122253	0.006±0.005	0.208291	0.006±0.006	0.334353	-0.005±0.007	0.420277	0.013±0.004	0.00199969	0±0.008	1	0.011±0.008	0.502308	-0.007±0.007	0.698193	0.011±0.009	0.591924	-0.007±0.008	0.789848	-0.019±0.008	0.0796353	n.m.	n.m.	n.m.	n.m.	n.m.	n.m.	n.m.	n.m.	n.m.	n.m.	n.m.	n.m.	n.m.	n.m.	n.m.	n.m.	n.m.	n.m.	n.m.	n.m.
Q9NPR2	SEMA4B	SEMA4B	493	n.m.	0.007±0.003	0.00803844	n.m.	n.m.	0.19953	-0.001±0.005	0.899132	0.007±0.006	0.263683	0.008±0.007	0.212127	0.014±0.005	0.00256981	-0.008±0.008	0.766929	-0.009±0.008	0.699828	-0.014±0.007	0.13748	-0.001±0.009	0.999203	-0.007±0.008	0.831237	-0.005±0.008	0.90683	n.m.	n.m.	n.m.	n.m.	n.m.	n.m.	n.m.	n.m.	n.m.	n.m.	n.m.	n.m.	n.m.	n.m.	n.m.	n.m.	n.m.	n.m.	n.m.	n.m.
P04632	CAPNS1	CAPNS1	302	n.m.	-0.009±0.003	0.00809713	n.m.	n.m.	0.742794	-0.013±0.007	0.0411555	-0.013±0.008	0.105028	-0.004±0.009	0.630772	-0.006±0.005	0.229693	0±0.01	0.999967	-0.009±0.011	0.841237	-0.007±0.008	0.829487	-0.009±0.012	0.886363	-0.007±0.01	0.89852	0.002±0.01	0.9973	n.m.	n.m.	n.m.	n.m.	n.m.	n.m.	n.m.	n.m.	n.m.	n.m.	n.m.	n.m.	n.m.	n.m.	n.m.	n.m.	n.m.	n.m.	n.m.	n.m.
Q9UHF0	TAC3	TAC3	493	n.m.	0.007±0.002	0.00833264	n.m.	n.m.	0.0560673	-0.003±0.005	0.465869	0.005±0.006	0.334	0.009±0.005	0.0559182	0.013±0.004	0.0019989	-0.009±0.007	0.610162	-0.013±0.007	0.2265	-0.017±0.006	0.0387627	-0.004±0.007	0.95337	-0.008±0.007	0.671093	-0.004±0.006	0.926186	n.m.	n.m.	n.m.	n.m.	n.m.	n.m.	n.m.	n.m.	n.m.	n.m.	n.m.	n.m.	n.m.	n.m.	n.m.	n.m.	n.m.	n.m.	n.m.	n.m.
Q9P0K9	FRRS1L	FRRS1L	493	n.m.	0.007±0.003	0.00833705	n.m.	n.m.	0.0180828	-0.005±0.005	0.301173	0.004±0.006	0.476129	0.016±0.005	0.00204315	0.011±0.004	0.0129046	-0.009±0.008	0.613411	-0.021±0.007	0.0162004	-0.016±0.007	0.0718949	-0.012±0.008	0.43944	-0.006±0.007	0.811152	0.005±0.007	0.861234	n.m.	n.m.	n.m.	n.m.	n.m.	n.m.	n.m.	n.m.	n.m.	n.m.	n.m.	n.m.	n.m.	n.m.	n.m.	n.m.	n.m.	n.m.	n.m.	n.m.
P55283	CDH4	CDH4	493	n.m.	0.007±0.003	0.00833712	n.m.	n.m.	0.610822	0.002±0.005	0.641917	0.005±0.006	0.382877	0.01±0.006	0.0766821	0.011±0.005	0.0256993	-0.003±0.008	0.98224	-0.008±0.008	0.745365	-0.009±0.007	0.618743	-0.005±0.008	0.940608	-0.006±0.008	0.889946	-0.001±0.007	0.999494	n.m.	n.m.	n.m.	n.m.	n.m.	n.m.	n.m.	n.m.	n.m.	n.m.	n.m.	n.m.	n.m.	n.m.	n.m.	n.m.	n.m.	n.m.	n.m.	n.m.
Q92890	UFD1	UFD1	93	n.m.	0.017±0.006	0.00839369	n.m.	n.m.	0.303562	0.012±0.011	0.246323	0.033±0.012	0.00568538	0.002±0.013	0.885224	0.018±0.014	0.207	-0.021±0.015	0.537274	0.01±0.016	0.916507	-0.006±0.018	0.987127	0.031±0.017	0.257989	0.015±0.019	0.857853	-0.016±0.019	0.827385	n.m.	n.m.	n.m.	n.m.	n.m.	n.m.	n.m.	n.m.	n.m.	n.m.	n.m.	n.m.	n.m.	n.m.	n.m.	n.m.	n.m.	n.m.	n.m.	n.m.
Q9UQ52	CNTN6	CNTN6	493	n.m.	0.007±0.003	0.0085116	n.m.	n.m.	0.216361	0.005±0.005	0.290177	-0.002±0.006	0.70311	0.006±0.005	0.234523	0.013±0.004	0.003104	0.008±0.008	0.761778	-0.001±0.007	0.99898	-0.008±0.007	0.641728	-0.009±0.008	0.701957	-0.015±0.007	0.162179	-0.007±0.007	0.764237	n.m.	n.m.	n.m.	n.m.	n.m.	n.m.	n.m.	n.m.	n.m.	n.m.	n.m.	n.m.	n.m.	n.m.	n.m.	n.m.	n.m.	n.m.	n.m.	n.m.
P09622	DLD	DLD	493	n.m.	0.007±0.003	0.00856898	n.m.	n.m.	0.175295	0.004±0.005	0.415916	-0.002±0.006	0.759284	0.008±0.005	0.127741	0.014±0.005	0.00289399	0.006±0.008	0.867532	-0.004±0.007	0.940166	-0.01±0.007	0.478337	-0.01±0.008	0.575466	-0.015±0.007	0.145059	-0.005±0.007	0.865811	n.m.	n.m.	n.m.	n.m.	n.m.	n.m.	n.m.	n.m.	n.m.	n.m.	n.m.	n.m.	n.m.	n.m.	n.m.	n.m.	n.m.	n.m.	n.m.	n.m.
P00450	CP	CP	493	183	-0.007±0.003	0.00857113	-0.008±0.004	0.0409359	0.236015	-0.002±0.005	0.683532	-0.007±0.007	0.3068	-0.017±0.006	0.00366687	-0.006±0.004	0.209407	0.005±0.009	0.925915	0.015±0.008	0.182343	0.004±0.007	0.944991	0.01±0.009	0.691156	-0.002±0.008	0.997267	-0.012±0.007	0.38483	0.0259715	0.012±0.008	0.150072	-0.023±0.011	0.0303904	-0.008±0.007	0.220336	-0.016±0.007	0.0182087	0.035±0.013	0.0464772	0.02±0.01	0.230752	0.028±0.01	0.0433484	-0.015±0.012	0.634826	-0.007±0.012	0.939319	0.008±0.009
P00450	CP	CP	493	183	-0.007±0.003	0.00857113	-0.006±0.004	0.111557	0.236015	-0.002±0.005	0.683532	-0.007±0.007	0.3068	-0.017±0.006	0.00366687	-0.006±0.004	0.209407	0.005±0.009	0.925915	0.015±0.008	0.182343	0.004±0.007	0.944991	0.01±0.009	0.691156	-0.002±0.008	0.997267	-0.012±0.007	0.38483	0.0691296	0.012±0.008	0.153509	-0.019±0.01	0.0492183	-0.007±0.006	0.268729	-0.011±0.007	0.099506	0.031±0.013	0.0720671	0.018±0.01	0.267372	0.022±0.01	0.135842	-0.013±0.012	0.683678	-0.009±0.012	0.881415	0.004±0.009
Q9UF33	EPHA6	EPHA6	493	n.m.	0.007±0.003	0.00865184	n.m.	n.m.	0.0108374	0±0.005	0.992917	0±0.005	0.973972	0.004±0.006	0.4812	0.019±0.004	2.73158e-05	0±0.007	0.999998	-0.004±0.008	0.949034	-0.019±0.007	0.0238772	-0.004±0.008	0.947815	-0.019±0.007	0.0294134	-0.015±0.007	0.171087	n.m.	n.m.	n.m.	n.m.	n.m.	n.m.	n.m.	n.m.	n.m.	n.m.	n.m.	n.m.	n.m.	n.m.	n.m.	n.m.	n.m.	n.m.	n.m.	n.m.
Q13361	MFAP5	MFAP5	493	n.m.	-0.008±0.003	0.00865616	n.m.	n.m.	0.10206	-0.003±0.005	0.619638	0.001±0.006	0.917911	-0.012±0.006	0.0597339	-0.016±0.005	0.00171358	-0.003±0.008	0.976185	0.009±0.008	0.643426	0.013±0.007	0.230951	0.013±0.009	0.46171	0.017±0.008	0.139557	0.004±0.008	0.955229	n.m.	n.m.	n.m.	n.m.	n.m.	n.m.	n.m.	n.m.	n.m.	n.m.	n.m.	n.m.	n.m.	n.m.	n.m.	n.m.	n.m.	n.m.	n.m.	n.m.
Q9UKM7	MAN1B1	MAN1B1	493	n.m.	0.007±0.003	0.00867669	n.m.	n.m.	0.0613659	0.002±0.005	0.597979	0.001±0.005	0.867639	0.021±0.006	0.000643536	0.007±0.004	0.13486	0.002±0.007	0.996102	-0.018±0.008	0.0815929	-0.004±0.006	0.92458	-0.02±0.008	0.0675431	-0.006±0.007	0.8453	0.014±0.007	0.225862	n.m.	n.m.	n.m.	n.m.	n.m.	n.m.	n.m.	n.m.	n.m.	n.m.	n.m.	n.m.	n.m.	n.m.	n.m.	n.m.	n.m.	n.m.	n.m.	n.m.
P78333	GPC5	GPC5	493	n.m.	0.007±0.003	0.00867705	n.m.	n.m.	0.0530695	0.005±0.005	0.25761	0.006±0.006	0.366751	-0.006±0.007	0.372221	0.017±0.005	0.000587224	0±0.008	0.999919	0.012±0.009	0.52124	-0.011±0.007	0.327311	0.012±0.01	0.57983	-0.011±0.008	0.517407	-0.023±0.009	0.0380147	n.m.	n.m.	n.m.	n.m.	n.m.	n.m.	n.m.	n.m.	n.m.	n.m.	n.m.	n.m.	n.m.	n.m.	n.m.	n.m.	n.m.	n.m.	n.m.	n.m.
P22748	CA4	CA4	493	n.m.	0.007±0.003	0.00876517	n.m.	n.m.	0.204212	0.001±0.005	0.792475	0.004±0.007	0.568377	0.017±0.006	0.00309562	0.007±0.005	0.119933	-0.003±0.009	0.987954	-0.016±0.008	0.157708	-0.006±0.007	0.803665	-0.013±0.009	0.49348	-0.003±0.009	0.981346	0.01±0.008	0.569159	n.m.	n.m.	n.m.	n.m.	n.m.	n.m.	n.m.	n.m.	n.m.	n.m.	n.m.	n.m.	n.m.	n.m.	n.m.	n.m.	n.m.	n.m.	n.m.	n.m.
O43291	SPINT2	SPINT2	493	n.m.	0.007±0.003	0.00883815	n.m.	n.m.	0.443465	0.003±0.005	0.572233	0.002±0.005	0.680365	0.013±0.005	0.0108538	0.007±0.005	0.100226	0.001±0.007	0.999711	-0.01±0.007	0.528028	-0.005±0.007	0.912388	-0.01±0.007	0.484295	-0.005±0.007	0.881531	0.005±0.007	0.866186	n.m.	n.m.	n.m.	n.m.	n.m.	n.m.	n.m.	n.m.	n.m.	n.m.	n.m.	n.m.	n.m.	n.m.	n.m.	n.m.	n.m.	n.m.	n.m.	n.m.
P34932	HSPA4	HSPA4	493	n.m.	0.007±0.003	0.00885386	n.m.	n.m.	0.445399	0.003±0.005	0.575364	0.001±0.007	0.935081	0.006±0.005	0.296041	0.011±0.004	0.00451239	0.002±0.009	0.992313	-0.003±0.008	0.983933	-0.008±0.007	0.589809	-0.005±0.009	0.935897	-0.011±0.008	0.52193	-0.006±0.007	0.83639	n.m.	n.m.	n.m.	n.m.	n.m.	n.m.	n.m.	n.m.	n.m.	n.m.	n.m.	n.m.	n.m.	n.m.	n.m.	n.m.	n.m.	n.m.	n.m.	n.m.
Q14515	SPARCL1	SPARCL1	493	183	0.007±0.003	0.00903222	0.006±0.003	0.078449	0.460002	0±0.005	0.949133	0.007±0.005	0.146886	0.012±0.006	0.0586106	0.008±0.004	0.0459635	-0.007±0.007	0.739438	-0.011±0.008	0.469465	-0.008±0.006	0.578161	-0.004±0.008	0.951982	-0.001±0.007	0.998493	0.003±0.007	0.974905	0.628273	0.001±0.008	0.920329	0.004±0.009	0.682338	0.005±0.005	0.333339	0.013±0.007	0.0516794	-0.003±0.012	0.995569	-0.004±0.01	0.979745	-0.012±0.011	0.646628	-0.001±0.01	0.999733	-0.01±0.011	0.820068	-0.009±0.008
Q14515	SPARCL1	SPARCL1	493	183	0.007±0.003	0.00903222	0.004±0.003	0.212913	0.460002	0±0.005	0.949133	0.007±0.005	0.146886	0.012±0.006	0.0586106	0.008±0.004	0.0459635	-0.007±0.007	0.739438	-0.011±0.008	0.469465	-0.008±0.006	0.578161	-0.004±0.008	0.951982	-0.001±0.007	0.998493	0.003±0.007	0.974905	0.682168	0.006±0.008	0.448662	0±0.009	0.983359	0.001±0.005	0.833459	0.01±0.006	0.118716	0.006±0.012	0.960391	0.005±0.01	0.94903	-0.004±0.01	0.986172	-0.001±0.01	0.999798	-0.01±0.011	0.814713	-0.009±0.008
Q14515	SPARCL1	SPARCL1	493	183	0.007±0.003	0.00903222	0.003±0.004	0.480949	0.460002	0±0.005	0.949133	0.007±0.005	0.146886	0.012±0.006	0.0586106	0.008±0.004	0.0459635	-0.007±0.007	0.739438	-0.011±0.008	0.469465	-0.008±0.006	0.578161	-0.004±0.008	0.951982	-0.001±0.007	0.998493	0.003±0.007	0.974905	0.847641	0.009±0.008	0.293102	-0.002±0.011	0.848899	0.001±0.006	0.847462	0.002±0.007	0.745676	0.011±0.014	0.856863	0.008±0.01	0.871321	0.007±0.011	0.931622	-0.003±0.012	0.993946	-0.004±0.013	0.986464	-0.001±0.009
Q9Y5I4	PCDHAC2	PCDHAC2	493	n.m.	0.007±0.003	0.0090575	n.m.	n.m.	0.279656	0.003±0.005	0.516672	-0.001±0.006	0.85765	0.008±0.005	0.115353	0.012±0.004	0.00559523	0.004±0.008	0.942961	-0.005±0.007	0.888529	-0.008±0.006	0.563322	-0.009±0.008	0.62156	-0.013±0.007	0.2766	-0.003±0.007	0.965937	n.m.	n.m.	n.m.	n.m.	n.m.	n.m.	n.m.	n.m.	n.m.	n.m.	n.m.	n.m.	n.m.	n.m.	n.m.	n.m.	n.m.	n.m.	n.m.	n.m.
Q5VY43	PEAR1	PEAR1	356	n.m.	0.009±0.003	0.00906133	n.m.	n.m.	0.894155	0.006±0.006	0.29643	0.007±0.01	0.502334	0.007±0.008	0.394073	0.012±0.005	0.0244771	-0.001±0.012	0.999947	-0.001±0.01	0.999888	-0.006±0.008	0.893301	0±0.013	1	-0.005±0.012	0.972448	-0.005±0.01	0.957245	n.m.	n.m.	n.m.	n.m.	n.m.	n.m.	n.m.	n.m.	n.m.	n.m.	n.m.	n.m.	n.m.	n.m.	n.m.	n.m.	n.m.	n.m.	n.m.	n.m.
Q8NFY4	SEMA6D	SEMA6D	493	n.m.	0.007±0.003	0.00915242	n.m.	n.m.	0.303043	0.001±0.005	0.826924	0.002±0.006	0.750472	0.011±0.006	0.0877522	0.012±0.004	0.00619885	-0.001±0.008	0.999444	-0.01±0.008	0.611626	-0.01±0.006	0.361935	-0.009±0.009	0.743416	-0.01±0.007	0.572534	-0.001±0.008	0.999858	n.m.	n.m.	n.m.	n.m.	n.m.	n.m.	n.m.	n.m.	n.m.	n.m.	n.m.	n.m.	n.m.	n.m.	n.m.	n.m.	n.m.	n.m.	n.m.	n.m.
Q6NUJ2	C11orf87	C11orf87	482	n.m.	0.007±0.003	0.00937933	n.m.	n.m.	0.0875775	-0.001±0.005	0.795386	0.005±0.006	0.369184	0.018±0.007	0.0111141	0.012±0.005	0.01174	-0.006±0.007	0.824528	-0.019±0.008	0.112802	-0.014±0.007	0.195276	-0.013±0.009	0.488694	-0.007±0.007	0.753899	0.005±0.008	0.92672	n.m.	n.m.	n.m.	n.m.	n.m.	n.m.	n.m.	n.m.	n.m.	n.m.	n.m.	n.m.	n.m.	n.m.	n.m.	n.m.	n.m.	n.m.	n.m.	n.m.
P48740	MASP1	MASP1	493	n.m.	-0.007±0.003	0.00948007	n.m.	n.m.	0.0749277	0.001±0.005	0.812969	-0.001±0.005	0.793606	-0.014±0.006	0.0226448	-0.013±0.005	0.00368513	0.003±0.007	0.984716	0.015±0.008	0.230785	0.014±0.007	0.145454	0.012±0.008	0.391473	0.012±0.007	0.293372	0±0.008	0.999946	n.m.	n.m.	n.m.	n.m.	n.m.	n.m.	n.m.	n.m.	n.m.	n.m.	n.m.	n.m.	n.m.	n.m.	n.m.	n.m.	n.m.	n.m.	n.m.	n.m.
Q14596	NBR1	NBR1	417	n.m.	0.007±0.003	0.00948493	n.m.	n.m.	0.0477349	0.008±0.006	0.17679	0±0.006	0.936672	0.023±0.006	0.00041572	0.003±0.004	0.51653	0.007±0.008	0.821893	-0.015±0.008	0.301983	0.005±0.007	0.907137	-0.022±0.009	0.0604909	-0.002±0.008	0.988865	0.02±0.008	0.0558058	n.m.	n.m.	n.m.	n.m.	n.m.	n.m.	n.m.	n.m.	n.m.	n.m.	n.m.	n.m.	n.m.	n.m.	n.m.	n.m.	n.m.	n.m.	n.m.	n.m.
Q9NZ53	PODXL2	PODXL2	485	n.m.	0.007±0.003	0.00952634	n.m.	n.m.	0.316671	0.002±0.005	0.602028	0.003±0.006	0.614108	0.015±0.006	0.00828986	0.009±0.005	0.0923435	-0.001±0.008	0.999722	-0.013±0.007	0.312139	-0.007±0.007	0.783366	-0.012±0.009	0.487532	-0.006±0.008	0.887736	0.006±0.008	0.870099	n.m.	n.m.	n.m.	n.m.	n.m.	n.m.	n.m.	n.m.	n.m.	n.m.	n.m.	n.m.	n.m.	n.m.	n.m.	n.m.	n.m.	n.m.	n.m.	n.m.
P40925	MDH1	MDH1	493	n.m.	0.006±0.002	0.0096006	n.m.	n.m.	0.192686	0±0.005	0.958363	0.001±0.005	0.868538	0.009±0.005	0.0594	0.011±0.004	0.00487841	-0.001±0.007	0.998572	-0.009±0.007	0.525098	-0.012±0.006	0.256488	-0.008±0.007	0.66532	-0.01±0.007	0.403541	-0.002±0.006	0.985307	n.m.	n.m.	n.m.	n.m.	n.m.	n.m.	n.m.	n.m.	n.m.	n.m.	n.m.	n.m.	n.m.	n.m.	n.m.	n.m.	n.m.	n.m.	n.m.	n.m.
Q13634	CDH18	CDH18	471	n.m.	0.007±0.003	0.00966223	n.m.	n.m.	0.247953	0.001±0.005	0.842019	0.005±0.005	0.340907	0.015±0.005	0.00421599	0.006±0.005	0.195807	-0.004±0.007	0.954517	-0.014±0.007	0.202429	-0.005±0.007	0.887806	-0.011±0.007	0.444786	-0.001±0.007	0.997554	0.01±0.007	0.535673	n.m.	n.m.	n.m.	n.m.	n.m.	n.m.	n.m.	n.m.	n.m.	n.m.	n.m.	n.m.	n.m.	n.m.	n.m.	n.m.	n.m.	n.m.	n.m.	n.m.
Q641Q3	METRNL	METRNL	493	n.m.	-0.007±0.003	0.00980682	n.m.	n.m.	0.10488	-0.001±0.005	0.892542	0.002±0.007	0.821133	-0.012±0.006	0.0396933	-0.013±0.005	0.00350892	-0.002±0.008	0.993438	0.012±0.008	0.415475	0.013±0.007	0.218184	0.014±0.009	0.4004	0.015±0.008	0.257598	0.001±0.007	0.999415	n.m.	n.m.	n.m.	n.m.	n.m.	n.m.	n.m.	n.m.	n.m.	n.m.	n.m.	n.m.	n.m.	n.m.	n.m.	n.m.	n.m.	n.m.	n.m.	n.m.
O00299	CLIC1	CLIC1	493	n.m.	-0.007±0.003	0.00982625	n.m.	n.m.	0.639899	-0.001±0.005	0.857837	-0.009±0.007	0.194149	-0.009±0.006	0.11852	-0.008±0.004	0.0397453	0.009±0.009	0.772367	0.008±0.008	0.72602	0.007±0.007	0.681788	-0.001±0.009	0.99993	-0.001±0.008	0.998746	-0.001±0.007	0.999593	n.m.	n.m.	n.m.	n.m.	n.m.	n.m.	n.m.	n.m.	n.m.	n.m.	n.m.	n.m.	n.m.	n.m.	n.m.	n.m.	n.m.	n.m.	n.m.	n.m.
P06703	S100A6	S100A6	493	n.m.	-0.008±0.003	0.00987111	n.m.	n.m.	0.73131	-0.006±0.006	0.2976	-0.015±0.008	0.0410986	-0.009±0.008	0.228507	-0.006±0.005	0.222607	0.01±0.009	0.730409	0.003±0.009	0.984112	0±0.007	0.999956	-0.006±0.011	0.936295	-0.009±0.009	0.736941	-0.003±0.009	0.987958	n.m.	n.m.	n.m.	n.m.	n.m.	n.m.	n.m.	n.m.	n.m.	n.m.	n.m.	n.m.	n.m.	n.m.	n.m.	n.m.	n.m.	n.m.	n.m.	n.m.
Q9P273	TENM3	TENM3	468	n.m.	0.007±0.003	0.00994929	n.m.	n.m.	0.165988	0.001±0.005	0.799114	0.003±0.006	0.560276	0.017±0.007	0.00881851	0.012±0.006	0.0315957	-0.002±0.007	0.993086	-0.016±0.008	0.207803	-0.011±0.007	0.460006	-0.014±0.009	0.363489	-0.009±0.008	0.672571	0.005±0.009	0.930967	n.m.	n.m.	n.m.	n.m.	n.m.	n.m.	n.m.	n.m.	n.m.	n.m.	n.m.	n.m.	n.m.	n.m.	n.m.	n.m.	n.m.	n.m.	n.m.	n.m.
Q5T848	GPR158	GPR158	493	n.m.	0.007±0.003	0.00995231	n.m.	n.m.	0.421469	0.003±0.005	0.519842	0.004±0.007	0.548434	0.015±0.005	0.00750021	0.005±0.004	0.208085	-0.001±0.009	0.999402	-0.012±0.007	0.407357	-0.002±0.007	0.987224	-0.011±0.009	0.639752	-0.001±0.008	0.998964	0.009±0.007	0.545308	n.m.	n.m.	n.m.	n.m.	n.m.	n.m.	n.m.	n.m.	n.m.	n.m.	n.m.	n.m.	n.m.	n.m.	n.m.	n.m.	n.m.	n.m.	n.m.	n.m.
P13498	CYBA	CYBA	91	n.m.	-0.018±0.007	0.00995562	n.m.	n.m.	0.361992	-0.026±0.012	0.0396337	0.017±0.023	0.464894	-0.012±0.013	0.381289	-0.024±0.012	0.0423419	-0.043±0.026	0.369782	-0.014±0.018	0.8678	-0.002±0.017	0.999526	0.029±0.027	0.704857	0.041±0.025	0.379107	0.012±0.018	0.902315	n.m.	n.m.	n.m.	n.m.	n.m.	n.m.	n.m.	n.m.	n.m.	n.m.	n.m.	n.m.	n.m.	n.m.	n.m.	n.m.	n.m.	n.m.	n.m.	n.m.
Q8IYJ0	PIANP	PIANP	493	n.m.	0.007±0.003	0.00995807	n.m.	n.m.	0.0982388	-0.001±0.005	0.770233	0.007±0.006	0.189644	0.018±0.006	0.00336968	0.008±0.005	0.0954134	-0.009±0.007	0.631488	-0.019±0.008	0.0608533	-0.009±0.007	0.527182	-0.011±0.008	0.571065	0±0.007	0.999992	0.01±0.008	0.513725	n.m.	n.m.	n.m.	n.m.	n.m.	n.m.	n.m.	n.m.	n.m.	n.m.	n.m.	n.m.	n.m.	n.m.	n.m.	n.m.	n.m.	n.m.	n.m.	n.m.
P01258	CALCA	CALCA	493	197	-0.007±0.003	0.01001	0±0.003	0.919025	0.00808805	0±0.005	0.988548	0±0.006	0.945898	-0.006±0.006	0.285498	-0.024±0.006	3.32234e-05	0±0.008	0.999969	0.006±0.007	0.851738	0.024±0.008	0.00846693	0.006±0.008	0.903093	0.024±0.008	0.0236357	0.018±0.008	0.11832	0.740278	-0.007±0.008	0.402577	0.001±0.008	0.898539	0±0.005	0.986786	0.004±0.006	0.462522	-0.008±0.011	0.907928	-0.007±0.009	0.892885	-0.011±0.01	0.681123	0.001±0.01	0.999655	-0.003±0.01	0.987338	-0.004±0.008
P40189	IL6ST	IL6ST	493	n.m.	0.007±0.003	0.0101561	n.m.	n.m.	0.0960752	-0.002±0.005	0.65289	0.005±0.006	0.441182	0.013±0.006	0.0463482	0.014±0.005	0.00349728	-0.007±0.008	0.813656	-0.015±0.008	0.261025	-0.017±0.007	0.0910634	-0.008±0.009	0.803146	-0.01±0.008	0.602112	-0.002±0.008	0.996442	n.m.	n.m.	n.m.	n.m.	n.m.	n.m.	n.m.	n.m.	n.m.	n.m.	n.m.	n.m.	n.m.	n.m.	n.m.	n.m.	n.m.	n.m.	n.m.	n.m.
P05026	ATP1B1	ATP1B1	493	n.m.	0.007±0.003	0.0101992	n.m.	n.m.	0.390524	0.003±0.005	0.555861	0.003±0.005	0.5194	0.015±0.006	0.0143407	0.008±0.004	0.0781279	0±0.007	0.999912	-0.013±0.008	0.396826	-0.005±0.007	0.882736	-0.012±0.008	0.449353	-0.004±0.007	0.914456	0.008±0.008	0.754464	n.m.	n.m.	n.m.	n.m.	n.m.	n.m.	n.m.	n.m.	n.m.	n.m.	n.m.	n.m.	n.m.	n.m.	n.m.	n.m.	n.m.	n.m.	n.m.	n.m.
P16144	ITGB4	ITGB4	451	n.m.	-0.007±0.003	0.0102414	n.m.	n.m.	0.163981	-0.005±0.006	0.455038	-0.001±0.005	0.863425	-0.001±0.007	0.927309	-0.013±0.004	0.000868171	-0.004±0.008	0.96321	-0.004±0.009	0.974804	0.009±0.007	0.626042	0±0.008	0.999996	0.012±0.006	0.187096	0.013±0.008	0.397774	n.m.	n.m.	n.m.	n.m.	n.m.	n.m.	n.m.	n.m.	n.m.	n.m.	n.m.	n.m.	n.m.	n.m.	n.m.	n.m.	n.m.	n.m.	n.m.	n.m.
A6BM72	MEGF11	MEGF11	456	n.m.	0.006±0.003	0.0102686	n.m.	n.m.	0.0957395	-0.002±0.005	0.625254	0.004±0.005	0.438814	0.011±0.006	0.0759707	0.013±0.004	0.00265633	-0.006±0.007	0.804051	-0.013±0.008	0.319468	-0.015±0.007	0.0848579	-0.007±0.008	0.813759	-0.009±0.007	0.530061	-0.002±0.008	0.993698	n.m.	n.m.	n.m.	n.m.	n.m.	n.m.	n.m.	n.m.	n.m.	n.m.	n.m.	n.m.	n.m.	n.m.	n.m.	n.m.	n.m.	n.m.	n.m.	n.m.
Q92935	EXTL1	EXTL1	299	n.m.	0.009±0.003	0.010275	n.m.	n.m.	0.356651	0.001±0.006	0.900016	0.02±0.009	0.0251829	0.01±0.007	0.144068	0.01±0.006	0.0760697	-0.019±0.011	0.296257	-0.01±0.009	0.73836	-0.009±0.008	0.704097	0.01±0.011	0.828006	0.01±0.01	0.749511	0.001±0.009	0.999894	n.m.	n.m.	n.m.	n.m.	n.m.	n.m.	n.m.	n.m.	n.m.	n.m.	n.m.	n.m.	n.m.	n.m.	n.m.	n.m.	n.m.	n.m.	n.m.	n.m.
P39059	COL15A1	COL15A1	493	n.m.	-0.008±0.003	0.0103455	n.m.	n.m.	0.00468525	-0.003±0.005	0.545382	0.006±0.006	0.316882	-0.012±0.008	0.142333	-0.022±0.005	6.04036e-05	-0.009±0.008	0.64428	0.009±0.01	0.763671	0.019±0.007	0.0414666	0.018±0.01	0.285929	0.028±0.008	0.00399019	0.01±0.01	0.760491	n.m.	n.m.	n.m.	n.m.	n.m.	n.m.	n.m.	n.m.	n.m.	n.m.	n.m.	n.m.	n.m.	n.m.	n.m.	n.m.	n.m.	n.m.	n.m.	n.m.
Q15056	EIF4H	EIF4H	227	n.m.	-0.009±0.004	0.0104441	n.m.	n.m.	0.128884	-0.008±0.007	0.254425	-0.024±0.009	0.00604213	-0.013±0.007	0.0670287	0.001±0.007	0.8347	0.016±0.011	0.511501	0.004±0.01	0.974708	-0.01±0.01	0.758942	-0.012±0.011	0.733508	-0.026±0.011	0.0952939	-0.014±0.01	0.459526	n.m.	n.m.	n.m.	n.m.	n.m.	n.m.	n.m.	n.m.	n.m.	n.m.	n.m.	n.m.	n.m.	n.m.	n.m.	n.m.	n.m.	n.m.	n.m.	n.m.
Q7L0J3	SV2A	SV2A	347	n.m.	0.008±0.003	0.0104776	n.m.	n.m.	0.107962	-0.003±0.006	0.616098	0.008±0.006	0.205828	0.005±0.007	0.450697	0.016±0.005	0.00132839	-0.011±0.008	0.576341	-0.008±0.009	0.807051	-0.018±0.008	0.0706292	0.002±0.009	0.993691	-0.008±0.008	0.751892	-0.01±0.009	0.631359	n.m.	n.m.	n.m.	n.m.	n.m.	n.m.	n.m.	n.m.	n.m.	n.m.	n.m.	n.m.	n.m.	n.m.	n.m.	n.m.	n.m.	n.m.	n.m.	n.m.
P12109	COL6A1	COL6A1	493	n.m.	0.007±0.003	0.0106073	n.m.	n.m.	0.535286	0.007±0.005	0.13845	0.001±0.006	0.915893	0.005±0.005	0.366597	0.011±0.004	0.0152079	0.007±0.007	0.791768	0.003±0.007	0.983427	-0.003±0.007	0.962862	-0.004±0.008	0.947666	-0.01±0.007	0.48616	-0.006±0.007	0.826326	n.m.	n.m.	n.m.	n.m.	n.m.	n.m.	n.m.	n.m.	n.m.	n.m.	n.m.	n.m.	n.m.	n.m.	n.m.	n.m.	n.m.	n.m.	n.m.	n.m.
O95633	FSTL3	FSTL3	493	n.m.	-0.008±0.003	0.0106238	n.m.	n.m.	0.000369233	0.007±0.005	0.161459	-0.005±0.007	0.514437	-0.005±0.007	0.481821	-0.023±0.005	2.78801e-06	0.012±0.009	0.515046	0.012±0.009	0.491703	0.03±0.007	0.000136407	0±0.01	0.999974	0.018±0.008	0.130138	0.018±0.009	0.151996	n.m.	n.m.	n.m.	n.m.	n.m.	n.m.	n.m.	n.m.	n.m.	n.m.	n.m.	n.m.	n.m.	n.m.	n.m.	n.m.	n.m.	n.m.	n.m.	n.m.
P55786	NPEPPS	NPEPPS	493	n.m.	0.006±0.002	0.0106705	n.m.	n.m.	0.175591	0±0.005	0.964279	0.001±0.005	0.848824	0.008±0.005	0.0877418	0.012±0.004	0.00318061	-0.001±0.007	0.999564	-0.008±0.007	0.630969	-0.012±0.006	0.232652	-0.007±0.007	0.714632	-0.011±0.006	0.309062	-0.004±0.006	0.933674	n.m.	n.m.	n.m.	n.m.	n.m.	n.m.	n.m.	n.m.	n.m.	n.m.	n.m.	n.m.	n.m.	n.m.	n.m.	n.m.	n.m.	n.m.	n.m.	n.m.
O60888	CUTA	CUTA	493	183	0.007±0.003	0.0108323	0±0.003	0.956988	0.281887	0.005±0.005	0.330302	0.007±0.005	0.188648	0.018±0.007	0.00716009	0.003±0.004	0.47535	-0.002±0.007	0.988796	-0.013±0.008	0.396623	0.002±0.006	0.989804	-0.011±0.009	0.598653	0.004±0.007	0.920379	0.015±0.008	0.221539	0.994196	0.001±0.008	0.923597	0.002±0.006	0.809248	0±0.004	0.907403	0±0.006	0.975318	-0.001±0.01	0.999892	0.001±0.009	0.999132	0.001±0.01	0.999905	0.002±0.007	0.993133	0.001±0.008	0.998448	-0.001±0.007
P61278	SST	SST	493	n.m.	0.007±0.003	0.0108381	n.m.	n.m.	0.398795	0.003±0.005	0.608632	0.006±0.006	0.309884	0.002±0.006	0.707949	0.012±0.004	0.00475017	-0.004±0.008	0.961983	0±0.008	0.999983	-0.01±0.007	0.439291	0.004±0.009	0.962917	-0.006±0.008	0.861271	-0.01±0.007	0.516613	n.m.	n.m.	n.m.	n.m.	n.m.	n.m.	n.m.	n.m.	n.m.	n.m.	n.m.	n.m.	n.m.	n.m.	n.m.	n.m.	n.m.	n.m.	n.m.	n.m.
Q14114	LRP8	LRP8	493	n.m.	0.007±0.003	0.0108982	n.m.	n.m.	0.0772907	-0.002±0.005	0.761142	0.003±0.007	0.627457	0.011±0.006	0.0620706	0.016±0.005	0.00217736	-0.005±0.008	0.938322	-0.012±0.007	0.368607	-0.018±0.007	0.0644015	-0.007±0.009	0.842896	-0.013±0.009	0.4426	-0.006±0.008	0.892243	n.m.	n.m.	n.m.	n.m.	n.m.	n.m.	n.m.	n.m.	n.m.	n.m.	n.m.	n.m.	n.m.	n.m.	n.m.	n.m.	n.m.	n.m.	n.m.	n.m.
O43529	CHST10	CHST10	493	n.m.	0.006±0.003	0.0109343	n.m.	n.m.	0.357566	0.006±0.005	0.243962	0.004±0.005	0.473801	0.001±0.005	0.922589	0.012±0.004	0.00496872	0.002±0.007	0.991317	0.006±0.007	0.877525	-0.006±0.007	0.817039	0.003±0.008	0.970068	-0.008±0.007	0.637636	-0.011±0.007	0.323997	n.m.	n.m.	n.m.	n.m.	n.m.	n.m.	n.m.	n.m.	n.m.	n.m.	n.m.	n.m.	n.m.	n.m.	n.m.	n.m.	n.m.	n.m.	n.m.	n.m.
Q96S65	CSRNP1	CSRNP1	493	n.m.	0.006±0.003	0.0109449	n.m.	n.m.	0.0645444	-0.002±0.005	0.693307	0±0.005	0.941387	0.011±0.005	0.024483	0.013±0.005	0.0035264	-0.002±0.007	0.987676	-0.013±0.007	0.248392	-0.015±0.007	0.107128	-0.011±0.007	0.452181	-0.013±0.007	0.249678	-0.002±0.007	0.987606	n.m.	n.m.	n.m.	n.m.	n.m.	n.m.	n.m.	n.m.	n.m.	n.m.	n.m.	n.m.	n.m.	n.m.	n.m.	n.m.	n.m.	n.m.	n.m.	n.m.
P17600	SYN1	SYN1	493	n.m.	0.006±0.002	0.0111475	n.m.	n.m.	0.170381	-0.002±0.005	0.744093	0.002±0.005	0.714621	0.007±0.005	0.135005	0.011±0.004	0.00267646	-0.004±0.007	0.960318	-0.009±0.007	0.588439	-0.013±0.006	0.160328	-0.005±0.007	0.885398	-0.009±0.006	0.458352	-0.004±0.006	0.891296	n.m.	n.m.	n.m.	n.m.	n.m.	n.m.	n.m.	n.m.	n.m.	n.m.	n.m.	n.m.	n.m.	n.m.	n.m.	n.m.	n.m.	n.m.	n.m.	n.m.
P01019	AGT	AGT	493	n.m.	0.007±0.003	0.0111649	n.m.	n.m.	0.502851	0.004±0.005	0.443523	0.006±0.006	0.324895	0.003±0.007	0.695066	0.013±0.005	0.00763727	-0.002±0.008	0.989715	0.001±0.008	0.999446	-0.009±0.007	0.533925	0.003±0.009	0.983379	-0.007±0.008	0.827142	-0.01±0.008	0.625074	n.m.	n.m.	n.m.	n.m.	n.m.	n.m.	n.m.	n.m.	n.m.	n.m.	n.m.	n.m.	n.m.	n.m.	n.m.	n.m.	n.m.	n.m.	n.m.	n.m.
Q9ULV1	FZD4	FZD4	74	n.m.	0.021±0.008	0.0112267	n.m.	n.m.	0.668978	0.01±0.014	0.459881	0.017±0.018	0.347259	0.045±0.033	0.17893	0.029±0.013	0.0271957	-0.007±0.023	0.990217	-0.035±0.036	0.766936	-0.019±0.018	0.747431	-0.028±0.038	0.88187	-0.012±0.022	0.954685	0.016±0.035	0.967004	n.m.	n.m.	n.m.	n.m.	n.m.	n.m.	n.m.	n.m.	n.m.	n.m.	n.m.	n.m.	n.m.	n.m.	n.m.	n.m.	n.m.	n.m.	n.m.	n.m.
P00492	HPRT1	HPRT1	493	n.m.	0.006±0.002	0.0115368	n.m.	n.m.	0.296112	0.005±0.005	0.381133	-0.002±0.005	0.689651	0.006±0.005	0.210068	0.01±0.004	0.00555897	0.007±0.007	0.796554	-0.002±0.007	0.996381	-0.005±0.006	0.839891	-0.008±0.007	0.653891	-0.012±0.006	0.224815	-0.004±0.006	0.928005	n.m.	n.m.	n.m.	n.m.	n.m.	n.m.	n.m.	n.m.	n.m.	n.m.	n.m.	n.m.	n.m.	n.m.	n.m.	n.m.	n.m.	n.m.	n.m.	n.m.
Q9UJ99	CDH22	CDH22	493	n.m.	0.007±0.003	0.0115788	n.m.	n.m.	0.480805	0.005±0.005	0.295733	0±0.006	0.980267	0.012±0.005	0.0191377	0.007±0.005	0.14026	0.005±0.008	0.906172	-0.007±0.007	0.761666	-0.002±0.007	0.993337	-0.012±0.008	0.415499	-0.007±0.008	0.793316	0.005±0.007	0.884957	n.m.	n.m.	n.m.	n.m.	n.m.	n.m.	n.m.	n.m.	n.m.	n.m.	n.m.	n.m.	n.m.	n.m.	n.m.	n.m.	n.m.	n.m.	n.m.	n.m.
Q13557	CAMK2D	CAMK2D	468	n.m.	0.007±0.003	0.0116836	n.m.	n.m.	0.494408	0.003±0.005	0.491315	0.001±0.007	0.854622	0.011±0.006	0.0772965	0.011±0.005	0.0234905	0.002±0.008	0.993055	-0.007±0.008	0.792056	-0.008±0.007	0.681214	-0.009±0.009	0.713665	-0.01±0.008	0.614812	-0.001±0.008	0.999857	n.m.	n.m.	n.m.	n.m.	n.m.	n.m.	n.m.	n.m.	n.m.	n.m.	n.m.	n.m.	n.m.	n.m.	n.m.	n.m.	n.m.	n.m.	n.m.	n.m.
P60709	ACTB	ACTB	493	n.m.	-0.006±0.002	0.0118217	n.m.	n.m.	0.352643	-0.01±0.005	0.0798353	-0.011±0.007	0.107068	-0.001±0.004	0.846421	-0.009±0.005	0.0480126	0.001±0.009	0.998886	-0.009±0.007	0.547756	0±0.007	0.999956	-0.01±0.008	0.55943	-0.002±0.008	0.997267	0.008±0.006	0.504854	n.m.	n.m.	n.m.	n.m.	n.m.	n.m.	n.m.	n.m.	n.m.	n.m.	n.m.	n.m.	n.m.	n.m.	n.m.	n.m.	n.m.	n.m.	n.m.	n.m.
P34949	MPI	MPI	414	n.m.	0.008±0.003	0.0118237	n.m.	n.m.	0.374172	0.006±0.006	0.265731	-0.002±0.007	0.796005	0.012±0.007	0.110852	0.012±0.005	0.0172718	0.008±0.009	0.79838	-0.006±0.009	0.931438	-0.006±0.008	0.867111	-0.014±0.01	0.526257	-0.014±0.008	0.353348	0±0.009	0.999993	n.m.	n.m.	n.m.	n.m.	n.m.	n.m.	n.m.	n.m.	n.m.	n.m.	n.m.	n.m.	n.m.	n.m.	n.m.	n.m.	n.m.	n.m.	n.m.	n.m.
P21980	TGM2	TGM2	409	n.m.	-0.008±0.003	0.0118631	n.m.	n.m.	0.885057	-0.006±0.006	0.301861	-0.014±0.008	0.0719628	-0.007±0.008	0.380917	-0.008±0.005	0.131518	0.007±0.01	0.87405	0±0.01	0.99996	0.002±0.008	0.996127	-0.007±0.011	0.920791	-0.006±0.009	0.932654	0.001±0.009	0.99897	n.m.	n.m.	n.m.	n.m.	n.m.	n.m.	n.m.	n.m.	n.m.	n.m.	n.m.	n.m.	n.m.	n.m.	n.m.	n.m.	n.m.	n.m.	n.m.	n.m.
P0C6S8	LINGO3	LINGO3	493	n.m.	0.007±0.003	0.0118885	n.m.	n.m.	0.129157	0.009±0.005	0.0552865	-0.006±0.006	0.322962	0.007±0.007	0.335982	0.011±0.004	0.0117373	0.015±0.008	0.20678	0.003±0.008	0.990065	-0.002±0.007	0.987331	-0.013±0.009	0.514631	-0.017±0.008	0.0993392	-0.005±0.008	0.939321	n.m.	n.m.	n.m.	n.m.	n.m.	n.m.	n.m.	n.m.	n.m.	n.m.	n.m.	n.m.	n.m.	n.m.	n.m.	n.m.	n.m.	n.m.	n.m.	n.m.
P00441	SOD1	SOD1	493	183	0.006±0.003	0.0119049	0.004±0.003	0.164254	0.0722565	-0.002±0.005	0.723709	0.001±0.005	0.87448	0.011±0.006	0.0613614	0.014±0.004	0.00187668	-0.003±0.007	0.984111	-0.012±0.008	0.357102	-0.015±0.007	0.0949238	-0.01±0.008	0.594107	-0.013±0.007	0.255114	-0.003±0.007	0.977103	0.790964	0.007±0.008	0.418162	0.004±0.007	0.522811	0.001±0.004	0.870377	0.007±0.005	0.171101	0.002±0.011	0.995906	0.006±0.009	0.91848	0±0.01	0.999993	0.004±0.008	0.968321	-0.003±0.008	0.988587	-0.006±0.007
P00441	SOD1	SOD1	493	183	0.006±0.003	0.0119049	0.003±0.003	0.317687	0.0722565	-0.002±0.005	0.723709	0.001±0.005	0.87448	0.011±0.006	0.0613614	0.014±0.004	0.00187668	-0.003±0.007	0.984111	-0.012±0.008	0.357102	-0.015±0.007	0.0949238	-0.01±0.008	0.594107	-0.013±0.007	0.255114	-0.003±0.007	0.977103	0.918145	0.004±0.008	0.606678	0.002±0.008	0.842989	0.001±0.006	0.801003	0.007±0.007	0.287779	0.003±0.012	0.995629	0.003±0.01	0.991751	-0.003±0.011	0.994043	0±0.01	0.999996	-0.005±0.01	0.952826	-0.006±0.008
P00441	SOD1	SOD1	493	183	0.006±0.003	0.0119049	-0.003±0.004	0.490283	0.0722565	-0.002±0.005	0.723709	0.001±0.005	0.87448	0.011±0.006	0.0613614	0.014±0.004	0.00187668	-0.003±0.007	0.984111	-0.012±0.008	0.357102	-0.015±0.007	0.0949238	-0.01±0.008	0.594107	-0.013±0.007	0.255114	-0.003±0.007	0.977103	0.99991	-0.002±0.008	0.77678	-0.003±0.01	0.785612	-0.002±0.005	0.667376	-0.003±0.008	0.715063	0±0.013	0.999985	0±0.01	1	0.001±0.012	0.999962	-0.001±0.012	0.999971	0±0.013	1	0.001±0.01
Q6ZMP0	THSD4	THSD4	493	n.m.	-0.007±0.003	0.0119593	n.m.	n.m.	0.083502	-0.002±0.005	0.74561	0.002±0.006	0.686704	-0.012±0.006	0.0460161	-0.014±0.005	0.00258134	-0.004±0.008	0.954271	0.011±0.008	0.538168	0.012±0.007	0.268778	0.015±0.008	0.307726	0.016±0.007	0.124672	0.002±0.008	0.99437	n.m.	n.m.	n.m.	n.m.	n.m.	n.m.	n.m.	n.m.	n.m.	n.m.	n.m.	n.m.	n.m.	n.m.	n.m.	n.m.	n.m.	n.m.	n.m.	n.m.
A6NGN9	IGLON5	IGLON5	493	n.m.	0.007±0.003	0.0123297	n.m.	n.m.	0.174081	0±0.005	0.932582	0.001±0.006	0.89037	0.013±0.005	0.0185732	0.01±0.004	0.0171676	-0.001±0.008	0.998479	-0.013±0.007	0.272656	-0.011±0.007	0.357516	-0.012±0.008	0.453876	-0.01±0.007	0.572237	0.002±0.007	0.9858	n.m.	n.m.	n.m.	n.m.	n.m.	n.m.	n.m.	n.m.	n.m.	n.m.	n.m.	n.m.	n.m.	n.m.	n.m.	n.m.	n.m.	n.m.	n.m.	n.m.
P01185	AVP	AVP	493	n.m.	-0.007±0.003	0.0125354	n.m.	n.m.	0.195761	0.003±0.005	0.583349	-0.01±0.006	0.0783938	-0.011±0.007	0.0955782	-0.01±0.004	0.026751	0.013±0.008	0.328503	0.014±0.009	0.344668	0.013±0.007	0.251967	0.001±0.009	0.999475	-0.001±0.007	0.99968	-0.002±0.008	0.99653	n.m.	n.m.	n.m.	n.m.	n.m.	n.m.	n.m.	n.m.	n.m.	n.m.	n.m.	n.m.	n.m.	n.m.	n.m.	n.m.	n.m.	n.m.	n.m.	n.m.
Q6V0I7	FAT4	FAT4	228	n.m.	-0.011±0.004	0.0126115	n.m.	n.m.	0.181054	-0.001±0.007	0.882857	-0.025±0.017	0.149262	-0.025±0.009	0.00538135	-0.008±0.008	0.287394	0.024±0.019	0.592316	0.024±0.012	0.16971	0.007±0.011	0.909	0±0.019	0.999997	-0.016±0.019	0.820992	-0.017±0.012	0.51058	n.m.	n.m.	n.m.	n.m.	n.m.	n.m.	n.m.	n.m.	n.m.	n.m.	n.m.	n.m.	n.m.	n.m.	n.m.	n.m.	n.m.	n.m.	n.m.	n.m.
P17677	GAP43	GAP43	493	n.m.	0.006±0.002	0.0126196	n.m.	n.m.	0.225562	-0.001±0.005	0.895884	0.001±0.005	0.770672	0.009±0.005	0.070634	0.01±0.004	0.0073571	-0.002±0.007	0.99077	-0.009±0.007	0.521916	-0.011±0.006	0.29195	-0.007±0.007	0.6961	-0.009±0.006	0.462145	-0.002±0.006	0.994733	n.m.	n.m.	n.m.	n.m.	n.m.	n.m.	n.m.	n.m.	n.m.	n.m.	n.m.	n.m.	n.m.	n.m.	n.m.	n.m.	n.m.	n.m.	n.m.	n.m.
Q9NZR2	LRP1B	LRP1B	493	n.m.	0.007±0.003	0.0127144	n.m.	n.m.	0.00567981	-0.003±0.005	0.527891	0.004±0.007	0.602941	0.006±0.006	0.32517	0.021±0.005	3.34018e-05	-0.007±0.008	0.85841	-0.009±0.007	0.646669	-0.024±0.007	0.00296073	-0.002±0.009	0.995035	-0.018±0.008	0.146597	-0.016±0.008	0.168787	n.m.	n.m.	n.m.	n.m.	n.m.	n.m.	n.m.	n.m.	n.m.	n.m.	n.m.	n.m.	n.m.	n.m.	n.m.	n.m.	n.m.	n.m.	n.m.	n.m.
Q969I3	GLYATL1	GLYATL1	271	n.m.	-0.01±0.004	0.0128821	n.m.	n.m.	0.343944	-0.009±0.007	0.201922	0.002±0.009	0.837568	-0.007±0.009	0.426751	-0.018±0.007	0.00686054	-0.011±0.011	0.773881	-0.002±0.011	0.997276	0.009±0.01	0.768771	0.009±0.012	0.898459	0.02±0.011	0.288385	0.012±0.011	0.708624	n.m.	n.m.	n.m.	n.m.	n.m.	n.m.	n.m.	n.m.	n.m.	n.m.	n.m.	n.m.	n.m.	n.m.	n.m.	n.m.	n.m.	n.m.	n.m.	n.m.
P16035	TIMP2	TIMP2	493	n.m.	-0.006±0.002	0.0128866	n.m.	n.m.	0.0048214	0.003±0.005	0.555117	0.003±0.005	0.527378	-0.009±0.006	0.0930525	-0.016±0.004	7.57398e-05	0±0.007	0.999992	0.012±0.007	0.350357	0.019±0.006	0.0174025	0.013±0.007	0.327817	0.019±0.006	0.0142479	0.006±0.007	0.777734	n.m.	n.m.	n.m.	n.m.	n.m.	n.m.	n.m.	n.m.	n.m.	n.m.	n.m.	n.m.	n.m.	n.m.	n.m.	n.m.	n.m.	n.m.	n.m.	n.m.
A6NL88	SHISA7	SHISA7	493	n.m.	0.007±0.003	0.0129239	n.m.	n.m.	0.257323	0.001±0.005	0.840341	0.005±0.006	0.3332	0.017±0.007	0.00839825	0.007±0.005	0.121918	-0.004±0.007	0.930245	-0.016±0.008	0.189696	-0.006±0.007	0.789368	-0.012±0.009	0.524205	-0.002±0.007	0.995001	0.01±0.008	0.59711	n.m.	n.m.	n.m.	n.m.	n.m.	n.m.	n.m.	n.m.	n.m.	n.m.	n.m.	n.m.	n.m.	n.m.	n.m.	n.m.	n.m.	n.m.	n.m.	n.m.
P55957	BID	BID	462	n.m.	0.007±0.003	0.0129687	n.m.	n.m.	0.734638	0.002±0.005	0.641943	0.007±0.007	0.306524	0.01±0.006	0.0910264	0.01±0.005	0.0704166	-0.005±0.009	0.943197	-0.007±0.008	0.776443	-0.007±0.007	0.763051	-0.002±0.009	0.994334	-0.002±0.009	0.994503	0±0.008	0.999999	n.m.	n.m.	n.m.	n.m.	n.m.	n.m.	n.m.	n.m.	n.m.	n.m.	n.m.	n.m.	n.m.	n.m.	n.m.	n.m.	n.m.	n.m.	n.m.	n.m.
Q86Y22	COL23A1	COL23A1	125	n.m.	0.014±0.006	0.0131861	n.m.	n.m.	0.989968	0.015±0.011	0.171548	0.018±0.015	0.219047	0.015±0.013	0.240738	0.012±0.01	0.200913	-0.004±0.017	0.996987	0±0.016	0.999992	0.002±0.014	0.998383	0.003±0.02	0.998607	0.006±0.018	0.987517	0.003±0.016	0.998019	n.m.	n.m.	n.m.	n.m.	n.m.	n.m.	n.m.	n.m.	n.m.	n.m.	n.m.	n.m.	n.m.	n.m.	n.m.	n.m.	n.m.	n.m.	n.m.	n.m.
Q9NR99	MXRA5	MXRA5	383	n.m.	-0.008±0.003	0.0133573	n.m.	n.m.	0.555756	-0.007±0.006	0.207775	-0.001±0.008	0.910125	-0.016±0.007	0.0245899	-0.007±0.006	0.192519	-0.007±0.01	0.912933	0.009±0.009	0.782358	0±0.008	1	0.015±0.011	0.494003	0.006±0.01	0.914832	-0.009±0.009	0.771603	n.m.	n.m.	n.m.	n.m.	n.m.	n.m.	n.m.	n.m.	n.m.	n.m.	n.m.	n.m.	n.m.	n.m.	n.m.	n.m.	n.m.	n.m.	n.m.	n.m.
Q04695	KRT17	KRT17	493	n.m.	0.007±0.003	0.0135703	n.m.	n.m.	0.0408881	-0.003±0.005	0.59462	0±0.007	0.992154	0.012±0.006	0.0484013	0.016±0.005	0.00132732	-0.003±0.009	0.987666	-0.015±0.008	0.252733	-0.019±0.007	0.0484316	-0.012±0.009	0.568297	-0.016±0.009	0.25322	-0.004±0.008	0.96428	n.m.	n.m.	n.m.	n.m.	n.m.	n.m.	n.m.	n.m.	n.m.	n.m.	n.m.	n.m.	n.m.	n.m.	n.m.	n.m.	n.m.	n.m.	n.m.	n.m.
P23528	CFL1	CFL1	493	n.m.	-0.007±0.003	0.0136229	n.m.	n.m.	0.621675	-0.006±0.005	0.240251	-0.014±0.006	0.0274361	-0.007±0.007	0.366696	-0.004±0.004	0.326541	0.008±0.008	0.786037	0±0.009	0.99999	-0.002±0.007	0.987402	-0.007±0.01	0.865101	-0.01±0.008	0.547591	-0.003±0.008	0.990393	n.m.	n.m.	n.m.	n.m.	n.m.	n.m.	n.m.	n.m.	n.m.	n.m.	n.m.	n.m.	n.m.	n.m.	n.m.	n.m.	n.m.	n.m.	n.m.	n.m.
P12110	COL6A2	COL6A2	493	n.m.	-0.007±0.003	0.0136478	n.m.	n.m.	0.598501	-0.001±0.005	0.796566	-0.008±0.007	0.240267	-0.012±0.006	0.052107	-0.008±0.004	0.0882393	0.006±0.008	0.872743	0.011±0.008	0.541045	0.006±0.007	0.807944	0.005±0.009	0.959923	0±0.008	0.999988	-0.005±0.008	0.923457	n.m.	n.m.	n.m.	n.m.	n.m.	n.m.	n.m.	n.m.	n.m.	n.m.	n.m.	n.m.	n.m.	n.m.	n.m.	n.m.	n.m.	n.m.	n.m.	n.m.
Q9HCJ2	LRRC4C	LRRC4C	407	n.m.	0.007±0.003	0.0136887	n.m.	n.m.	0.943957	0.009±0.005	0.0857158	0.004±0.007	0.566553	0.006±0.006	0.334691	0.007±0.004	0.129918	0.005±0.009	0.931942	0.003±0.008	0.983368	0.003±0.007	0.982282	-0.002±0.009	0.995377	-0.003±0.008	0.988026	0±0.008	0.999915	n.m.	n.m.	n.m.	n.m.	n.m.	n.m.	n.m.	n.m.	n.m.	n.m.	n.m.	n.m.	n.m.	n.m.	n.m.	n.m.	n.m.	n.m.	n.m.	n.m.
Q9NY97	B3GNT2	B3GNT2	493	n.m.	0.006±0.003	0.0138117	n.m.	n.m.	0.902457	0.003±0.005	0.520924	0.007±0.006	0.270769	0.008±0.006	0.159667	0.008±0.004	0.0775031	-0.004±0.008	0.969702	-0.005±0.008	0.919035	-0.004±0.007	0.910276	-0.001±0.008	0.998741	-0.001±0.008	0.999437	0±0.007	0.999934	n.m.	n.m.	n.m.	n.m.	n.m.	n.m.	n.m.	n.m.	n.m.	n.m.	n.m.	n.m.	n.m.	n.m.	n.m.	n.m.	n.m.	n.m.	n.m.	n.m.
P02748	C9	C9	493	n.m.	-0.007±0.003	0.0138793	n.m.	n.m.	0.305356	-0.001±0.005	0.778213	-0.005±0.006	0.417619	-0.016±0.006	0.007905	-0.006±0.004	0.152427	0.004±0.008	0.966127	0.015±0.008	0.238726	0.005±0.006	0.893287	0.011±0.009	0.594559	0.001±0.007	0.999466	-0.01±0.007	0.512721	n.m.	n.m.	n.m.	n.m.	n.m.	n.m.	n.m.	n.m.	n.m.	n.m.	n.m.	n.m.	n.m.	n.m.	n.m.	n.m.	n.m.	n.m.	n.m.	n.m.
P35749	MYH11	MYH11	461	n.m.	-0.006±0.003	0.0141646	n.m.	n.m.	0.670581	-0.002±0.006	0.791345	-0.008±0.006	0.143217	-0.011±0.006	0.0600427	-0.006±0.004	0.138825	0.007±0.008	0.83632	0.01±0.008	0.629575	0.004±0.007	0.925349	0.003±0.008	0.977886	-0.002±0.007	0.98669	-0.006±0.007	0.868494	n.m.	n.m.	n.m.	n.m.	n.m.	n.m.	n.m.	n.m.	n.m.	n.m.	n.m.	n.m.	n.m.	n.m.	n.m.	n.m.	n.m.	n.m.	n.m.	n.m.
O60512	B4GALT3	B4GALT3	493	n.m.	0.006±0.002	0.0142285	n.m.	n.m.	0.453955	-0.001±0.005	0.825659	0.007±0.005	0.18128	0.009±0.005	0.0533142	0.009±0.005	0.0788044	-0.008±0.007	0.695116	-0.01±0.007	0.464788	-0.01±0.007	0.518922	-0.002±0.007	0.989103	-0.002±0.007	0.992814	0±0.007	0.999987	n.m.	n.m.	n.m.	n.m.	n.m.	n.m.	n.m.	n.m.	n.m.	n.m.	n.m.	n.m.	n.m.	n.m.	n.m.	n.m.	n.m.	n.m.	n.m.	n.m.
Q8NFP4	MDGA1	MDGA1	493	n.m.	0.006±0.003	0.0142345	n.m.	n.m.	0.0569836	0.002±0.005	0.722717	-0.005±0.006	0.400789	0.011±0.006	0.0518226	0.013±0.004	0.00262548	0.007±0.008	0.812836	-0.009±0.007	0.576939	-0.012±0.006	0.284937	-0.017±0.009	0.218694	-0.019±0.008	0.0757066	-0.002±0.007	0.991916	n.m.	n.m.	n.m.	n.m.	n.m.	n.m.	n.m.	n.m.	n.m.	n.m.	n.m.	n.m.	n.m.	n.m.	n.m.	n.m.	n.m.	n.m.	n.m.	n.m.
P98153	DGCR2	DGCR2	493	n.m.	0.007±0.003	0.0143963	n.m.	n.m.	0.343032	0.004±0.005	0.400831	-0.001±0.006	0.897553	0.011±0.006	0.0920069	0.012±0.005	0.0152885	0.005±0.008	0.923698	-0.007±0.008	0.834081	-0.008±0.007	0.658323	-0.012±0.009	0.556314	-0.013±0.008	0.364456	-0.001±0.008	0.998852	n.m.	n.m.	n.m.	n.m.	n.m.	n.m.	n.m.	n.m.	n.m.	n.m.	n.m.	n.m.	n.m.	n.m.	n.m.	n.m.	n.m.	n.m.	n.m.	n.m.
P08949	NMB	NMB	453	n.m.	-0.007±0.003	0.0145941	n.m.	n.m.	0.409152	-0.003±0.005	0.581364	-0.003±0.006	0.580467	-0.006±0.006	0.291641	-0.014±0.005	0.00757495	0.001±0.008	0.999879	0.003±0.008	0.974738	0.011±0.007	0.410366	0.003±0.008	0.988301	0.011±0.008	0.535524	0.008±0.008	0.727138	n.m.	n.m.	n.m.	n.m.	n.m.	n.m.	n.m.	n.m.	n.m.	n.m.	n.m.	n.m.	n.m.	n.m.	n.m.	n.m.	n.m.	n.m.	n.m.	n.m.
Q96SM3	CPXM1	CPXM1	390	n.m.	-0.007±0.003	0.014667	n.m.	n.m.	0.782438	-0.003±0.006	0.611329	-0.009±0.007	0.219441	-0.011±0.006	0.0693126	-0.006±0.004	0.164293	0.006±0.009	0.913965	0.008±0.009	0.763815	0.003±0.007	0.972384	0.002±0.01	0.995464	-0.003±0.009	0.986103	-0.005±0.008	0.905304	n.m.	n.m.	n.m.	n.m.	n.m.	n.m.	n.m.	n.m.	n.m.	n.m.	n.m.	n.m.	n.m.	n.m.	n.m.	n.m.	n.m.	n.m.	n.m.	n.m.
P09681	GIP	GIP	367	n.m.	-0.007±0.003	0.014707	n.m.	n.m.	0.127075	-0.01±0.006	0.0826086	0.002±0.006	0.775667	-0.018±0.006	0.00405962	-0.004±0.005	0.485652	-0.012±0.009	0.519174	0.008±0.008	0.780911	-0.006±0.008	0.847897	0.02±0.009	0.118107	0.005±0.008	0.910186	-0.014±0.008	0.287597	n.m.	n.m.	n.m.	n.m.	n.m.	n.m.	n.m.	n.m.	n.m.	n.m.	n.m.	n.m.	n.m.	n.m.	n.m.	n.m.	n.m.	n.m.	n.m.	n.m.
P05023	ATP1A1	ATP1A1	493	n.m.	0.006±0.003	0.0148986	n.m.	n.m.	0.342584	0.013±0.005	0.0165347	0.009±0.005	0.0821104	0.005±0.006	0.401954	0.001±0.004	0.829281	0.003±0.007	0.968525	0.007±0.008	0.791759	0.012±0.007	0.312799	0.004±0.008	0.958473	0.008±0.007	0.613807	0.004±0.008	0.942372	n.m.	n.m.	n.m.	n.m.	n.m.	n.m.	n.m.	n.m.	n.m.	n.m.	n.m.	n.m.	n.m.	n.m.	n.m.	n.m.	n.m.	n.m.	n.m.	n.m.
P18206	VCL	VCL	493	n.m.	-0.007±0.003	0.0150832	n.m.	n.m.	0.244963	0.001±0.006	0.808154	-0.015±0.007	0.0248874	-0.011±0.006	0.0583515	-0.007±0.005	0.19959	0.016±0.009	0.234648	0.013±0.008	0.414976	0.008±0.008	0.72806	-0.004±0.009	0.977613	-0.008±0.008	0.745189	-0.005±0.008	0.928223	n.m.	n.m.	n.m.	n.m.	n.m.	n.m.	n.m.	n.m.	n.m.	n.m.	n.m.	n.m.	n.m.	n.m.	n.m.	n.m.	n.m.	n.m.	n.m.	n.m.
P07711	CTSL	CTSL	493	183	0.006±0.002	0.015195	0.002±0.003	0.57403	0.450184	0.001±0.005	0.765532	0.002±0.005	0.666172	0.01±0.005	0.0703661	0.01±0.004	0.0243218	-0.001±0.007	0.999703	-0.008±0.007	0.673965	-0.008±0.006	0.593507	-0.007±0.007	0.72463	-0.007±0.006	0.650621	0±0.007	1	0.910423	0.007±0.008	0.390449	0.002±0.007	0.822794	0±0.004	0.928884	0.001±0.006	0.821384	0.005±0.011	0.959879	0.007±0.009	0.884436	0.006±0.01	0.942001	0.001±0.008	0.998757	0±0.009	0.999989	-0.001±0.007
P00740	F9	F9	493	n.m.	-0.006±0.003	0.0152692	n.m.	n.m.	0.0996596	0.002±0.005	0.64408	-0.004±0.005	0.438353	-0.016±0.006	0.00489341	-0.008±0.004	0.062589	0.006±0.007	0.810708	0.018±0.007	0.0727984	0.01±0.006	0.387544	0.012±0.008	0.39593	0.004±0.007	0.929844	-0.008±0.007	0.675665	n.m.	n.m.	n.m.	n.m.	n.m.	n.m.	n.m.	n.m.	n.m.	n.m.	n.m.	n.m.	n.m.	n.m.	n.m.	n.m.	n.m.	n.m.	n.m.	n.m.
P01127	PDGFB	PDGFB	493	n.m.	0.007±0.003	0.0153334	n.m.	n.m.	0.431684	0.001±0.005	0.780176	0.003±0.005	0.518569	0.013±0.006	0.0330188	0.009±0.005	0.0500798	-0.002±0.007	0.993038	-0.011±0.008	0.481707	-0.008±0.007	0.666683	-0.009±0.008	0.646124	-0.006±0.007	0.833275	0.003±0.008	0.974308	n.m.	n.m.	n.m.	n.m.	n.m.	n.m.	n.m.	n.m.	n.m.	n.m.	n.m.	n.m.	n.m.	n.m.	n.m.	n.m.	n.m.	n.m.	n.m.	n.m.
P22607	FGFR3	FGFR3	493	n.m.	0.006±0.003	0.0153416	n.m.	n.m.	0.325387	0.001±0.005	0.859864	0.002±0.006	0.746467	0.011±0.006	0.0758925	0.011±0.004	0.0123783	-0.001±0.008	0.999141	-0.01±0.008	0.585276	-0.01±0.007	0.417769	-0.009±0.008	0.716137	-0.009±0.007	0.593162	0±0.007	0.999976	n.m.	n.m.	n.m.	n.m.	n.m.	n.m.	n.m.	n.m.	n.m.	n.m.	n.m.	n.m.	n.m.	n.m.	n.m.	n.m.	n.m.	n.m.	n.m.	n.m.
Q7Z2D5	PLPPR4	PLPPR4	269	n.m.	0.008±0.003	0.0154551	n.m.	n.m.	0.677955	0.001±0.007	0.870941	0.014±0.007	0.0567875	0.008±0.005	0.117659	0.008±0.007	0.272671	-0.013±0.01	0.610957	-0.007±0.009	0.848589	-0.007±0.01	0.90906	0.006±0.009	0.924366	0.006±0.01	0.93137	0.001±0.009	0.999925	n.m.	n.m.	n.m.	n.m.	n.m.	n.m.	n.m.	n.m.	n.m.	n.m.	n.m.	n.m.	n.m.	n.m.	n.m.	n.m.	n.m.	n.m.	n.m.	n.m.
P25189	MPZ	MPZ	493	n.m.	-0.006±0.003	0.0155191	n.m.	n.m.	0.00222831	-0.001±0.005	0.907434	0.004±0.006	0.416598	-0.002±0.006	0.710474	-0.02±0.004	9.3075e-06	-0.005±0.007	0.899978	0.002±0.008	0.996641	0.019±0.007	0.0241426	0.007±0.008	0.84386	0.024±0.007	0.00365642	0.017±0.007	0.0883052	n.m.	n.m.	n.m.	n.m.	n.m.	n.m.	n.m.	n.m.	n.m.	n.m.	n.m.	n.m.	n.m.	n.m.	n.m.	n.m.	n.m.	n.m.	n.m.	n.m.
P14543	NID1	NID1	493	n.m.	-0.006±0.002	0.0155304	n.m.	n.m.	0.595846	-0.001±0.005	0.76802	-0.002±0.007	0.756573	-0.008±0.005	0.0708788	-0.009±0.004	0.037546	0.001±0.009	0.999796	0.007±0.007	0.729015	0.007±0.007	0.674566	0.006±0.008	0.872361	0.007±0.008	0.845872	0±0.006	0.999968	n.m.	n.m.	n.m.	n.m.	n.m.	n.m.	n.m.	n.m.	n.m.	n.m.	n.m.	n.m.	n.m.	n.m.	n.m.	n.m.	n.m.	n.m.	n.m.	n.m.
P00505	GOT2	GOT2	493	183	0.007±0.003	0.0156031	0.002±0.003	0.479024	0.931188	0.007±0.005	0.186445	0.002±0.007	0.728162	0.008±0.006	0.15782	0.007±0.005	0.120927	0.004±0.009	0.958517	-0.001±0.008	0.998092	0±0.007	0.999913	-0.006±0.009	0.92332	-0.005±0.009	0.941276	0.001±0.008	0.999328	0.340476	0.001±0.008	0.862605	0±0.009	0.958716	-0.002±0.005	0.672654	0.013±0.007	0.0574829	0.001±0.012	0.999813	0.003±0.009	0.984283	-0.011±0.011	0.713527	0.002±0.01	0.994912	-0.012±0.011	0.68147	-0.015±0.008
Q9NS85	CA10	CA10	493	n.m.	0.006±0.002	0.0158192	n.m.	n.m.	0.160584	0.002±0.005	0.620684	0±0.005	0.930097	0.003±0.005	0.506445	0.014±0.004	0.00138304	0.002±0.007	0.992909	-0.001±0.007	0.999139	-0.012±0.007	0.29485	-0.003±0.007	0.979	-0.014±0.007	0.203831	-0.011±0.007	0.386466	n.m.	n.m.	n.m.	n.m.	n.m.	n.m.	n.m.	n.m.	n.m.	n.m.	n.m.	n.m.	n.m.	n.m.	n.m.	n.m.	n.m.	n.m.	n.m.	n.m.
Q6UXB8	PI16	PI16	493	n.m.	-0.007±0.003	0.0159443	n.m.	n.m.	0.684162	-0.003±0.005	0.580634	-0.007±0.007	0.28816	-0.005±0.007	0.483381	-0.011±0.005	0.0202123	0.004±0.008	0.953536	0.002±0.008	0.995502	0.008±0.007	0.640047	-0.002±0.009	0.994308	0.004±0.008	0.967941	0.006±0.008	0.878672	n.m.	n.m.	n.m.	n.m.	n.m.	n.m.	n.m.	n.m.	n.m.	n.m.	n.m.	n.m.	n.m.	n.m.	n.m.	n.m.	n.m.	n.m.	n.m.	n.m.
Q9BTY2	FUCA2	FUCA2	493	n.m.	-0.006±0.002	0.0160279	n.m.	n.m.	0.529645	-0.011±0.005	0.0363773	-0.007±0.006	0.237794	-0.008±0.006	0.160308	-0.002±0.004	0.651518	-0.004±0.008	0.954747	-0.003±0.008	0.987616	-0.009±0.006	0.501999	0.001±0.008	0.998107	-0.005±0.007	0.886438	-0.006±0.007	0.795342	n.m.	n.m.	n.m.	n.m.	n.m.	n.m.	n.m.	n.m.	n.m.	n.m.	n.m.	n.m.	n.m.	n.m.	n.m.	n.m.	n.m.	n.m.	n.m.	n.m.
Q07507	DPT	DPT	493	n.m.	-0.007±0.003	0.0160726	n.m.	n.m.	0.288573	-0.003±0.005	0.508022	0.002±0.008	0.760535	-0.013±0.007	0.0495691	-0.011±0.005	0.0220483	-0.005±0.009	0.927337	0.01±0.008	0.627501	0.008±0.007	0.625376	0.015±0.01	0.42346	0.014±0.009	0.430673	-0.002±0.008	0.997714	n.m.	n.m.	n.m.	n.m.	n.m.	n.m.	n.m.	n.m.	n.m.	n.m.	n.m.	n.m.	n.m.	n.m.	n.m.	n.m.	n.m.	n.m.	n.m.	n.m.
P02792	FTL	FTL	493	197	0.007±0.003	0.0161549	-0.002±0.003	0.446467	0.626005	0.006±0.006	0.276068	0±0.007	0.983311	0.005±0.006	0.435626	0.01±0.004	0.0158088	0.006±0.009	0.910134	0.001±0.008	0.99804	-0.004±0.007	0.92557	-0.005±0.009	0.961685	-0.01±0.008	0.597078	-0.006±0.007	0.860792	0.0341237	-0.014±0.008	0.0776236	0.019±0.009	0.0321643	-0.005±0.004	0.217726	0±0.006	0.935721	-0.032±0.012	0.0281385	-0.008±0.009	0.779989	-0.014±0.01	0.454104	0.024±0.01	0.0644183	0.018±0.01	0.28741	-0.006±0.007
Q96CW9	NTNG2	NTNG2	419	n.m.	0.007±0.003	0.0161947	n.m.	n.m.	0.898413	0.005±0.005	0.326796	0.005±0.008	0.52422	0.006±0.006	0.281798	0.01±0.005	0.0462885	0±0.009	0.999964	-0.001±0.008	0.999187	-0.005±0.007	0.910953	-0.001±0.01	0.998727	-0.005±0.009	0.936567	-0.004±0.008	0.960022	n.m.	n.m.	n.m.	n.m.	n.m.	n.m.	n.m.	n.m.	n.m.	n.m.	n.m.	n.m.	n.m.	n.m.	n.m.	n.m.	n.m.	n.m.	n.m.	n.m.
P46108	CRK	CRK	253	n.m.	-0.008±0.003	0.0162384	n.m.	n.m.	0.629812	-0.014±0.008	0.0746499	0±0.008	0.985938	-0.01±0.006	0.11445	-0.008±0.006	0.194181	-0.014±0.011	0.575612	-0.004±0.01	0.970692	-0.006±0.01	0.925659	0.01±0.01	0.770881	0.008±0.01	0.862956	-0.002±0.009	0.99663	n.m.	n.m.	n.m.	n.m.	n.m.	n.m.	n.m.	n.m.	n.m.	n.m.	n.m.	n.m.	n.m.	n.m.	n.m.	n.m.	n.m.	n.m.	n.m.	n.m.
Q10472	GALNT1	GALNT1	493	n.m.	0.008±0.003	0.0162506	n.m.	n.m.	0.505074	0.001±0.006	0.880227	0.005±0.007	0.476266	0.011±0.007	0.147424	0.012±0.005	0.0187702	-0.004±0.009	0.967309	-0.01±0.009	0.726019	-0.011±0.008	0.479804	-0.006±0.01	0.950076	-0.007±0.009	0.864166	-0.001±0.009	0.998767	n.m.	n.m.	n.m.	n.m.	n.m.	n.m.	n.m.	n.m.	n.m.	n.m.	n.m.	n.m.	n.m.	n.m.	n.m.	n.m.	n.m.	n.m.	n.m.	n.m.
P54760	EPHB4	EPHB4	404	n.m.	0.008±0.003	0.0165556	n.m.	n.m.	0.452244	0.002±0.006	0.750059	0.005±0.009	0.55386	0.016±0.008	0.0524955	0.011±0.005	0.039648	-0.003±0.01	0.988348	-0.014±0.01	0.475187	-0.009±0.008	0.63335	-0.011±0.012	0.790468	-0.006±0.01	0.937773	0.005±0.01	0.950654	n.m.	n.m.	n.m.	n.m.	n.m.	n.m.	n.m.	n.m.	n.m.	n.m.	n.m.	n.m.	n.m.	n.m.	n.m.	n.m.	n.m.	n.m.	n.m.	n.m.
P00338	LDHA	LDHA	493	n.m.	0.006±0.003	0.0165902	n.m.	n.m.	0.0397335	-0.001±0.005	0.798323	-0.004±0.006	0.492844	0.011±0.005	0.0400881	0.013±0.004	0.00204784	0.003±0.008	0.984046	-0.012±0.007	0.343638	-0.014±0.006	0.138264	-0.015±0.008	0.233124	-0.017±0.007	0.0909006	-0.002±0.007	0.991833	n.m.	n.m.	n.m.	n.m.	n.m.	n.m.	n.m.	n.m.	n.m.	n.m.	n.m.	n.m.	n.m.	n.m.	n.m.	n.m.	n.m.	n.m.	n.m.	n.m.
O95157	NXPH3	NXPH3	493	n.m.	0.006±0.003	0.0167244	n.m.	n.m.	0.671365	0.009±0.005	0.0615093	0±0.006	0.971353	0.007±0.006	0.202547	0.007±0.005	0.145807	0.009±0.008	0.631329	0.002±0.007	0.996056	0.002±0.007	0.994934	-0.007±0.008	0.804871	-0.007±0.008	0.771853	0±0.007	1	n.m.	n.m.	n.m.	n.m.	n.m.	n.m.	n.m.	n.m.	n.m.	n.m.	n.m.	n.m.	n.m.	n.m.	n.m.	n.m.	n.m.	n.m.	n.m.	n.m.
P58401	NRXN2.beta	NRXN2.beta	350	n.m.	0.007±0.003	0.0167394	n.m.	n.m.	0.35282	0.003±0.006	0.630204	0.001±0.006	0.913246	0.013±0.007	0.0860497	0.012±0.005	0.0160895	0.002±0.008	0.993949	-0.01±0.009	0.715903	-0.009±0.008	0.622708	-0.012±0.009	0.583489	-0.011±0.008	0.460215	0.001±0.009	0.999811	n.m.	n.m.	n.m.	n.m.	n.m.	n.m.	n.m.	n.m.	n.m.	n.m.	n.m.	n.m.	n.m.	n.m.	n.m.	n.m.	n.m.	n.m.	n.m.	n.m.
P11117	ACP2	ACP2	493	n.m.	0.008±0.003	0.0167614	n.m.	n.m.	0.598178	0.004±0.005	0.468997	0.004±0.008	0.60902	0.015±0.007	0.0360738	0.009±0.006	0.114007	0±0.01	0.999995	-0.011±0.009	0.578289	-0.005±0.008	0.916327	-0.011±0.011	0.728002	-0.005±0.01	0.961134	0.006±0.009	0.896551	n.m.	n.m.	n.m.	n.m.	n.m.	n.m.	n.m.	n.m.	n.m.	n.m.	n.m.	n.m.	n.m.	n.m.	n.m.	n.m.	n.m.	n.m.	n.m.	n.m.
P19634	SLC9A1	SLC9A1	190	n.m.	0.01±0.004	0.016799	n.m.	n.m.	0.471558	0.002±0.008	0.817052	0.004±0.011	0.696178	0.021±0.012	0.0649217	0.013±0.006	0.0355498	-0.002±0.014	0.998342	-0.019±0.014	0.511599	-0.011±0.01	0.699927	-0.017±0.016	0.700772	-0.009±0.013	0.897018	0.008±0.013	0.922265	n.m.	n.m.	n.m.	n.m.	n.m.	n.m.	n.m.	n.m.	n.m.	n.m.	n.m.	n.m.	n.m.	n.m.	n.m.	n.m.	n.m.	n.m.	n.m.	n.m.
P13637	ATP1A3	ATP1A3	492	n.m.	0.007±0.003	0.0168414	n.m.	n.m.	0.00869891	-0.001±0.005	0.794473	-0.004±0.007	0.540497	0.014±0.008	0.0635176	0.018±0.005	0.000221385	0.003±0.008	0.986776	-0.015±0.009	0.323539	-0.019±0.007	0.027327	-0.018±0.01	0.263224	-0.022±0.008	0.0334841	-0.004±0.009	0.969833	n.m.	n.m.	n.m.	n.m.	n.m.	n.m.	n.m.	n.m.	n.m.	n.m.	n.m.	n.m.	n.m.	n.m.	n.m.	n.m.	n.m.	n.m.	n.m.	n.m.
O60939	SCN2B	SCN2B	482	n.m.	0.007±0.003	0.0168619	n.m.	n.m.	0.513593	0.004±0.005	0.388563	0±0.006	0.948938	0.009±0.007	0.186233	0.011±0.005	0.0195559	0.005±0.008	0.93621	-0.004±0.008	0.956759	-0.006±0.007	0.794344	-0.009±0.009	0.757182	-0.011±0.008	0.491095	-0.002±0.008	0.993686	n.m.	n.m.	n.m.	n.m.	n.m.	n.m.	n.m.	n.m.	n.m.	n.m.	n.m.	n.m.	n.m.	n.m.	n.m.	n.m.	n.m.	n.m.	n.m.	n.m.
O43915	VEGFD	VEGFD	280	n.m.	-0.007±0.003	0.0169486	n.m.	n.m.	0.41903	-0.006±0.006	0.335413	0±0.007	0.989538	-0.016±0.007	0.0154859	-0.007±0.005	0.167307	-0.006±0.01	0.918724	0.01±0.009	0.681208	0.001±0.008	0.999653	0.016±0.01	0.358533	0.007±0.009	0.859529	-0.009±0.008	0.66657	n.m.	n.m.	n.m.	n.m.	n.m.	n.m.	n.m.	n.m.	n.m.	n.m.	n.m.	n.m.	n.m.	n.m.	n.m.	n.m.	n.m.	n.m.	n.m.	n.m.
P16070	CD44	CD44	493	n.m.	-0.007±0.003	0.0171081	n.m.	n.m.	0.508218	-0.012±0.005	0.0204502	-0.001±0.006	0.856668	-0.004±0.007	0.574783	-0.009±0.005	0.0931131	-0.011±0.008	0.49016	-0.008±0.009	0.807726	-0.003±0.007	0.978895	0.003±0.009	0.988133	0.008±0.008	0.738194	0.005±0.009	0.944013	n.m.	n.m.	n.m.	n.m.	n.m.	n.m.	n.m.	n.m.	n.m.	n.m.	n.m.	n.m.	n.m.	n.m.	n.m.	n.m.	n.m.	n.m.	n.m.	n.m.
A8K2U0	A2ML1	A2ML1	96	n.m.	0.017±0.007	0.0171124	n.m.	n.m.	0.861625	0.024±0.011	0.0261145	0.01±0.019	0.597463	0.011±0.014	0.424733	0.014±0.02	0.505628	0.014±0.022	0.922542	0.013±0.017	0.886394	0.01±0.023	0.969895	-0.001±0.024	0.999958	-0.003±0.028	0.999296	-0.002±0.025	0.99971	n.m.	n.m.	n.m.	n.m.	n.m.	n.m.	n.m.	n.m.	n.m.	n.m.	n.m.	n.m.	n.m.	n.m.	n.m.	n.m.	n.m.	n.m.	n.m.	n.m.
P21579	SYT1	SYT1	493	n.m.	0.006±0.003	0.0171781	n.m.	n.m.	0.57961	0.004±0.005	0.403125	0.008±0.006	0.232483	0.012±0.005	0.0237803	0.003±0.004	0.474427	-0.004±0.008	0.971182	-0.008±0.007	0.698983	0.001±0.007	0.99842	-0.004±0.008	0.957014	0.005±0.008	0.931366	0.009±0.007	0.555455	n.m.	n.m.	n.m.	n.m.	n.m.	n.m.	n.m.	n.m.	n.m.	n.m.	n.m.	n.m.	n.m.	n.m.	n.m.	n.m.	n.m.	n.m.	n.m.	n.m.
P22105	TNXB	TNXB	493	n.m.	-0.006±0.003	0.0172462	n.m.	n.m.	0.112056	0.003±0.005	0.623956	-0.004±0.006	0.462536	-0.005±0.006	0.404221	-0.013±0.004	0.00131219	0.007±0.008	0.817851	0.007±0.008	0.777339	0.016±0.007	0.0796803	0.001±0.008	0.999857	0.009±0.007	0.544096	0.009±0.007	0.597526	n.m.	n.m.	n.m.	n.m.	n.m.	n.m.	n.m.	n.m.	n.m.	n.m.	n.m.	n.m.	n.m.	n.m.	n.m.	n.m.	n.m.	n.m.	n.m.	n.m.
P22061	PCMT1	PCMT1	493	183	0.006±0.003	0.017503	0.003±0.003	0.36111	0.856662	0.004±0.005	0.482214	0.004±0.005	0.456976	0.006±0.005	0.241083	0.009±0.004	0.0433645	0±0.007	0.999889	-0.003±0.007	0.980067	-0.005±0.007	0.863954	-0.002±0.008	0.989588	-0.005±0.007	0.90568	-0.002±0.007	0.987694	0.844511	-0.001±0.008	0.861329	0.007±0.008	0.345669	0.001±0.004	0.714563	0.005±0.006	0.409995	-0.009±0.011	0.871238	-0.003±0.009	0.989372	-0.006±0.01	0.930041	0.006±0.008	0.904589	0.002±0.009	0.993045	-0.003±0.007
Q9H0Q3	FXYD6	FXYD6	493	n.m.	-0.006±0.002	0.0175177	n.m.	n.m.	0.941413	-0.003±0.005	0.554212	-0.007±0.006	0.269255	-0.008±0.006	0.195423	-0.006±0.004	0.0900748	0.003±0.008	0.974299	0.005±0.008	0.936778	0.003±0.006	0.96325	0.001±0.008	0.99856	0±0.007	0.999987	-0.002±0.007	0.996131	n.m.	n.m.	n.m.	n.m.	n.m.	n.m.	n.m.	n.m.	n.m.	n.m.	n.m.	n.m.	n.m.	n.m.	n.m.	n.m.	n.m.	n.m.	n.m.	n.m.
P01236	PRL	PRL	481	197	-0.004±0.002	0.0175524	-0.002±0.003	0.448991	0.561778	-0.002±0.005	0.738886	-0.003±0.004	0.35973	-0.002±0.004	0.521963	-0.008±0.003	0.011287	0.002±0.006	0.993334	0.001±0.006	0.999579	0.006±0.006	0.704414	-0.001±0.005	0.997437	0.005±0.005	0.75528	0.006±0.005	0.627668	0.0122511	0.019±0.008	0.0153503	-0.013±0.01	0.191864	-0.009±0.005	0.0460681	0±0.005	0.985039	0.031±0.012	0.0559654	0.028±0.009	0.0104861	0.019±0.009	0.167317	-0.003±0.011	0.989948	-0.012±0.011	0.657316	-0.009±0.007
Q9H336	CRISPLD1	CRISPLD1	479	n.m.	-0.006±0.003	0.0175579	n.m.	n.m.	0.42215	-0.009±0.005	0.0772222	0.001±0.005	0.89956	-0.012±0.007	0.082048	-0.006±0.004	0.124769	-0.01±0.007	0.526124	0.002±0.008	0.991334	-0.003±0.007	0.970518	0.012±0.008	0.457985	0.007±0.006	0.712637	-0.005±0.008	0.902457	n.m.	n.m.	n.m.	n.m.	n.m.	n.m.	n.m.	n.m.	n.m.	n.m.	n.m.	n.m.	n.m.	n.m.	n.m.	n.m.	n.m.	n.m.	n.m.	n.m.
Q9NQ30	ESM1	ESM1	481	n.m.	-0.006±0.002	0.0178186	n.m.	n.m.	0.558762	-0.012±0.005	0.0208591	-0.003±0.005	0.551715	-0.006±0.006	0.246099	-0.003±0.004	0.365526	-0.009±0.007	0.634698	-0.006±0.008	0.882462	-0.008±0.006	0.546998	0.003±0.008	0.974928	0±0.007	0.999973	-0.003±0.007	0.972056	n.m.	n.m.	n.m.	n.m.	n.m.	n.m.	n.m.	n.m.	n.m.	n.m.	n.m.	n.m.	n.m.	n.m.	n.m.	n.m.	n.m.	n.m.	n.m.	n.m.
P0DJI8	SAA1	SAA1	493	n.m.	-0.005±0.002	0.0179179	n.m.	n.m.	0.506681	-0.007±0.005	0.157254	-0.009±0.005	0.0598181	0.002±0.006	0.714495	-0.005±0.003	0.131997	0.002±0.007	0.990676	-0.009±0.008	0.630073	-0.002±0.006	0.989844	-0.011±0.008	0.455028	-0.004±0.006	0.911583	0.007±0.007	0.705077	n.m.	n.m.	n.m.	n.m.	n.m.	n.m.	n.m.	n.m.	n.m.	n.m.	n.m.	n.m.	n.m.	n.m.	n.m.	n.m.	n.m.	n.m.	n.m.	n.m.
P04406	GAPDH	GAPDH	493	n.m.	0.006±0.003	0.0181508	n.m.	n.m.	0.188976	0±0.005	0.936204	0±0.006	0.967613	0.007±0.005	0.14767	0.013±0.005	0.0041621	0±0.008	0.999998	-0.007±0.007	0.765386	-0.013±0.007	0.21441	-0.007±0.008	0.827571	-0.013±0.008	0.339583	-0.006±0.007	0.800273	n.m.	n.m.	n.m.	n.m.	n.m.	n.m.	n.m.	n.m.	n.m.	n.m.	n.m.	n.m.	n.m.	n.m.	n.m.	n.m.	n.m.	n.m.	n.m.	n.m.
Q9BVH7	ST6GALNAC5	ST6GALNAC5	479	n.m.	0.006±0.003	0.0183269	n.m.	n.m.	0.207652	-0.002±0.005	0.664416	0.006±0.006	0.32635	0.012±0.006	0.0318946	0.01±0.005	0.0299525	-0.008±0.008	0.720279	-0.014±0.008	0.230577	-0.012±0.007	0.274562	-0.006±0.008	0.870969	-0.004±0.007	0.938118	0.002±0.007	0.994349	n.m.	n.m.	n.m.	n.m.	n.m.	n.m.	n.m.	n.m.	n.m.	n.m.	n.m.	n.m.	n.m.	n.m.	n.m.	n.m.	n.m.	n.m.	n.m.	n.m.
P00746	CFD	CFD	493	n.m.	-0.007±0.003	0.018409	n.m.	n.m.	0.0868369	0.003±0.006	0.552625	-0.005±0.007	0.450882	-0.01±0.007	0.166961	-0.015±0.005	0.00218503	0.008±0.008	0.752432	0.013±0.009	0.455676	0.018±0.007	0.0570441	0.005±0.01	0.96585	0.01±0.008	0.609648	0.005±0.008	0.917392	n.m.	n.m.	n.m.	n.m.	n.m.	n.m.	n.m.	n.m.	n.m.	n.m.	n.m.	n.m.	n.m.	n.m.	n.m.	n.m.	n.m.	n.m.	n.m.	n.m.
P06681	C2	C2	493	183	-0.006±0.003	0.0184751	-0.007±0.004	0.0820434	0.237	0±0.005	0.971154	0±0.006	0.966013	-0.012±0.006	0.039763	-0.01±0.004	0.018371	0±0.008	1	0.012±0.008	0.412597	0.01±0.007	0.436891	0.012±0.008	0.492597	0.01±0.007	0.544421	-0.002±0.007	0.991587	0.0857829	0.008±0.008	0.303124	-0.028±0.013	0.0282077	-0.007±0.005	0.204906	-0.01±0.007	0.112309	0.037±0.015	0.0732829	0.015±0.01	0.398192	0.019±0.01	0.267124	-0.021±0.014	0.408475	-0.018±0.014	0.594549	0.004±0.008
P06681	C2	C2	493	183	-0.006±0.003	0.0184751	-0.006±0.004	0.0969931	0.237	0±0.005	0.971154	0±0.006	0.966013	-0.012±0.006	0.039763	-0.01±0.004	0.018371	0±0.008	1	0.012±0.008	0.412597	0.01±0.007	0.436891	0.012±0.008	0.492597	0.01±0.007	0.544421	-0.002±0.007	0.991587	0.205098	0.004±0.008	0.601278	-0.026±0.012	0.0321318	-0.005±0.006	0.33645	-0.01±0.007	0.178361	0.03±0.014	0.159967	0.01±0.01	0.760034	0.014±0.011	0.567404	-0.02±0.013	0.407242	-0.016±0.014	0.637973	0.004±0.009
P06681	C2	C2	493	183	-0.006±0.003	0.0184751	-0.005±0.004	0.165881	0.237	0±0.005	0.971154	0±0.006	0.966013	-0.012±0.006	0.039763	-0.01±0.004	0.018371	0±0.008	1	0.012±0.008	0.412597	0.01±0.007	0.436891	0.012±0.008	0.492597	0.01±0.007	0.544421	-0.002±0.007	0.991587	0.112572	0.007±0.008	0.375684	-0.029±0.013	0.0246352	-0.004±0.005	0.393835	-0.008±0.006	0.232842	0.037±0.015	0.0783381	0.012±0.01	0.617834	0.015±0.01	0.469872	-0.025±0.014	0.286908	-0.022±0.014	0.424442	0.003±0.008
P53041	PPP5C	PPP5C	493	n.m.	0.007±0.003	0.0184774	n.m.	n.m.	0.124035	-0.003±0.005	0.610969	0.009±0.006	0.110931	0.009±0.007	0.188508	0.014±0.005	0.0090642	-0.012±0.008	0.402351	-0.012±0.009	0.516986	-0.017±0.007	0.103289	0±0.009	0.999995	-0.005±0.008	0.937803	-0.005±0.009	0.946846	n.m.	n.m.	n.m.	n.m.	n.m.	n.m.	n.m.	n.m.	n.m.	n.m.	n.m.	n.m.	n.m.	n.m.	n.m.	n.m.	n.m.	n.m.	n.m.	n.m.
P04259	KRT6B	KRT6B	493	n.m.	0.007±0.003	0.0185289	n.m.	n.m.	0.132053	0.003±0.005	0.572945	-0.001±0.007	0.918898	0.005±0.006	0.426148	0.017±0.005	0.0014213	0.004±0.009	0.97544	-0.002±0.008	0.996568	-0.014±0.007	0.223125	-0.005±0.009	0.937433	-0.018±0.009	0.178789	-0.013±0.008	0.382268	n.m.	n.m.	n.m.	n.m.	n.m.	n.m.	n.m.	n.m.	n.m.	n.m.	n.m.	n.m.	n.m.	n.m.	n.m.	n.m.	n.m.	n.m.	n.m.	n.m.
I3L3R5	CCER2	CCER2	493	n.m.	0.007±0.003	0.0187379	n.m.	n.m.	0.0467081	-0.005±0.005	0.346114	0.01±0.007	0.125565	0.016±0.006	0.0116582	0.009±0.005	0.0457391	-0.015±0.008	0.257059	-0.021±0.008	0.0479067	-0.014±0.007	0.166425	-0.006±0.009	0.896231	0.001±0.008	0.999397	0.007±0.008	0.790202	n.m.	n.m.	n.m.	n.m.	n.m.	n.m.	n.m.	n.m.	n.m.	n.m.	n.m.	n.m.	n.m.	n.m.	n.m.	n.m.	n.m.	n.m.	n.m.	n.m.
Q96MM7	HS6ST2	HS6ST2	491	n.m.	0.007±0.003	0.0188313	n.m.	n.m.	0.0447978	-0.002±0.005	0.712249	0.003±0.006	0.689169	0.009±0.007	0.195307	0.017±0.005	0.000586193	-0.004±0.008	0.947105	-0.011±0.008	0.574487	-0.019±0.007	0.0317302	-0.006±0.009	0.904651	-0.014±0.008	0.276815	-0.008±0.008	0.770691	n.m.	n.m.	n.m.	n.m.	n.m.	n.m.	n.m.	n.m.	n.m.	n.m.	n.m.	n.m.	n.m.	n.m.	n.m.	n.m.	n.m.	n.m.	n.m.	n.m.
Q9UK28	TMEM59L	TMEM59L	491	n.m.	0.005±0.002	0.0188747	n.m.	n.m.	0.938032	0.004±0.005	0.476906	0.003±0.005	0.523614	0.007±0.004	0.0873351	0.006±0.004	0.142261	0±0.007	0.99998	-0.003±0.006	0.961758	-0.002±0.006	0.982985	-0.003±0.007	0.954181	-0.003±0.007	0.977654	0.001±0.006	0.99924	n.m.	n.m.	n.m.	n.m.	n.m.	n.m.	n.m.	n.m.	n.m.	n.m.	n.m.	n.m.	n.m.	n.m.	n.m.	n.m.	n.m.	n.m.	n.m.	n.m.
P04746	AMY2A	AMY2A	90	n.m.	-0.015±0.006	0.0188859	n.m.	n.m.	0.400051	-0.007±0.01	0.510825	-0.008±0.015	0.589176	-0.037±0.016	0.0217528	-0.019±0.013	0.142489	0.001±0.018	0.999817	0.031±0.019	0.360337	0.013±0.016	0.870233	0.029±0.023	0.570936	0.011±0.02	0.9439	-0.018±0.021	0.822563	n.m.	n.m.	n.m.	n.m.	n.m.	n.m.	n.m.	n.m.	n.m.	n.m.	n.m.	n.m.	n.m.	n.m.	n.m.	n.m.	n.m.	n.m.	n.m.	n.m.
P55285	CDH6	CDH6	493	n.m.	0.006±0.003	0.0189162	n.m.	n.m.	0.639121	0.001±0.005	0.799947	0.007±0.006	0.267681	0.01±0.006	0.110973	0.009±0.004	0.0541128	-0.005±0.008	0.898569	-0.009±0.008	0.679982	-0.007±0.007	0.687442	-0.004±0.009	0.972725	-0.002±0.007	0.992445	0.002±0.008	0.996335	n.m.	n.m.	n.m.	n.m.	n.m.	n.m.	n.m.	n.m.	n.m.	n.m.	n.m.	n.m.	n.m.	n.m.	n.m.	n.m.	n.m.	n.m.	n.m.	n.m.
P0DOX7	IGK	IGK	493	n.m.	-0.006±0.003	0.0191015	n.m.	n.m.	0.346683	-0.001±0.005	0.907838	-0.002±0.005	0.655088	-0.008±0.007	0.220053	-0.011±0.004	0.00797659	0.002±0.007	0.995818	0.008±0.008	0.79926	0.01±0.006	0.392375	0.006±0.008	0.879983	0.009±0.006	0.514878	0.002±0.008	0.990883	n.m.	n.m.	n.m.	n.m.	n.m.	n.m.	n.m.	n.m.	n.m.	n.m.	n.m.	n.m.	n.m.	n.m.	n.m.	n.m.	n.m.	n.m.	n.m.	n.m.
Q8N3D4	EHBP1L1	EHBP1L1	448	n.m.	0.007±0.003	0.0191949	n.m.	n.m.	0.571865	0.003±0.005	0.570923	0.009±0.006	0.14164	0.015±0.007	0.042696	0.006±0.006	0.318644	-0.006±0.008	0.864208	-0.012±0.009	0.524228	-0.003±0.007	0.981637	-0.006±0.009	0.921666	0.003±0.008	0.979514	0.009±0.009	0.754276	n.m.	n.m.	n.m.	n.m.	n.m.	n.m.	n.m.	n.m.	n.m.	n.m.	n.m.	n.m.	n.m.	n.m.	n.m.	n.m.	n.m.	n.m.	n.m.	n.m.
Q96NL6	SCLT1	SCLT1	423	n.m.	0.007±0.003	0.019273	n.m.	n.m.	0.583145	0.004±0.006	0.438829	0.017±0.008	0.0362151	0.005±0.006	0.431647	0.007±0.005	0.157534	-0.013±0.01	0.572203	0±0.008	1	-0.002±0.007	0.988354	0.013±0.01	0.586384	0.01±0.009	0.700235	-0.002±0.007	0.988906	n.m.	n.m.	n.m.	n.m.	n.m.	n.m.	n.m.	n.m.	n.m.	n.m.	n.m.	n.m.	n.m.	n.m.	n.m.	n.m.	n.m.	n.m.	n.m.	n.m.
O43493	TGOLN2	TGOLN2	493	n.m.	0.006±0.003	0.019279	n.m.	n.m.	0.0510851	-0.002±0.005	0.74531	0.004±0.006	0.542873	0.02±0.006	0.00106059	0.007±0.005	0.141032	-0.005±0.008	0.904156	-0.021±0.008	0.0316993	-0.008±0.007	0.596871	-0.016±0.008	0.223037	-0.003±0.007	0.975997	0.013±0.007	0.314876	n.m.	n.m.	n.m.	n.m.	n.m.	n.m.	n.m.	n.m.	n.m.	n.m.	n.m.	n.m.	n.m.	n.m.	n.m.	n.m.	n.m.	n.m.	n.m.	n.m.
P28482	MAPK1	MAPK1	460	n.m.	-0.007±0.003	0.019366	n.m.	n.m.	0.362067	-0.007±0.005	0.21578	-0.011±0.007	0.105501	-0.015±0.007	0.0351339	-0.001±0.005	0.903588	0.004±0.009	0.961062	0.008±0.009	0.782484	-0.006±0.007	0.845826	0.004±0.01	0.97404	-0.01±0.008	0.609607	-0.015±0.009	0.352349	n.m.	n.m.	n.m.	n.m.	n.m.	n.m.	n.m.	n.m.	n.m.	n.m.	n.m.	n.m.	n.m.	n.m.	n.m.	n.m.	n.m.	n.m.	n.m.	n.m.
Q13740	ALCAM	ALCAM	493	n.m.	0.006±0.003	0.0196852	n.m.	n.m.	0.165211	-0.002±0.005	0.703114	0.006±0.006	0.336219	0.014±0.006	0.0135619	0.009±0.005	0.0605447	-0.008±0.008	0.748737	-0.016±0.008	0.136278	-0.011±0.007	0.385446	-0.009±0.008	0.73814	-0.003±0.008	0.979037	0.006±0.007	0.882651	n.m.	n.m.	n.m.	n.m.	n.m.	n.m.	n.m.	n.m.	n.m.	n.m.	n.m.	n.m.	n.m.	n.m.	n.m.	n.m.	n.m.	n.m.	n.m.	n.m.
P01344	IGF2	IGF2	493	n.m.	-0.006±0.003	0.0197144	n.m.	n.m.	0.147171	-0.001±0.005	0.851869	0.002±0.006	0.746946	-0.01±0.006	0.0760589	-0.012±0.004	0.00574773	-0.003±0.008	0.982866	0.009±0.007	0.608566	0.011±0.007	0.337002	0.012±0.008	0.442173	0.014±0.007	0.2174	0.002±0.007	0.993314	n.m.	n.m.	n.m.	n.m.	n.m.	n.m.	n.m.	n.m.	n.m.	n.m.	n.m.	n.m.	n.m.	n.m.	n.m.	n.m.	n.m.	n.m.	n.m.	n.m.
Q9NSC7	ST6GALNAC1	ST6GALNAC1	493	n.m.	0.006±0.003	0.0197491	n.m.	n.m.	0.215093	0.002±0.005	0.764473	-0.001±0.005	0.850798	0.013±0.006	0.0376961	0.009±0.004	0.0185693	0.003±0.007	0.985412	-0.012±0.008	0.488077	-0.008±0.007	0.636261	-0.014±0.008	0.314824	-0.01±0.007	0.392585	0.004±0.007	0.959476	n.m.	n.m.	n.m.	n.m.	n.m.	n.m.	n.m.	n.m.	n.m.	n.m.	n.m.	n.m.	n.m.	n.m.	n.m.	n.m.	n.m.	n.m.	n.m.	n.m.
P05556	ITGB1	ITGB1	493	n.m.	-0.007±0.003	0.0197783	n.m.	n.m.	0.746519	-0.01±0.006	0.0747005	-0.002±0.007	0.770438	-0.011±0.007	0.114799	-0.005±0.005	0.314962	-0.008±0.009	0.829496	0.001±0.009	0.999743	-0.005±0.007	0.900209	0.009±0.01	0.823666	0.003±0.009	0.989782	-0.006±0.008	0.894323	n.m.	n.m.	n.m.	n.m.	n.m.	n.m.	n.m.	n.m.	n.m.	n.m.	n.m.	n.m.	n.m.	n.m.	n.m.	n.m.	n.m.	n.m.	n.m.	n.m.
Q9HCM2	PLXNA4	PLXNA4	485	n.m.	0.006±0.003	0.0198293	n.m.	n.m.	0.206136	0.001±0.005	0.776293	0.002±0.006	0.724722	0.005±0.006	0.429744	0.015±0.005	0.00241529	-0.001±0.008	0.999644	-0.004±0.008	0.968815	-0.014±0.007	0.207289	-0.003±0.009	0.98848	-0.013±0.008	0.372744	-0.01±0.008	0.608742	n.m.	n.m.	n.m.	n.m.	n.m.	n.m.	n.m.	n.m.	n.m.	n.m.	n.m.	n.m.	n.m.	n.m.	n.m.	n.m.	n.m.	n.m.	n.m.	n.m.
P34741	SDC2	SDC2	485	n.m.	-0.007±0.003	0.019835	n.m.	n.m.	0.966253	-0.005±0.005	0.330015	-0.008±0.01	0.39928	-0.008±0.008	0.367284	-0.008±0.005	0.074762	0.003±0.011	0.992305	0.003±0.01	0.993705	0.003±0.007	0.959206	0±0.013	0.99998	0±0.011	0.999973	0.001±0.01	0.999675	n.m.	n.m.	n.m.	n.m.	n.m.	n.m.	n.m.	n.m.	n.m.	n.m.	n.m.	n.m.	n.m.	n.m.	n.m.	n.m.	n.m.	n.m.	n.m.	n.m.
O60741	HCN1	HCN1	379	n.m.	0.007±0.003	0.0198461	n.m.	n.m.	0.40088	0.002±0.005	0.769947	0±0.008	0.99032	0.012±0.007	0.074792	0.01±0.005	0.0239213	0.001±0.009	0.998547	-0.011±0.009	0.612263	-0.009±0.007	0.594807	-0.012±0.01	0.636621	-0.01±0.009	0.652628	0.002±0.008	0.996372	n.m.	n.m.	n.m.	n.m.	n.m.	n.m.	n.m.	n.m.	n.m.	n.m.	n.m.	n.m.	n.m.	n.m.	n.m.	n.m.	n.m.	n.m.	n.m.	n.m.
P02766	TTR	TTR	493	183	-0.006±0.003	0.0200393	-0.002±0.004	0.650336	0.000281018	0.003±0.005	0.504525	0.005±0.005	0.384238	-0.004±0.006	0.470949	-0.02±0.004	2.28269e-06	-0.001±0.007	0.998764	0.008±0.008	0.758093	0.024±0.007	0.00210181	0.009±0.008	0.669268	0.025±0.007	0.00106132	0.016±0.007	0.105233	0.180551	0.013±0.008	0.114568	-0.015±0.014	0.290273	-0.003±0.007	0.642678	-0.008±0.007	0.265354	0.028±0.016	0.312815	0.017±0.011	0.432426	0.021±0.011	0.22412	-0.012±0.016	0.887694	-0.007±0.016	0.971224	0.005±0.01
P02766	TTR	TTR	493	183	-0.006±0.003	0.0200393	-0.002±0.005	0.623129	0.000281018	0.003±0.005	0.504525	0.005±0.005	0.384238	-0.004±0.006	0.470949	-0.02±0.004	2.28269e-06	-0.001±0.007	0.998764	0.008±0.008	0.758093	0.024±0.007	0.00210181	0.009±0.008	0.669268	0.025±0.007	0.00106132	0.016±0.007	0.105233	0.168414	0.009±0.008	0.267519	-0.032±0.017	0.0666871	-0.004±0.007	0.613964	-0.006±0.01	0.518395	0.041±0.019	0.14199	0.013±0.011	0.643788	0.015±0.013	0.620909	-0.029±0.019	0.429244	-0.026±0.02	0.566463	0.003±0.012
P36957	DLST	DLST	493	n.m.	0.006±0.003	0.0201446	n.m.	n.m.	0.919465	0.007±0.005	0.211533	0.003±0.007	0.698097	0.009±0.006	0.145828	0.007±0.005	0.15241	0.004±0.008	0.965897	-0.002±0.008	0.993004	0±0.007	0.999882	-0.006±0.009	0.902312	-0.004±0.008	0.949672	0.002±0.008	0.996487	n.m.	n.m.	n.m.	n.m.	n.m.	n.m.	n.m.	n.m.	n.m.	n.m.	n.m.	n.m.	n.m.	n.m.	n.m.	n.m.	n.m.	n.m.	n.m.	n.m.
P0DP58	LYNX1	LYNX1	493	n.m.	0.006±0.003	0.0202376	n.m.	n.m.	0.247348	-0.002±0.005	0.701538	0.003±0.006	0.537753	0.01±0.005	0.0597332	0.01±0.004	0.0174191	-0.005±0.007	0.886344	-0.012±0.007	0.358578	-0.012±0.006	0.263436	-0.006±0.008	0.834369	-0.006±0.007	0.789654	0±0.007	1	n.m.	n.m.	n.m.	n.m.	n.m.	n.m.	n.m.	n.m.	n.m.	n.m.	n.m.	n.m.	n.m.	n.m.	n.m.	n.m.	n.m.	n.m.	n.m.	n.m.
P54762	EPHB1	EPHB1	79	n.m.	0.018±0.008	0.0202545	n.m.	n.m.	0.0951846	0.003±0.011	0.819302	0.035±0.036	0.342233	0.067±0.027	0.0160262	0.025±0.012	0.0318191	-0.032±0.038	0.832582	-0.065±0.028	0.107273	-0.023±0.016	0.499085	-0.032±0.046	0.892872	0.009±0.039	0.9949	0.042±0.03	0.507825	n.m.	n.m.	n.m.	n.m.	n.m.	n.m.	n.m.	n.m.	n.m.	n.m.	n.m.	n.m.	n.m.	n.m.	n.m.	n.m.	n.m.	n.m.	n.m.	n.m.
Q9HBW1	LRRC4	LRRC4	458	n.m.	0.005±0.002	0.0202667	n.m.	n.m.	0.401915	0.008±0.005	0.111287	-0.001±0.004	0.765574	0.006±0.005	0.241992	0.007±0.004	0.035527	0.01±0.007	0.497844	0.002±0.007	0.994627	0.001±0.006	0.99938	-0.008±0.007	0.693251	-0.009±0.006	0.411192	-0.001±0.006	0.99822	n.m.	n.m.	n.m.	n.m.	n.m.	n.m.	n.m.	n.m.	n.m.	n.m.	n.m.	n.m.	n.m.	n.m.	n.m.	n.m.	n.m.	n.m.	n.m.	n.m.
P19367	HK1	HK1	493	n.m.	0.006±0.003	0.0204221	n.m.	n.m.	0.0226116	0.003±0.005	0.516387	-0.005±0.005	0.381148	0.001±0.007	0.859098	0.015±0.004	0.000214152	0.008±0.008	0.694425	0.002±0.008	0.993605	-0.011±0.006	0.307526	-0.006±0.009	0.899069	-0.019±0.007	0.0198777	-0.013±0.008	0.298209	n.m.	n.m.	n.m.	n.m.	n.m.	n.m.	n.m.	n.m.	n.m.	n.m.	n.m.	n.m.	n.m.	n.m.	n.m.	n.m.	n.m.	n.m.	n.m.	n.m.
P07195	LDHB	LDHB	493	n.m.	0.006±0.003	0.0206634	n.m.	n.m.	0.174172	0.001±0.005	0.913089	-0.002±0.006	0.760878	0.01±0.005	0.062831	0.011±0.004	0.00925962	0.002±0.008	0.990191	-0.009±0.007	0.592384	-0.011±0.007	0.363635	-0.011±0.008	0.455806	-0.013±0.007	0.267949	-0.002±0.007	0.994398	n.m.	n.m.	n.m.	n.m.	n.m.	n.m.	n.m.	n.m.	n.m.	n.m.	n.m.	n.m.	n.m.	n.m.	n.m.	n.m.	n.m.	n.m.	n.m.	n.m.
O60449	LY75	LY75	493	n.m.	-0.006±0.002	0.0207534	n.m.	n.m.	0.073105	0.001±0.005	0.853155	0.002±0.006	0.731414	-0.01±0.006	0.087717	-0.013±0.004	0.00217313	-0.001±0.008	0.998784	0.011±0.008	0.472422	0.013±0.006	0.142244	0.012±0.008	0.457024	0.015±0.007	0.175725	0.002±0.007	0.988495	n.m.	n.m.	n.m.	n.m.	n.m.	n.m.	n.m.	n.m.	n.m.	n.m.	n.m.	n.m.	n.m.	n.m.	n.m.	n.m.	n.m.	n.m.	n.m.	n.m.
P10451	SPP1	SPP1	493	197	0.006±0.003	0.0208167	0.003±0.003	0.345171	0.540436	0.002±0.005	0.665942	0.004±0.005	0.468992	0.004±0.006	0.457817	0.011±0.004	0.0113547	-0.002±0.007	0.995567	-0.002±0.008	0.992664	-0.009±0.007	0.545632	0±0.008	0.999954	-0.007±0.007	0.735972	-0.007±0.007	0.788533	0.669825	-0.002±0.008	0.804658	-0.004±0.009	0.664121	0.004±0.005	0.350226	0.007±0.006	0.25084	0.002±0.012	0.998466	-0.006±0.009	0.899085	-0.009±0.01	0.790793	-0.008±0.01	0.843753	-0.011±0.011	0.733613	-0.003±0.008
P10451	SPP1	SPP1	493	183	0.006±0.003	0.0208167	-0.001±0.003	0.821346	0.540436	0.002±0.005	0.665942	0.004±0.005	0.468992	0.004±0.006	0.457817	0.011±0.004	0.0113547	-0.002±0.007	0.995567	-0.002±0.008	0.992664	-0.009±0.007	0.545632	0±0.008	0.999954	-0.007±0.007	0.735972	-0.007±0.007	0.788533	0.721679	0.002±0.008	0.79586	-0.004±0.008	0.630213	-0.004±0.005	0.418805	0.003±0.005	0.517038	0.006±0.012	0.952204	0.006±0.01	0.922232	-0.001±0.01	0.999237	0±0.01	1	-0.007±0.01	0.870391	-0.007±0.007
Q13822	ENPP2	ENPP2	493	183	-0.006±0.003	0.0208849	-0.002±0.003	0.420269	0.00771457	0.004±0.006	0.506404	0.003±0.005	0.561971	-0.006±0.005	0.250953	-0.016±0.004	0.000123389	0.001±0.007	0.999785	0.01±0.008	0.571383	0.02±0.007	0.0207672	0.009±0.008	0.597023	0.019±0.007	0.0198817	0.01±0.007	0.491295	0.0150784	0.011±0.008	0.180382	0.005±0.009	0.628132	0±0.004	0.90498	-0.018±0.006	0.00256091	0.006±0.012	0.958	0.01±0.009	0.659111	0.029±0.01	0.0224695	0.004±0.01	0.977187	0.023±0.011	0.178492	0.018±0.007
Q13822	ENPP2	ENPP2	493	183	-0.006±0.003	0.0208849	-0.005±0.004	0.188052	0.00771457	0.004±0.006	0.506404	0.003±0.005	0.561971	-0.006±0.005	0.250953	-0.016±0.004	0.000123389	0.001±0.007	0.999785	0.01±0.008	0.571383	0.02±0.007	0.0207672	0.009±0.008	0.597023	0.019±0.007	0.0198817	0.01±0.007	0.491295	0.0623145	0.013±0.008	0.102454	0.001±0.012	0.945297	-0.013±0.006	0.0222135	-0.008±0.007	0.242658	0.012±0.015	0.835849	0.026±0.01	0.0433589	0.021±0.01	0.185645	0.014±0.014	0.735439	0.009±0.014	0.926963	-0.005±0.009
Q06418	TYRO3	TYRO3	493	n.m.	0.007±0.003	0.0210349	n.m.	n.m.	0.480782	0.005±0.005	0.248009	0±0.007	0.952598	0.014±0.009	0.107544	0.012±0.006	0.0474571	0.006±0.008	0.897553	-0.008±0.01	0.828566	-0.006±0.007	0.849235	-0.014±0.011	0.572128	-0.012±0.009	0.550469	0.002±0.01	0.996235	n.m.	n.m.	n.m.	n.m.	n.m.	n.m.	n.m.	n.m.	n.m.	n.m.	n.m.	n.m.	n.m.	n.m.	n.m.	n.m.	n.m.	n.m.	n.m.	n.m.
O75096	LRP4	LRP4	493	n.m.	0.006±0.003	0.0211413	n.m.	n.m.	0.115273	0.003±0.005	0.55701	0.012±0.006	0.0423017	-0.004±0.006	0.523978	0.012±0.005	0.0110148	-0.009±0.007	0.606683	0.006±0.007	0.822735	-0.009±0.007	0.525315	0.016±0.008	0.224583	0±0.007	0.999989	-0.015±0.007	0.15209	n.m.	n.m.	n.m.	n.m.	n.m.	n.m.	n.m.	n.m.	n.m.	n.m.	n.m.	n.m.	n.m.	n.m.	n.m.	n.m.	n.m.	n.m.	n.m.	n.m.
Q96A00	PPP1R14A	PPP1R14A	415	n.m.	-0.007±0.003	0.0212153	n.m.	n.m.	0.635294	-0.009±0.006	0.152117	-0.005±0.007	0.499384	0±0.007	0.945167	-0.011±0.005	0.0316398	-0.004±0.009	0.973908	-0.008±0.009	0.796706	0.002±0.008	0.993491	-0.004±0.01	0.970746	0.006±0.009	0.900634	0.01±0.008	0.607161	n.m.	n.m.	n.m.	n.m.	n.m.	n.m.	n.m.	n.m.	n.m.	n.m.	n.m.	n.m.	n.m.	n.m.	n.m.	n.m.	n.m.	n.m.	n.m.	n.m.
P27797	CALR	CALR	493	n.m.	0.006±0.003	0.0212377	n.m.	n.m.	0.173472	-0.002±0.005	0.765909	0.006±0.006	0.347645	0.016±0.006	0.00896679	0.008±0.005	0.106899	-0.007±0.008	0.794102	-0.018±0.008	0.1222	-0.009±0.007	0.550503	-0.011±0.009	0.607771	-0.002±0.008	0.994221	0.009±0.008	0.685322	n.m.	n.m.	n.m.	n.m.	n.m.	n.m.	n.m.	n.m.	n.m.	n.m.	n.m.	n.m.	n.m.	n.m.	n.m.	n.m.	n.m.	n.m.	n.m.	n.m.
Q8NI22	MCFD2	MCFD2	493	n.m.	-0.006±0.003	0.0213589	n.m.	n.m.	0.237891	-0.008±0.005	0.134955	0.005±0.006	0.437141	-0.007±0.006	0.243339	-0.01±0.004	0.0215327	-0.012±0.008	0.38731	0±0.008	0.999998	0.002±0.007	0.989702	0.012±0.009	0.507037	0.014±0.007	0.194142	0.002±0.008	0.991934	n.m.	n.m.	n.m.	n.m.	n.m.	n.m.	n.m.	n.m.	n.m.	n.m.	n.m.	n.m.	n.m.	n.m.	n.m.	n.m.	n.m.	n.m.	n.m.	n.m.
O75051	PLXNA2	PLXNA2	493	n.m.	0.006±0.003	0.0215147	n.m.	n.m.	0.920181	0.008±0.005	0.10577	0.002±0.006	0.722103	0.006±0.006	0.321201	0.006±0.004	0.15576	0.006±0.008	0.897063	0.002±0.008	0.99209	0.002±0.006	0.979493	-0.004±0.009	0.977633	-0.003±0.008	0.973078	0±0.007	0.999974	n.m.	n.m.	n.m.	n.m.	n.m.	n.m.	n.m.	n.m.	n.m.	n.m.	n.m.	n.m.	n.m.	n.m.	n.m.	n.m.	n.m.	n.m.	n.m.	n.m.
A0A075B6I9	IGLV7-46	IGLV7-46	493	n.m.	-0.006±0.003	0.0217824	n.m.	n.m.	0.378864	-0.002±0.005	0.679117	-0.002±0.006	0.72951	-0.015±0.007	0.0246592	-0.008±0.005	0.0825116	0±0.008	1	0.013±0.009	0.411387	0.006±0.007	0.816484	0.013±0.009	0.457246	0.006±0.008	0.849384	-0.007±0.008	0.831021	n.m.	n.m.	n.m.	n.m.	n.m.	n.m.	n.m.	n.m.	n.m.	n.m.	n.m.	n.m.	n.m.	n.m.	n.m.	n.m.	n.m.	n.m.	n.m.	n.m.
Q8IUK8	CBLN2	CBLN2	293	n.m.	0.008±0.003	0.0220908	n.m.	n.m.	0.0110794	-0.002±0.006	0.793315	-0.003±0.009	0.756557	0.003±0.007	0.709439	0.022±0.005	6.97657e-05	0.001±0.011	0.999523	-0.004±0.01	0.968734	-0.024±0.008	0.0197068	-0.006±0.012	0.96466	-0.025±0.01	0.0851658	-0.019±0.009	0.14503	n.m.	n.m.	n.m.	n.m.	n.m.	n.m.	n.m.	n.m.	n.m.	n.m.	n.m.	n.m.	n.m.	n.m.	n.m.	n.m.	n.m.	n.m.	n.m.	n.m.
P00751	CFB	CFB	493	183	-0.006±0.003	0.0224763	-0.004±0.004	0.336467	0.16622	0.001±0.005	0.821523	-0.006±0.006	0.299806	-0.016±0.006	0.00557616	-0.005±0.004	0.221381	0.007±0.008	0.778755	0.017±0.008	0.111618	0.006±0.007	0.767171	0.01±0.008	0.655473	-0.001±0.007	0.998536	-0.011±0.007	0.423189	0.0630548	0.014±0.008	0.0954332	-0.017±0.012	0.162028	-0.002±0.006	0.729399	-0.011±0.006	0.0727409	0.03±0.014	0.150618	0.016±0.01	0.398228	0.025±0.01	0.0750023	-0.015±0.013	0.691408	-0.006±0.014	0.975861	0.009±0.008
P00751	CFB	CFB	493	183	-0.006±0.003	0.0224763	-0.005±0.004	0.177719	0.16622	0.001±0.005	0.821523	-0.006±0.006	0.299806	-0.016±0.006	0.00557616	-0.005±0.004	0.221381	0.007±0.008	0.778755	0.017±0.008	0.111618	0.006±0.007	0.767171	0.01±0.008	0.655473	-0.001±0.007	0.998536	-0.011±0.007	0.423189	0.0701321	0.011±0.008	0.183076	-0.025±0.013	0.0545617	-0.005±0.006	0.412564	-0.011±0.007	0.0911217	0.036±0.015	0.0873521	0.016±0.01	0.405351	0.022±0.011	0.153129	-0.02±0.014	0.511433	-0.013±0.014	0.787901	0.006±0.009
P00751	CFB	CFB	493	183	-0.006±0.003	0.0224763	-0.004±0.003	0.206847	0.16622	0.001±0.005	0.821523	-0.006±0.006	0.299806	-0.016±0.006	0.00557616	-0.005±0.004	0.221381	0.007±0.008	0.778755	0.017±0.008	0.111618	0.006±0.007	0.767171	0.01±0.008	0.655473	-0.001±0.007	0.998536	-0.011±0.007	0.423189	0.158256	0.009±0.008	0.260359	-0.023±0.013	0.0758548	-0.004±0.005	0.461425	-0.008±0.006	0.177403	0.032±0.015	0.149622	0.013±0.01	0.530138	0.017±0.01	0.324718	-0.019±0.014	0.529947	-0.015±0.014	0.692925	0.004±0.007
Q9NQ76	MEPE	MEPE	482	n.m.	0.006±0.003	0.0225198	n.m.	n.m.	0.778868	0.004±0.005	0.477233	0.007±0.005	0.179919	0.012±0.007	0.0740219	0.005±0.005	0.314207	-0.003±0.008	0.97582	-0.008±0.009	0.779765	-0.001±0.007	0.999653	-0.005±0.008	0.931228	0.002±0.007	0.984825	0.008±0.008	0.790016	n.m.	n.m.	n.m.	n.m.	n.m.	n.m.	n.m.	n.m.	n.m.	n.m.	n.m.	n.m.	n.m.	n.m.	n.m.	n.m.	n.m.	n.m.	n.m.	n.m.
O60243	HS6ST1	HS6ST1	493	n.m.	0.006±0.003	0.023071	n.m.	n.m.	0.095564	0.002±0.005	0.743125	0±0.006	0.965719	0.003±0.006	0.691832	0.016±0.005	0.000813668	0.001±0.008	0.997677	-0.001±0.008	0.999549	-0.014±0.007	0.167862	-0.002±0.009	0.993342	-0.016±0.007	0.148947	-0.013±0.008	0.326518	n.m.	n.m.	n.m.	n.m.	n.m.	n.m.	n.m.	n.m.	n.m.	n.m.	n.m.	n.m.	n.m.	n.m.	n.m.	n.m.	n.m.	n.m.	n.m.	n.m.
Q9UNE7	STUB1	STUB1	206	n.m.	0.009±0.004	0.0234079	n.m.	n.m.	0.117692	0.022±0.007	0.00394151	0.01±0.008	0.219606	0.008±0.01	0.404188	-0.003±0.007	0.624217	0.012±0.011	0.692094	0.013±0.013	0.716278	0.025±0.01	0.0740512	0.001±0.013	0.999557	0.013±0.011	0.59987	0.012±0.012	0.770374	n.m.	n.m.	n.m.	n.m.	n.m.	n.m.	n.m.	n.m.	n.m.	n.m.	n.m.	n.m.	n.m.	n.m.	n.m.	n.m.	n.m.	n.m.	n.m.	n.m.
P41271	NBL1	NBL1	493	183	0.006±0.003	0.0235364	0±0.003	0.89663	0.368679	0±0.005	0.979899	0.004±0.005	0.388009	0.014±0.006	0.0321784	0.008±0.005	0.0726871	-0.004±0.007	0.931695	-0.014±0.008	0.341699	-0.008±0.007	0.623005	-0.009±0.008	0.667792	-0.004±0.007	0.938725	0.005±0.008	0.910591	0.849855	0±0.008	0.980323	-0.005±0.009	0.593356	-0.002±0.004	0.658915	0.003±0.005	0.587524	0.005±0.012	0.981526	0.002±0.009	0.998179	-0.003±0.01	0.991614	-0.003±0.01	0.98919	-0.007±0.01	0.881529	-0.004±0.006
Q5VU97	CACHD1	CACHD1	493	n.m.	0.006±0.003	0.0236498	n.m.	n.m.	0.525627	0.007±0.005	0.210129	-0.001±0.006	0.849736	0.005±0.006	0.397446	0.01±0.005	0.0239255	0.008±0.008	0.773001	0.001±0.008	0.999079	-0.004±0.007	0.949789	-0.007±0.009	0.880107	-0.011±0.008	0.445842	-0.005±0.008	0.925602	n.m.	n.m.	n.m.	n.m.	n.m.	n.m.	n.m.	n.m.	n.m.	n.m.	n.m.	n.m.	n.m.	n.m.	n.m.	n.m.	n.m.	n.m.	n.m.	n.m.
Q9NUQ9	CYRIB	CYRIB	493	n.m.	-0.004±0.002	0.0237315	n.m.	n.m.	0.692781	-0.006±0.005	0.172631	-0.003±0.003	0.36573	0±0.004	0.953805	-0.005±0.002	0.0474744	-0.003±0.006	0.945567	-0.007±0.006	0.714464	-0.002±0.005	0.990542	-0.003±0.005	0.923051	0.002±0.004	0.980344	0.005±0.005	0.71983	n.m.	n.m.	n.m.	n.m.	n.m.	n.m.	n.m.	n.m.	n.m.	n.m.	n.m.	n.m.	n.m.	n.m.	n.m.	n.m.	n.m.	n.m.	n.m.	n.m.
P20908	COL5A1	COL5A1	493	n.m.	-0.007±0.003	0.0239079	n.m.	n.m.	0.196664	0.002±0.006	0.719639	-0.009±0.007	0.220996	-0.006±0.007	0.407821	-0.016±0.006	0.00599424	0.011±0.01	0.643786	0.008±0.009	0.830811	0.018±0.008	0.143943	-0.003±0.01	0.985278	0.007±0.009	0.891677	0.01±0.009	0.651046	n.m.	n.m.	n.m.	n.m.	n.m.	n.m.	n.m.	n.m.	n.m.	n.m.	n.m.	n.m.	n.m.	n.m.	n.m.	n.m.	n.m.	n.m.	n.m.	n.m.
Q9UIW2	PLXNA1	PLXNA1	493	n.m.	0.006±0.003	0.0239181	n.m.	n.m.	0.217212	0.003±0.005	0.503382	0.005±0.006	0.446633	0±0.005	0.959814	0.013±0.004	0.00316142	-0.001±0.008	0.997866	0.004±0.007	0.960978	-0.01±0.006	0.426987	0.005±0.008	0.928014	-0.008±0.007	0.666601	-0.013±0.007	0.206614	n.m.	n.m.	n.m.	n.m.	n.m.	n.m.	n.m.	n.m.	n.m.	n.m.	n.m.	n.m.	n.m.	n.m.	n.m.	n.m.	n.m.	n.m.	n.m.	n.m.
P05408	SCG5	SCG5	493	n.m.	0.006±0.003	0.0239663	n.m.	n.m.	0.0761752	-0.004±0.005	0.460026	0.006±0.007	0.38856	0.015±0.006	0.00850659	0.009±0.004	0.0518931	-0.009±0.008	0.660154	-0.019±0.008	0.0610597	-0.012±0.007	0.235446	-0.01±0.009	0.692019	-0.003±0.008	0.97993	0.006±0.007	0.813844	n.m.	n.m.	n.m.	n.m.	n.m.	n.m.	n.m.	n.m.	n.m.	n.m.	n.m.	n.m.	n.m.	n.m.	n.m.	n.m.	n.m.	n.m.	n.m.	n.m.
P25713	MT3	MT3	493	n.m.	0.006±0.003	0.024023	n.m.	n.m.	0.0544302	0.001±0.005	0.829925	0±0.005	0.962145	0.02±0.006	0.00121331	0.007±0.004	0.133734	0.001±0.007	0.997842	-0.019±0.008	0.0763465	-0.006±0.007	0.833471	-0.021±0.008	0.0577262	-0.007±0.007	0.743715	0.014±0.008	0.279309	n.m.	n.m.	n.m.	n.m.	n.m.	n.m.	n.m.	n.m.	n.m.	n.m.	n.m.	n.m.	n.m.	n.m.	n.m.	n.m.	n.m.	n.m.	n.m.	n.m.
O94903	PLPBP	PLPBP	87	n.m.	-0.021±0.009	0.0240787	n.m.	n.m.	0.914631	-0.015±0.016	0.343565	-0.013±0.026	0.600835	-0.024±0.026	0.366154	-0.029±0.015	0.0605074	-0.002±0.029	0.99995	0.009±0.031	0.991862	0.014±0.022	0.917408	0.01±0.037	0.992324	0.016±0.03	0.950987	0.006±0.03	0.997774	n.m.	n.m.	n.m.	n.m.	n.m.	n.m.	n.m.	n.m.	n.m.	n.m.	n.m.	n.m.	n.m.	n.m.	n.m.	n.m.	n.m.	n.m.	n.m.	n.m.
P14415	ATP1B2	ATP1B2	493	n.m.	0.006±0.003	0.0241138	n.m.	n.m.	0.414839	0.008±0.005	0.123288	-0.002±0.007	0.730673	0.002±0.006	0.695692	0.009±0.004	0.0201691	0.01±0.008	0.620312	0.005±0.008	0.894055	-0.002±0.006	0.990968	-0.005±0.009	0.954922	-0.012±0.008	0.422569	-0.007±0.007	0.736577	n.m.	n.m.	n.m.	n.m.	n.m.	n.m.	n.m.	n.m.	n.m.	n.m.	n.m.	n.m.	n.m.	n.m.	n.m.	n.m.	n.m.	n.m.	n.m.	n.m.
P01011	SERPINA3	SERPINA3	493	183	-0.006±0.003	0.0244361	-0.006±0.004	0.104267	0.231342	0.001±0.005	0.795708	-0.004±0.007	0.549841	-0.013±0.006	0.0283804	-0.01±0.005	0.0387847	0.006±0.009	0.916655	0.014±0.008	0.251647	0.012±0.007	0.351672	0.009±0.009	0.79327	0.006±0.009	0.90207	-0.003±0.008	0.986908	0.215354	0.009±0.008	0.288233	-0.017±0.012	0.151342	-0.009±0.005	0.108735	-0.007±0.005	0.193263	0.026±0.014	0.267829	0.018±0.01	0.272473	0.016±0.01	0.355614	-0.008±0.013	0.915076	-0.01±0.013	0.867038	-0.002±0.007
P01011	SERPINA3	SERPINA3	493	183	-0.006±0.003	0.0244361	-0.006±0.004	0.130785	0.231342	0.001±0.005	0.795708	-0.004±0.007	0.549841	-0.013±0.006	0.0283804	-0.01±0.005	0.0387847	0.006±0.009	0.916655	0.014±0.008	0.251647	0.012±0.007	0.351672	0.009±0.009	0.79327	0.006±0.009	0.90207	-0.003±0.008	0.986908	0.229504	0.008±0.008	0.333343	-0.02±0.013	0.145905	-0.009±0.006	0.12016	-0.007±0.006	0.228209	0.028±0.016	0.284968	0.017±0.01	0.313394	0.015±0.01	0.426243	-0.011±0.014	0.885518	-0.013±0.014	0.813223	-0.002±0.008
P01011	SERPINA3	SERPINA3	493	183	-0.006±0.003	0.0244361	-0.006±0.004	0.143607	0.231342	0.001±0.005	0.795708	-0.004±0.007	0.549841	-0.013±0.006	0.0283804	-0.01±0.005	0.0387847	0.006±0.009	0.916655	0.014±0.008	0.251647	0.012±0.007	0.351672	0.009±0.009	0.79327	0.006±0.009	0.90207	-0.003±0.008	0.986908	0.202889	0.008±0.008	0.312283	-0.021±0.014	0.126876	-0.009±0.006	0.122629	-0.007±0.006	0.266751	0.029±0.016	0.245517	0.018±0.01	0.297132	0.015±0.01	0.434163	-0.012±0.015	0.851833	-0.014±0.015	0.762199	-0.002±0.008
O60909	B4GALT2	B4GALT2	410	n.m.	-0.007±0.003	0.0246551	n.m.	n.m.	0.0217481	-0.007±0.006	0.200304	-0.005±0.008	0.536321	-0.025±0.007	0.000372002	0.001±0.005	0.779664	-0.003±0.01	0.99295	0.018±0.009	0.203942	-0.009±0.007	0.646344	0.02±0.01	0.203422	-0.006±0.009	0.905282	-0.027±0.009	0.0107779	n.m.	n.m.	n.m.	n.m.	n.m.	n.m.	n.m.	n.m.	n.m.	n.m.	n.m.	n.m.	n.m.	n.m.	n.m.	n.m.	n.m.	n.m.	n.m.	n.m.
A0A0B4J1V0	IGHV3-15	IGHV3-15	493	n.m.	-0.006±0.003	0.0247639	n.m.	n.m.	0.273401	-0.003±0.005	0.607649	0.002±0.006	0.691645	-0.011±0.006	0.0854673	-0.01±0.004	0.0178369	-0.005±0.008	0.919796	0.009±0.008	0.720568	0.007±0.006	0.652866	0.014±0.009	0.427182	0.012±0.007	0.334658	-0.001±0.008	0.999085	n.m.	n.m.	n.m.	n.m.	n.m.	n.m.	n.m.	n.m.	n.m.	n.m.	n.m.	n.m.	n.m.	n.m.	n.m.	n.m.	n.m.	n.m.	n.m.	n.m.
Q8NFT8	DNER	DNER	493	n.m.	0.006±0.003	0.0248262	n.m.	n.m.	0.818207	0.005±0.005	0.366215	0.006±0.006	0.309725	0.011±0.006	0.0744471	0.004±0.004	0.301968	-0.001±0.008	0.997668	-0.007±0.008	0.836907	0±0.007	0.999997	-0.005±0.009	0.925633	0.002±0.007	0.996368	0.007±0.008	0.800215	n.m.	n.m.	n.m.	n.m.	n.m.	n.m.	n.m.	n.m.	n.m.	n.m.	n.m.	n.m.	n.m.	n.m.	n.m.	n.m.	n.m.	n.m.	n.m.	n.m.
Q92520	FAM3C	FAM3C	493	183	0.006±0.003	0.0248615	0.009±0.004	0.0172163	0.182958	-0.001±0.005	0.797291	0.002±0.006	0.700249	0.012±0.006	0.034025	0.011±0.005	0.0206069	-0.004±0.008	0.966706	-0.014±0.008	0.283339	-0.013±0.007	0.27324	-0.01±0.008	0.611758	-0.009±0.008	0.638366	0.001±0.008	0.998846	0.371939	0.008±0.008	0.319672	0.003±0.01	0.720779	0.003±0.006	0.603069	0.017±0.006	0.00612135	0.005±0.013	0.981982	0.005±0.01	0.964418	-0.009±0.01	0.812199	0±0.011	0.999997	-0.014±0.011	0.610375	-0.014±0.009
Q92520	FAM3C	FAM3C	493	183	0.006±0.003	0.0248615	0.006±0.004	0.102811	0.182958	-0.001±0.005	0.797291	0.002±0.006	0.700249	0.012±0.006	0.034025	0.011±0.005	0.0206069	-0.004±0.008	0.966706	-0.014±0.008	0.283339	-0.013±0.007	0.27324	-0.01±0.008	0.611758	-0.009±0.008	0.638366	0.001±0.008	0.998846	0.589889	0.005±0.008	0.569416	0.002±0.009	0.811419	0.003±0.006	0.632931	0.014±0.007	0.0455188	0.003±0.012	0.996889	0.002±0.01	0.997579	-0.009±0.011	0.822486	-0.001±0.011	0.999936	-0.012±0.011	0.718044	-0.011±0.009
Q92520	FAM3C	FAM3C	493	183	0.006±0.003	0.0248615	0.005±0.003	0.125807	0.182958	-0.001±0.005	0.797291	0.002±0.006	0.700249	0.012±0.006	0.034025	0.011±0.005	0.0206069	-0.004±0.008	0.966706	-0.014±0.008	0.283339	-0.013±0.007	0.27324	-0.01±0.008	0.611758	-0.009±0.008	0.638366	0.001±0.008	0.998846	0.542253	-0.003±0.008	0.732927	0.006±0.01	0.565321	0.003±0.005	0.615425	0.01±0.005	0.0507876	-0.009±0.013	0.911412	-0.005±0.01	0.9445	-0.013±0.01	0.536546	0.003±0.012	0.991466	-0.004±0.012	0.982376	-0.008±0.007
Q92520	FAM3C	FAM3C	493	183	0.006±0.003	0.0248615	0.004±0.003	0.209615	0.182958	-0.001±0.005	0.797291	0.002±0.006	0.700249	0.012±0.006	0.034025	0.011±0.005	0.0206069	-0.004±0.008	0.966706	-0.014±0.008	0.283339	-0.013±0.007	0.27324	-0.01±0.008	0.611758	-0.009±0.008	0.638366	0.001±0.008	0.998846	0.471841	0.004±0.008	0.628112	0.003±0.008	0.671028	0±0.004	0.919169	0.01±0.005	0.055363	0.001±0.011	0.999898	0.004±0.009	0.964539	-0.006±0.01	0.921543	0.004±0.009	0.973966	-0.007±0.009	0.875908	-0.011±0.007
O75445	USH2A	USH2A	403	n.m.	0.006±0.003	0.0249509	n.m.	n.m.	0.741889	0.001±0.006	0.809564	0.008±0.006	0.200249	0.01±0.006	0.0790495	0.006±0.005	0.228209	-0.007±0.009	0.858464	-0.009±0.008	0.713417	-0.004±0.007	0.938535	-0.002±0.009	0.997373	0.003±0.008	0.988765	0.004±0.007	0.937747	n.m.	n.m.	n.m.	n.m.	n.m.	n.m.	n.m.	n.m.	n.m.	n.m.	n.m.	n.m.	n.m.	n.m.	n.m.	n.m.	n.m.	n.m.	n.m.	n.m.
Q7Z5A7	TAFA5	TAFA5	493	n.m.	0.006±0.003	0.0249579	n.m.	n.m.	0.140326	-0.001±0.005	0.784216	0.003±0.005	0.567758	0.016±0.006	0.00684455	0.008±0.005	0.099207	-0.004±0.007	0.926473	-0.017±0.008	0.110812	-0.009±0.007	0.531146	-0.012±0.008	0.39184	-0.005±0.007	0.917049	0.008±0.007	0.714339	n.m.	n.m.	n.m.	n.m.	n.m.	n.m.	n.m.	n.m.	n.m.	n.m.	n.m.	n.m.	n.m.	n.m.	n.m.	n.m.	n.m.	n.m.	n.m.	n.m.
Q96AP7	ESAM	ESAM	481	n.m.	0.006±0.003	0.0251946	n.m.	n.m.	0.307713	-0.002±0.005	0.707336	0.008±0.006	0.184179	0.01±0.006	0.0964121	0.009±0.004	0.0410993	-0.01±0.008	0.573713	-0.012±0.008	0.409625	-0.011±0.007	0.355129	-0.002±0.009	0.996878	0±0.008	0.999916	0.001±0.007	0.997933	n.m.	n.m.	n.m.	n.m.	n.m.	n.m.	n.m.	n.m.	n.m.	n.m.	n.m.	n.m.	n.m.	n.m.	n.m.	n.m.	n.m.	n.m.	n.m.	n.m.
P23468	PTPRD	PTPRD	493	n.m.	0.006±0.003	0.0252081	n.m.	n.m.	0.449527	0.003±0.005	0.524001	0.001±0.006	0.829528	0.015±0.007	0.0372628	0.008±0.005	0.0858465	0.002±0.008	0.995634	-0.012±0.009	0.530287	-0.005±0.007	0.885372	-0.014±0.01	0.476514	-0.007±0.008	0.816147	0.007±0.009	0.86321	n.m.	n.m.	n.m.	n.m.	n.m.	n.m.	n.m.	n.m.	n.m.	n.m.	n.m.	n.m.	n.m.	n.m.	n.m.	n.m.	n.m.	n.m.	n.m.	n.m.
Q9ULZ9	MMP17	MMP17	493	n.m.	0.005±0.002	0.0254538	n.m.	n.m.	0.581516	0.002±0.005	0.687439	0.002±0.005	0.719019	0.008±0.006	0.196672	0.009±0.004	0.0236645	0±0.007	0.999996	-0.006±0.008	0.870132	-0.007±0.006	0.689135	-0.006±0.008	0.865231	-0.007±0.006	0.68956	-0.001±0.007	0.999377	n.m.	n.m.	n.m.	n.m.	n.m.	n.m.	n.m.	n.m.	n.m.	n.m.	n.m.	n.m.	n.m.	n.m.	n.m.	n.m.	n.m.	n.m.	n.m.	n.m.
Q5VWW1	C1QL3	C1QL3	493	n.m.	0.006±0.003	0.0257179	n.m.	n.m.	0.00625039	-0.002±0.005	0.666619	0±0.005	0.993453	0.001±0.007	0.890469	0.018±0.004	3.65745e-05	-0.002±0.007	0.991605	-0.003±0.008	0.982627	-0.02±0.007	0.011538	-0.001±0.008	0.999483	-0.018±0.007	0.04075	-0.017±0.008	0.128319	n.m.	n.m.	n.m.	n.m.	n.m.	n.m.	n.m.	n.m.	n.m.	n.m.	n.m.	n.m.	n.m.	n.m.	n.m.	n.m.	n.m.	n.m.	n.m.	n.m.
O60883	GPR37L1	GPR37L1	493	n.m.	0.006±0.003	0.0259415	n.m.	n.m.	0.158788	-0.001±0.005	0.847053	0.004±0.006	0.521394	0.017±0.006	0.00803188	0.007±0.005	0.111495	-0.005±0.008	0.922781	-0.017±0.008	0.113948	-0.008±0.007	0.605291	-0.013±0.009	0.475653	-0.003±0.008	0.973184	0.009±0.008	0.621221	n.m.	n.m.	n.m.	n.m.	n.m.	n.m.	n.m.	n.m.	n.m.	n.m.	n.m.	n.m.	n.m.	n.m.	n.m.	n.m.	n.m.	n.m.	n.m.	n.m.
Q92542	NCSTN	NCSTN	492	183	0.006±0.003	0.0259456	0.001±0.003	0.673559	0.375628	0.005±0.005	0.290167	0.005±0.006	0.407301	0.018±0.007	0.0143518	0.003±0.006	0.591017	0±0.007	0.99999	-0.013±0.009	0.417904	0.002±0.007	0.994188	-0.014±0.009	0.463364	0.002±0.008	0.996908	0.015±0.009	0.360753	0.8156	-0.005±0.008	0.541122	0±0.009	0.956567	0.002±0.005	0.709208	0.005±0.007	0.442812	-0.006±0.012	0.968116	-0.007±0.01	0.889775	-0.01±0.011	0.773236	-0.001±0.01	0.999275	-0.005±0.011	0.975443	-0.003±0.008
Q92542	NCSTN	NCSTN	492	183	0.006±0.003	0.0259456	0.001±0.003	0.676971	0.375628	0.005±0.005	0.290167	0.005±0.006	0.407301	0.018±0.007	0.0143518	0.003±0.006	0.591017	0±0.007	0.99999	-0.013±0.009	0.417904	0.002±0.007	0.994188	-0.014±0.009	0.463364	0.002±0.008	0.996908	0.015±0.009	0.360753	0.951605	-0.002±0.008	0.776007	0.001±0.008	0.892124	0.002±0.005	0.760755	0.004±0.007	0.566067	-0.003±0.012	0.990652	-0.004±0.01	0.97801	-0.006±0.011	0.936981	0±0.009	0.999965	-0.003±0.01	0.993382	-0.002±0.008
P11279	LAMP1	LAMP1	493	n.m.	0.005±0.002	0.0259457	n.m.	n.m.	0.156798	0±0.005	0.938787	0±0.005	0.953164	0.005±0.005	0.34227	0.012±0.004	0.0023388	0.001±0.007	0.999676	-0.005±0.007	0.913323	-0.012±0.006	0.22928	-0.005±0.008	0.887838	-0.013±0.007	0.222018	-0.007±0.007	0.712241	n.m.	n.m.	n.m.	n.m.	n.m.	n.m.	n.m.	n.m.	n.m.	n.m.	n.m.	n.m.	n.m.	n.m.	n.m.	n.m.	n.m.	n.m.	n.m.	n.m.
P78509	RELN	RELN	493	n.m.	0.006±0.003	0.0259993	n.m.	n.m.	0.267586	0.005±0.005	0.31563	-0.001±0.006	0.834521	0.002±0.006	0.712811	0.013±0.005	0.00544851	0.007±0.008	0.854571	0.003±0.008	0.980288	-0.008±0.007	0.674708	-0.004±0.009	0.977526	-0.014±0.008	0.274504	-0.011±0.008	0.48307	n.m.	n.m.	n.m.	n.m.	n.m.	n.m.	n.m.	n.m.	n.m.	n.m.	n.m.	n.m.	n.m.	n.m.	n.m.	n.m.	n.m.	n.m.	n.m.	n.m.
Q08431	MFGE8	MFGE8	493	n.m.	0.006±0.003	0.0262042	n.m.	n.m.	0.649545	0.004±0.005	0.473826	0.013±0.007	0.047652	0.003±0.006	0.624616	0.007±0.004	0.140368	-0.009±0.008	0.659539	0.001±0.008	0.999885	-0.003±0.007	0.969777	0.01±0.009	0.682911	0.006±0.008	0.845812	-0.004±0.008	0.966889	n.m.	n.m.	n.m.	n.m.	n.m.	n.m.	n.m.	n.m.	n.m.	n.m.	n.m.	n.m.	n.m.	n.m.	n.m.	n.m.	n.m.	n.m.	n.m.	n.m.
Q9UBX7	KLK11	KLK11	493	183	-0.006±0.003	0.0264353	-0.001±0.003	0.640236	0.100782	-0.004±0.005	0.464081	0.002±0.005	0.757418	-0.004±0.006	0.524315	-0.015±0.005	0.00143274	-0.005±0.007	0.87103	0±0.008	1	0.011±0.007	0.390547	0.006±0.008	0.898286	0.016±0.007	0.0784564	0.011±0.007	0.475267	0.31143	-0.002±0.008	0.797926	0.013±0.008	0.121941	-0.005±0.005	0.314018	-0.003±0.006	0.60637	-0.015±0.012	0.591158	0.003±0.01	0.99369	0.001±0.01	0.999844	0.017±0.009	0.2481	0.016±0.01	0.389548	-0.002±0.007
Q8N3T6	TMEM132C	TMEM132C	493	n.m.	0.006±0.003	0.0265183	n.m.	n.m.	0.164432	-0.001±0.005	0.896972	0.001±0.006	0.821566	0.009±0.006	0.134262	0.013±0.005	0.00563866	-0.002±0.008	0.993987	-0.01±0.008	0.592121	-0.014±0.007	0.181032	-0.008±0.008	0.775266	-0.012±0.007	0.358899	-0.004±0.008	0.955204	n.m.	n.m.	n.m.	n.m.	n.m.	n.m.	n.m.	n.m.	n.m.	n.m.	n.m.	n.m.	n.m.	n.m.	n.m.	n.m.	n.m.	n.m.	n.m.	n.m.
Q9BXJ4	C1QTNF3	C1QTNF3	493	n.m.	0.006±0.003	0.0266156	n.m.	n.m.	0.939343	0.008±0.005	0.129866	0.002±0.007	0.765596	0.006±0.006	0.284163	0.007±0.005	0.140481	0.005±0.009	0.927081	0.001±0.007	0.997135	0.001±0.007	0.999586	-0.004±0.009	0.974645	-0.005±0.009	0.948788	-0.001±0.007	0.999567	n.m.	n.m.	n.m.	n.m.	n.m.	n.m.	n.m.	n.m.	n.m.	n.m.	n.m.	n.m.	n.m.	n.m.	n.m.	n.m.	n.m.	n.m.	n.m.	n.m.
P05543	SERPINA7	SERPINA7	493	197	-0.006±0.003	0.0268095	-0.008±0.003	0.020884	0.192454	0±0.005	0.971011	-0.006±0.008	0.406052	-0.016±0.006	0.00486476	-0.005±0.005	0.302722	0.007±0.009	0.889631	0.016±0.008	0.136911	0.005±0.007	0.877732	0.01±0.01	0.73268	-0.001±0.009	0.99859	-0.011±0.007	0.431252	0.415024	-0.003±0.008	0.716097	-0.02±0.014	0.141409	-0.005±0.005	0.336261	-0.015±0.006	0.0213971	0.017±0.016	0.682382	0.002±0.009	0.996128	0.012±0.01	0.625139	-0.015±0.014	0.713921	-0.005±0.015	0.983931	0.01±0.008
P01178	OXT	OXT	493	n.m.	-0.006±0.003	0.0271132	n.m.	n.m.	0.0681609	0.004±0.005	0.489754	-0.003±0.005	0.552868	-0.007±0.006	0.253011	-0.014±0.004	0.00174695	0.006±0.007	0.791283	0.01±0.008	0.551266	0.017±0.007	0.04601	0.004±0.008	0.959766	0.011±0.007	0.366757	0.007±0.007	0.795514	n.m.	n.m.	n.m.	n.m.	n.m.	n.m.	n.m.	n.m.	n.m.	n.m.	n.m.	n.m.	n.m.	n.m.	n.m.	n.m.	n.m.	n.m.	n.m.	n.m.
P11021	HSPA5	HSPA5	493	n.m.	0.006±0.003	0.0271221	n.m.	n.m.	0.223846	0.002±0.005	0.685179	-0.003±0.007	0.64001	0.012±0.006	0.0469347	0.01±0.004	0.0258914	0.005±0.008	0.92463	-0.01±0.008	0.556279	-0.008±0.007	0.625547	-0.015±0.009	0.326254	-0.013±0.008	0.36115	0.002±0.008	0.989696	n.m.	n.m.	n.m.	n.m.	n.m.	n.m.	n.m.	n.m.	n.m.	n.m.	n.m.	n.m.	n.m.	n.m.	n.m.	n.m.	n.m.	n.m.	n.m.	n.m.
Q9ULF5	SLC39A10	SLC39A10	493	n.m.	0.006±0.003	0.0272086	n.m.	n.m.	0.184253	-0.003±0.005	0.511133	0.006±0.005	0.254789	0.008±0.005	0.146156	0.011±0.004	0.0147299	-0.009±0.007	0.559724	-0.011±0.007	0.416749	-0.014±0.006	0.145702	-0.002±0.007	0.992438	-0.005±0.007	0.899326	-0.003±0.007	0.983444	n.m.	n.m.	n.m.	n.m.	n.m.	n.m.	n.m.	n.m.	n.m.	n.m.	n.m.	n.m.	n.m.	n.m.	n.m.	n.m.	n.m.	n.m.	n.m.	n.m.
Q2TAL6	VWC2	VWC2	480	n.m.	0.006±0.003	0.02721	n.m.	n.m.	0.0539764	0.011±0.005	0.0335915	-0.009±0.006	0.13268	0.008±0.007	0.234241	0.01±0.005	0.0316603	0.02±0.008	0.062088	0.003±0.009	0.987936	0.001±0.007	0.998871	-0.018±0.009	0.228259	-0.019±0.008	0.0641237	-0.002±0.008	0.996456	n.m.	n.m.	n.m.	n.m.	n.m.	n.m.	n.m.	n.m.	n.m.	n.m.	n.m.	n.m.	n.m.	n.m.	n.m.	n.m.	n.m.	n.m.	n.m.	n.m.
Q15262	PTPRK	PTPRK	493	n.m.	0.006±0.003	0.0272549	n.m.	n.m.	0.019203	-0.002±0.005	0.623829	0.002±0.006	0.784043	0.004±0.006	0.525922	0.018±0.005	0.00017604	-0.004±0.008	0.952789	-0.006±0.008	0.853603	-0.021±0.007	0.0151015	-0.002±0.008	0.993809	-0.017±0.008	0.131634	-0.014±0.008	0.242137	n.m.	n.m.	n.m.	n.m.	n.m.	n.m.	n.m.	n.m.	n.m.	n.m.	n.m.	n.m.	n.m.	n.m.	n.m.	n.m.	n.m.	n.m.	n.m.	n.m.
Q15198	PDGFRL	PDGFRL	362	n.m.	-0.007±0.003	0.0274839	n.m.	n.m.	0.194425	-0.011±0.006	0.0777302	0.003±0.006	0.584757	-0.016±0.008	0.0399062	-0.008±0.005	0.161148	-0.014±0.008	0.354187	0.006±0.01	0.938216	-0.003±0.008	0.982172	0.02±0.01	0.198881	0.011±0.008	0.533153	-0.009±0.01	0.795068	n.m.	n.m.	n.m.	n.m.	n.m.	n.m.	n.m.	n.m.	n.m.	n.m.	n.m.	n.m.	n.m.	n.m.	n.m.	n.m.	n.m.	n.m.	n.m.	n.m.
Q96JF0	ST6GAL2	ST6GAL2	493	n.m.	0.006±0.003	0.0275777	n.m.	n.m.	0.454376	0.001±0.005	0.772694	0.004±0.006	0.490016	0.014±0.006	0.0221219	0.006±0.004	0.180486	-0.003±0.008	0.98666	-0.012±0.008	0.392185	-0.004±0.006	0.921023	-0.01±0.008	0.637676	-0.002±0.007	0.996314	0.008±0.007	0.671123	n.m.	n.m.	n.m.	n.m.	n.m.	n.m.	n.m.	n.m.	n.m.	n.m.	n.m.	n.m.	n.m.	n.m.	n.m.	n.m.	n.m.	n.m.	n.m.	n.m.
Q6UY11	DLK2	DLK2	493	n.m.	0.006±0.003	0.0275963	n.m.	n.m.	0.444355	0.002±0.005	0.753519	0.002±0.006	0.708843	0.014±0.006	0.030533	0.007±0.004	0.0993994	-0.001±0.008	0.999786	-0.012±0.008	0.443906	-0.006±0.007	0.837847	-0.012±0.009	0.555656	-0.005±0.008	0.910526	0.007±0.008	0.833567	n.m.	n.m.	n.m.	n.m.	n.m.	n.m.	n.m.	n.m.	n.m.	n.m.	n.m.	n.m.	n.m.	n.m.	n.m.	n.m.	n.m.	n.m.	n.m.	n.m.
P04156	PRNP	PRNP	493	n.m.	0.006±0.003	0.0276492	n.m.	n.m.	0.363477	-0.002±0.005	0.750328	0.006±0.005	0.268942	0.011±0.005	0.046182	0.008±0.005	0.0961309	-0.007±0.007	0.735256	-0.012±0.007	0.33118	-0.009±0.007	0.528214	-0.005±0.007	0.904063	-0.002±0.007	0.993832	0.003±0.007	0.965959	n.m.	n.m.	n.m.	n.m.	n.m.	n.m.	n.m.	n.m.	n.m.	n.m.	n.m.	n.m.	n.m.	n.m.	n.m.	n.m.	n.m.	n.m.	n.m.	n.m.
Q9BXJ2	C1QTNF7	C1QTNF7	283	n.m.	-0.008±0.004	0.0277727	n.m.	n.m.	0.632167	-0.003±0.006	0.675899	-0.012±0.01	0.224963	-0.016±0.008	0.0624574	-0.009±0.007	0.230602	0.01±0.012	0.856019	0.013±0.01	0.595578	0.006±0.01	0.917824	0.003±0.013	0.99334	-0.003±0.012	0.992382	-0.007±0.011	0.923225	n.m.	n.m.	n.m.	n.m.	n.m.	n.m.	n.m.	n.m.	n.m.	n.m.	n.m.	n.m.	n.m.	n.m.	n.m.	n.m.	n.m.	n.m.	n.m.	n.m.
P01602	IGKV1-5	IGKV1-5	470	n.m.	-0.006±0.003	0.0277842	n.m.	n.m.	0.268116	0.002±0.005	0.706188	-0.005±0.006	0.431989	-0.008±0.006	0.16465	-0.011±0.004	0.0124782	0.007±0.008	0.825368	0.01±0.008	0.560344	0.013±0.006	0.212967	0.003±0.009	0.985355	0.006±0.008	0.88576	0.003±0.007	0.985366	n.m.	n.m.	n.m.	n.m.	n.m.	n.m.	n.m.	n.m.	n.m.	n.m.	n.m.	n.m.	n.m.	n.m.	n.m.	n.m.	n.m.	n.m.	n.m.	n.m.
A0A075B6Q5	IGHV3-64	IGHV3-64	482	n.m.	-0.006±0.003	0.0278314	n.m.	n.m.	0.534732	-0.001±0.005	0.806925	-0.009±0.005	0.0677388	-0.002±0.008	0.761472	-0.01±0.005	0.0557389	0.008±0.007	0.682582	0.001±0.009	0.999274	0.009±0.007	0.586681	-0.006±0.009	0.896097	0.002±0.007	0.995736	0.008±0.009	0.830096	n.m.	n.m.	n.m.	n.m.	n.m.	n.m.	n.m.	n.m.	n.m.	n.m.	n.m.	n.m.	n.m.	n.m.	n.m.	n.m.	n.m.	n.m.	n.m.	n.m.
P37837	TALDO1	TALDO1	493	n.m.	0.006±0.003	0.0279228	n.m.	n.m.	0.218333	-0.002±0.005	0.749075	0.003±0.006	0.62454	0.006±0.005	0.288215	0.012±0.004	0.00505509	-0.005±0.008	0.934907	-0.007±0.007	0.752155	-0.014±0.007	0.167852	-0.003±0.008	0.988618	-0.009±0.008	0.631101	-0.006±0.007	0.779467	n.m.	n.m.	n.m.	n.m.	n.m.	n.m.	n.m.	n.m.	n.m.	n.m.	n.m.	n.m.	n.m.	n.m.	n.m.	n.m.	n.m.	n.m.	n.m.	n.m.
Q9H2X0	CHRD	CHRD	493	n.m.	0.006±0.003	0.0282445	n.m.	n.m.	0.894352	0.003±0.005	0.50305	0.005±0.006	0.358996	0.009±0.007	0.159465	0.007±0.005	0.142986	-0.002±0.008	0.993724	-0.006±0.008	0.883909	-0.004±0.007	0.951087	-0.004±0.009	0.965153	-0.002±0.007	0.995791	0.002±0.008	0.990467	n.m.	n.m.	n.m.	n.m.	n.m.	n.m.	n.m.	n.m.	n.m.	n.m.	n.m.	n.m.	n.m.	n.m.	n.m.	n.m.	n.m.	n.m.	n.m.	n.m.
Q12860	CNTN1	CNTN1	493	183	0.006±0.003	0.0283535	0.002±0.003	0.494121	0.421476	-0.001±0.005	0.838295	0.005±0.005	0.33767	0.01±0.006	0.0989755	0.009±0.004	0.0463338	-0.006±0.007	0.83435	-0.011±0.008	0.500472	-0.01±0.007	0.451027	-0.005±0.008	0.927054	-0.004±0.007	0.944829	0.001±0.008	0.998867	0.403315	0.003±0.008	0.745772	-0.004±0.009	0.652547	-0.002±0.006	0.717983	0.01±0.006	0.0920012	0.007±0.012	0.94657	0.005±0.01	0.966051	-0.008±0.01	0.885519	-0.002±0.01	0.998127	-0.014±0.01	0.5217	-0.012±0.008
Q12860	CNTN1	CNTN1	493	183	0.006±0.003	0.0283535	0.001±0.003	0.625884	0.421476	-0.001±0.005	0.838295	0.005±0.005	0.33767	0.01±0.006	0.0989755	0.009±0.004	0.0463338	-0.006±0.007	0.83435	-0.011±0.008	0.500472	-0.01±0.007	0.451027	-0.005±0.008	0.927054	-0.004±0.007	0.944829	0.001±0.008	0.998867	0.901409	-0.003±0.008	0.709171	0±0.007	0.948636	0.002±0.004	0.699625	0.004±0.005	0.466821	-0.003±0.011	0.994426	-0.005±0.009	0.957609	-0.007±0.01	0.89719	-0.002±0.008	0.994098	-0.004±0.008	0.962294	-0.002±0.006
Q9UM22	EPDR1	EPDR1	493	n.m.	0.006±0.003	0.0285701	n.m.	n.m.	0.806647	0.004±0.005	0.459804	0.003±0.007	0.703199	0.01±0.006	0.0872036	0.007±0.005	0.135819	0.001±0.009	0.999188	-0.006±0.008	0.846295	-0.004±0.007	0.959001	-0.007±0.009	0.846506	-0.005±0.009	0.947401	0.003±0.008	0.983215	n.m.	n.m.	n.m.	n.m.	n.m.	n.m.	n.m.	n.m.	n.m.	n.m.	n.m.	n.m.	n.m.	n.m.	n.m.	n.m.	n.m.	n.m.	n.m.	n.m.
Q9BUP0	EFHD1	EFHD1	247	n.m.	-0.009±0.004	0.0288205	n.m.	n.m.	0.220928	-0.013±0.007	0.0565563	-0.013±0.011	0.242206	0.009±0.01	0.338394	-0.014±0.007	0.064959	-0.001±0.013	0.999951	-0.023±0.012	0.23125	0±0.01	0.999989	-0.022±0.014	0.422616	0.001±0.013	0.999853	0.023±0.012	0.245069	n.m.	n.m.	n.m.	n.m.	n.m.	n.m.	n.m.	n.m.	n.m.	n.m.	n.m.	n.m.	n.m.	n.m.	n.m.	n.m.	n.m.	n.m.	n.m.	n.m.
Q5SRI9	MANEA	MANEA	413	n.m.	-0.006±0.003	0.0288946	n.m.	n.m.	0.431128	-0.007±0.006	0.248291	-0.004±0.007	0.587474	-0.017±0.007	0.018579	-0.003±0.005	0.513318	-0.003±0.009	0.988892	0.01±0.009	0.694628	-0.004±0.007	0.963488	0.013±0.01	0.571901	-0.001±0.008	0.999779	-0.013±0.008	0.377846	n.m.	n.m.	n.m.	n.m.	n.m.	n.m.	n.m.	n.m.	n.m.	n.m.	n.m.	n.m.	n.m.	n.m.	n.m.	n.m.	n.m.	n.m.	n.m.	n.m.
Q05996	ZP2	ZP2	493	n.m.	0.006±0.003	0.0291084	n.m.	n.m.	0.545856	0.006±0.005	0.211498	0±0.009	0.991753	0.013±0.006	0.0281289	0.004±0.005	0.404978	0.006±0.01	0.916008	-0.007±0.008	0.799605	0.002±0.007	0.986246	-0.013±0.011	0.578053	-0.004±0.01	0.975898	0.009±0.008	0.614646	n.m.	n.m.	n.m.	n.m.	n.m.	n.m.	n.m.	n.m.	n.m.	n.m.	n.m.	n.m.	n.m.	n.m.	n.m.	n.m.	n.m.	n.m.	n.m.	n.m.
Q96QD9	FYTTD1	FYTTD1	296	n.m.	-0.008±0.004	0.0292032	n.m.	n.m.	0.201235	-0.004±0.007	0.540783	0.004±0.008	0.640482	-0.015±0.009	0.108084	-0.016±0.006	0.0119174	-0.008±0.01	0.876098	0.011±0.011	0.774254	0.012±0.009	0.56382	0.018±0.012	0.408709	0.019±0.01	0.224858	0.001±0.011	0.999841	n.m.	n.m.	n.m.	n.m.	n.m.	n.m.	n.m.	n.m.	n.m.	n.m.	n.m.	n.m.	n.m.	n.m.	n.m.	n.m.	n.m.	n.m.	n.m.	n.m.
P32942	ICAM3	ICAM3	156	n.m.	-0.01±0.004	0.0292065	n.m.	n.m.	0.28282	-0.024±0.009	0.00845261	0.001±0.01	0.916844	-0.004±0.013	0.738142	-0.009±0.007	0.219653	-0.025±0.013	0.244963	-0.019±0.016	0.609555	-0.015±0.011	0.526027	0.005±0.016	0.986921	0.01±0.012	0.854746	0.004±0.015	0.992025	n.m.	n.m.	n.m.	n.m.	n.m.	n.m.	n.m.	n.m.	n.m.	n.m.	n.m.	n.m.	n.m.	n.m.	n.m.	n.m.	n.m.	n.m.	n.m.	n.m.
P13489	RNH1	RNH1	493	n.m.	-0.007±0.003	0.0294152	n.m.	n.m.	0.722039	-0.01±0.005	0.0753417	-0.011±0.007	0.116421	-0.004±0.007	0.519431	-0.003±0.005	0.602868	0.002±0.009	0.997578	-0.005±0.009	0.932731	-0.007±0.008	0.809525	-0.007±0.01	0.8983	-0.008±0.009	0.779327	-0.002±0.009	0.997894	n.m.	n.m.	n.m.	n.m.	n.m.	n.m.	n.m.	n.m.	n.m.	n.m.	n.m.	n.m.	n.m.	n.m.	n.m.	n.m.	n.m.	n.m.	n.m.	n.m.
Q12805	EFEMP1	EFEMP1	493	183	-0.006±0.003	0.0296521	-0.007±0.004	0.0678657	0.523353	-0.009±0.006	0.100312	-0.003±0.006	0.579703	0.001±0.007	0.914757	-0.01±0.005	0.0459547	-0.006±0.008	0.859101	-0.01±0.009	0.660583	0±0.007	0.999955	-0.004±0.009	0.972033	0.007±0.007	0.803699	0.01±0.008	0.584619	0.632964	0.003±0.008	0.735528	-0.011±0.009	0.222006	-0.008±0.006	0.174223	-0.009±0.007	0.157293	0.014±0.012	0.668167	0.01±0.01	0.721057	0.012±0.01	0.657578	-0.003±0.01	0.989918	-0.002±0.011	0.998991	0.002±0.008
Q12805	EFEMP1	EFEMP1	493	183	-0.006±0.003	0.0296521	-0.006±0.004	0.120157	0.523353	-0.009±0.006	0.100312	-0.003±0.006	0.579703	0.001±0.007	0.914757	-0.01±0.005	0.0459547	-0.006±0.008	0.859101	-0.01±0.009	0.660583	0±0.007	0.999955	-0.004±0.009	0.972033	0.007±0.007	0.803699	0.01±0.008	0.584619	0.654218	0.003±0.008	0.759786	-0.012±0.009	0.192099	-0.008±0.006	0.166384	-0.005±0.006	0.382327	0.015±0.012	0.630547	0.01±0.01	0.729618	0.008±0.01	0.866967	-0.005±0.011	0.972999	-0.007±0.011	0.920073	-0.002±0.008
Q12805	EFEMP1	EFEMP1	493	183	-0.006±0.003	0.0296521	0.002±0.004	0.522509	0.523353	-0.009±0.006	0.100312	-0.003±0.006	0.579703	0.001±0.007	0.914757	-0.01±0.005	0.0459547	-0.006±0.008	0.859101	-0.01±0.009	0.660583	0±0.007	0.999955	-0.004±0.009	0.972033	0.007±0.007	0.803699	0.01±0.008	0.584619	0.55208	0.011±0.008	0.172752	-0.004±0.011	0.744224	-0.002±0.006	0.753214	0.004±0.007	0.522666	0.015±0.014	0.702244	0.013±0.01	0.551227	0.007±0.011	0.902159	-0.002±0.012	0.998587	-0.008±0.013	0.926449	-0.006±0.008
O94991	SLITRK5	SLITRK5	493	n.m.	0.006±0.003	0.0298218	n.m.	n.m.	0.110984	-0.002±0.005	0.639797	0.006±0.006	0.319791	0.004±0.006	0.44148	0.014±0.005	0.00262063	-0.008±0.007	0.706801	-0.007±0.007	0.80856	-0.016±0.007	0.0710324	0.001±0.008	0.998019	-0.008±0.007	0.66059	-0.01±0.007	0.524277	n.m.	n.m.	n.m.	n.m.	n.m.	n.m.	n.m.	n.m.	n.m.	n.m.	n.m.	n.m.	n.m.	n.m.	n.m.	n.m.	n.m.	n.m.	n.m.	n.m.
Q9BZM5	ULBP2	ULBP2	493	n.m.	0.006±0.003	0.0299065	n.m.	n.m.	0.610687	0.009±0.005	0.0724254	0.004±0.006	0.507815	0.009±0.005	0.0912477	0.001±0.005	0.819647	0.005±0.008	0.918225	0±0.007	0.999995	0.008±0.007	0.658723	-0.005±0.008	0.927608	0.003±0.008	0.981312	0.008±0.007	0.691965	n.m.	n.m.	n.m.	n.m.	n.m.	n.m.	n.m.	n.m.	n.m.	n.m.	n.m.	n.m.	n.m.	n.m.	n.m.	n.m.	n.m.	n.m.	n.m.	n.m.
P54802	NAGLU	NAGLU	493	n.m.	-0.006±0.003	0.0299747	n.m.	n.m.	0.0399871	0.003±0.005	0.511062	-0.001±0.006	0.914907	-0.01±0.006	0.112792	-0.015±0.005	0.00146606	0.004±0.008	0.956452	0.013±0.008	0.347001	0.018±0.007	0.0396484	0.009±0.008	0.694379	0.014±0.007	0.220713	0.005±0.008	0.916077	n.m.	n.m.	n.m.	n.m.	n.m.	n.m.	n.m.	n.m.	n.m.	n.m.	n.m.	n.m.	n.m.	n.m.	n.m.	n.m.	n.m.	n.m.	n.m.	n.m.
Q92485	SMPDL3B	SMPDL3B	493	n.m.	0.006±0.003	0.0302431	n.m.	n.m.	0.870745	0.005±0.005	0.257302	0.001±0.006	0.902833	0.007±0.005	0.226909	0.007±0.004	0.0992455	0.005±0.008	0.934179	-0.001±0.007	0.998543	-0.001±0.006	0.995903	-0.006±0.008	0.896082	-0.006±0.008	0.852651	0±0.007	0.999978	n.m.	n.m.	n.m.	n.m.	n.m.	n.m.	n.m.	n.m.	n.m.	n.m.	n.m.	n.m.	n.m.	n.m.	n.m.	n.m.	n.m.	n.m.	n.m.	n.m.
Q8WXS5	CACNG8	CACNG8	232	n.m.	0.008±0.004	0.0307148	n.m.	n.m.	0.25585	-0.003±0.007	0.676088	0.016±0.009	0.0796776	0.015±0.007	0.0370576	0.008±0.007	0.271967	-0.019±0.012	0.356489	-0.018±0.01	0.286349	-0.011±0.01	0.703057	0.001±0.011	0.999712	0.008±0.012	0.90441	0.007±0.01	0.905481	n.m.	n.m.	n.m.	n.m.	n.m.	n.m.	n.m.	n.m.	n.m.	n.m.	n.m.	n.m.	n.m.	n.m.	n.m.	n.m.	n.m.	n.m.	n.m.	n.m.
Q8TB96	ITFG1	ITFG1	170	n.m.	0.013±0.006	0.030831	n.m.	n.m.	0.343021	0.013±0.01	0.175199	-0.004±0.012	0.763433	0.012±0.018	0.504522	0.028±0.012	0.0189544	0.017±0.015	0.691069	0.001±0.02	0.999938	-0.015±0.015	0.767939	-0.016±0.022	0.884492	-0.032±0.017	0.262937	-0.016±0.022	0.879404	n.m.	n.m.	n.m.	n.m.	n.m.	n.m.	n.m.	n.m.	n.m.	n.m.	n.m.	n.m.	n.m.	n.m.	n.m.	n.m.	n.m.	n.m.	n.m.	n.m.
Q6UXK5	LRRN1	LRRN1	493	n.m.	0.006±0.003	0.0308868	n.m.	n.m.	0.120943	0.001±0.005	0.897787	-0.004±0.007	0.596551	0.013±0.006	0.0257566	0.011±0.005	0.0227839	0.004±0.008	0.956316	-0.012±0.008	0.359029	-0.011±0.007	0.409054	-0.017±0.009	0.247362	-0.015±0.008	0.282947	0.002±0.008	0.996644	n.m.	n.m.	n.m.	n.m.	n.m.	n.m.	n.m.	n.m.	n.m.	n.m.	n.m.	n.m.	n.m.	n.m.	n.m.	n.m.	n.m.	n.m.	n.m.	n.m.
P29033	GJB2	GJB2	123	n.m.	-0.011±0.005	0.0309418	n.m.	n.m.	0.800972	-0.014±0.01	0.148079	-0.004±0.009	0.63205	-0.014±0.008	0.065538	-0.006±0.012	0.623825	-0.01±0.013	0.873095	0±0.012	0.999998	-0.008±0.016	0.952695	0.01±0.012	0.831266	0.002±0.015	0.999514	-0.008±0.014	0.937486	n.m.	n.m.	n.m.	n.m.	n.m.	n.m.	n.m.	n.m.	n.m.	n.m.	n.m.	n.m.	n.m.	n.m.	n.m.	n.m.	n.m.	n.m.	n.m.	n.m.
Q7Z5L0	VMO1	VMO1	390	n.m.	-0.007±0.003	0.0310741	n.m.	n.m.	0.394868	-0.011±0.006	0.052914	0.004±0.008	0.568676	-0.01±0.008	0.180212	-0.008±0.006	0.173536	-0.016±0.01	0.358206	-0.001±0.01	0.999521	-0.004±0.008	0.963276	0.015±0.011	0.527188	0.012±0.009	0.584494	-0.003±0.009	0.990795	n.m.	n.m.	n.m.	n.m.	n.m.	n.m.	n.m.	n.m.	n.m.	n.m.	n.m.	n.m.	n.m.	n.m.	n.m.	n.m.	n.m.	n.m.	n.m.	n.m.
Q9H0E2	TOLLIP	TOLLIP	492	n.m.	0.006±0.003	0.0311624	n.m.	n.m.	0.561524	0.004±0.005	0.432274	0±0.006	0.969747	0.004±0.006	0.494056	0.01±0.004	0.0171438	0.004±0.008	0.967951	0±0.008	0.999913	-0.006±0.006	0.767843	-0.004±0.009	0.966882	-0.01±0.007	0.553627	-0.006±0.007	0.872349	n.m.	n.m.	n.m.	n.m.	n.m.	n.m.	n.m.	n.m.	n.m.	n.m.	n.m.	n.m.	n.m.	n.m.	n.m.	n.m.	n.m.	n.m.	n.m.	n.m.
Q6YHK3	CD109	CD109	493	n.m.	-0.007±0.003	0.0313751	n.m.	n.m.	0.760136	-0.008±0.005	0.137815	0.001±0.008	0.923405	-0.01±0.007	0.138438	-0.007±0.006	0.238389	-0.009±0.01	0.808639	0.002±0.009	0.993675	-0.001±0.008	0.998456	0.011±0.01	0.726795	0.007±0.01	0.875666	-0.004±0.009	0.978316	n.m.	n.m.	n.m.	n.m.	n.m.	n.m.	n.m.	n.m.	n.m.	n.m.	n.m.	n.m.	n.m.	n.m.	n.m.	n.m.	n.m.	n.m.	n.m.	n.m.
Q5UCC4	EMC10	EMC10	493	n.m.	0.006±0.003	0.0314081	n.m.	n.m.	0.22527	-0.001±0.005	0.816175	0.002±0.006	0.696591	0.013±0.006	0.0247682	0.008±0.004	0.0530846	-0.003±0.007	0.969628	-0.015±0.008	0.238417	-0.01±0.007	0.4593	-0.011±0.008	0.521766	-0.006±0.007	0.816623	0.005±0.007	0.909033	n.m.	n.m.	n.m.	n.m.	n.m.	n.m.	n.m.	n.m.	n.m.	n.m.	n.m.	n.m.	n.m.	n.m.	n.m.	n.m.	n.m.	n.m.	n.m.	n.m.
Q5VV43	KIAA0319	KIAA0319	493	n.m.	0.006±0.003	0.031526	n.m.	n.m.	0.178562	0.002±0.005	0.694244	-0.003±0.006	0.571694	0.007±0.006	0.254855	0.012±0.004	0.00556857	0.005±0.008	0.899363	-0.005±0.008	0.932932	-0.01±0.007	0.467559	-0.01±0.008	0.619369	-0.015±0.007	0.156389	-0.005±0.007	0.898871	n.m.	n.m.	n.m.	n.m.	n.m.	n.m.	n.m.	n.m.	n.m.	n.m.	n.m.	n.m.	n.m.	n.m.	n.m.	n.m.	n.m.	n.m.	n.m.	n.m.
Q7LFL8	CXXC5	CXXC5	206	n.m.	-0.01±0.005	0.031691	n.m.	n.m.	0.0472176	0.001±0.008	0.900369	0±0.01	0.958748	-0.021±0.012	0.0940562	-0.026±0.008	0.00145763	0±0.012	0.999977	0.022±0.014	0.438585	0.027±0.011	0.0691342	0.021±0.015	0.521446	0.026±0.012	0.140012	0.005±0.014	0.982804	n.m.	n.m.	n.m.	n.m.	n.m.	n.m.	n.m.	n.m.	n.m.	n.m.	n.m.	n.m.	n.m.	n.m.	n.m.	n.m.	n.m.	n.m.	n.m.	n.m.
P15291	B4GALT1	B4GALT1	493	n.m.	-0.006±0.003	0.0317229	n.m.	n.m.	0.853977	-0.006±0.005	0.244996	-0.001±0.007	0.853103	-0.009±0.006	0.144471	-0.006±0.004	0.169667	-0.005±0.008	0.941022	0.003±0.008	0.976502	0±0.007	0.999996	0.008±0.009	0.815618	0.005±0.008	0.936374	-0.004±0.008	0.967533	n.m.	n.m.	n.m.	n.m.	n.m.	n.m.	n.m.	n.m.	n.m.	n.m.	n.m.	n.m.	n.m.	n.m.	n.m.	n.m.	n.m.	n.m.	n.m.	n.m.
Q02641	CACNB1	CACNB1	264	n.m.	0.009±0.004	0.0317929	n.m.	n.m.	0.110888	-0.001±0.006	0.872454	0.004±0.011	0.676079	0.011±0.01	0.269783	0.023±0.008	0.00258159	-0.005±0.012	0.971571	-0.012±0.012	0.739306	-0.024±0.01	0.0778567	-0.006±0.014	0.971364	-0.019±0.013	0.478095	-0.012±0.012	0.759759	n.m.	n.m.	n.m.	n.m.	n.m.	n.m.	n.m.	n.m.	n.m.	n.m.	n.m.	n.m.	n.m.	n.m.	n.m.	n.m.	n.m.	n.m.	n.m.	n.m.
Q6ZRP7	QSOX2	QSOX2	493	n.m.	0.006±0.003	0.0319595	n.m.	n.m.	0.628706	0.004±0.005	0.450457	0±0.006	0.953083	0.01±0.007	0.143827	0.009±0.004	0.0573314	0.003±0.008	0.975281	-0.006±0.008	0.873494	-0.005±0.007	0.885841	-0.01±0.009	0.718225	-0.008±0.008	0.705649	0.002±0.008	0.997511	n.m.	n.m.	n.m.	n.m.	n.m.	n.m.	n.m.	n.m.	n.m.	n.m.	n.m.	n.m.	n.m.	n.m.	n.m.	n.m.	n.m.	n.m.	n.m.	n.m.
P25786	PSMA1	PSMA1	434	n.m.	0.006±0.003	0.0319763	n.m.	n.m.	0.0175484	0.011±0.005	0.049827	-0.012±0.007	0.0909462	0.002±0.007	0.794709	0.015±0.005	0.00464077	0.023±0.009	0.0557442	0.009±0.009	0.747263	-0.004±0.007	0.94604	-0.014±0.01	0.494177	-0.027±0.009	0.0138107	-0.013±0.009	0.446823	n.m.	n.m.	n.m.	n.m.	n.m.	n.m.	n.m.	n.m.	n.m.	n.m.	n.m.	n.m.	n.m.	n.m.	n.m.	n.m.	n.m.	n.m.	n.m.	n.m.
O75223	GGCT	GGCT	493	n.m.	0.006±0.003	0.0320051	n.m.	n.m.	0.618598	0.003±0.005	0.589999	0.004±0.006	0.521493	0.011±0.007	0.118979	0.01±0.006	0.0682233	-0.001±0.008	0.999042	-0.009±0.009	0.748207	-0.008±0.007	0.724048	-0.008±0.009	0.839506	-0.007±0.008	0.839398	0.001±0.009	0.999581	n.m.	n.m.	n.m.	n.m.	n.m.	n.m.	n.m.	n.m.	n.m.	n.m.	n.m.	n.m.	n.m.	n.m.	n.m.	n.m.	n.m.	n.m.	n.m.	n.m.
Q9NRA1	PDGFC	PDGFC	424	n.m.	-0.007±0.003	0.0324654	n.m.	n.m.	0.0877829	0.001±0.006	0.915859	0.002±0.007	0.737814	-0.016±0.007	0.0227696	-0.014±0.006	0.0157979	-0.002±0.009	0.997011	0.017±0.009	0.244312	0.014±0.008	0.265211	0.019±0.01	0.26469	0.016±0.009	0.303743	-0.002±0.009	0.993012	n.m.	n.m.	n.m.	n.m.	n.m.	n.m.	n.m.	n.m.	n.m.	n.m.	n.m.	n.m.	n.m.	n.m.	n.m.	n.m.	n.m.	n.m.	n.m.	n.m.
Q12841	FSTL1	FSTL1	493	n.m.	-0.005±0.003	0.0325694	n.m.	n.m.	0.00478169	0.007±0.005	0.179127	0±0.005	0.925473	-0.008±0.006	0.170497	-0.015±0.004	0.000181903	0.007±0.007	0.803812	0.015±0.008	0.221026	0.022±0.007	0.0042423	0.009±0.008	0.689142	0.016±0.007	0.0726898	0.007±0.007	0.731557	n.m.	n.m.	n.m.	n.m.	n.m.	n.m.	n.m.	n.m.	n.m.	n.m.	n.m.	n.m.	n.m.	n.m.	n.m.	n.m.	n.m.	n.m.	n.m.	n.m.
Q9NU53	GINM1	GINM1	484	n.m.	0.006±0.003	0.0327103	n.m.	n.m.	0.756082	0.006±0.005	0.25645	0.003±0.007	0.686249	0.003±0.007	0.701251	0.01±0.005	0.0422088	0.003±0.008	0.987319	0.003±0.008	0.986133	-0.005±0.007	0.908614	0±0.01	0.999999	-0.007±0.008	0.814354	-0.008±0.008	0.807443	n.m.	n.m.	n.m.	n.m.	n.m.	n.m.	n.m.	n.m.	n.m.	n.m.	n.m.	n.m.	n.m.	n.m.	n.m.	n.m.	n.m.	n.m.	n.m.	n.m.
O94898	LRIG2	LRIG2	493	n.m.	0.006±0.003	0.0327557	n.m.	n.m.	0.478705	0.006±0.005	0.282191	0.009±0.006	0.176084	-0.004±0.007	0.62774	0.01±0.005	0.0474863	-0.003±0.008	0.986862	0.009±0.009	0.733703	-0.004±0.007	0.940013	0.012±0.01	0.595598	-0.001±0.008	0.997998	-0.014±0.009	0.423078	n.m.	n.m.	n.m.	n.m.	n.m.	n.m.	n.m.	n.m.	n.m.	n.m.	n.m.	n.m.	n.m.	n.m.	n.m.	n.m.	n.m.	n.m.	n.m.	n.m.
O60477	BRINP1	BRINP1	459	n.m.	0.006±0.003	0.0330712	n.m.	n.m.	0.00320701	0.002±0.005	0.688687	-0.008±0.006	0.18436	0.019±0.008	0.0236118	0.018±0.005	0.000702042	0.009±0.007	0.578808	-0.017±0.01	0.291131	-0.016±0.007	0.112691	-0.026±0.01	0.0433733	-0.026±0.008	0.00563911	0.001±0.01	0.999736	n.m.	n.m.	n.m.	n.m.	n.m.	n.m.	n.m.	n.m.	n.m.	n.m.	n.m.	n.m.	n.m.	n.m.	n.m.	n.m.	n.m.	n.m.	n.m.	n.m.
P58215	LOXL3	LOXL3	493	n.m.	-0.006±0.003	0.0331165	n.m.	n.m.	0.936777	-0.003±0.006	0.554292	-0.006±0.008	0.40161	-0.006±0.006	0.317131	-0.008±0.005	0.092318	0.003±0.009	0.988088	0.003±0.008	0.989047	0.005±0.007	0.917888	-0.001±0.01	0.999947	0.002±0.009	0.997546	0.002±0.008	0.991275	n.m.	n.m.	n.m.	n.m.	n.m.	n.m.	n.m.	n.m.	n.m.	n.m.	n.m.	n.m.	n.m.	n.m.	n.m.	n.m.	n.m.	n.m.	n.m.	n.m.
Q8IUC8	GALNT13	GALNT13	493	n.m.	0.006±0.003	0.0331978	n.m.	n.m.	0.488221	0.003±0.005	0.514467	-0.001±0.006	0.847921	0.007±0.006	0.217694	0.01±0.004	0.0258903	0.004±0.008	0.943542	-0.004±0.007	0.956565	-0.007±0.007	0.752235	-0.008±0.008	0.761303	-0.011±0.007	0.464444	-0.003±0.007	0.981727	n.m.	n.m.	n.m.	n.m.	n.m.	n.m.	n.m.	n.m.	n.m.	n.m.	n.m.	n.m.	n.m.	n.m.	n.m.	n.m.	n.m.	n.m.	n.m.	n.m.
O43909	EXTL3	EXTL3	493	n.m.	0.006±0.003	0.0333069	n.m.	n.m.	0.252841	0.005±0.005	0.379436	0.001±0.006	0.929424	0.001±0.006	0.819413	0.014±0.005	0.00528139	0.004±0.008	0.960626	0.003±0.008	0.976877	-0.01±0.007	0.535548	-0.001±0.008	0.99972	-0.014±0.008	0.323843	-0.013±0.008	0.345423	n.m.	n.m.	n.m.	n.m.	n.m.	n.m.	n.m.	n.m.	n.m.	n.m.	n.m.	n.m.	n.m.	n.m.	n.m.	n.m.	n.m.	n.m.	n.m.	n.m.
Q9Y5G4	PCDHGA9	PCDHGA9	395	n.m.	0.006±0.003	0.0333441	n.m.	n.m.	0.216395	0.002±0.005	0.678957	0±0.006	0.943778	0.011±0.007	0.153916	0.015±0.006	0.00903251	0.002±0.008	0.996029	-0.008±0.009	0.784015	-0.013±0.008	0.317571	-0.01±0.009	0.696416	-0.015±0.008	0.255407	-0.005±0.009	0.954046	n.m.	n.m.	n.m.	n.m.	n.m.	n.m.	n.m.	n.m.	n.m.	n.m.	n.m.	n.m.	n.m.	n.m.	n.m.	n.m.	n.m.	n.m.	n.m.	n.m.
Q96TC7	RMDN3	RMDN3	493	n.m.	0.006±0.003	0.0335403	n.m.	n.m.	0.778107	0.003±0.005	0.534902	0.003±0.006	0.626128	0.007±0.006	0.301425	0.009±0.005	0.0470941	0±0.008	0.999995	-0.003±0.008	0.973632	-0.006±0.007	0.803874	-0.004±0.009	0.975419	-0.006±0.007	0.832068	-0.003±0.008	0.985168	n.m.	n.m.	n.m.	n.m.	n.m.	n.m.	n.m.	n.m.	n.m.	n.m.	n.m.	n.m.	n.m.	n.m.	n.m.	n.m.	n.m.	n.m.	n.m.	n.m.
P55058	PLTP	PLTP	493	n.m.	-0.007±0.003	0.0336137	n.m.	n.m.	0.60678	-0.004±0.005	0.517959	-0.001±0.007	0.899081	-0.011±0.007	0.129291	-0.009±0.005	0.0435851	-0.003±0.008	0.98874	0.007±0.009	0.844422	0.006±0.007	0.835402	0.01±0.01	0.730397	0.009±0.008	0.701138	-0.001±0.008	0.998549	n.m.	n.m.	n.m.	n.m.	n.m.	n.m.	n.m.	n.m.	n.m.	n.m.	n.m.	n.m.	n.m.	n.m.	n.m.	n.m.	n.m.	n.m.	n.m.	n.m.
P10599	TXN	TXN	493	n.m.	0.006±0.003	0.0336495	n.m.	n.m.	0.228029	0.003±0.006	0.630337	-0.004±0.007	0.558116	0.008±0.007	0.233871	0.013±0.005	0.00865603	0.007±0.009	0.866734	-0.005±0.009	0.934824	-0.01±0.007	0.527378	-0.012±0.01	0.599693	-0.017±0.009	0.206095	-0.005±0.008	0.931089	n.m.	n.m.	n.m.	n.m.	n.m.	n.m.	n.m.	n.m.	n.m.	n.m.	n.m.	n.m.	n.m.	n.m.	n.m.	n.m.	n.m.	n.m.	n.m.	n.m.
Q9UGI8	TES	TES	52	n.m.	-0.024±0.011	0.0338425	n.m.	n.m.	0.138134	-0.027±0.015	0.0909329	0.027±0.053	0.614237	0.025±0.028	0.375116	-0.05±0.019	0.0135783	-0.054±0.057	0.778883	-0.052±0.032	0.37648	0.023±0.025	0.785919	0.002±0.061	0.999991	0.077±0.056	0.523172	0.075±0.035	0.150837	n.m.	n.m.	n.m.	n.m.	n.m.	n.m.	n.m.	n.m.	n.m.	n.m.	n.m.	n.m.	n.m.	n.m.	n.m.	n.m.	n.m.	n.m.	n.m.	n.m.
P60880	SNAP25	SNAP25	492	87	0.005±0.003	0.033893	0.001±0.003	0.730098	0.342442	0.002±0.005	0.663919	-0.003±0.007	0.656331	0.009±0.006	0.113392	0.009±0.004	0.025241	0.005±0.008	0.927334	-0.007±0.008	0.778877	-0.007±0.006	0.674286	-0.012±0.009	0.511095	-0.012±0.008	0.410784	0±0.007	0.999998	0.412803	0.004±0.009	0.635947	0.02±0.013	0.111392	-0.001±0.004	0.785002	-0.003±0.013	0.797891	-0.016±0.016	0.743706	0.006±0.01	0.948185	0.008±0.016	0.963179	0.022±0.013	0.373238	0.024±0.019	0.571481	0.002±0.014
Q12765	SCRN1	SCRN1	480	n.m.	-0.007±0.003	0.0338995	n.m.	n.m.	0.59003	-0.008±0.005	0.116972	-0.012±0.008	0.169413	-0.011±0.007	0.143524	0±0.006	0.96306	0.003±0.01	0.985625	0.002±0.009	0.992306	-0.008±0.008	0.728539	-0.001±0.011	0.999807	-0.012±0.011	0.676187	-0.011±0.01	0.665734	n.m.	n.m.	n.m.	n.m.	n.m.	n.m.	n.m.	n.m.	n.m.	n.m.	n.m.	n.m.	n.m.	n.m.	n.m.	n.m.	n.m.	n.m.	n.m.	n.m.
Q15043	SLC39A14	SLC39A14	224	n.m.	-0.009±0.004	0.0341837	n.m.	n.m.	0.0643105	-0.004±0.008	0.651287	-0.008±0.013	0.528665	0.008±0.01	0.416667	-0.023±0.007	0.00128532	0.004±0.015	0.992141	-0.011±0.012	0.793012	0.019±0.011	0.298165	-0.016±0.016	0.748907	0.015±0.014	0.739126	0.03±0.012	0.0501719	n.m.	n.m.	n.m.	n.m.	n.m.	n.m.	n.m.	n.m.	n.m.	n.m.	n.m.	n.m.	n.m.	n.m.	n.m.	n.m.	n.m.	n.m.	n.m.	n.m.
Q12797	ASPH	ASPH	493	n.m.	0.006±0.003	0.0344469	n.m.	n.m.	0.867228	0.007±0.005	0.138637	0.002±0.007	0.825456	0.004±0.006	0.546341	0.007±0.005	0.112421	0.006±0.009	0.904576	0.004±0.008	0.959942	0±0.007	0.999997	-0.002±0.009	0.996109	-0.006±0.008	0.900363	-0.004±0.007	0.960381	n.m.	n.m.	n.m.	n.m.	n.m.	n.m.	n.m.	n.m.	n.m.	n.m.	n.m.	n.m.	n.m.	n.m.	n.m.	n.m.	n.m.	n.m.	n.m.	n.m.
P02750	LRG1	LRG1	493	183	-0.006±0.003	0.0345743	-0.005±0.003	0.12495	0.346006	-0.003±0.005	0.602511	-0.002±0.007	0.769995	-0.016±0.006	0.0127663	-0.005±0.004	0.262652	-0.001±0.008	0.999814	0.013±0.008	0.352292	0.002±0.007	0.985891	0.014±0.009	0.424481	0.003±0.008	0.98207	-0.011±0.008	0.47663	0.100818	0.011±0.008	0.173333	-0.02±0.011	0.0708044	-0.006±0.005	0.264863	-0.009±0.006	0.126071	0.032±0.014	0.107722	0.017±0.01	0.29236	0.02±0.01	0.182308	-0.014±0.012	0.646652	-0.011±0.013	0.805335	0.003±0.008
P02750	LRG1	LRG1	493	183	-0.006±0.003	0.0345743	-0.004±0.003	0.221303	0.346006	-0.003±0.005	0.602511	-0.002±0.007	0.769995	-0.016±0.006	0.0127663	-0.005±0.004	0.262652	-0.001±0.008	0.999814	0.013±0.008	0.352292	0.002±0.007	0.985891	0.014±0.009	0.424481	0.003±0.008	0.98207	-0.011±0.008	0.47663	0.11002	0.012±0.008	0.151093	-0.021±0.012	0.0769851	-0.005±0.005	0.30494	-0.007±0.006	0.252175	0.033±0.014	0.104489	0.017±0.01	0.285179	0.018±0.01	0.248985	-0.015±0.013	0.63044	-0.014±0.013	0.693843	0.001±0.008
Q86YT9	JAML	JAML	328	n.m.	-0.007±0.003	0.03517	n.m.	n.m.	0.000358586	0.013±0.006	0.0473747	0.002±0.007	0.791692	-0.006±0.007	0.389518	-0.02±0.005	1.74289e-05	0.011±0.009	0.674839	0.019±0.01	0.200492	0.032±0.008	0.000265274	0.008±0.01	0.85302	0.022±0.008	0.0479482	0.014±0.009	0.395332	n.m.	n.m.	n.m.	n.m.	n.m.	n.m.	n.m.	n.m.	n.m.	n.m.	n.m.	n.m.	n.m.	n.m.	n.m.	n.m.	n.m.	n.m.	n.m.	n.m.
Q9H2X9	SLC12A5	SLC12A5	470	n.m.	0.005±0.003	0.0352139	n.m.	n.m.	0.255593	0±0.005	0.958643	0.001±0.006	0.926912	0.011±0.006	0.06529	0.01±0.004	0.0237891	-0.001±0.007	0.999609	-0.011±0.008	0.469689	-0.01±0.007	0.424188	-0.011±0.008	0.558423	-0.009±0.007	0.533168	0.001±0.007	0.998572	n.m.	n.m.	n.m.	n.m.	n.m.	n.m.	n.m.	n.m.	n.m.	n.m.	n.m.	n.m.	n.m.	n.m.	n.m.	n.m.	n.m.	n.m.	n.m.	n.m.
P78324	SIRPA	SIRPA	493	n.m.	0.005±0.003	0.0356698	n.m.	n.m.	0.420984	0.002±0.005	0.659068	0±0.006	0.938273	0.01±0.005	0.0709155	0.009±0.005	0.0511627	0.003±0.007	0.98628	-0.008±0.007	0.704173	-0.007±0.007	0.719322	-0.01±0.008	0.562156	-0.009±0.007	0.575842	0.001±0.007	0.99944	n.m.	n.m.	n.m.	n.m.	n.m.	n.m.	n.m.	n.m.	n.m.	n.m.	n.m.	n.m.	n.m.	n.m.	n.m.	n.m.	n.m.	n.m.	n.m.	n.m.
O43921	EFNA2	EFNA2	191	n.m.	0.009±0.004	0.0358143	n.m.	n.m.	0.0428128	-0.008±0.009	0.376839	-0.004±0.011	0.734036	0.016±0.009	0.0870817	0.02±0.007	0.00333686	-0.004±0.014	0.988504	-0.024±0.013	0.259241	-0.028±0.011	0.0587213	-0.02±0.014	0.515808	-0.024±0.013	0.235447	-0.004±0.012	0.980451	n.m.	n.m.	n.m.	n.m.	n.m.	n.m.	n.m.	n.m.	n.m.	n.m.	n.m.	n.m.	n.m.	n.m.	n.m.	n.m.	n.m.	n.m.	n.m.	n.m.
Q9NT68	TENM2	TENM2	493	n.m.	0.006±0.003	0.0360105	n.m.	n.m.	0.00651243	0±0.005	0.978776	-0.002±0.006	0.777833	0.002±0.006	0.787333	0.021±0.005	5.07727e-05	0.002±0.008	0.99684	-0.002±0.008	0.995578	-0.021±0.007	0.0146848	-0.003±0.009	0.979724	-0.022±0.008	0.0223799	-0.019±0.008	0.0802094	n.m.	n.m.	n.m.	n.m.	n.m.	n.m.	n.m.	n.m.	n.m.	n.m.	n.m.	n.m.	n.m.	n.m.	n.m.	n.m.	n.m.	n.m.	n.m.	n.m.
P0DJI9	SAA2	SAA2	464	n.m.	-0.005±0.003	0.0360328	n.m.	n.m.	0.993743	-0.005±0.005	0.385754	-0.006±0.006	0.26781	-0.004±0.007	0.512302	-0.006±0.004	0.150297	0.002±0.008	0.99518	0±0.008	0.999999	0.001±0.006	0.998093	-0.002±0.009	0.996112	-0.001±0.007	0.999618	0.001±0.008	0.99851	n.m.	n.m.	n.m.	n.m.	n.m.	n.m.	n.m.	n.m.	n.m.	n.m.	n.m.	n.m.	n.m.	n.m.	n.m.	n.m.	n.m.	n.m.	n.m.	n.m.
Q6PEZ8	PODNL1	PODNL1	89	n.m.	-0.013±0.006	0.0362132	n.m.	n.m.	0.685678	-0.024±0.012	0.0486993	-0.012±0.011	0.307231	-0.014±0.015	0.350261	-0.003±0.013	0.797554	-0.013±0.016	0.868196	-0.01±0.019	0.952653	-0.021±0.017	0.624238	0.002±0.019	0.999214	-0.008±0.017	0.957516	-0.011±0.02	0.944843	n.m.	n.m.	n.m.	n.m.	n.m.	n.m.	n.m.	n.m.	n.m.	n.m.	n.m.	n.m.	n.m.	n.m.	n.m.	n.m.	n.m.	n.m.	n.m.	n.m.
P43487	RANBP1	RANBP1	336	n.m.	-0.008±0.004	0.0363307	n.m.	n.m.	0.0875123	-0.002±0.007	0.726745	-0.017±0.008	0.0451773	-0.025±0.009	0.00905779	0±0.006	0.979708	0.014±0.011	0.56166	0.022±0.012	0.234443	-0.003±0.009	0.992419	0.008±0.012	0.917188	-0.017±0.01	0.362469	-0.025±0.011	0.123683	n.m.	n.m.	n.m.	n.m.	n.m.	n.m.	n.m.	n.m.	n.m.	n.m.	n.m.	n.m.	n.m.	n.m.	n.m.	n.m.	n.m.	n.m.	n.m.	n.m.
Q9HDB5	NRXN3.beta	NRXN3.beta	493	n.m.	0.005±0.003	0.0364271	n.m.	n.m.	0.270985	0.004±0.005	0.436569	-0.004±0.006	0.462857	0.008±0.005	0.144262	0.01±0.004	0.0257452	0.008±0.008	0.711757	-0.004±0.007	0.944869	-0.006±0.006	0.807438	-0.012±0.008	0.428294	-0.014±0.007	0.230907	-0.002±0.007	0.99362	n.m.	n.m.	n.m.	n.m.	n.m.	n.m.	n.m.	n.m.	n.m.	n.m.	n.m.	n.m.	n.m.	n.m.	n.m.	n.m.	n.m.	n.m.	n.m.	n.m.
Q9UJ37	ST6GALNAC2	ST6GALNAC2	451	n.m.	-0.006±0.003	0.036535	n.m.	n.m.	0.202169	-0.001±0.005	0.820366	0.002±0.007	0.786851	-0.015±0.006	0.0195965	-0.01±0.005	0.0647787	-0.003±0.009	0.984647	0.014±0.008	0.346101	0.009±0.008	0.647923	0.017±0.009	0.277261	0.012±0.009	0.529434	-0.005±0.008	0.934205	n.m.	n.m.	n.m.	n.m.	n.m.	n.m.	n.m.	n.m.	n.m.	n.m.	n.m.	n.m.	n.m.	n.m.	n.m.	n.m.	n.m.	n.m.	n.m.	n.m.
Q08209	PPP3CA	PPP3CA	493	n.m.	0.005±0.002	0.0365981	n.m.	n.m.	0.0560506	-0.004±0.005	0.426606	0.005±0.005	0.352253	0.003±0.005	0.556065	0.013±0.004	0.00154849	-0.008±0.007	0.610475	-0.006±0.006	0.755312	-0.016±0.006	0.0356646	0.002±0.007	0.989869	-0.008±0.006	0.608731	-0.01±0.006	0.343533	n.m.	n.m.	n.m.	n.m.	n.m.	n.m.	n.m.	n.m.	n.m.	n.m.	n.m.	n.m.	n.m.	n.m.	n.m.	n.m.	n.m.	n.m.	n.m.	n.m.
Q00973	B4GALNT1	B4GALNT1	493	n.m.	0.005±0.002	0.0367927	n.m.	n.m.	0.0687231	0±0.005	0.924007	0.002±0.006	0.750383	0.001±0.005	0.903578	0.015±0.004	0.000774346	-0.001±0.007	0.997808	0±0.007	0.999999	-0.014±0.006	0.131946	0.001±0.007	0.998179	-0.013±0.007	0.284489	-0.014±0.006	0.110464	n.m.	n.m.	n.m.	n.m.	n.m.	n.m.	n.m.	n.m.	n.m.	n.m.	n.m.	n.m.	n.m.	n.m.	n.m.	n.m.	n.m.	n.m.	n.m.	n.m.
P58499	FAM3B	FAM3B	331	n.m.	-0.007±0.003	0.0369069	n.m.	n.m.	0.122252	0.005±0.006	0.408738	-0.006±0.006	0.380689	-0.011±0.007	0.124559	-0.014±0.005	0.0119773	0.011±0.009	0.619574	0.016±0.009	0.322158	0.019±0.008	0.0957127	0.005±0.009	0.948268	0.008±0.008	0.763824	0.003±0.009	0.985288	n.m.	n.m.	n.m.	n.m.	n.m.	n.m.	n.m.	n.m.	n.m.	n.m.	n.m.	n.m.	n.m.	n.m.	n.m.	n.m.	n.m.	n.m.	n.m.	n.m.
Q96FE7	PIK3IP1	PIK3IP1	493	n.m.	0.006±0.003	0.0371726	n.m.	n.m.	0.132979	-0.002±0.005	0.69981	0.006±0.007	0.403697	0.016±0.006	0.00510391	0.005±0.005	0.250638	-0.008±0.008	0.800504	-0.018±0.008	0.0846662	-0.007±0.007	0.713608	-0.011±0.009	0.615885	0±0.008	0.999992	0.011±0.007	0.455607	n.m.	n.m.	n.m.	n.m.	n.m.	n.m.	n.m.	n.m.	n.m.	n.m.	n.m.	n.m.	n.m.	n.m.	n.m.	n.m.	n.m.	n.m.	n.m.	n.m.
Q16674	MIA	MIA	493	n.m.	-0.005±0.003	0.0373456	n.m.	n.m.	0.00431824	0±0.005	0.968966	0.005±0.006	0.346902	-0.003±0.006	0.638151	-0.019±0.005	5.35213e-05	-0.006±0.007	0.870081	0.002±0.007	0.987248	0.018±0.007	0.028944	0.008±0.008	0.742631	0.024±0.007	0.00612541	0.016±0.007	0.116274	n.m.	n.m.	n.m.	n.m.	n.m.	n.m.	n.m.	n.m.	n.m.	n.m.	n.m.	n.m.	n.m.	n.m.	n.m.	n.m.	n.m.	n.m.	n.m.	n.m.
O75973	C1QL1	C1QL1	493	n.m.	0.006±0.003	0.0378084	n.m.	n.m.	0.632235	0.006±0.005	0.223227	0.001±0.005	0.78061	0.012±0.007	0.0864302	0.007±0.005	0.173868	0.005±0.007	0.899385	-0.006±0.009	0.896312	0±0.007	0.999944	-0.011±0.008	0.577947	-0.005±0.007	0.86789	0.006±0.008	0.906885	n.m.	n.m.	n.m.	n.m.	n.m.	n.m.	n.m.	n.m.	n.m.	n.m.	n.m.	n.m.	n.m.	n.m.	n.m.	n.m.	n.m.	n.m.	n.m.	n.m.
Q8TCZ2	CD99L2	CD99L2	493	n.m.	0.005±0.003	0.0378513	n.m.	n.m.	0.390885	-0.002±0.005	0.755363	0.007±0.006	0.199566	0.01±0.006	0.0825679	0.007±0.004	0.0997701	-0.009±0.007	0.635587	-0.012±0.008	0.415092	-0.009±0.007	0.528752	-0.003±0.008	0.984567	0±0.007	0.999999	0.003±0.007	0.981317	n.m.	n.m.	n.m.	n.m.	n.m.	n.m.	n.m.	n.m.	n.m.	n.m.	n.m.	n.m.	n.m.	n.m.	n.m.	n.m.	n.m.	n.m.	n.m.	n.m.
P14138	EDN3	EDN3	493	n.m.	0.005±0.003	0.0378852	n.m.	n.m.	0.496466	0.001±0.005	0.914217	0.004±0.005	0.432291	0.013±0.006	0.0445311	0.006±0.004	0.153798	-0.003±0.007	0.961069	-0.012±0.008	0.430184	-0.005±0.007	0.835075	-0.009±0.008	0.706086	-0.002±0.007	0.990405	0.007±0.008	0.817191	n.m.	n.m.	n.m.	n.m.	n.m.	n.m.	n.m.	n.m.	n.m.	n.m.	n.m.	n.m.	n.m.	n.m.	n.m.	n.m.	n.m.	n.m.	n.m.	n.m.
P57087	JAM2	JAM2	493	n.m.	0.005±0.002	0.0380042	n.m.	n.m.	0.691703	0.008±0.005	0.138547	0.003±0.005	0.582706	0±0.006	0.941507	0.008±0.004	0.0688952	0.005±0.007	0.893604	0.007±0.008	0.804714	0±0.007	1	0.002±0.008	0.991751	-0.005±0.006	0.863147	-0.007±0.007	0.761433	n.m.	n.m.	n.m.	n.m.	n.m.	n.m.	n.m.	n.m.	n.m.	n.m.	n.m.	n.m.	n.m.	n.m.	n.m.	n.m.	n.m.	n.m.	n.m.	n.m.
Q6UXI9	NPNT	NPNT	481	n.m.	-0.005±0.002	0.0381037	n.m.	n.m.	0.154501	-0.004±0.006	0.438373	-0.008±0.005	0.135126	-0.013±0.005	0.00901773	0.001±0.004	0.856096	0.004±0.008	0.965944	0.009±0.007	0.630599	-0.005±0.007	0.876257	0.005±0.007	0.887384	-0.009±0.007	0.548585	-0.014±0.006	0.120082	n.m.	n.m.	n.m.	n.m.	n.m.	n.m.	n.m.	n.m.	n.m.	n.m.	n.m.	n.m.	n.m.	n.m.	n.m.	n.m.	n.m.	n.m.	n.m.	n.m.
Q96G74	OTUD5	OTUD5	185	n.m.	0.011±0.005	0.0381326	n.m.	n.m.	0.3467	0.017±0.008	0.0434865	-0.015±0.016	0.350091	0.016±0.013	0.226804	0.01±0.009	0.296054	0.032±0.018	0.290409	0.001±0.015	0.999829	0.007±0.012	0.937488	-0.031±0.02	0.440051	-0.025±0.018	0.542241	0.006±0.016	0.981515	n.m.	n.m.	n.m.	n.m.	n.m.	n.m.	n.m.	n.m.	n.m.	n.m.	n.m.	n.m.	n.m.	n.m.	n.m.	n.m.	n.m.	n.m.	n.m.	n.m.
Q16760	DGKD	DGKD	174	n.m.	0.013±0.006	0.0381794	n.m.	n.m.	0.0958586	0.001±0.009	0.877563	0.017±0.014	0.211513	0.047±0.017	0.0051514	0.014±0.012	0.224928	-0.016±0.016	0.747888	-0.046±0.018	0.0646532	-0.013±0.014	0.802002	-0.03±0.022	0.500829	0.003±0.018	0.998411	0.033±0.02	0.361012	n.m.	n.m.	n.m.	n.m.	n.m.	n.m.	n.m.	n.m.	n.m.	n.m.	n.m.	n.m.	n.m.	n.m.	n.m.	n.m.	n.m.	n.m.	n.m.	n.m.
Q9UJA9	ENPP5	ENPP5	493	n.m.	0.005±0.003	0.0382803	n.m.	n.m.	0.379013	-0.001±0.005	0.824378	0.005±0.006	0.40921	0.009±0.006	0.0853002	0.01±0.005	0.053577	-0.006±0.007	0.870302	-0.011±0.007	0.478719	-0.011±0.007	0.408992	-0.005±0.008	0.923194	-0.005±0.008	0.899283	0±0.007	0.999967	n.m.	n.m.	n.m.	n.m.	n.m.	n.m.	n.m.	n.m.	n.m.	n.m.	n.m.	n.m.	n.m.	n.m.	n.m.	n.m.	n.m.	n.m.	n.m.	n.m.
P40123	CAP2	CAP2	478	n.m.	0.005±0.002	0.0383616	n.m.	n.m.	0.585368	-0.001±0.005	0.892723	0.004±0.006	0.513372	0.009±0.005	0.0827507	0.006±0.004	0.0870279	-0.004±0.008	0.936893	-0.009±0.007	0.557506	-0.007±0.006	0.682644	-0.005±0.008	0.921396	-0.002±0.007	0.983055	0.002±0.006	0.981679	n.m.	n.m.	n.m.	n.m.	n.m.	n.m.	n.m.	n.m.	n.m.	n.m.	n.m.	n.m.	n.m.	n.m.	n.m.	n.m.	n.m.	n.m.	n.m.	n.m.
P51148	RAB5C	RAB5C	165	n.m.	-0.009±0.004	0.0386476	n.m.	n.m.	0.233569	-0.009±0.009	0.342046	0.005±0.011	0.659276	-0.025±0.01	0.0130288	-0.008±0.007	0.263036	-0.013±0.014	0.770769	0.016±0.014	0.63228	-0.001±0.011	0.999634	0.03±0.014	0.173841	0.012±0.013	0.758387	-0.017±0.012	0.481999	n.m.	n.m.	n.m.	n.m.	n.m.	n.m.	n.m.	n.m.	n.m.	n.m.	n.m.	n.m.	n.m.	n.m.	n.m.	n.m.	n.m.	n.m.	n.m.	n.m.
P29279	CCN2	CCN2	493	n.m.	-0.007±0.003	0.0386879	n.m.	n.m.	0.258615	-0.011±0.006	0.0569609	-0.007±0.007	0.303899	0.006±0.007	0.384241	-0.009±0.005	0.0850301	-0.003±0.009	0.984044	-0.017±0.009	0.240472	-0.001±0.008	0.998032	-0.014±0.01	0.519333	0.002±0.009	0.996711	0.016±0.009	0.296817	n.m.	n.m.	n.m.	n.m.	n.m.	n.m.	n.m.	n.m.	n.m.	n.m.	n.m.	n.m.	n.m.	n.m.	n.m.	n.m.	n.m.	n.m.	n.m.	n.m.
P00749	PLAU	PLAU	221	n.m.	-0.008±0.004	0.03872	n.m.	n.m.	0.336091	0.003±0.008	0.71405	-0.004±0.01	0.736612	-0.013±0.008	0.0827059	-0.015±0.007	0.0393835	0.006±0.013	0.961072	0.016±0.011	0.469102	0.018±0.011	0.354204	0.01±0.013	0.882513	0.011±0.013	0.807933	0.002±0.01	0.998698	n.m.	n.m.	n.m.	n.m.	n.m.	n.m.	n.m.	n.m.	n.m.	n.m.	n.m.	n.m.	n.m.	n.m.	n.m.	n.m.	n.m.	n.m.	n.m.	n.m.
Q9NP84	TNFRSF12A	TNFRSF12A	493	n.m.	-0.006±0.003	0.0387305	n.m.	n.m.	0.211793	-0.008±0.006	0.131877	-0.004±0.006	0.502557	0.007±0.007	0.370814	-0.012±0.005	0.0223771	-0.005±0.008	0.939935	-0.015±0.009	0.357437	0.004±0.008	0.966101	-0.011±0.009	0.663561	0.008±0.008	0.724216	0.019±0.009	0.171639	n.m.	n.m.	n.m.	n.m.	n.m.	n.m.	n.m.	n.m.	n.m.	n.m.	n.m.	n.m.	n.m.	n.m.	n.m.	n.m.	n.m.	n.m.	n.m.	n.m.
Q9GZT8	NIF3L1	NIF3L1	493	n.m.	0.006±0.003	0.0390469	n.m.	n.m.	0.0636785	0.001±0.005	0.909702	-0.004±0.006	0.445488	0.012±0.006	0.052618	0.012±0.005	0.00767834	0.005±0.008	0.913239	-0.012±0.008	0.463508	-0.012±0.007	0.310163	-0.017±0.009	0.208742	-0.017±0.007	0.103065	0±0.008	1	n.m.	n.m.	n.m.	n.m.	n.m.	n.m.	n.m.	n.m.	n.m.	n.m.	n.m.	n.m.	n.m.	n.m.	n.m.	n.m.	n.m.	n.m.	n.m.	n.m.
Q14416	GRM2	GRM2	162	n.m.	0.009±0.004	0.0390927	n.m.	n.m.	0.548769	0.009±0.008	0.27514	0.004±0.011	0.698283	0.019±0.009	0.0298559	0.003±0.007	0.625953	0.005±0.013	0.983234	-0.01±0.012	0.839415	0.006±0.011	0.95399	-0.015±0.013	0.69905	0.001±0.013	0.999937	0.015±0.011	0.519094	n.m.	n.m.	n.m.	n.m.	n.m.	n.m.	n.m.	n.m.	n.m.	n.m.	n.m.	n.m.	n.m.	n.m.	n.m.	n.m.	n.m.	n.m.	n.m.	n.m.
P55083	MFAP4	MFAP4	493	n.m.	-0.005±0.003	0.0391913	n.m.	n.m.	0.100762	-0.006±0.005	0.216956	0.011±0.007	0.134273	-0.004±0.007	0.585131	-0.01±0.004	0.010485	-0.017±0.009	0.215677	-0.002±0.009	0.996006	0.004±0.006	0.933429	0.015±0.011	0.469065	0.021±0.008	0.0620756	0.006±0.008	0.904281	n.m.	n.m.	n.m.	n.m.	n.m.	n.m.	n.m.	n.m.	n.m.	n.m.	n.m.	n.m.	n.m.	n.m.	n.m.	n.m.	n.m.	n.m.	n.m.	n.m.
P20020	ATP2B1	ATP2B1	74	n.m.	0.012±0.006	0.0392306	n.m.	n.m.	0.395119	0.001±0.01	0.900227	0.009±0.013	0.495626	0.009±0.016	0.564233	0.026±0.01	0.0129577	-0.008±0.017	0.971144	-0.008±0.018	0.973422	-0.024±0.014	0.34002	0±0.021	0.999999	-0.017±0.016	0.731598	-0.017±0.019	0.80626	n.m.	n.m.	n.m.	n.m.	n.m.	n.m.	n.m.	n.m.	n.m.	n.m.	n.m.	n.m.	n.m.	n.m.	n.m.	n.m.	n.m.	n.m.	n.m.	n.m.
P05937	CALB1	CALB1	493	n.m.	0.006±0.003	0.0393464	n.m.	n.m.	0.555328	0.004±0.005	0.466536	0.002±0.008	0.771421	0.013±0.005	0.0223621	0.003±0.005	0.512266	0.002±0.009	0.998244	-0.009±0.008	0.657387	0±0.007	0.999928	-0.01±0.009	0.690971	-0.001±0.009	0.99929	0.009±0.008	0.620872	n.m.	n.m.	n.m.	n.m.	n.m.	n.m.	n.m.	n.m.	n.m.	n.m.	n.m.	n.m.	n.m.	n.m.	n.m.	n.m.	n.m.	n.m.	n.m.	n.m.
Q8WUM4	PDCD6IP	PDCD6IP	491	n.m.	-0.005±0.003	0.0393771	n.m.	n.m.	0.991395	-0.004±0.005	0.418717	-0.006±0.006	0.29998	-0.005±0.005	0.318107	-0.006±0.005	0.195844	0.002±0.008	0.993228	0.001±0.007	0.999281	0.002±0.007	0.992845	-0.001±0.008	0.998694	0±0.007	0.99999	0.001±0.007	0.998951	n.m.	n.m.	n.m.	n.m.	n.m.	n.m.	n.m.	n.m.	n.m.	n.m.	n.m.	n.m.	n.m.	n.m.	n.m.	n.m.	n.m.	n.m.	n.m.	n.m.
P41732	TSPAN7	TSPAN7	58	n.m.	-0.019±0.009	0.04013	n.m.	n.m.	0.0890944	-0.032±0.015	0.0340234	-0.051±0.022	0.0237858	-0.024±0.026	0.367413	0.01±0.015	0.489926	0.019±0.026	0.881908	-0.008±0.031	0.992849	-0.042±0.02	0.172405	-0.028±0.034	0.845558	-0.062±0.027	0.11245	-0.034±0.031	0.691844	n.m.	n.m.	n.m.	n.m.	n.m.	n.m.	n.m.	n.m.	n.m.	n.m.	n.m.	n.m.	n.m.	n.m.	n.m.	n.m.	n.m.	n.m.	n.m.	n.m.
P26447	S100A4	S100A4	404	n.m.	-0.007±0.003	0.0402669	n.m.	n.m.	0.230816	-0.002±0.006	0.688633	-0.019±0.008	0.0137503	-0.011±0.007	0.12878	-0.001±0.006	0.818438	0.017±0.01	0.307067	0.008±0.009	0.794719	-0.001±0.008	0.999457	-0.008±0.01	0.86111	-0.017±0.01	0.262593	-0.009±0.009	0.747718	n.m.	n.m.	n.m.	n.m.	n.m.	n.m.	n.m.	n.m.	n.m.	n.m.	n.m.	n.m.	n.m.	n.m.	n.m.	n.m.	n.m.	n.m.	n.m.	n.m.
Q15303	ERBB4	ERBB4	493	n.m.	0.006±0.003	0.0402781	n.m.	n.m.	0.105828	0.002±0.005	0.701164	-0.003±0.006	0.62929	0.01±0.006	0.12274	0.015±0.005	0.00561739	0.005±0.007	0.925776	-0.008±0.008	0.744584	-0.013±0.007	0.259243	-0.013±0.009	0.458507	-0.018±0.008	0.112158	-0.005±0.008	0.924561	n.m.	n.m.	n.m.	n.m.	n.m.	n.m.	n.m.	n.m.	n.m.	n.m.	n.m.	n.m.	n.m.	n.m.	n.m.	n.m.	n.m.	n.m.	n.m.	n.m.
P08575	PTPRC	PTPRC	493	n.m.	-0.006±0.003	0.0403131	n.m.	n.m.	0.786665	-0.009±0.005	0.0511691	-0.003±0.006	0.657332	-0.003±0.006	0.621632	-0.005±0.005	0.314396	-0.007±0.008	0.809196	-0.006±0.008	0.847439	-0.004±0.007	0.942593	0±0.008	0.99996	0.003±0.008	0.986322	0.002±0.008	0.991982	n.m.	n.m.	n.m.	n.m.	n.m.	n.m.	n.m.	n.m.	n.m.	n.m.	n.m.	n.m.	n.m.	n.m.	n.m.	n.m.	n.m.	n.m.	n.m.	n.m.
O15041	SEMA3E	SEMA3E	493	n.m.	0.006±0.003	0.0403422	n.m.	n.m.	0.347273	0.006±0.005	0.218435	0.002±0.006	0.748782	-0.002±0.006	0.727118	0.011±0.004	0.0159496	0.004±0.008	0.957021	0.008±0.008	0.726859	-0.005±0.007	0.888204	0.004±0.009	0.964447	-0.009±0.008	0.659838	-0.013±0.008	0.320969	n.m.	n.m.	n.m.	n.m.	n.m.	n.m.	n.m.	n.m.	n.m.	n.m.	n.m.	n.m.	n.m.	n.m.	n.m.	n.m.	n.m.	n.m.	n.m.	n.m.
B2RUY7	VWC2L	VWC2L	432	n.m.	0.006±0.003	0.0405191	n.m.	n.m.	0.216253	-0.002±0.005	0.690109	0.008±0.006	0.192349	0.007±0.007	0.286809	0.013±0.005	0.0166263	-0.01±0.008	0.568148	-0.009±0.008	0.684786	-0.015±0.007	0.172413	0.001±0.009	0.999853	-0.005±0.008	0.931542	-0.006±0.009	0.919069	n.m.	n.m.	n.m.	n.m.	n.m.	n.m.	n.m.	n.m.	n.m.	n.m.	n.m.	n.m.	n.m.	n.m.	n.m.	n.m.	n.m.	n.m.	n.m.	n.m.
Q99574	SERPINI1	SERPINI1	493	183	0.006±0.003	0.0405643	0.006±0.004	0.0890925	0.559054	0.001±0.005	0.818846	0.005±0.007	0.500075	0.009±0.007	0.183104	0.01±0.005	0.0394203	-0.004±0.008	0.974263	-0.008±0.008	0.77926	-0.009±0.007	0.528953	-0.004±0.009	0.971723	-0.006±0.008	0.901999	-0.002±0.008	0.997217	0.686116	0.002±0.008	0.819307	-0.001±0.011	0.945522	0.006±0.005	0.224283	0.013±0.008	0.0925625	0.003±0.014	0.997482	-0.005±0.01	0.966128	-0.011±0.011	0.757856	-0.007±0.012	0.934966	-0.014±0.013	0.727656	-0.007±0.009
Q99574	SERPINI1	SERPINI1	493	183	0.006±0.003	0.0405643	0.005±0.003	0.183052	0.559054	0.001±0.005	0.818846	0.005±0.007	0.500075	0.009±0.007	0.183104	0.01±0.005	0.0394203	-0.004±0.008	0.974263	-0.008±0.008	0.77926	-0.009±0.007	0.528953	-0.004±0.009	0.971723	-0.006±0.008	0.901999	-0.002±0.008	0.997217	0.70631	-0.001±0.008	0.898736	0.002±0.011	0.848326	0.004±0.005	0.445144	0.011±0.007	0.111904	-0.003±0.014	0.995711	-0.005±0.01	0.957293	-0.012±0.011	0.679814	-0.002±0.012	0.999224	-0.009±0.013	0.912859	-0.007±0.008
Q8NHG7	SVIP	SVIP	482	n.m.	0.006±0.003	0.040696	n.m.	n.m.	0.0693315	-0.004±0.005	0.418973	0.005±0.006	0.388484	0.017±0.006	0.00791228	0.008±0.005	0.0884567	-0.009±0.008	0.626059	-0.021±0.008	0.0480913	-0.013±0.007	0.293009	-0.012±0.009	0.490194	-0.003±0.008	0.969547	0.009±0.008	0.698121	n.m.	n.m.	n.m.	n.m.	n.m.	n.m.	n.m.	n.m.	n.m.	n.m.	n.m.	n.m.	n.m.	n.m.	n.m.	n.m.	n.m.	n.m.	n.m.	n.m.
P33908	MAN1A1	MAN1A1	493	n.m.	0.006±0.003	0.0412636	n.m.	n.m.	0.17573	-0.001±0.005	0.88187	0.008±0.007	0.242184	0.018±0.007	0.0123134	0.006±0.005	0.20938	-0.009±0.008	0.715646	-0.019±0.009	0.126211	-0.006±0.007	0.75978	-0.01±0.01	0.725935	0.002±0.008	0.992739	0.013±0.009	0.464996	n.m.	n.m.	n.m.	n.m.	n.m.	n.m.	n.m.	n.m.	n.m.	n.m.	n.m.	n.m.	n.m.	n.m.	n.m.	n.m.	n.m.	n.m.	n.m.	n.m.
P37802	TAGLN2	TAGLN2	478	n.m.	-0.006±0.003	0.0412968	n.m.	n.m.	0.00680173	-0.014±0.005	0.00931491	-0.007±0.005	0.134893	-0.018±0.008	0.0174314	0.006±0.005	0.161913	-0.007±0.007	0.769451	0.004±0.009	0.971479	-0.021±0.007	0.0205395	0.011±0.009	0.612795	-0.014±0.007	0.168552	-0.025±0.009	0.0291443	n.m.	n.m.	n.m.	n.m.	n.m.	n.m.	n.m.	n.m.	n.m.	n.m.	n.m.	n.m.	n.m.	n.m.	n.m.	n.m.	n.m.	n.m.	n.m.	n.m.
P07951	TPM2	TPM2	493	n.m.	-0.007±0.004	0.0413957	n.m.	n.m.	0.229644	-0.007±0.008	0.361699	-0.028±0.011	0.0101511	-0.003±0.005	0.551373	-0.006±0.006	0.315983	0.02±0.013	0.415743	-0.004±0.01	0.970933	-0.001±0.01	0.999726	-0.025±0.012	0.164183	-0.021±0.012	0.316527	0.003±0.008	0.978497	n.m.	n.m.	n.m.	n.m.	n.m.	n.m.	n.m.	n.m.	n.m.	n.m.	n.m.	n.m.	n.m.	n.m.	n.m.	n.m.	n.m.	n.m.	n.m.	n.m.
Q08623	PUDP	PUDP	407	n.m.	-0.007±0.003	0.0414021	n.m.	n.m.	0.685549	-0.011±0.006	0.062359	-0.01±0.007	0.17057	-0.007±0.007	0.348957	-0.002±0.006	0.722214	-0.001±0.009	0.999671	-0.004±0.009	0.961222	-0.009±0.008	0.668141	-0.003±0.01	0.985704	-0.008±0.009	0.815839	-0.004±0.009	0.955124	n.m.	n.m.	n.m.	n.m.	n.m.	n.m.	n.m.	n.m.	n.m.	n.m.	n.m.	n.m.	n.m.	n.m.	n.m.	n.m.	n.m.	n.m.	n.m.	n.m.
Q9H741	SPRING1	SPRING1	493	n.m.	0.006±0.003	0.0415558	n.m.	n.m.	0.669654	0±0.005	0.940055	0.005±0.007	0.430051	0.01±0.007	0.13258	0.007±0.004	0.090884	-0.005±0.009	0.937168	-0.01±0.009	0.664611	-0.007±0.007	0.752595	-0.005±0.01	0.958196	-0.002±0.008	0.996569	0.003±0.008	0.979194	n.m.	n.m.	n.m.	n.m.	n.m.	n.m.	n.m.	n.m.	n.m.	n.m.	n.m.	n.m.	n.m.	n.m.	n.m.	n.m.	n.m.	n.m.	n.m.	n.m.
P30046	DDT	DDT	468	n.m.	-0.006±0.003	0.0416483	n.m.	n.m.	0.855787	-0.004±0.005	0.484487	-0.009±0.008	0.263164	-0.002±0.006	0.707961	-0.007±0.004	0.0775772	0.005±0.009	0.95096	-0.001±0.008	0.997926	0.004±0.007	0.948824	-0.006±0.01	0.913023	-0.001±0.009	0.998674	0.005±0.007	0.899288	n.m.	n.m.	n.m.	n.m.	n.m.	n.m.	n.m.	n.m.	n.m.	n.m.	n.m.	n.m.	n.m.	n.m.	n.m.	n.m.	n.m.	n.m.	n.m.	n.m.
P52823	STC1	STC1	381	n.m.	-0.007±0.004	0.0418771	n.m.	n.m.	0.0708663	0.002±0.006	0.743578	0.002±0.008	0.796755	-0.013±0.007	0.0545037	-0.018±0.006	0.00617744	0±0.01	1	0.015±0.009	0.338244	0.02±0.009	0.120423	0.016±0.011	0.453861	0.02±0.01	0.210487	0.004±0.009	0.968677	n.m.	n.m.	n.m.	n.m.	n.m.	n.m.	n.m.	n.m.	n.m.	n.m.	n.m.	n.m.	n.m.	n.m.	n.m.	n.m.	n.m.	n.m.	n.m.	n.m.
P01782	IGHV3-9	IGHV3-9	493	n.m.	-0.005±0.003	0.0418781	n.m.	n.m.	0.362893	-0.001±0.005	0.896725	0±0.006	0.942475	-0.012±0.006	0.0450489	-0.008±0.004	0.0727191	0±0.007	0.999988	0.011±0.008	0.468174	0.007±0.006	0.702139	0.011±0.008	0.491597	0.007±0.007	0.731409	-0.004±0.007	0.935088	n.m.	n.m.	n.m.	n.m.	n.m.	n.m.	n.m.	n.m.	n.m.	n.m.	n.m.	n.m.	n.m.	n.m.	n.m.	n.m.	n.m.	n.m.	n.m.	n.m.
P0C0L5	C4B; C4B_2	C4B	493	n.m.	-0.005±0.002	0.0419353	n.m.	n.m.	0.500736	0.001±0.005	0.894473	-0.01±0.005	0.044185	-0.004±0.005	0.452756	-0.005±0.004	0.167226	0.011±0.007	0.428424	0.004±0.007	0.923436	0.006±0.006	0.774886	-0.006±0.007	0.81501	-0.005±0.006	0.881549	0.002±0.006	0.994771	n.m.	n.m.	n.m.	n.m.	n.m.	n.m.	n.m.	n.m.	n.m.	n.m.	n.m.	n.m.	n.m.	n.m.	n.m.	n.m.	n.m.	n.m.	n.m.	n.m.
P53365	ARFIP2	ARFIP2	153	n.m.	0.012±0.006	0.0420191	n.m.	n.m.	0.0127043	0.015±0.009	0.124789	-0.012±0.012	0.327093	-0.005±0.015	0.727195	0.041±0.012	0.00059258	0.027±0.016	0.324035	0.02±0.018	0.688628	-0.026±0.015	0.29617	-0.007±0.019	0.985665	-0.053±0.017	0.0123811	-0.046±0.019	0.0756499	n.m.	n.m.	n.m.	n.m.	n.m.	n.m.	n.m.	n.m.	n.m.	n.m.	n.m.	n.m.	n.m.	n.m.	n.m.	n.m.	n.m.	n.m.	n.m.	n.m.
P63010	AP2B1	AP2B1	493	n.m.	0.005±0.003	0.0421089	n.m.	n.m.	0.0659833	0.002±0.005	0.752958	-0.002±0.005	0.741872	0.005±0.006	0.39119	0.016±0.005	0.00134045	0.003±0.007	0.968374	-0.004±0.008	0.964737	-0.015±0.007	0.149962	-0.007±0.008	0.822847	-0.018±0.007	0.0604342	-0.011±0.008	0.485957	n.m.	n.m.	n.m.	n.m.	n.m.	n.m.	n.m.	n.m.	n.m.	n.m.	n.m.	n.m.	n.m.	n.m.	n.m.	n.m.	n.m.	n.m.	n.m.	n.m.
Q6ZMJ2	SCARA5	SCARA5	310	n.m.	-0.007±0.003	0.0425729	n.m.	n.m.	0.553925	-0.004±0.006	0.499836	-0.001±0.008	0.934354	-0.005±0.008	0.491323	-0.014±0.006	0.0224036	-0.004±0.01	0.98354	0.001±0.01	0.999484	0.009±0.009	0.713115	0.005±0.011	0.972712	0.013±0.01	0.552029	0.008±0.01	0.840905	n.m.	n.m.	n.m.	n.m.	n.m.	n.m.	n.m.	n.m.	n.m.	n.m.	n.m.	n.m.	n.m.	n.m.	n.m.	n.m.	n.m.	n.m.	n.m.	n.m.
P35219	CA8	CA8	75	n.m.	-0.015±0.007	0.0430401	n.m.	n.m.	0.255304	-0.025±0.013	0.0720922	0.005±0.015	0.723118	-0.005±0.016	0.753723	-0.029±0.014	0.0381408	-0.03±0.02	0.434842	-0.02±0.021	0.798825	0.005±0.02	0.994688	0.01±0.022	0.966539	0.035±0.019	0.288689	0.024±0.022	0.684123	n.m.	n.m.	n.m.	n.m.	n.m.	n.m.	n.m.	n.m.	n.m.	n.m.	n.m.	n.m.	n.m.	n.m.	n.m.	n.m.	n.m.	n.m.	n.m.	n.m.
Q7Z7L8	C11orf96	C11orf96	264	n.m.	-0.006±0.003	0.0430503	n.m.	n.m.	0.396668	0.001±0.007	0.894997	-0.006±0.007	0.433626	-0.002±0.007	0.807993	-0.012±0.005	0.0117989	0.006±0.01	0.914277	0.003±0.01	0.993187	0.013±0.008	0.415063	-0.004±0.01	0.981125	0.006±0.008	0.87089	0.01±0.008	0.616007	n.m.	n.m.	n.m.	n.m.	n.m.	n.m.	n.m.	n.m.	n.m.	n.m.	n.m.	n.m.	n.m.	n.m.	n.m.	n.m.	n.m.	n.m.	n.m.	n.m.
P10643	C7	C7	493	n.m.	-0.006±0.003	0.0434749	n.m.	n.m.	0.602687	-0.01±0.005	0.0684052	-0.001±0.007	0.833273	-0.001±0.007	0.875175	-0.009±0.005	0.0937218	-0.009±0.009	0.744813	-0.009±0.009	0.742366	-0.001±0.008	0.999534	0±0.01	0.99999	0.008±0.009	0.802629	0.008±0.009	0.797318	n.m.	n.m.	n.m.	n.m.	n.m.	n.m.	n.m.	n.m.	n.m.	n.m.	n.m.	n.m.	n.m.	n.m.	n.m.	n.m.	n.m.	n.m.	n.m.	n.m.
O75594	PGLYRP1	PGLYRP1	58	n.m.	-0.015±0.007	0.0439231	n.m.	n.m.	0.0259424	-0.084±0.026	0.00283451	-0.035±0.021	0.107144	-0.056±0.026	0.0369374	-0.004±0.008	0.652214	-0.049±0.034	0.481928	-0.028±0.031	0.811262	-0.08±0.028	0.0311368	0.021±0.034	0.920553	-0.031±0.022	0.507492	-0.053±0.028	0.246429	n.m.	n.m.	n.m.	n.m.	n.m.	n.m.	n.m.	n.m.	n.m.	n.m.	n.m.	n.m.	n.m.	n.m.	n.m.	n.m.	n.m.	n.m.	n.m.	n.m.
Q9UN36	NDRG2	NDRG2	493	n.m.	0.006±0.003	0.0442427	n.m.	n.m.	0.264121	0.004±0.005	0.458595	-0.003±0.007	0.618817	0.015±0.007	0.0261299	0.007±0.005	0.135844	0.007±0.008	0.83063	-0.011±0.008	0.540339	-0.003±0.007	0.962157	-0.018±0.009	0.215708	-0.01±0.008	0.573269	0.008±0.008	0.781761	n.m.	n.m.	n.m.	n.m.	n.m.	n.m.	n.m.	n.m.	n.m.	n.m.	n.m.	n.m.	n.m.	n.m.	n.m.	n.m.	n.m.	n.m.	n.m.	n.m.
Q8N6Q3	CD177	CD177	493	n.m.	-0.005±0.003	0.044567	n.m.	n.m.	0.76229	-0.004±0.005	0.423976	-0.008±0.007	0.214008	-0.009±0.005	0.0907174	-0.002±0.005	0.610911	0.004±0.008	0.954731	0.005±0.007	0.904585	-0.002±0.007	0.994808	0.001±0.008	0.999849	-0.006±0.008	0.882464	-0.007±0.007	0.780682	n.m.	n.m.	n.m.	n.m.	n.m.	n.m.	n.m.	n.m.	n.m.	n.m.	n.m.	n.m.	n.m.	n.m.	n.m.	n.m.	n.m.	n.m.	n.m.	n.m.
P12830	CDH1	CDH1	493	n.m.	-0.006±0.003	0.0447306	n.m.	n.m.	0.0281133	-0.001±0.005	0.899139	0.008±0.006	0.218296	-0.014±0.006	0.0160703	-0.012±0.005	0.0149569	-0.008±0.008	0.719493	0.013±0.008	0.317584	0.011±0.007	0.389497	0.021±0.008	0.0539209	0.019±0.008	0.0623734	-0.002±0.007	0.992816	n.m.	n.m.	n.m.	n.m.	n.m.	n.m.	n.m.	n.m.	n.m.	n.m.	n.m.	n.m.	n.m.	n.m.	n.m.	n.m.	n.m.	n.m.	n.m.	n.m.
P62937	PPIA	PPIA	493	n.m.	-0.006±0.003	0.0449752	n.m.	n.m.	0.281439	-0.01±0.005	0.0704148	-0.016±0.008	0.0356152	-0.004±0.008	0.59832	0±0.005	0.987387	0.006±0.009	0.919143	-0.006±0.009	0.91639	-0.01±0.007	0.522858	-0.012±0.011	0.674249	-0.016±0.009	0.289437	-0.004±0.009	0.971489	n.m.	n.m.	n.m.	n.m.	n.m.	n.m.	n.m.	n.m.	n.m.	n.m.	n.m.	n.m.	n.m.	n.m.	n.m.	n.m.	n.m.	n.m.	n.m.	n.m.
P01817	IGHV2-5	IGHV2-5	369	n.m.	-0.007±0.003	0.0453385	n.m.	n.m.	0.705997	-0.001±0.006	0.876887	-0.007±0.007	0.335252	-0.008±0.008	0.353529	-0.011±0.006	0.0565361	0.006±0.01	0.916591	0.007±0.01	0.917763	0.01±0.008	0.644172	0±0.011	0.999976	0.003±0.009	0.981606	0.003±0.01	0.989978	n.m.	n.m.	n.m.	n.m.	n.m.	n.m.	n.m.	n.m.	n.m.	n.m.	n.m.	n.m.	n.m.	n.m.	n.m.	n.m.	n.m.	n.m.	n.m.	n.m.
P02788	LTF	LTF	493	n.m.	-0.005±0.003	0.0456346	n.m.	n.m.	0.429253	-0.003±0.005	0.573148	-0.001±0.005	0.85759	-0.007±0.006	0.30163	-0.012±0.005	0.0214349	-0.002±0.007	0.992237	0.004±0.008	0.966507	0.009±0.007	0.587953	0.006±0.008	0.890925	0.011±0.007	0.401945	0.005±0.008	0.920472	n.m.	n.m.	n.m.	n.m.	n.m.	n.m.	n.m.	n.m.	n.m.	n.m.	n.m.	n.m.	n.m.	n.m.	n.m.	n.m.	n.m.	n.m.	n.m.	n.m.
Q8NDA2	HMCN2	HMCN2	123	n.m.	-0.011±0.005	0.045809	n.m.	n.m.	0.244299	-0.005±0.01	0.616797	0.001±0.012	0.931855	-0.01±0.01	0.321841	-0.031±0.012	0.00927703	-0.006±0.015	0.980697	0.005±0.014	0.981844	0.026±0.015	0.317571	0.011±0.016	0.899346	0.032±0.017	0.23964	0.021±0.015	0.521159	n.m.	n.m.	n.m.	n.m.	n.m.	n.m.	n.m.	n.m.	n.m.	n.m.	n.m.	n.m.	n.m.	n.m.	n.m.	n.m.	n.m.	n.m.	n.m.	n.m.
P13762	HLA-DRB4	HLA-DRB4	80	n.m.	-0.011±0.005	0.0458472	n.m.	n.m.	0.201064	-0.014±0.012	0.241131	-0.003±0.008	0.746715	-0.007±0.009	0.442086	-0.034±0.013	0.00850358	-0.011±0.014	0.861346	-0.006±0.015	0.972872	0.021±0.017	0.594426	0.005±0.012	0.982031	0.032±0.015	0.152227	0.027±0.016	0.311944	n.m.	n.m.	n.m.	n.m.	n.m.	n.m.	n.m.	n.m.	n.m.	n.m.	n.m.	n.m.	n.m.	n.m.	n.m.	n.m.	n.m.	n.m.	n.m.	n.m.
Q9H0X4	FAM234A	FAM234A	376	n.m.	-0.006±0.003	0.0459016	n.m.	n.m.	0.484049	-0.011±0.006	0.0596669	0.004±0.008	0.617788	-0.008±0.008	0.302215	-0.007±0.005	0.210066	-0.015±0.01	0.415235	-0.003±0.01	0.99315	-0.005±0.008	0.938537	0.012±0.011	0.693099	0.01±0.009	0.682511	-0.002±0.01	0.997564	n.m.	n.m.	n.m.	n.m.	n.m.	n.m.	n.m.	n.m.	n.m.	n.m.	n.m.	n.m.	n.m.	n.m.	n.m.	n.m.	n.m.	n.m.	n.m.	n.m.
Q8N8Z6	DCBLD1	DCBLD1	375	n.m.	0.007±0.003	0.046264	n.m.	n.m.	0.686647	0.007±0.006	0.250025	0.016±0.009	0.0693026	0.002±0.008	0.82071	0.006±0.006	0.351171	-0.009±0.01	0.840901	0.005±0.01	0.957496	0.001±0.008	0.998292	0.014±0.012	0.647293	0.01±0.01	0.769356	-0.004±0.01	0.982941	n.m.	n.m.	n.m.	n.m.	n.m.	n.m.	n.m.	n.m.	n.m.	n.m.	n.m.	n.m.	n.m.	n.m.	n.m.	n.m.	n.m.	n.m.	n.m.	n.m.
C9JVW0	INAFM1	INAFM1	493	n.m.	0.005±0.003	0.04691	n.m.	n.m.	0.206021	0±0.005	0.956578	0.003±0.006	0.675427	0.015±0.005	0.0066869	0.004±0.004	0.311753	-0.003±0.008	0.983454	-0.015±0.007	0.168938	-0.005±0.006	0.89363	-0.012±0.008	0.440751	-0.002±0.007	0.995453	0.01±0.007	0.431232	n.m.	n.m.	n.m.	n.m.	n.m.	n.m.	n.m.	n.m.	n.m.	n.m.	n.m.	n.m.	n.m.	n.m.	n.m.	n.m.	n.m.	n.m.	n.m.	n.m.
Q05707	COL14A1	COL14A1	493	n.m.	-0.005±0.003	0.0470668	n.m.	n.m.	0.0363573	0.004±0.005	0.488018	0.005±0.006	0.455682	-0.011±0.006	0.0614577	-0.012±0.004	0.00449728	-0.001±0.008	0.999475	0.015±0.008	0.243693	0.015±0.007	0.106356	0.016±0.009	0.253957	0.016±0.007	0.125611	0±0.007	0.999881	n.m.	n.m.	n.m.	n.m.	n.m.	n.m.	n.m.	n.m.	n.m.	n.m.	n.m.	n.m.	n.m.	n.m.	n.m.	n.m.	n.m.	n.m.	n.m.	n.m.
Q9NYQ8	FAT2	FAT2	493	n.m.	0.005±0.003	0.0470933	n.m.	n.m.	0.0781601	0.005±0.005	0.324024	-0.009±0.006	0.145511	0.007±0.005	0.162115	0.01±0.004	0.0176335	0.014±0.008	0.292793	-0.002±0.007	0.986183	-0.005±0.006	0.829111	-0.016±0.008	0.184065	-0.019±0.008	0.050981	-0.003±0.007	0.966604	n.m.	n.m.	n.m.	n.m.	n.m.	n.m.	n.m.	n.m.	n.m.	n.m.	n.m.	n.m.	n.m.	n.m.	n.m.	n.m.	n.m.	n.m.	n.m.	n.m.
Q9Y231	FUT9	FUT9	87	n.m.	0.014±0.007	0.0475039	n.m.	n.m.	0.91471	0.016±0.013	0.219422	0.024±0.019	0.192936	0.011±0.015	0.49458	0.011±0.011	0.355518	-0.008±0.023	0.983936	0.006±0.021	0.993333	0.006±0.017	0.988389	0.014±0.023	0.928185	0.014±0.021	0.917227	0±0.019	1	n.m.	n.m.	n.m.	n.m.	n.m.	n.m.	n.m.	n.m.	n.m.	n.m.	n.m.	n.m.	n.m.	n.m.	n.m.	n.m.	n.m.	n.m.	n.m.	n.m.
Q08629	SPOCK1	SPOCK1	493	n.m.	0.006±0.003	0.0480728	n.m.	n.m.	0.554661	0.004±0.005	0.466503	-0.002±0.008	0.796364	0.01±0.006	0.113623	0.009±0.005	0.0899351	0.006±0.009	0.927261	-0.007±0.008	0.840933	-0.005±0.007	0.877208	-0.012±0.01	0.610932	-0.011±0.009	0.638133	0.001±0.008	0.99855	n.m.	n.m.	n.m.	n.m.	n.m.	n.m.	n.m.	n.m.	n.m.	n.m.	n.m.	n.m.	n.m.	n.m.	n.m.	n.m.	n.m.	n.m.	n.m.	n.m.
Q9BW30	TPPP3	TPPP3	468	n.m.	-0.006±0.003	0.0481226	n.m.	n.m.	0.498333	0.002±0.006	0.779731	-0.01±0.006	0.0964817	-0.008±0.006	0.189725	-0.007±0.005	0.196036	0.012±0.008	0.481107	0.009±0.008	0.666936	0.008±0.008	0.708906	-0.002±0.008	0.991158	-0.004±0.008	0.970489	-0.001±0.008	0.999066	n.m.	n.m.	n.m.	n.m.	n.m.	n.m.	n.m.	n.m.	n.m.	n.m.	n.m.	n.m.	n.m.	n.m.	n.m.	n.m.	n.m.	n.m.	n.m.	n.m.
Q9GZX3	CHST6	CHST6	404	n.m.	-0.006±0.003	0.0481493	n.m.	n.m.	0.075959	0±0.006	0.977497	-0.006±0.006	0.293792	-0.025±0.008	0.00219292	-0.003±0.006	0.579719	0.006±0.008	0.872045	0.025±0.01	0.0545418	0.003±0.008	0.975853	0.019±0.01	0.198613	-0.003±0.008	0.987134	-0.022±0.01	0.118813	n.m.	n.m.	n.m.	n.m.	n.m.	n.m.	n.m.	n.m.	n.m.	n.m.	n.m.	n.m.	n.m.	n.m.	n.m.	n.m.	n.m.	n.m.	n.m.	n.m.
Q9NYQ6	CELSR1	CELSR1	78	n.m.	0.013±0.007	0.0486743	n.m.	n.m.	0.741594	0.024±0.013	0.0639517	0.014±0.013	0.258734	0.003±0.021	0.901275	0.008±0.01	0.430894	0.009±0.018	0.950779	0.021±0.025	0.833241	0.016±0.016	0.751172	0.012±0.025	0.963519	0.006±0.016	0.980065	-0.006±0.024	0.995251	n.m.	n.m.	n.m.	n.m.	n.m.	n.m.	n.m.	n.m.	n.m.	n.m.	n.m.	n.m.	n.m.	n.m.	n.m.	n.m.	n.m.	n.m.	n.m.	n.m.
Q9UNN5	FAF1	FAF1	272	n.m.	-0.008±0.004	0.0494243	n.m.	n.m.	0.279676	0±0.007	0.972272	0.001±0.011	0.957937	-0.011±0.009	0.210367	-0.017±0.007	0.0141023	0±0.013	0.999994	0.012±0.012	0.745055	0.017±0.01	0.291989	0.012±0.014	0.830431	0.018±0.013	0.517417	0.006±0.011	0.961442	n.m.	n.m.	n.m.	n.m.	n.m.	n.m.	n.m.	n.m.	n.m.	n.m.	n.m.	n.m.	n.m.	n.m.	n.m.	n.m.	n.m.	n.m.	n.m.	n.m.
Q99536	VAT1	VAT1	121	n.m.	-0.009±0.005	0.0495152	n.m.	n.m.	0.50756	-0.007±0.01	0.528536	0.001±0.013	0.936784	-0.002±0.009	0.790533	-0.016±0.007	0.0174013	-0.008±0.016	0.96682	-0.004±0.014	0.989551	0.01±0.012	0.858049	0.003±0.015	0.996175	0.017±0.014	0.628721	0.014±0.011	0.606668	n.m.	n.m.	n.m.	n.m.	n.m.	n.m.	n.m.	n.m.	n.m.	n.m.	n.m.	n.m.	n.m.	n.m.	n.m.	n.m.	n.m.	n.m.	n.m.	n.m.
P15260	IFNGR1	IFNGR1	281	n.m.	0.007±0.003	0.0495548	n.m.	n.m.	0.790449	0.009±0.006	0.173488	0.007±0.007	0.311476	-0.001±0.008	0.94061	0.009±0.006	0.15876	0.001±0.009	0.998809	0.009±0.01	0.805604	-0.001±0.009	0.999912	0.008±0.011	0.889681	-0.002±0.009	0.996836	-0.01±0.01	0.78571	n.m.	n.m.	n.m.	n.m.	n.m.	n.m.	n.m.	n.m.	n.m.	n.m.	n.m.	n.m.	n.m.	n.m.	n.m.	n.m.	n.m.	n.m.	n.m.	n.m.
P01834	IGKC	IGKC	493	n.m.	-0.005±0.003	0.0500373	n.m.	n.m.	0.144103	0.004±0.005	0.429266	-0.004±0.005	0.475869	-0.008±0.006	0.21223	-0.01±0.004	0.0106533	0.008±0.007	0.701361	0.012±0.008	0.455453	0.014±0.006	0.106052	0.004±0.008	0.959536	0.007±0.007	0.738051	0.003±0.008	0.985594	n.m.	n.m.	n.m.	n.m.	n.m.	n.m.	n.m.	n.m.	n.m.	n.m.	n.m.	n.m.	n.m.	n.m.	n.m.	n.m.	n.m.	n.m.	n.m.	n.m.
P09237	MMP7	MMP7	69	n.m.	-0.014±0.007	0.0500401	n.m.	n.m.	0.141979	0.005±0.014	0.735666	0±0.017	0.994538	-0.064±0.032	0.0532135	-0.022±0.01	0.0319163	0.005±0.022	0.996384	0.069±0.036	0.230139	0.027±0.017	0.391783	0.064±0.037	0.318439	0.022±0.02	0.685679	-0.042±0.035	0.625611	n.m.	n.m.	n.m.	n.m.	n.m.	n.m.	n.m.	n.m.	n.m.	n.m.	n.m.	n.m.	n.m.	n.m.	n.m.	n.m.	n.m.	n.m.	n.m.	n.m.
Q9BZQ8	NIBAN1	NIBAN1	85	n.m.	-0.013±0.006	0.0500782	n.m.	n.m.	0.876417	-0.017±0.012	0.151786	-0.002±0.018	0.924915	-0.01±0.012	0.396318	-0.016±0.012	0.189651	-0.016±0.021	0.882824	-0.007±0.017	0.970109	-0.001±0.017	0.999911	0.008±0.021	0.979926	0.015±0.022	0.906196	0.006±0.016	0.98008	n.m.	n.m.	n.m.	n.m.	n.m.	n.m.	n.m.	n.m.	n.m.	n.m.	n.m.	n.m.	n.m.	n.m.	n.m.	n.m.	n.m.	n.m.	n.m.	n.m.
Q9H0B8	CRISPLD2	CRISPLD2	261	n.m.	-0.008±0.004	0.0501734	n.m.	n.m.	0.109844	0.006±0.007	0.397447	-0.008±0.009	0.373573	-0.016±0.009	0.0791652	-0.016±0.007	0.02044	0.014±0.011	0.608996	0.022±0.012	0.223558	0.022±0.01	0.116233	0.008±0.013	0.921479	0.008±0.011	0.887577	0±0.011	1	n.m.	n.m.	n.m.	n.m.	n.m.	n.m.	n.m.	n.m.	n.m.	n.m.	n.m.	n.m.	n.m.	n.m.	n.m.	n.m.	n.m.	n.m.	n.m.	n.m.
Q8N3T1	GALNT15	GALNT15	493	n.m.	-0.005±0.003	0.0503815	n.m.	n.m.	0.973105	-0.004±0.005	0.45766	-0.007±0.006	0.224743	-0.006±0.006	0.291444	-0.005±0.005	0.334155	0.003±0.008	0.977063	0.002±0.008	0.990815	0.001±0.007	0.999847	-0.001±0.008	0.999611	-0.003±0.008	0.983761	-0.002±0.008	0.994827	n.m.	n.m.	n.m.	n.m.	n.m.	n.m.	n.m.	n.m.	n.m.	n.m.	n.m.	n.m.	n.m.	n.m.	n.m.	n.m.	n.m.	n.m.	n.m.	n.m.
Q96A83	COL26A1	COL26A1	269	n.m.	0.007±0.003	0.050448	n.m.	n.m.	0.31251	-0.002±0.007	0.819642	0.002±0.008	0.768294	0.016±0.008	0.0323254	0.009±0.005	0.100362	-0.004±0.01	0.981091	-0.018±0.01	0.287931	-0.01±0.009	0.629146	-0.014±0.011	0.557132	-0.006±0.009	0.902108	0.008±0.009	0.838997	n.m.	n.m.	n.m.	n.m.	n.m.	n.m.	n.m.	n.m.	n.m.	n.m.	n.m.	n.m.	n.m.	n.m.	n.m.	n.m.	n.m.	n.m.	n.m.	n.m.
Q9BXR6	CFHR5	CFHR5	493	n.m.	-0.005±0.003	0.0504565	n.m.	n.m.	0.156196	0±0.005	0.972675	-0.002±0.006	0.754111	-0.015±0.005	0.00373916	-0.003±0.005	0.445801	0.002±0.008	0.996137	0.015±0.007	0.15007	0.003±0.007	0.960061	0.013±0.008	0.330248	0.002±0.008	0.996649	-0.012±0.007	0.319308	n.m.	n.m.	n.m.	n.m.	n.m.	n.m.	n.m.	n.m.	n.m.	n.m.	n.m.	n.m.	n.m.	n.m.	n.m.	n.m.	n.m.	n.m.	n.m.	n.m.
P14867	GABRA1	GABRA1	78	n.m.	0.013±0.007	0.0505027	n.m.	n.m.	0.085873	0.008±0.012	0.490711	-0.021±0.017	0.215949	0.014±0.015	0.361277	0.029±0.01	0.00736976	0.029±0.02	0.490506	-0.006±0.019	0.990026	-0.021±0.016	0.551299	-0.035±0.022	0.397539	-0.05±0.019	0.0584741	-0.015±0.018	0.844635	n.m.	n.m.	n.m.	n.m.	n.m.	n.m.	n.m.	n.m.	n.m.	n.m.	n.m.	n.m.	n.m.	n.m.	n.m.	n.m.	n.m.	n.m.	n.m.	n.m.
Q14314	FGL2	FGL2	493	n.m.	-0.005±0.003	0.0507826	n.m.	n.m.	0.0234116	0.003±0.005	0.531201	0.004±0.006	0.475499	-0.007±0.006	0.223421	-0.014±0.004	0.000899343	-0.001±0.008	0.999369	0.01±0.008	0.548443	0.017±0.007	0.0517319	0.011±0.008	0.522651	0.018±0.007	0.0562496	0.007±0.007	0.717367	n.m.	n.m.	n.m.	n.m.	n.m.	n.m.	n.m.	n.m.	n.m.	n.m.	n.m.	n.m.	n.m.	n.m.	n.m.	n.m.	n.m.	n.m.	n.m.	n.m.
P63302	SELENOW	SELENOW	493	n.m.	0.005±0.003	0.051021	n.m.	n.m.	0.532837	0±0.005	0.930428	0.005±0.006	0.437442	0.007±0.006	0.226577	0.01±0.005	0.0458414	-0.005±0.008	0.913177	-0.008±0.008	0.762168	-0.01±0.007	0.474461	-0.002±0.008	0.991928	-0.005±0.008	0.923687	-0.002±0.008	0.988289	n.m.	n.m.	n.m.	n.m.	n.m.	n.m.	n.m.	n.m.	n.m.	n.m.	n.m.	n.m.	n.m.	n.m.	n.m.	n.m.	n.m.	n.m.	n.m.	n.m.
P10721	KIT	KIT	493	n.m.	0.005±0.003	0.0511022	n.m.	n.m.	0.289292	0.002±0.005	0.73287	-0.004±0.007	0.571607	0.01±0.005	0.0578738	0.009±0.005	0.0613137	0.005±0.008	0.911983	-0.008±0.007	0.641711	-0.007±0.007	0.729407	-0.014±0.008	0.361852	-0.012±0.008	0.417808	0.002±0.007	0.995794	n.m.	n.m.	n.m.	n.m.	n.m.	n.m.	n.m.	n.m.	n.m.	n.m.	n.m.	n.m.	n.m.	n.m.	n.m.	n.m.	n.m.	n.m.	n.m.	n.m.
Q92956	TNFRSF14	TNFRSF14	395	n.m.	0.006±0.003	0.0512053	n.m.	n.m.	0.0694473	-0.004±0.005	0.485296	0.004±0.009	0.667644	0.019±0.007	0.00970825	0.01±0.005	0.0589864	-0.008±0.01	0.883679	-0.023±0.009	0.059063	-0.014±0.008	0.261085	-0.016±0.011	0.529316	-0.006±0.01	0.928437	0.009±0.009	0.742752	n.m.	n.m.	n.m.	n.m.	n.m.	n.m.	n.m.	n.m.	n.m.	n.m.	n.m.	n.m.	n.m.	n.m.	n.m.	n.m.	n.m.	n.m.	n.m.	n.m.
P07602	PSAP	PSAP	493	n.m.	0.005±0.003	0.0512211	n.m.	n.m.	0.508902	0.002±0.005	0.661698	-0.001±0.006	0.866457	0.008±0.005	0.143943	0.009±0.005	0.0506022	0.003±0.008	0.977397	-0.006±0.007	0.857753	-0.007±0.007	0.736419	-0.009±0.008	0.698054	-0.01±0.008	0.563452	-0.001±0.007	0.998859	n.m.	n.m.	n.m.	n.m.	n.m.	n.m.	n.m.	n.m.	n.m.	n.m.	n.m.	n.m.	n.m.	n.m.	n.m.	n.m.	n.m.	n.m.	n.m.	n.m.
Q9BYC5	FUT8	FUT8	493	n.m.	0.005±0.002	0.0514376	n.m.	n.m.	0.276579	0.001±0.005	0.90189	0±0.005	0.946338	0.012±0.007	0.0745789	0.008±0.004	0.0339437	0.001±0.007	0.999113	-0.011±0.008	0.527476	-0.008±0.006	0.608301	-0.012±0.008	0.438712	-0.009±0.006	0.489201	0.003±0.008	0.971014	n.m.	n.m.	n.m.	n.m.	n.m.	n.m.	n.m.	n.m.	n.m.	n.m.	n.m.	n.m.	n.m.	n.m.	n.m.	n.m.	n.m.	n.m.	n.m.	n.m.
P12036	NEFH	NEFH	163	n.m.	-0.01±0.005	0.0514965	n.m.	n.m.	0.0347522	-0.008±0.01	0.408731	-0.02±0.013	0.123132	-0.047±0.015	0.00225515	0.002±0.008	0.796722	0.012±0.017	0.894657	0.038±0.018	0.155603	-0.01±0.013	0.845696	0.027±0.02	0.532001	-0.022±0.015	0.466905	-0.049±0.017	0.0241201	n.m.	n.m.	n.m.	n.m.	n.m.	n.m.	n.m.	n.m.	n.m.	n.m.	n.m.	n.m.	n.m.	n.m.	n.m.	n.m.	n.m.	n.m.	n.m.	n.m.
Q8N111	CEND1	CEND1	493	n.m.	0.005±0.002	0.0516896	n.m.	n.m.	0.106599	-0.003±0.005	0.509932	0±0.005	0.948212	0.012±0.005	0.0102428	0.006±0.004	0.093875	-0.003±0.007	0.97441	-0.016±0.007	0.11598	-0.01±0.007	0.424897	-0.013±0.007	0.280724	-0.007±0.006	0.721049	0.006±0.006	0.777464	n.m.	n.m.	n.m.	n.m.	n.m.	n.m.	n.m.	n.m.	n.m.	n.m.	n.m.	n.m.	n.m.	n.m.	n.m.	n.m.	n.m.	n.m.	n.m.	n.m.
Q6ZT98	TTLL7	TTLL7	374	n.m.	-0.005±0.003	0.0516928	n.m.	n.m.	0.415562	-0.001±0.006	0.846456	-0.001±0.006	0.852087	-0.013±0.005	0.0183334	-0.005±0.005	0.313226	0±0.008	0.999999	0.012±0.008	0.444194	0.004±0.007	0.954479	0.011±0.008	0.518353	0.004±0.008	0.967864	-0.008±0.007	0.700182	n.m.	n.m.	n.m.	n.m.	n.m.	n.m.	n.m.	n.m.	n.m.	n.m.	n.m.	n.m.	n.m.	n.m.	n.m.	n.m.	n.m.	n.m.	n.m.	n.m.
Q15819	UBE2V2	UBE2V2	493	n.m.	0.005±0.003	0.0516931	n.m.	n.m.	0.028926	-0.004±0.005	0.395492	0.003±0.006	0.594669	0.004±0.006	0.489421	0.016±0.005	0.000753057	-0.007±0.008	0.76854	-0.009±0.008	0.706429	-0.021±0.007	0.016458	-0.001±0.008	0.998676	-0.013±0.007	0.288244	-0.012±0.008	0.437393	n.m.	n.m.	n.m.	n.m.	n.m.	n.m.	n.m.	n.m.	n.m.	n.m.	n.m.	n.m.	n.m.	n.m.	n.m.	n.m.	n.m.	n.m.	n.m.	n.m.
Q96HF1	SFRP2	SFRP2	485	n.m.	-0.005±0.003	0.0517607	n.m.	n.m.	0.0172963	0.003±0.005	0.573614	-0.003±0.006	0.59841	-0.02±0.006	0.000326829	-0.003±0.004	0.515495	0.006±0.008	0.873719	0.023±0.007	0.01119	0.006±0.007	0.826751	0.017±0.008	0.180389	0±0.008	0.999932	-0.017±0.007	0.0721727	n.m.	n.m.	n.m.	n.m.	n.m.	n.m.	n.m.	n.m.	n.m.	n.m.	n.m.	n.m.	n.m.	n.m.	n.m.	n.m.	n.m.	n.m.	n.m.	n.m.
Q13131	PRKAA1	PRKAA1	140	n.m.	-0.011±0.006	0.052041	n.m.	n.m.	0.333392	0.002±0.01	0.841722	-0.025±0.016	0.128209	-0.023±0.011	0.0407104	-0.008±0.01	0.462073	0.027±0.02	0.509189	0.025±0.015	0.365487	0.01±0.014	0.905504	-0.003±0.02	0.999206	-0.017±0.019	0.807831	-0.015±0.015	0.76481	n.m.	n.m.	n.m.	n.m.	n.m.	n.m.	n.m.	n.m.	n.m.	n.m.	n.m.	n.m.	n.m.	n.m.	n.m.	n.m.	n.m.	n.m.	n.m.	n.m.
Q15847	ADIRF	ADIRF	452	n.m.	-0.006±0.003	0.0520949	n.m.	n.m.	0.466352	-0.002±0.005	0.654295	-0.012±0.007	0.0786043	-0.012±0.007	0.076444	-0.002±0.006	0.70038	0.01±0.009	0.680125	0.01±0.009	0.676082	0±0.008	0.999984	0±0.01	1	-0.01±0.009	0.663242	-0.01±0.009	0.660553	n.m.	n.m.	n.m.	n.m.	n.m.	n.m.	n.m.	n.m.	n.m.	n.m.	n.m.	n.m.	n.m.	n.m.	n.m.	n.m.	n.m.	n.m.	n.m.	n.m.
P11684	SCGB1A1	SCGB1A1	323	n.m.	-0.008±0.004	0.0521065	n.m.	n.m.	0.954813	-0.009±0.007	0.19022	-0.008±0.009	0.352766	-0.011±0.009	0.224199	-0.005±0.007	0.49866	-0.001±0.01	0.999847	0.002±0.011	0.996364	-0.004±0.01	0.978278	0.003±0.012	0.993663	-0.003±0.011	0.991891	-0.006±0.012	0.947626	n.m.	n.m.	n.m.	n.m.	n.m.	n.m.	n.m.	n.m.	n.m.	n.m.	n.m.	n.m.	n.m.	n.m.	n.m.	n.m.	n.m.	n.m.	n.m.	n.m.
Q8N2S1	LTBP4	LTBP4	493	n.m.	-0.005±0.002	0.0521167	n.m.	n.m.	0.237596	0±0.005	0.961998	0±0.005	0.982299	-0.013±0.006	0.0409649	-0.008±0.004	0.0482859	0±0.007	0.999998	0.013±0.008	0.360071	0.008±0.006	0.577533	0.013±0.008	0.364367	0.008±0.006	0.581145	-0.005±0.007	0.914312	n.m.	n.m.	n.m.	n.m.	n.m.	n.m.	n.m.	n.m.	n.m.	n.m.	n.m.	n.m.	n.m.	n.m.	n.m.	n.m.	n.m.	n.m.	n.m.	n.m.
P35442	THBS2	THBS2	493	n.m.	-0.005±0.003	0.0521384	n.m.	n.m.	0.764575	-0.005±0.005	0.292548	0±0.006	0.995647	-0.004±0.006	0.512807	-0.007±0.004	0.0657338	-0.005±0.008	0.899946	-0.001±0.008	0.998073	0.002±0.006	0.988314	0.004±0.008	0.965457	0.007±0.007	0.716636	0.003±0.007	0.962659	n.m.	n.m.	n.m.	n.m.	n.m.	n.m.	n.m.	n.m.	n.m.	n.m.	n.m.	n.m.	n.m.	n.m.	n.m.	n.m.	n.m.	n.m.	n.m.	n.m.
P13646-1	KRT13	KRT13	287	n.m.	-0.006±0.003	0.0524226	n.m.	n.m.	0.492491	-0.009±0.007	0.195744	0.005±0.01	0.629512	-0.013±0.007	0.0827274	-0.005±0.004	0.271769	-0.014±0.012	0.647931	0.003±0.01	0.988159	-0.005±0.008	0.940281	0.017±0.012	0.479067	0.009±0.01	0.815654	-0.008±0.008	0.767911	n.m.	n.m.	n.m.	n.m.	n.m.	n.m.	n.m.	n.m.	n.m.	n.m.	n.m.	n.m.	n.m.	n.m.	n.m.	n.m.	n.m.	n.m.	n.m.	n.m.
P13987	CD59	CD59	493	183	0.005±0.003	0.0527155	0.001±0.003	0.672767	0.338247	0±0.005	0.986719	0.001±0.006	0.914605	0.013±0.006	0.0280251	0.007±0.005	0.129362	-0.001±0.008	0.999865	-0.012±0.008	0.369226	-0.007±0.007	0.736088	-0.012±0.008	0.483752	-0.007±0.008	0.831012	0.005±0.007	0.891859	0.632325	0.001±0.008	0.936919	0.002±0.007	0.791807	-0.002±0.004	0.580737	0.006±0.005	0.23169	-0.001±0.011	0.999503	0.003±0.009	0.988347	-0.005±0.01	0.949655	0.004±0.008	0.953854	-0.004±0.008	0.966242	-0.008±0.006
P05155	SERPING1	SERPING1	493	n.m.	-0.005±0.003	0.0527242	n.m.	n.m.	0.210966	0.001±0.005	0.863283	-0.001±0.005	0.850032	-0.007±0.006	0.225596	-0.013±0.005	0.00924005	0.002±0.007	0.993957	0.008±0.008	0.732261	0.014±0.007	0.219119	0.006±0.008	0.868765	0.012±0.007	0.366402	0.006±0.008	0.882386	n.m.	n.m.	n.m.	n.m.	n.m.	n.m.	n.m.	n.m.	n.m.	n.m.	n.m.	n.m.	n.m.	n.m.	n.m.	n.m.	n.m.	n.m.	n.m.	n.m.
Q08345	DDR1	DDR1	493	n.m.	0.005±0.003	0.0532833	n.m.	n.m.	0.810982	0.007±0.005	0.195018	0±0.007	0.953214	0.004±0.006	0.529943	0.008±0.005	0.10394	0.006±0.008	0.88908	0.003±0.008	0.984887	-0.002±0.007	0.995376	-0.003±0.009	0.983671	-0.008±0.009	0.80181	-0.004±0.008	0.940826	n.m.	n.m.	n.m.	n.m.	n.m.	n.m.	n.m.	n.m.	n.m.	n.m.	n.m.	n.m.	n.m.	n.m.	n.m.	n.m.	n.m.	n.m.	n.m.	n.m.
Q8N145	LGI3	LGI3	480	n.m.	0.005±0.003	0.0534889	n.m.	n.m.	0.739463	0.008±0.005	0.108344	0.004±0.008	0.622433	-0.001±0.006	0.90134	0.006±0.004	0.143601	0.004±0.01	0.982929	0.008±0.008	0.711947	0.001±0.006	0.997693	0.005±0.01	0.966316	-0.002±0.009	0.994748	-0.007±0.008	0.783258	n.m.	n.m.	n.m.	n.m.	n.m.	n.m.	n.m.	n.m.	n.m.	n.m.	n.m.	n.m.	n.m.	n.m.	n.m.	n.m.	n.m.	n.m.	n.m.	n.m.
Q9ULL4	PLXNB3	PLXNB3	493	n.m.	0.006±0.003	0.0536337	n.m.	n.m.	0.869866	0.005±0.005	0.330634	0.006±0.006	0.356616	0.011±0.007	0.133707	0.004±0.005	0.434638	-0.001±0.008	0.999858	-0.006±0.009	0.905083	0.001±0.007	0.998114	-0.005±0.009	0.939353	0.002±0.008	0.995514	0.007±0.009	0.839606	n.m.	n.m.	n.m.	n.m.	n.m.	n.m.	n.m.	n.m.	n.m.	n.m.	n.m.	n.m.	n.m.	n.m.	n.m.	n.m.	n.m.	n.m.	n.m.	n.m.
Q92484	SMPDL3A	SMPDL3A	493	n.m.	-0.005±0.002	0.0537643	n.m.	n.m.	0.799623	-0.003±0.005	0.602201	-0.002±0.004	0.611501	-0.006±0.006	0.324158	-0.008±0.004	0.0715347	0±0.007	0.9999	0.003±0.008	0.977518	0.005±0.007	0.873149	0.004±0.007	0.961339	0.006±0.006	0.806783	0.002±0.007	0.993853	n.m.	n.m.	n.m.	n.m.	n.m.	n.m.	n.m.	n.m.	n.m.	n.m.	n.m.	n.m.	n.m.	n.m.	n.m.	n.m.	n.m.	n.m.	n.m.	n.m.
O75354	ENTPD6	ENTPD6	493	n.m.	0.005±0.003	0.0541428	n.m.	n.m.	0.389282	0.003±0.005	0.607749	-0.002±0.007	0.745617	0.007±0.007	0.328979	0.011±0.005	0.0198456	0.005±0.008	0.94303	-0.004±0.008	0.964343	-0.008±0.007	0.606051	-0.009±0.01	0.797136	-0.013±0.008	0.385065	-0.004±0.008	0.947527	n.m.	n.m.	n.m.	n.m.	n.m.	n.m.	n.m.	n.m.	n.m.	n.m.	n.m.	n.m.	n.m.	n.m.	n.m.	n.m.	n.m.	n.m.	n.m.	n.m.
Q58EX2	SDK2	SDK2	375	n.m.	-0.006±0.003	0.0542755	n.m.	n.m.	0.166668	-0.01±0.006	0.122611	0.01±0.008	0.205136	-0.008±0.008	0.325391	-0.01±0.005	0.0506867	-0.02±0.01	0.206027	-0.002±0.01	0.997158	0±0.008	0.99994	0.018±0.011	0.378782	0.021±0.01	0.147687	0.003±0.01	0.993757	n.m.	n.m.	n.m.	n.m.	n.m.	n.m.	n.m.	n.m.	n.m.	n.m.	n.m.	n.m.	n.m.	n.m.	n.m.	n.m.	n.m.	n.m.	n.m.	n.m.
Q13433	SLC39A6	SLC39A6	493	n.m.	0.005±0.003	0.0543051	n.m.	n.m.	0.127834	0.001±0.005	0.866917	-0.002±0.007	0.765192	0.018±0.007	0.00717753	0.006±0.005	0.160462	0.003±0.009	0.986364	-0.017±0.008	0.160953	-0.006±0.007	0.840096	-0.02±0.01	0.158523	-0.009±0.008	0.741493	0.012±0.008	0.477482	n.m.	n.m.	n.m.	n.m.	n.m.	n.m.	n.m.	n.m.	n.m.	n.m.	n.m.	n.m.	n.m.	n.m.	n.m.	n.m.	n.m.	n.m.	n.m.	n.m.
P02790	HPX	HPX	493	183	-0.005±0.003	0.054508	-0.005±0.004	0.252707	0.124601	0.004±0.005	0.431159	-0.005±0.006	0.463258	-0.013±0.005	0.0144914	-0.007±0.004	0.12966	0.009±0.008	0.707488	0.017±0.007	0.0881278	0.01±0.007	0.375219	0.009±0.008	0.723972	0.002±0.008	0.994138	-0.007±0.007	0.766076	0.0984859	0.01±0.008	0.220266	-0.023±0.013	0.0748601	-0.005±0.006	0.431427	-0.012±0.008	0.124514	0.033±0.015	0.126837	0.015±0.01	0.456233	0.023±0.011	0.196792	-0.018±0.014	0.586356	-0.01±0.015	0.897333	0.007±0.01
P02790	HPX	HPX	493	183	-0.005±0.003	0.054508	-0.005±0.004	0.271194	0.124601	0.004±0.005	0.431159	-0.005±0.006	0.463258	-0.013±0.005	0.0144914	-0.007±0.004	0.12966	0.009±0.008	0.707488	0.017±0.007	0.0881278	0.01±0.007	0.375219	0.009±0.008	0.723972	0.002±0.008	0.994138	-0.007±0.007	0.766076	0.096833	0.01±0.008	0.242791	-0.024±0.013	0.0632086	-0.004±0.006	0.490669	-0.013±0.008	0.1265	0.034±0.015	0.118599	0.014±0.01	0.523568	0.022±0.011	0.214729	-0.02±0.014	0.511724	-0.012±0.015	0.863985	0.008±0.01
P02790	HPX	HPX	493	183	-0.005±0.003	0.054508	-0.004±0.004	0.323096	0.124601	0.004±0.005	0.431159	-0.005±0.006	0.463258	-0.013±0.005	0.0144914	-0.007±0.004	0.12966	0.009±0.008	0.707488	0.017±0.007	0.0881278	0.01±0.007	0.375219	0.009±0.008	0.723972	0.002±0.008	0.994138	-0.007±0.007	0.766076	0.109521	0.009±0.008	0.261268	-0.023±0.012	0.0568236	-0.003±0.006	0.614268	-0.012±0.008	0.161443	0.033±0.015	0.11584	0.013±0.01	0.618365	0.021±0.011	0.268683	-0.02±0.014	0.450139	-0.012±0.015	0.845288	0.008±0.01
P15311	EZR	EZR	493	n.m.	-0.006±0.003	0.054744	n.m.	n.m.	0.828679	-0.006±0.005	0.22956	-0.006±0.008	0.447316	-0.001±0.007	0.867264	-0.01±0.006	0.113305	0.001±0.009	0.999927	-0.005±0.008	0.94962	0.004±0.008	0.948619	-0.005±0.011	0.964817	0.004±0.01	0.984228	0.009±0.009	0.783839	n.m.	n.m.	n.m.	n.m.	n.m.	n.m.	n.m.	n.m.	n.m.	n.m.	n.m.	n.m.	n.m.	n.m.	n.m.	n.m.	n.m.	n.m.	n.m.	n.m.
P05154	SERPINA5	SERPINA5	493	n.m.	-0.005±0.003	0.0550192	n.m.	n.m.	0.215812	0.003±0.005	0.621034	-0.004±0.006	0.524844	-0.011±0.006	0.0740164	-0.011±0.005	0.0374412	0.006±0.008	0.850602	0.013±0.008	0.329401	0.014±0.007	0.245573	0.007±0.008	0.846896	0.007±0.008	0.791197	0.001±0.008	0.999891	n.m.	n.m.	n.m.	n.m.	n.m.	n.m.	n.m.	n.m.	n.m.	n.m.	n.m.	n.m.	n.m.	n.m.	n.m.	n.m.	n.m.	n.m.	n.m.	n.m.
Q7Z5A9	TAFA1	TAFA1	415	n.m.	0.006±0.003	0.0550766	n.m.	n.m.	0.445517	-0.001±0.005	0.779821	0.009±0.007	0.186813	0.01±0.007	0.14719	0.008±0.005	0.123392	-0.01±0.009	0.614516	-0.011±0.009	0.545958	-0.009±0.007	0.582631	-0.001±0.01	0.99957	0.001±0.008	0.998767	0.002±0.008	0.993112	n.m.	n.m.	n.m.	n.m.	n.m.	n.m.	n.m.	n.m.	n.m.	n.m.	n.m.	n.m.	n.m.	n.m.	n.m.	n.m.	n.m.	n.m.	n.m.	n.m.
Q9UBP4	DKK3	DKK3	493	n.m.	0.005±0.003	0.0552442	n.m.	n.m.	0.208234	-0.002±0.005	0.672805	0.003±0.006	0.555534	0.013±0.006	0.0373312	0.009±0.005	0.0606281	-0.006±0.008	0.884149	-0.016±0.008	0.221233	-0.011±0.007	0.365318	-0.01±0.009	0.656191	-0.006±0.008	0.876373	0.004±0.008	0.950582	n.m.	n.m.	n.m.	n.m.	n.m.	n.m.	n.m.	n.m.	n.m.	n.m.	n.m.	n.m.	n.m.	n.m.	n.m.	n.m.	n.m.	n.m.	n.m.	n.m.
Q9C0D2	CEP295	CEP295	80	n.m.	0.008±0.004	0.0553881	n.m.	n.m.	0.00973726	-0.017±0.011	0.154133	0.002±0.009	0.832161	0.003±0.006	0.601008	0.028±0.007	0.000349833	-0.018±0.014	0.552483	-0.02±0.013	0.408545	-0.044±0.014	0.0103747	-0.001±0.01	0.999476	-0.026±0.012	0.125416	-0.025±0.009	0.052046	n.m.	n.m.	n.m.	n.m.	n.m.	n.m.	n.m.	n.m.	n.m.	n.m.	n.m.	n.m.	n.m.	n.m.	n.m.	n.m.	n.m.	n.m.	n.m.	n.m.
Q9ULZ3	PYCARD	PYCARD	314	n.m.	-0.006±0.003	0.0556135	n.m.	n.m.	0.884431	-0.007±0.006	0.255073	0.001±0.009	0.955607	-0.006±0.007	0.393035	-0.008±0.005	0.134389	-0.008±0.011	0.904623	-0.001±0.01	0.999748	0.001±0.008	0.999625	0.007±0.012	0.939028	0.008±0.011	0.857997	0.002±0.009	0.997719	n.m.	n.m.	n.m.	n.m.	n.m.	n.m.	n.m.	n.m.	n.m.	n.m.	n.m.	n.m.	n.m.	n.m.	n.m.	n.m.	n.m.	n.m.	n.m.	n.m.
Q9UNK0	STX8	STX8	372	n.m.	0.006±0.003	0.0556695	n.m.	n.m.	0.814892	0.004±0.006	0.514938	0.007±0.007	0.305832	0.011±0.007	0.108884	0.004±0.005	0.458993	-0.003±0.009	0.985813	-0.008±0.009	0.83474	0±0.008	1	-0.005±0.01	0.961831	0.003±0.008	0.983676	0.008±0.009	0.812889	n.m.	n.m.	n.m.	n.m.	n.m.	n.m.	n.m.	n.m.	n.m.	n.m.	n.m.	n.m.	n.m.	n.m.	n.m.	n.m.	n.m.	n.m.	n.m.	n.m.
O00161	SNAP23	SNAP23	60	n.m.	-0.012±0.006	0.0557592	n.m.	n.m.	0.37186	-0.002±0.016	0.878134	0.008±0.018	0.645683	-0.028±0.013	0.0336169	-0.009±0.008	0.247821	-0.011±0.024	0.970702	0.026±0.021	0.599911	0.007±0.017	0.979124	0.036±0.022	0.362643	0.017±0.017	0.722221	-0.019±0.015	0.60319	n.m.	n.m.	n.m.	n.m.	n.m.	n.m.	n.m.	n.m.	n.m.	n.m.	n.m.	n.m.	n.m.	n.m.	n.m.	n.m.	n.m.	n.m.	n.m.	n.m.
Q6IEE7	TMEM132E	TMEM132E	493	n.m.	0.005±0.003	0.0565309	n.m.	n.m.	0.391418	0.008±0.005	0.133071	-0.006±0.007	0.391902	0.008±0.006	0.227531	0.007±0.004	0.134027	0.014±0.009	0.396592	0±0.008	0.999998	0.001±0.007	0.999004	-0.014±0.01	0.474013	-0.013±0.008	0.420014	0.001±0.008	0.999003	n.m.	n.m.	n.m.	n.m.	n.m.	n.m.	n.m.	n.m.	n.m.	n.m.	n.m.	n.m.	n.m.	n.m.	n.m.	n.m.	n.m.	n.m.	n.m.	n.m.
P28070	PSMB4	PSMB4	238	n.m.	0.008±0.004	0.0566205	n.m.	n.m.	0.251565	0.009±0.007	0.216032	0.009±0.01	0.335237	-0.008±0.01	0.394592	0.016±0.008	0.0362072	0±0.012	1	0.017±0.012	0.491313	-0.007±0.011	0.910263	0.018±0.014	0.587349	-0.007±0.013	0.940065	-0.025±0.012	0.186441	n.m.	n.m.	n.m.	n.m.	n.m.	n.m.	n.m.	n.m.	n.m.	n.m.	n.m.	n.m.	n.m.	n.m.	n.m.	n.m.	n.m.	n.m.	n.m.	n.m.
Q16827	PTPRO	PTPRO	304	n.m.	0.006±0.003	0.0569091	n.m.	n.m.	0.0603774	-0.006±0.006	0.255876	0.013±0.008	0.109287	0.007±0.006	0.211989	0.014±0.006	0.0173725	-0.019±0.01	0.208986	-0.014±0.008	0.323959	-0.02±0.008	0.0593229	0.006±0.01	0.936505	-0.001±0.01	0.999933	-0.006±0.008	0.858577	n.m.	n.m.	n.m.	n.m.	n.m.	n.m.	n.m.	n.m.	n.m.	n.m.	n.m.	n.m.	n.m.	n.m.	n.m.	n.m.	n.m.	n.m.	n.m.	n.m.
Q9NS00	C1GALT1	C1GALT1	373	n.m.	0.006±0.003	0.0570222	n.m.	n.m.	0.0833835	-0.004±0.006	0.472572	0.006±0.008	0.486367	0.018±0.008	0.025201	0.012±0.006	0.0370167	-0.01±0.01	0.760137	-0.022±0.01	0.105698	-0.016±0.008	0.186101	-0.013±0.011	0.677689	-0.007±0.01	0.906776	0.006±0.01	0.927948	n.m.	n.m.	n.m.	n.m.	n.m.	n.m.	n.m.	n.m.	n.m.	n.m.	n.m.	n.m.	n.m.	n.m.	n.m.	n.m.	n.m.	n.m.	n.m.	n.m.
Q16623	STX1A	STX1A	481	n.m.	0.005±0.003	0.0571053	n.m.	n.m.	0.643145	0.002±0.005	0.76283	0.004±0.005	0.444632	0.003±0.007	0.632047	0.01±0.005	0.0367674	-0.003±0.007	0.985601	-0.002±0.008	0.997317	-0.009±0.007	0.615226	0.001±0.009	0.999527	-0.006±0.007	0.842867	-0.007±0.008	0.836922	n.m.	n.m.	n.m.	n.m.	n.m.	n.m.	n.m.	n.m.	n.m.	n.m.	n.m.	n.m.	n.m.	n.m.	n.m.	n.m.	n.m.	n.m.	n.m.	n.m.
O76061	STC2	STC2	493	n.m.	0.005±0.003	0.0571681	n.m.	n.m.	0.67403	0.001±0.006	0.82299	0.001±0.007	0.923626	0.005±0.007	0.434215	0.008±0.004	0.0342065	0.001±0.009	0.999894	-0.004±0.009	0.969008	-0.007±0.007	0.732424	-0.005±0.01	0.964163	-0.008±0.008	0.774833	-0.003±0.008	0.97966	n.m.	n.m.	n.m.	n.m.	n.m.	n.m.	n.m.	n.m.	n.m.	n.m.	n.m.	n.m.	n.m.	n.m.	n.m.	n.m.	n.m.	n.m.	n.m.	n.m.
O94760	DDAH1	DDAH1	493	n.m.	0.005±0.002	0.0572638	n.m.	n.m.	0.1966	-0.001±0.005	0.89661	0±0.005	0.962945	0.005±0.006	0.415927	0.011±0.004	0.00590794	0±0.007	0.999895	-0.005±0.008	0.904678	-0.012±0.007	0.286009	-0.005±0.007	0.914252	-0.011±0.006	0.260352	-0.006±0.007	0.780305	n.m.	n.m.	n.m.	n.m.	n.m.	n.m.	n.m.	n.m.	n.m.	n.m.	n.m.	n.m.	n.m.	n.m.	n.m.	n.m.	n.m.	n.m.	n.m.	n.m.
P06213	INSR	INSR	413	n.m.	0.006±0.003	0.0572745	n.m.	n.m.	0.0109592	-0.006±0.005	0.264904	0.01±0.009	0.278326	0.026±0.009	0.0026435	0.01±0.006	0.0684124	-0.016±0.01	0.431571	-0.032±0.01	0.00902726	-0.016±0.008	0.152307	-0.016±0.012	0.552653	-0.001±0.011	0.999917	0.016±0.01	0.427516	n.m.	n.m.	n.m.	n.m.	n.m.	n.m.	n.m.	n.m.	n.m.	n.m.	n.m.	n.m.	n.m.	n.m.	n.m.	n.m.	n.m.	n.m.	n.m.	n.m.
P05121	SERPINE1	SERPINE1	493	197	-0.005±0.003	0.0576778	-0.009±0.004	0.0113833	0.418241	0.001±0.005	0.795549	-0.011±0.006	0.0532288	-0.003±0.007	0.598791	-0.007±0.004	0.123497	0.013±0.008	0.374478	0.005±0.008	0.937884	0.008±0.007	0.628822	-0.008±0.009	0.813617	-0.004±0.007	0.93218	0.003±0.008	0.973943	0.902947	-0.005±0.008	0.510771	-0.011±0.011	0.345021	-0.008±0.005	0.134679	-0.012±0.006	0.039137	0.006±0.013	0.976842	0.003±0.009	0.986917	0.007±0.009	0.891016	-0.002±0.012	0.997353	0.001±0.012	0.999605	0.004±0.008
P54727	RAD23B	RAD23B	493	n.m.	0.005±0.003	0.0577899	n.m.	n.m.	0.20273	-0.001±0.005	0.814539	0±0.006	0.96303	0.005±0.006	0.359917	0.011±0.004	0.00711041	-0.001±0.008	0.999225	-0.007±0.008	0.833285	-0.013±0.007	0.234953	-0.006±0.008	0.894758	-0.012±0.007	0.335565	-0.006±0.007	0.848593	n.m.	n.m.	n.m.	n.m.	n.m.	n.m.	n.m.	n.m.	n.m.	n.m.	n.m.	n.m.	n.m.	n.m.	n.m.	n.m.	n.m.	n.m.	n.m.	n.m.
Q99538	LGMN	LGMN	493	n.m.	-0.005±0.003	0.0578469	n.m.	n.m.	0.017634	0.007±0.005	0.165204	-0.003±0.006	0.633151	-0.008±0.007	0.225607	-0.014±0.005	0.00166855	0.01±0.008	0.543897	0.016±0.009	0.26317	0.022±0.007	0.00981716	0.005±0.009	0.926941	0.012±0.007	0.369907	0.006±0.008	0.868523	n.m.	n.m.	n.m.	n.m.	n.m.	n.m.	n.m.	n.m.	n.m.	n.m.	n.m.	n.m.	n.m.	n.m.	n.m.	n.m.	n.m.	n.m.	n.m.	n.m.
Q4G0I0	CCSMST1	CCSMST1	493	n.m.	0.005±0.003	0.0581455	n.m.	n.m.	0.498747	-0.001±0.005	0.779205	0.005±0.006	0.334177	0.01±0.006	0.109483	0.006±0.004	0.117947	-0.007±0.008	0.797714	-0.011±0.008	0.486634	-0.008±0.007	0.623115	-0.005±0.008	0.949193	-0.001±0.007	0.999023	0.004±0.007	0.964357	n.m.	n.m.	n.m.	n.m.	n.m.	n.m.	n.m.	n.m.	n.m.	n.m.	n.m.	n.m.	n.m.	n.m.	n.m.	n.m.	n.m.	n.m.	n.m.	n.m.
Q9Y274	ST3GAL6	ST3GAL6	493	n.m.	-0.005±0.003	0.058821	n.m.	n.m.	0.431546	0.001±0.005	0.789029	-0.005±0.007	0.448716	-0.01±0.007	0.120044	-0.009±0.005	0.070004	0.007±0.008	0.86903	0.011±0.008	0.503803	0.01±0.007	0.47821	0.005±0.009	0.951561	0.004±0.008	0.97327	-0.001±0.008	0.998011	n.m.	n.m.	n.m.	n.m.	n.m.	n.m.	n.m.	n.m.	n.m.	n.m.	n.m.	n.m.	n.m.	n.m.	n.m.	n.m.	n.m.	n.m.	n.m.	n.m.
A0A0C4DH32	IGHV3-20	IGHV3-20	459	n.m.	0.005±0.003	0.0589165	n.m.	n.m.	0.774019	0.007±0.005	0.169668	0.001±0.007	0.920805	0.003±0.006	0.668562	0.008±0.005	0.102811	0.006±0.008	0.870047	0.005±0.008	0.941424	-0.001±0.007	0.999312	-0.002±0.009	0.996354	-0.007±0.008	0.805117	-0.005±0.008	0.900665	n.m.	n.m.	n.m.	n.m.	n.m.	n.m.	n.m.	n.m.	n.m.	n.m.	n.m.	n.m.	n.m.	n.m.	n.m.	n.m.	n.m.	n.m.	n.m.	n.m.
O43323	DHH	DHH	445	n.m.	-0.006±0.003	0.059205	n.m.	n.m.	0.00186713	0.006±0.006	0.305415	0.009±0.008	0.259609	-0.011±0.007	0.101194	-0.019±0.005	0.000291213	-0.003±0.01	0.989273	0.017±0.009	0.224487	0.025±0.008	0.00615959	0.02±0.01	0.216027	0.028±0.009	0.0151397	0.008±0.008	0.753609	n.m.	n.m.	n.m.	n.m.	n.m.	n.m.	n.m.	n.m.	n.m.	n.m.	n.m.	n.m.	n.m.	n.m.	n.m.	n.m.	n.m.	n.m.	n.m.	n.m.
Q8IYR6	TMEFF1	TMEFF1	493	n.m.	0.005±0.003	0.0597071	n.m.	n.m.	0.68534	0.002±0.005	0.656687	0.002±0.006	0.7137	0.011±0.006	0.0622008	0.005±0.004	0.265968	0±0.008	0.999994	-0.008±0.008	0.670106	-0.003±0.007	0.974079	-0.008±0.009	0.771229	-0.003±0.008	0.987224	0.006±0.007	0.861518	n.m.	n.m.	n.m.	n.m.	n.m.	n.m.	n.m.	n.m.	n.m.	n.m.	n.m.	n.m.	n.m.	n.m.	n.m.	n.m.	n.m.	n.m.	n.m.	n.m.
P20827	EFNA1	EFNA1	493	n.m.	0.005±0.003	0.0597251	n.m.	n.m.	0.357739	0.001±0.005	0.819904	-0.002±0.006	0.805907	0.008±0.006	0.169906	0.01±0.005	0.0283735	0.003±0.008	0.986844	-0.007±0.008	0.795626	-0.009±0.007	0.529969	-0.01±0.009	0.676076	-0.012±0.008	0.437066	-0.002±0.007	0.993582	n.m.	n.m.	n.m.	n.m.	n.m.	n.m.	n.m.	n.m.	n.m.	n.m.	n.m.	n.m.	n.m.	n.m.	n.m.	n.m.	n.m.	n.m.	n.m.	n.m.
O75711	SCRG1	SCRG1	493	n.m.	0.005±0.002	0.059768	n.m.	n.m.	0.723077	0.002±0.005	0.663655	0.006±0.006	0.325352	0.009±0.005	0.0716445	0.003±0.004	0.499755	-0.004±0.008	0.957922	-0.007±0.007	0.759981	-0.001±0.006	0.999734	-0.003±0.008	0.981019	0.003±0.007	0.968036	0.006±0.006	0.751686	n.m.	n.m.	n.m.	n.m.	n.m.	n.m.	n.m.	n.m.	n.m.	n.m.	n.m.	n.m.	n.m.	n.m.	n.m.	n.m.	n.m.	n.m.	n.m.	n.m.
Q8TEP8	CEP192	CEP192	413	n.m.	0.005±0.003	0.0600738	n.m.	n.m.	0.0118691	-0.003±0.005	0.592794	0.002±0.007	0.77254	0.026±0.007	0.000283918	0.004±0.004	0.312501	-0.005±0.009	0.941226	-0.029±0.009	0.00720739	-0.007±0.007	0.720157	-0.024±0.01	0.0636677	-0.002±0.008	0.989717	0.022±0.008	0.0456134	n.m.	n.m.	n.m.	n.m.	n.m.	n.m.	n.m.	n.m.	n.m.	n.m.	n.m.	n.m.	n.m.	n.m.	n.m.	n.m.	n.m.	n.m.	n.m.	n.m.
P04259	KRT6B.v2	KRT6B.v2	217	n.m.	0.009±0.005	0.0601628	n.m.	n.m.	0.363709	0.017±0.008	0.0386681	-0.005±0.011	0.646957	0.012±0.008	0.136398	0.001±0.01	0.915999	0.022±0.014	0.384101	0.005±0.011	0.968026	0.016±0.013	0.631666	-0.017±0.014	0.60487	-0.006±0.015	0.976494	0.011±0.013	0.847708	n.m.	n.m.	n.m.	n.m.	n.m.	n.m.	n.m.	n.m.	n.m.	n.m.	n.m.	n.m.	n.m.	n.m.	n.m.	n.m.	n.m.	n.m.	n.m.	n.m.
Q96PQ0	SORCS2	SORCS2	493	n.m.	0.005±0.003	0.0605808	n.m.	n.m.	0.470875	0.002±0.005	0.763213	0.003±0.005	0.51481	0.014±0.006	0.0297386	0.004±0.004	0.35367	-0.002±0.007	0.994512	-0.012±0.008	0.435232	-0.003±0.007	0.980072	-0.01±0.008	0.574247	-0.001±0.007	0.999304	0.009±0.008	0.61287	n.m.	n.m.	n.m.	n.m.	n.m.	n.m.	n.m.	n.m.	n.m.	n.m.	n.m.	n.m.	n.m.	n.m.	n.m.	n.m.	n.m.	n.m.	n.m.	n.m.
B3EWG6	FAM25G	FAM25G	96	n.m.	0.012±0.006	0.0607382	n.m.	n.m.	0.445542	-0.003±0.014	0.806591	0.041±0.026	0.115038	0.011±0.013	0.405651	0.014±0.009	0.105093	-0.044±0.029	0.419189	-0.014±0.019	0.880082	-0.018±0.016	0.682624	0.03±0.029	0.725028	0.027±0.027	0.76073	-0.004±0.016	0.994983	n.m.	n.m.	n.m.	n.m.	n.m.	n.m.	n.m.	n.m.	n.m.	n.m.	n.m.	n.m.	n.m.	n.m.	n.m.	n.m.	n.m.	n.m.	n.m.	n.m.
P09668	CTSH	CTSH	493	n.m.	0.005±0.003	0.0610954	n.m.	n.m.	0.195097	-0.003±0.005	0.466119	0.009±0.006	0.132063	0.011±0.007	0.111764	0.008±0.005	0.0910023	-0.012±0.007	0.357869	-0.014±0.008	0.317272	-0.012±0.007	0.318044	-0.002±0.009	0.997348	0.001±0.008	0.999889	0.002±0.008	0.992903	n.m.	n.m.	n.m.	n.m.	n.m.	n.m.	n.m.	n.m.	n.m.	n.m.	n.m.	n.m.	n.m.	n.m.	n.m.	n.m.	n.m.	n.m.	n.m.	n.m.
P52798	EFNA4	EFNA4	163	n.m.	-0.008±0.004	0.0613825	n.m.	n.m.	0.01464	0.003±0.008	0.666309	-0.002±0.009	0.781875	-0.035±0.009	0.00021013	0±0.01	0.989979	0.006±0.012	0.9582	0.038±0.013	0.0149552	0.003±0.013	0.993621	0.032±0.013	0.059818	-0.003±0.013	0.997476	-0.035±0.014	0.0575318	n.m.	n.m.	n.m.	n.m.	n.m.	n.m.	n.m.	n.m.	n.m.	n.m.	n.m.	n.m.	n.m.	n.m.	n.m.	n.m.	n.m.	n.m.	n.m.	n.m.
P82987	ADAMTSL3	ADAMTSL3	493	n.m.	-0.004±0.002	0.061444	n.m.	n.m.	0.0333566	0.001±0.005	0.851934	0.005±0.005	0.344417	-0.016±0.006	0.00527383	-0.006±0.003	0.0603622	-0.004±0.007	0.946525	0.017±0.008	0.1091	0.007±0.006	0.64702	0.021±0.008	0.0355717	0.011±0.006	0.277724	-0.01±0.007	0.418961	n.m.	n.m.	n.m.	n.m.	n.m.	n.m.	n.m.	n.m.	n.m.	n.m.	n.m.	n.m.	n.m.	n.m.	n.m.	n.m.	n.m.	n.m.	n.m.	n.m.
O95793	STAU1	STAU1	159	n.m.	0.011±0.006	0.0615166	n.m.	n.m.	0.16908	0.019±0.009	0.0331284	-0.013±0.016	0.411395	-0.007±0.015	0.636423	0.018±0.01	0.0794555	0.032±0.018	0.296388	0.026±0.018	0.457782	0.001±0.014	0.999893	-0.006±0.023	0.993481	-0.031±0.019	0.360896	-0.025±0.018	0.511799	n.m.	n.m.	n.m.	n.m.	n.m.	n.m.	n.m.	n.m.	n.m.	n.m.	n.m.	n.m.	n.m.	n.m.	n.m.	n.m.	n.m.	n.m.	n.m.	n.m.
Q05682	CALD1	CALD1	408	n.m.	-0.006±0.003	0.0618672	n.m.	n.m.	0.775685	-0.005±0.007	0.449923	-0.013±0.008	0.0931379	-0.008±0.008	0.369116	-0.004±0.005	0.490653	0.008±0.01	0.857489	0.003±0.011	0.995087	-0.001±0.008	0.998221	-0.005±0.011	0.963926	-0.009±0.009	0.73738	-0.004±0.01	0.977484	n.m.	n.m.	n.m.	n.m.	n.m.	n.m.	n.m.	n.m.	n.m.	n.m.	n.m.	n.m.	n.m.	n.m.	n.m.	n.m.	n.m.	n.m.	n.m.	n.m.
Q9Y281	CFL2	CFL2	493	n.m.	-0.005±0.003	0.0620373	n.m.	n.m.	0.234098	-0.003±0.005	0.555308	-0.016±0.006	0.0130246	0±0.005	0.997799	-0.005±0.005	0.247855	0.012±0.008	0.431487	-0.003±0.007	0.967802	0.002±0.007	0.989238	-0.016±0.008	0.175536	-0.01±0.008	0.560301	0.005±0.006	0.834646	n.m.	n.m.	n.m.	n.m.	n.m.	n.m.	n.m.	n.m.	n.m.	n.m.	n.m.	n.m.	n.m.	n.m.	n.m.	n.m.	n.m.	n.m.	n.m.	n.m.
P10915	HAPLN1	HAPLN1	321	n.m.	-0.007±0.004	0.0622449	n.m.	n.m.	0.879494	-0.003±0.006	0.623501	-0.009±0.007	0.227153	-0.01±0.008	0.185292	-0.006±0.007	0.401041	0.006±0.01	0.929592	0.007±0.01	0.886517	0.003±0.009	0.992613	0.001±0.011	0.999152	-0.003±0.01	0.987448	-0.005±0.01	0.967241	n.m.	n.m.	n.m.	n.m.	n.m.	n.m.	n.m.	n.m.	n.m.	n.m.	n.m.	n.m.	n.m.	n.m.	n.m.	n.m.	n.m.	n.m.	n.m.	n.m.
P22692	IGFBP4	IGFBP4	493	n.m.	-0.005±0.003	0.0623797	n.m.	n.m.	0.419921	-0.005±0.006	0.340107	0±0.006	0.998989	0.001±0.006	0.928534	-0.01±0.004	0.0206436	-0.005±0.008	0.917549	-0.006±0.008	0.889674	0.005±0.007	0.904038	-0.001±0.009	0.999901	0.01±0.008	0.534153	0.011±0.008	0.488491	n.m.	n.m.	n.m.	n.m.	n.m.	n.m.	n.m.	n.m.	n.m.	n.m.	n.m.	n.m.	n.m.	n.m.	n.m.	n.m.	n.m.	n.m.	n.m.	n.m.
P31025	LCN1	LCN1	436	n.m.	-0.006±0.003	0.06274	n.m.	n.m.	0.224945	-0.006±0.005	0.232214	0.003±0.006	0.567767	-0.013±0.008	0.113299	-0.012±0.006	0.0549747	-0.01±0.008	0.612284	0.007±0.01	0.893946	0.006±0.008	0.883439	0.017±0.01	0.362156	0.016±0.009	0.262994	-0.001±0.011	0.999804	n.m.	n.m.	n.m.	n.m.	n.m.	n.m.	n.m.	n.m.	n.m.	n.m.	n.m.	n.m.	n.m.	n.m.	n.m.	n.m.	n.m.	n.m.	n.m.	n.m.
O94779	CNTN5	CNTN5	468	n.m.	0.005±0.003	0.0629074	n.m.	n.m.	0.066261	0±0.005	0.93615	-0.002±0.005	0.703086	0.01±0.008	0.205298	0.015±0.005	0.00281158	0.002±0.007	0.988705	-0.009±0.009	0.732089	-0.014±0.007	0.179034	-0.012±0.009	0.573529	-0.016±0.007	0.0720451	-0.005±0.009	0.957861	n.m.	n.m.	n.m.	n.m.	n.m.	n.m.	n.m.	n.m.	n.m.	n.m.	n.m.	n.m.	n.m.	n.m.	n.m.	n.m.	n.m.	n.m.	n.m.	n.m.
P35542	SAA4	SAA4	493	n.m.	-0.005±0.003	0.0630956	n.m.	n.m.	0.565811	-0.001±0.005	0.850859	-0.01±0.007	0.143441	-0.009±0.005	0.0890979	-0.003±0.004	0.508034	0.009±0.008	0.711214	0.008±0.007	0.674113	0.002±0.007	0.991618	-0.001±0.009	0.999913	-0.007±0.008	0.814214	-0.006±0.007	0.789289	n.m.	n.m.	n.m.	n.m.	n.m.	n.m.	n.m.	n.m.	n.m.	n.m.	n.m.	n.m.	n.m.	n.m.	n.m.	n.m.	n.m.	n.m.	n.m.	n.m.
Q6P179	ERAP2	ERAP2	493	n.m.	-0.005±0.003	0.0633972	n.m.	n.m.	0.330938	0.003±0.005	0.587264	-0.004±0.006	0.492817	-0.009±0.006	0.106913	-0.008±0.004	0.0637283	0.007±0.008	0.817049	0.012±0.008	0.393822	0.011±0.007	0.36903	0.005±0.008	0.914254	0.004±0.007	0.943563	-0.001±0.007	0.997685	n.m.	n.m.	n.m.	n.m.	n.m.	n.m.	n.m.	n.m.	n.m.	n.m.	n.m.	n.m.	n.m.	n.m.	n.m.	n.m.	n.m.	n.m.	n.m.	n.m.
O00461	GOLIM4	GOLIM4	493	n.m.	0.005±0.003	0.0635817	n.m.	n.m.	0.172466	-0.003±0.005	0.483691	0.006±0.006	0.257249	0.013±0.006	0.0246611	0.006±0.004	0.191531	-0.01±0.007	0.545204	-0.017±0.008	0.130418	-0.009±0.007	0.501608	-0.007±0.008	0.832547	0.001±0.007	0.999674	0.008±0.007	0.733172	n.m.	n.m.	n.m.	n.m.	n.m.	n.m.	n.m.	n.m.	n.m.	n.m.	n.m.	n.m.	n.m.	n.m.	n.m.	n.m.	n.m.	n.m.	n.m.	n.m.
P24666	ACP1	ACP1	139	n.m.	0.008±0.004	0.06406	n.m.	n.m.	0.956367	0.005±0.008	0.523161	0.007±0.011	0.564062	0.011±0.01	0.271846	0.011±0.008	0.185032	-0.001±0.014	0.999712	-0.006±0.013	0.973313	-0.006±0.011	0.960851	-0.004±0.015	0.992376	-0.004±0.014	0.99003	0±0.013	1	n.m.	n.m.	n.m.	n.m.	n.m.	n.m.	n.m.	n.m.	n.m.	n.m.	n.m.	n.m.	n.m.	n.m.	n.m.	n.m.	n.m.	n.m.	n.m.	n.m.
P16870	CPE	CPE	493	n.m.	0.005±0.003	0.0641342	n.m.	n.m.	0.688829	0±0.005	0.940085	0.004±0.006	0.560392	0.006±0.005	0.24019	0.008±0.005	0.0734637	-0.003±0.008	0.975961	-0.006±0.007	0.845971	-0.008±0.007	0.650692	-0.003±0.008	0.987992	-0.004±0.008	0.936719	-0.002±0.007	0.994219	n.m.	n.m.	n.m.	n.m.	n.m.	n.m.	n.m.	n.m.	n.m.	n.m.	n.m.	n.m.	n.m.	n.m.	n.m.	n.m.	n.m.	n.m.	n.m.	n.m.
O14737	PDCD5	PDCD5	408	n.m.	0.005±0.003	0.0642022	n.m.	n.m.	0.145898	0±0.005	0.932415	-0.002±0.007	0.732448	0.017±0.007	0.0101236	0.006±0.004	0.148045	0.003±0.009	0.98872	-0.017±0.009	0.200462	-0.006±0.007	0.83181	-0.02±0.01	0.166577	-0.009±0.008	0.71457	0.011±0.008	0.50212	n.m.	n.m.	n.m.	n.m.	n.m.	n.m.	n.m.	n.m.	n.m.	n.m.	n.m.	n.m.	n.m.	n.m.	n.m.	n.m.	n.m.	n.m.	n.m.	n.m.
Q5JRA6	MIA3	MIA3	493	n.m.	0.005±0.003	0.064265	n.m.	n.m.	0.0734877	-0.004±0.005	0.383423	0.005±0.007	0.500635	0.014±0.006	0.0158465	0.01±0.005	0.0648991	-0.009±0.008	0.714612	-0.019±0.008	0.0721079	-0.014±0.007	0.206152	-0.01±0.009	0.685464	-0.005±0.009	0.925506	0.005±0.008	0.939818	n.m.	n.m.	n.m.	n.m.	n.m.	n.m.	n.m.	n.m.	n.m.	n.m.	n.m.	n.m.	n.m.	n.m.	n.m.	n.m.	n.m.	n.m.	n.m.	n.m.
Q9NRW1	RAB6B	RAB6B	133	n.m.	-0.012±0.007	0.0643173	n.m.	n.m.	0.00889346	-0.016±0.01	0.105535	0.015±0.017	0.398897	-0.058±0.016	0.000391349	0.005±0.011	0.653724	-0.031±0.02	0.412465	0.042±0.018	0.11107	-0.021±0.015	0.464405	0.072±0.024	0.0191892	0.01±0.02	0.964784	-0.063±0.02	0.00913753	n.m.	n.m.	n.m.	n.m.	n.m.	n.m.	n.m.	n.m.	n.m.	n.m.	n.m.	n.m.	n.m.	n.m.	n.m.	n.m.	n.m.	n.m.	n.m.	n.m.
P48061	CXCL12	CXCL12	493	n.m.	-0.005±0.003	0.0644055	n.m.	n.m.	0.0360492	0.003±0.005	0.541222	0.003±0.007	0.666538	-0.016±0.006	0.00555996	-0.009±0.005	0.0530331	0±0.008	0.99999	0.019±0.007	0.0583922	0.013±0.007	0.264679	0.018±0.009	0.137659	0.012±0.008	0.430531	-0.006±0.007	0.835244	n.m.	n.m.	n.m.	n.m.	n.m.	n.m.	n.m.	n.m.	n.m.	n.m.	n.m.	n.m.	n.m.	n.m.	n.m.	n.m.	n.m.	n.m.	n.m.	n.m.
Q9UPU3	SORCS3	SORCS3	493	n.m.	0.005±0.003	0.0648589	n.m.	n.m.	0.89023	0.004±0.005	0.474363	0.002±0.006	0.724206	0.007±0.006	0.22335	0.007±0.005	0.157949	0.001±0.008	0.99758	-0.004±0.008	0.963612	-0.003±0.007	0.962822	-0.005±0.008	0.925474	-0.005±0.008	0.922349	0±0.008	0.999965	n.m.	n.m.	n.m.	n.m.	n.m.	n.m.	n.m.	n.m.	n.m.	n.m.	n.m.	n.m.	n.m.	n.m.	n.m.	n.m.	n.m.	n.m.	n.m.	n.m.
P41222	PTGDS	PTGDS	493	183	0.004±0.002	0.0648614	0.001±0.003	0.829637	0.503339	0±0.005	0.988527	0.006±0.005	0.223777	0.011±0.005	0.0488658	0.003±0.004	0.503359	-0.006±0.007	0.835071	-0.01±0.007	0.482482	-0.003±0.006	0.977434	-0.005±0.007	0.917852	0.003±0.006	0.955241	0.008±0.007	0.641077	0.739452	0.008±0.008	0.36816	-0.001±0.008	0.942581	-0.002±0.004	0.607035	0.002±0.005	0.652704	0.008±0.012	0.893062	0.01±0.01	0.728882	0.005±0.01	0.948519	0.002±0.009	0.997434	-0.003±0.009	0.98962	-0.005±0.007
P41222	PTGDS	PTGDS	493	183	0.004±0.002	0.0648614	-0.001±0.003	0.75583	0.503339	0±0.005	0.988527	0.006±0.005	0.223777	0.011±0.005	0.0488658	0.003±0.004	0.503359	-0.006±0.007	0.835071	-0.01±0.007	0.482482	-0.003±0.006	0.977434	-0.005±0.007	0.917852	0.003±0.006	0.955241	0.008±0.007	0.641077	0.819778	0.006±0.009	0.501259	-0.004±0.007	0.591273	-0.002±0.004	0.599629	0±0.005	0.976521	0.01±0.011	0.818879	0.008±0.01	0.831904	0.006±0.01	0.930879	-0.002±0.008	0.997542	-0.004±0.009	0.971968	-0.002±0.007
Q99523	SORT1	SORT1	493	197	0.005±0.003	0.0653053	-0.004±0.003	0.214493	0.942024	0.004±0.005	0.396838	0.003±0.006	0.607314	0.005±0.007	0.520961	0.007±0.005	0.118672	0.001±0.008	0.998451	0±0.009	0.999988	-0.003±0.007	0.969627	-0.002±0.009	0.998356	-0.004±0.008	0.938223	-0.003±0.009	0.98716	0.688616	-0.009±0.008	0.259681	0±0.011	0.968303	0±0.005	0.951117	-0.008±0.006	0.190292	-0.009±0.014	0.906511	-0.008±0.009	0.808185	0±0.01	0.999965	0.001±0.012	0.999912	0.009±0.013	0.903005	0.008±0.008
P43234	CTSO	CTSO	493	n.m.	0.005±0.003	0.0653756	n.m.	n.m.	0.92543	0.005±0.005	0.341317	0.003±0.006	0.647359	0.003±0.006	0.533045	0.007±0.004	0.117631	0.003±0.008	0.986424	0.002±0.008	0.996401	-0.002±0.007	0.993721	-0.001±0.008	0.999427	-0.004±0.007	0.924355	-0.003±0.007	0.960368	n.m.	n.m.	n.m.	n.m.	n.m.	n.m.	n.m.	n.m.	n.m.	n.m.	n.m.	n.m.	n.m.	n.m.	n.m.	n.m.	n.m.	n.m.	n.m.	n.m.
P16930	FAH	FAH	493	n.m.	-0.005±0.003	0.065507	n.m.	n.m.	0.386012	-0.001±0.005	0.89937	0±0.005	0.93428	-0.009±0.007	0.168192	-0.009±0.004	0.0342616	0±0.007	0.999993	0.008±0.008	0.722811	0.009±0.006	0.532063	0.009±0.008	0.721214	0.009±0.007	0.551775	0±0.008	1	n.m.	n.m.	n.m.	n.m.	n.m.	n.m.	n.m.	n.m.	n.m.	n.m.	n.m.	n.m.	n.m.	n.m.	n.m.	n.m.	n.m.	n.m.	n.m.	n.m.
Q16531	DDB1	DDB1	422	n.m.	0.005±0.003	0.0657137	n.m.	n.m.	0.5076	0.003±0.006	0.574916	0.008±0.007	0.253116	-0.002±0.007	0.751606	0.01±0.005	0.0455439	-0.005±0.009	0.948049	0.005±0.009	0.929568	-0.007±0.007	0.810912	0.01±0.01	0.720547	-0.002±0.008	0.997037	-0.012±0.008	0.483919	n.m.	n.m.	n.m.	n.m.	n.m.	n.m.	n.m.	n.m.	n.m.	n.m.	n.m.	n.m.	n.m.	n.m.	n.m.	n.m.	n.m.	n.m.	n.m.	n.m.
P08195	SLC3A2	SLC3A2	493	n.m.	0.005±0.003	0.0658451	n.m.	n.m.	0.199359	0±0.005	0.95999	-0.003±0.007	0.662257	0.011±0.007	0.12297	0.012±0.005	0.0191573	0.003±0.009	0.988373	-0.011±0.009	0.593744	-0.012±0.007	0.360725	-0.014±0.01	0.50522	-0.015±0.009	0.329388	-0.001±0.008	0.999454	n.m.	n.m.	n.m.	n.m.	n.m.	n.m.	n.m.	n.m.	n.m.	n.m.	n.m.	n.m.	n.m.	n.m.	n.m.	n.m.	n.m.	n.m.	n.m.	n.m.
Q9Y6V0	PCLO	PCLO	379	n.m.	0.006±0.003	0.0661657	n.m.	n.m.	0.129904	-0.002±0.006	0.690212	0.008±0.008	0.324654	0.018±0.007	0.00587422	0.004±0.006	0.558259	-0.01±0.01	0.729818	-0.021±0.009	0.0930208	-0.006±0.008	0.89769	-0.01±0.01	0.747103	0.004±0.01	0.971682	0.015±0.009	0.349181	n.m.	n.m.	n.m.	n.m.	n.m.	n.m.	n.m.	n.m.	n.m.	n.m.	n.m.	n.m.	n.m.	n.m.	n.m.	n.m.	n.m.	n.m.	n.m.	n.m.
P50897	PPT1	PPT1	436	n.m.	0.005±0.003	0.066582	n.m.	n.m.	0.524003	0.011±0.005	0.0443105	0.007±0.006	0.222282	0.001±0.006	0.850556	0.002±0.005	0.728059	0.004±0.008	0.953456	0.01±0.008	0.620924	0.009±0.007	0.56575	0.006±0.008	0.895221	0.005±0.007	0.887613	-0.001±0.008	0.999894	n.m.	n.m.	n.m.	n.m.	n.m.	n.m.	n.m.	n.m.	n.m.	n.m.	n.m.	n.m.	n.m.	n.m.	n.m.	n.m.	n.m.	n.m.	n.m.	n.m.
P07996	THBS1	THBS1	493	n.m.	-0.004±0.002	0.0667092	n.m.	n.m.	0.859359	-0.007±0.006	0.232988	-0.006±0.004	0.206693	-0.006±0.007	0.39027	-0.002±0.003	0.549735	-0.001±0.007	0.998818	-0.001±0.009	0.99989	-0.005±0.007	0.895645	0±0.008	0.999942	-0.004±0.006	0.920507	-0.004±0.008	0.956172	n.m.	n.m.	n.m.	n.m.	n.m.	n.m.	n.m.	n.m.	n.m.	n.m.	n.m.	n.m.	n.m.	n.m.	n.m.	n.m.	n.m.	n.m.	n.m.	n.m.
P46379	BAG6	BAG6	330	n.m.	0.006±0.003	0.0670606	n.m.	n.m.	0.446512	0.003±0.006	0.660774	0.001±0.008	0.852027	0.016±0.007	0.0264477	0.005±0.006	0.368051	0.001±0.01	0.999205	-0.013±0.009	0.486326	-0.003±0.008	0.990503	-0.015±0.01	0.489504	-0.004±0.009	0.978133	0.011±0.009	0.6444	n.m.	n.m.	n.m.	n.m.	n.m.	n.m.	n.m.	n.m.	n.m.	n.m.	n.m.	n.m.	n.m.	n.m.	n.m.	n.m.	n.m.	n.m.	n.m.	n.m.
P41159	LEP	LEP	236	197	-0.009±0.005	0.0672423	-0.006±0.004	0.166983	0.980454	-0.007±0.009	0.424629	-0.01±0.01	0.289117	-0.011±0.009	0.224712	-0.007±0.009	0.451056	0.003±0.013	0.993267	0.004±0.012	0.990707	0±0.012	0.999987	0±0.013	0.999998	-0.004±0.013	0.991015	-0.004±0.012	0.987327	0.849757	-0.001±0.008	0.892733	-0.005±0.01	0.604997	-0.006±0.006	0.320285	-0.011±0.008	0.176881	0.004±0.012	0.987267	0.005±0.009	0.961078	0.01±0.011	0.809955	0±0.011	0.999974	0.006±0.012	0.969381	0.005±0.009
Q9UH99	SUN2	SUN2	78	n.m.	-0.01±0.005	0.067403	n.m.	n.m.	0.216515	-0.019±0.011	0.106977	0.005±0.01	0.648823	0.002±0.014	0.90717	-0.021±0.009	0.0213182	-0.023±0.015	0.42273	-0.02±0.018	0.678097	0.002±0.014	0.99856	0.003±0.017	0.998144	0.026±0.014	0.263582	0.023±0.017	0.528367	n.m.	n.m.	n.m.	n.m.	n.m.	n.m.	n.m.	n.m.	n.m.	n.m.	n.m.	n.m.	n.m.	n.m.	n.m.	n.m.	n.m.	n.m.	n.m.	n.m.
P98164	LRP2	LRP2	493	n.m.	-0.004±0.002	0.0682413	n.m.	n.m.	0.276922	0.003±0.005	0.629164	-0.004±0.005	0.335557	-0.003±0.005	0.556292	-0.011±0.005	0.016908	0.007±0.007	0.749779	0.006±0.007	0.874212	0.013±0.007	0.213704	-0.001±0.007	0.997454	0.007±0.006	0.740128	0.008±0.007	0.664333	n.m.	n.m.	n.m.	n.m.	n.m.	n.m.	n.m.	n.m.	n.m.	n.m.	n.m.	n.m.	n.m.	n.m.	n.m.	n.m.	n.m.	n.m.	n.m.	n.m.
Q6JBY9	RCSD1	RCSD1	232	n.m.	0.008±0.004	0.0685157	n.m.	n.m.	0.571499	0.005±0.007	0.465984	-0.002±0.01	0.860796	0.02±0.012	0.107179	0.01±0.007	0.143517	0.007±0.013	0.942026	-0.014±0.014	0.745485	-0.005±0.01	0.96862	-0.022±0.016	0.534875	-0.012±0.013	0.784521	0.01±0.014	0.896541	n.m.	n.m.	n.m.	n.m.	n.m.	n.m.	n.m.	n.m.	n.m.	n.m.	n.m.	n.m.	n.m.	n.m.	n.m.	n.m.	n.m.	n.m.	n.m.	n.m.
Q8TCD5	NT5C	NT5C	71	n.m.	-0.017±0.009	0.0687463	n.m.	n.m.	0.463037	0.001±0.016	0.959044	-0.046±0.024	0.0562144	-0.015±0.028	0.597833	-0.023±0.016	0.169757	0.047±0.03	0.407748	0.016±0.032	0.961037	0.024±0.023	0.731358	-0.031±0.037	0.827227	-0.024±0.029	0.846243	0.008±0.032	0.99478	n.m.	n.m.	n.m.	n.m.	n.m.	n.m.	n.m.	n.m.	n.m.	n.m.	n.m.	n.m.	n.m.	n.m.	n.m.	n.m.	n.m.	n.m.	n.m.	n.m.
O95428	PAPLN	PAPLN	493	183	0.005±0.003	0.0692098	-0.002±0.003	0.477912	0.495747	0.011±0.005	0.034605	0.006±0.006	0.271791	0.002±0.008	0.813235	-0.001±0.006	0.924174	0.004±0.008	0.949423	0.009±0.01	0.810002	0.011±0.008	0.450868	0.005±0.01	0.970759	0.007±0.008	0.823059	0.003±0.01	0.994474	0.265122	0.01±0.008	0.251306	-0.012±0.01	0.224488	-0.001±0.005	0.797845	-0.008±0.006	0.20368	0.021±0.013	0.326161	0.011±0.01	0.669061	0.018±0.01	0.324235	-0.01±0.011	0.75669	-0.004±0.011	0.989266	0.007±0.008
O95965	ITGBL1	ITGBL1	493	n.m.	-0.005±0.003	0.0695639	n.m.	n.m.	0.524935	-0.005±0.005	0.337452	-0.007±0.006	0.221582	0.003±0.006	0.64052	-0.008±0.005	0.0839494	0.002±0.008	0.993121	-0.008±0.008	0.764153	0.004±0.007	0.958127	-0.01±0.008	0.646945	0.001±0.007	0.997128	0.011±0.008	0.473686	n.m.	n.m.	n.m.	n.m.	n.m.	n.m.	n.m.	n.m.	n.m.	n.m.	n.m.	n.m.	n.m.	n.m.	n.m.	n.m.	n.m.	n.m.	n.m.	n.m.
P58549	FXYD7	FXYD7	311	n.m.	0.005±0.003	0.0696341	n.m.	n.m.	0.148722	-0.005±0.006	0.391208	0.003±0.007	0.616594	0.008±0.006	0.237187	0.012±0.005	0.012202	-0.008±0.009	0.782149	-0.013±0.009	0.460222	-0.018±0.008	0.108906	-0.004±0.009	0.968057	-0.009±0.008	0.687392	-0.005±0.008	0.92939	n.m.	n.m.	n.m.	n.m.	n.m.	n.m.	n.m.	n.m.	n.m.	n.m.	n.m.	n.m.	n.m.	n.m.	n.m.	n.m.	n.m.	n.m.	n.m.	n.m.
Q9UKZ4	TENM1	TENM1	493	n.m.	0.005±0.003	0.0699443	n.m.	n.m.	0.329798	0.01±0.005	0.0423559	-0.003±0.006	0.547553	0.007±0.005	0.192556	0.003±0.005	0.495623	0.013±0.007	0.276576	0.003±0.007	0.973789	0.006±0.007	0.803621	-0.01±0.008	0.547601	-0.007±0.008	0.800324	0.003±0.007	0.969393	n.m.	n.m.	n.m.	n.m.	n.m.	n.m.	n.m.	n.m.	n.m.	n.m.	n.m.	n.m.	n.m.	n.m.	n.m.	n.m.	n.m.	n.m.	n.m.	n.m.
P11362	FGFR1	FGFR1	493	n.m.	0.005±0.003	0.0706379	n.m.	n.m.	0.25248	0.001±0.005	0.881355	0±0.007	0.963763	0.014±0.006	0.0117488	0.004±0.004	0.338453	0.001±0.008	0.999267	-0.014±0.008	0.277926	-0.003±0.007	0.955301	-0.015±0.009	0.332256	-0.004±0.008	0.943009	0.01±0.007	0.486737	n.m.	n.m.	n.m.	n.m.	n.m.	n.m.	n.m.	n.m.	n.m.	n.m.	n.m.	n.m.	n.m.	n.m.	n.m.	n.m.	n.m.	n.m.	n.m.	n.m.
P08253	MMP2	MMP2	493	197	-0.005±0.003	0.0708195	0.002±0.003	0.448497	0.0376247	0.005±0.005	0.324057	-0.005±0.006	0.444276	-0.003±0.005	0.551171	-0.016±0.005	0.00171061	0.01±0.008	0.601885	0.008±0.008	0.677303	0.021±0.007	0.0212513	-0.001±0.008	0.998553	0.011±0.008	0.473222	0.012±0.007	0.325711	0.667505	0.002±0.008	0.784982	-0.006±0.009	0.487722	0.002±0.005	0.616783	0.007±0.006	0.242189	0.008±0.012	0.898385	0±0.009	0.999998	-0.005±0.01	0.95094	-0.008±0.01	0.831154	-0.013±0.011	0.596798	-0.005±0.008
P63000	RAC1	RAC1	462	n.m.	-0.005±0.003	0.0709527	n.m.	n.m.	0.843955	-0.004±0.005	0.442844	-0.003±0.006	0.576061	-0.001±0.007	0.851022	-0.008±0.004	0.0765043	-0.001±0.008	0.999827	-0.003±0.008	0.989195	0.004±0.007	0.940476	-0.002±0.009	0.995853	0.004±0.007	0.93014	0.006±0.008	0.852226	n.m.	n.m.	n.m.	n.m.	n.m.	n.m.	n.m.	n.m.	n.m.	n.m.	n.m.	n.m.	n.m.	n.m.	n.m.	n.m.	n.m.	n.m.	n.m.	n.m.
P08294	SOD3	SOD3	493	183	-0.004±0.002	0.0711287	0±0.003	0.967391	0.218619	0.002±0.005	0.673713	0±0.006	0.996093	-0.004±0.005	0.425871	-0.01±0.004	0.00842751	0.002±0.008	0.992457	0.006±0.007	0.827936	0.012±0.006	0.215213	0.004±0.008	0.955715	0.01±0.007	0.470032	0.006±0.006	0.75589	0.180354	0.007±0.008	0.407004	-0.019±0.011	0.0871692	-0.002±0.005	0.682428	0.007±0.007	0.30478	0.026±0.014	0.240125	0.009±0.01	0.786215	0±0.011	1	-0.017±0.012	0.487186	-0.026±0.013	0.190962	-0.009±0.008
P08294	SOD3	SOD3	493	183	-0.004±0.002	0.0711287	-0.001±0.003	0.654227	0.218619	0.002±0.005	0.673713	0±0.006	0.996093	-0.004±0.005	0.425871	-0.01±0.004	0.00842751	0.002±0.008	0.992457	0.006±0.007	0.827936	0.012±0.006	0.215213	0.004±0.008	0.955715	0.01±0.007	0.470032	0.006±0.006	0.75589	0.649118	-0.002±0.008	0.855623	-0.005±0.007	0.438158	-0.003±0.005	0.558938	0.007±0.008	0.358796	0.004±0.011	0.984156	0.001±0.01	0.999142	-0.009±0.011	0.870563	-0.003±0.009	0.989476	-0.013±0.01	0.623554	-0.01±0.009
P08294	SOD3	SOD3	493	183	-0.004±0.002	0.0711287	0±0.003	0.901449	0.218619	0.002±0.005	0.673713	0±0.006	0.996093	-0.004±0.005	0.425871	-0.01±0.004	0.00842751	0.002±0.008	0.992457	0.006±0.007	0.827936	0.012±0.006	0.215213	0.004±0.008	0.955715	0.01±0.007	0.470032	0.006±0.006	0.75589	0.657228	0.006±0.008	0.492713	-0.004±0.007	0.558362	-0.002±0.005	0.698045	0.005±0.007	0.419076	0.01±0.011	0.803975	0.008±0.01	0.856938	0±0.011	0.999992	-0.002±0.008	0.994954	-0.009±0.01	0.75769	-0.007±0.008
P68133	ACTA1	ACTA1	493	n.m.	-0.005±0.003	0.071186	n.m.	n.m.	0.283651	-0.008±0.006	0.145118	-0.014±0.008	0.0622788	0.001±0.005	0.754226	-0.006±0.005	0.22925	0.006±0.009	0.910144	-0.01±0.007	0.541958	-0.002±0.007	0.989025	-0.016±0.009	0.286634	-0.009±0.009	0.780313	0.007±0.007	0.700707	n.m.	n.m.	n.m.	n.m.	n.m.	n.m.	n.m.	n.m.	n.m.	n.m.	n.m.	n.m.	n.m.	n.m.	n.m.	n.m.	n.m.	n.m.	n.m.	n.m.
Q6P4E1	GOLM2	GOLM2	493	n.m.	0.005±0.003	0.0711868	n.m.	n.m.	0.433847	0±0.005	0.96107	0.002±0.007	0.732569	0.012±0.006	0.0511258	0.007±0.005	0.154195	-0.003±0.008	0.989905	-0.012±0.008	0.417615	-0.008±0.007	0.712149	-0.009±0.009	0.724444	-0.005±0.009	0.936165	0.004±0.008	0.945483	n.m.	n.m.	n.m.	n.m.	n.m.	n.m.	n.m.	n.m.	n.m.	n.m.	n.m.	n.m.	n.m.	n.m.	n.m.	n.m.	n.m.	n.m.	n.m.	n.m.
Q02790	FKBP4	FKBP4	388	n.m.	0.006±0.003	0.0712677	n.m.	n.m.	0.3254	-0.004±0.006	0.550035	0.012±0.007	0.115953	0.008±0.008	0.278848	0.008±0.005	0.0996689	-0.015±0.009	0.363185	-0.012±0.01	0.610581	-0.012±0.008	0.433946	0.003±0.011	0.988905	0.004±0.009	0.975912	0±0.009	0.999984	n.m.	n.m.	n.m.	n.m.	n.m.	n.m.	n.m.	n.m.	n.m.	n.m.	n.m.	n.m.	n.m.	n.m.	n.m.	n.m.	n.m.	n.m.	n.m.	n.m.
P99999	CYCS	CYCS	493	n.m.	0.005±0.003	0.0714598	n.m.	n.m.	0.280286	0±0.005	0.998859	-0.002±0.006	0.760965	0.01±0.006	0.07594	0.009±0.004	0.0494014	0.002±0.008	0.995251	-0.01±0.008	0.527665	-0.009±0.007	0.54089	-0.012±0.008	0.475533	-0.011±0.008	0.495407	0.001±0.007	0.997416	n.m.	n.m.	n.m.	n.m.	n.m.	n.m.	n.m.	n.m.	n.m.	n.m.	n.m.	n.m.	n.m.	n.m.	n.m.	n.m.	n.m.	n.m.	n.m.	n.m.
O43240	KLK10	KLK10	281	183	-0.007±0.004	0.0715396	-0.003±0.004	0.485148	0.160931	0.002±0.007	0.744858	-0.007±0.008	0.370612	-0.026±0.01	0.0123798	-0.007±0.006	0.288584	0.009±0.011	0.806711	0.028±0.012	0.106349	0.009±0.009	0.770697	0.018±0.013	0.499718	-0.001±0.01	0.999924	-0.019±0.012	0.38623	0.183713	-0.007±0.008	0.427293	0.02±0.012	0.084312	-0.003±0.005	0.610091	-0.009±0.008	0.235776	-0.027±0.014	0.238273	-0.004±0.01	0.977534	0.003±0.011	0.995663	0.023±0.013	0.269993	0.029±0.014	0.146803	0.006±0.009
P00491	PNP	PNP	261	n.m.	-0.007±0.004	0.0716104	n.m.	n.m.	0.952286	-0.007±0.006	0.232861	-0.002±0.011	0.864776	-0.01±0.009	0.264799	-0.006±0.007	0.359853	-0.006±0.012	0.968969	0.002±0.011	0.997072	-0.001±0.009	0.998937	0.008±0.014	0.94168	0.004±0.012	0.985536	-0.003±0.011	0.988925	n.m.	n.m.	n.m.	n.m.	n.m.	n.m.	n.m.	n.m.	n.m.	n.m.	n.m.	n.m.	n.m.	n.m.	n.m.	n.m.	n.m.	n.m.	n.m.	n.m.
Q9NQW7	XPNPEP1	XPNPEP1	118	n.m.	-0.008±0.004	0.0716604	n.m.	n.m.	0.553216	-0.01±0.009	0.295547	0.001±0.008	0.905745	-0.015±0.008	0.0708458	-0.009±0.009	0.306182	-0.011±0.012	0.807335	0.005±0.012	0.976526	-0.001±0.013	0.999944	0.016±0.011	0.496018	0.01±0.012	0.823327	-0.006±0.012	0.964133	n.m.	n.m.	n.m.	n.m.	n.m.	n.m.	n.m.	n.m.	n.m.	n.m.	n.m.	n.m.	n.m.	n.m.	n.m.	n.m.	n.m.	n.m.	n.m.	n.m.
P43034	PAFAH1B1	PAFAH1B1	395	n.m.	0.006±0.003	0.0732133	n.m.	n.m.	0.311018	0±0.006	0.941345	-0.001±0.008	0.94299	0.007±0.007	0.282264	0.013±0.006	0.0179609	0±0.01	0.999999	-0.008±0.009	0.826916	-0.014±0.008	0.32448	-0.008±0.01	0.877103	-0.014±0.01	0.499712	-0.006±0.009	0.902052	n.m.	n.m.	n.m.	n.m.	n.m.	n.m.	n.m.	n.m.	n.m.	n.m.	n.m.	n.m.	n.m.	n.m.	n.m.	n.m.	n.m.	n.m.	n.m.	n.m.
Q6V1P9	DCHS2	DCHS2	362	n.m.	0.006±0.003	0.0734708	n.m.	n.m.	0.358453	-0.001±0.006	0.881943	0.007±0.007	0.317253	0.018±0.008	0.0366473	0.006±0.005	0.292779	-0.008±0.009	0.829393	-0.018±0.01	0.279954	-0.007±0.008	0.852242	-0.01±0.011	0.774412	0.001±0.009	0.998412	0.012±0.01	0.630411	n.m.	n.m.	n.m.	n.m.	n.m.	n.m.	n.m.	n.m.	n.m.	n.m.	n.m.	n.m.	n.m.	n.m.	n.m.	n.m.	n.m.	n.m.	n.m.	n.m.
P01859	IGHG2	IGHG2	493	n.m.	-0.005±0.003	0.0736713	n.m.	n.m.	0.838937	-0.001±0.005	0.835258	-0.007±0.006	0.200981	-0.006±0.006	0.342148	-0.006±0.005	0.210419	0.006±0.007	0.839706	0.005±0.008	0.928696	0.005±0.007	0.896885	-0.001±0.008	0.998785	-0.001±0.007	0.997401	0±0.008	0.999998	n.m.	n.m.	n.m.	n.m.	n.m.	n.m.	n.m.	n.m.	n.m.	n.m.	n.m.	n.m.	n.m.	n.m.	n.m.	n.m.	n.m.	n.m.	n.m.	n.m.
O95185	UNC5C	UNC5C	493	n.m.	0.005±0.003	0.0738897	n.m.	n.m.	0.257915	0.004±0.005	0.464409	0.002±0.005	0.74009	0.016±0.006	0.0112387	0.002±0.004	0.712089	0.002±0.007	0.994314	-0.012±0.008	0.420535	0.002±0.007	0.989235	-0.014±0.008	0.318916	0±0.007	0.99999	0.014±0.008	0.239233	n.m.	n.m.	n.m.	n.m.	n.m.	n.m.	n.m.	n.m.	n.m.	n.m.	n.m.	n.m.	n.m.	n.m.	n.m.	n.m.	n.m.	n.m.	n.m.	n.m.
Q01469	FABP5	FABP5	493	n.m.	-0.005±0.003	0.0742012	n.m.	n.m.	0.387596	-0.011±0.005	0.0208361	-0.007±0.008	0.352342	-0.001±0.006	0.911688	0.001±0.007	0.916996	-0.004±0.009	0.968503	-0.011±0.007	0.469815	-0.012±0.009	0.495239	-0.007±0.009	0.900201	-0.008±0.01	0.872505	-0.001±0.009	0.998783	n.m.	n.m.	n.m.	n.m.	n.m.	n.m.	n.m.	n.m.	n.m.	n.m.	n.m.	n.m.	n.m.	n.m.	n.m.	n.m.	n.m.	n.m.	n.m.	n.m.
Q16881	TXNRD1	TXNRD1	449	n.m.	-0.005±0.003	0.0743221	n.m.	n.m.	0.249167	0±0.005	0.9446	-0.006±0.007	0.359015	-0.001±0.007	0.841068	-0.014±0.005	0.0114451	0.007±0.008	0.862477	0.002±0.009	0.996955	0.014±0.007	0.212775	-0.005±0.01	0.960504	0.008±0.009	0.817248	0.013±0.009	0.499371	n.m.	n.m.	n.m.	n.m.	n.m.	n.m.	n.m.	n.m.	n.m.	n.m.	n.m.	n.m.	n.m.	n.m.	n.m.	n.m.	n.m.	n.m.	n.m.	n.m.
P31949	S100A11	S100A11	483	n.m.	-0.004±0.002	0.0746057	n.m.	n.m.	0.655841	-0.007±0.005	0.155302	-0.009±0.006	0.117708	-0.002±0.004	0.704693	-0.002±0.005	0.712727	0.002±0.008	0.993974	-0.005±0.007	0.840345	-0.005±0.007	0.887104	-0.007±0.007	0.731291	-0.007±0.008	0.785252	0±0.007	0.999981	n.m.	n.m.	n.m.	n.m.	n.m.	n.m.	n.m.	n.m.	n.m.	n.m.	n.m.	n.m.	n.m.	n.m.	n.m.	n.m.	n.m.	n.m.	n.m.	n.m.
P10153	RNASE2	RNASE2	456	n.m.	-0.005±0.003	0.0746165	n.m.	n.m.	0.400584	-0.006±0.005	0.231961	-0.009±0.006	0.137238	-0.008±0.005	0.126357	0.002±0.005	0.713387	0.003±0.008	0.979946	0.002±0.007	0.991427	-0.008±0.007	0.669195	-0.001±0.008	0.99946	-0.011±0.008	0.495724	-0.01±0.007	0.495759	n.m.	n.m.	n.m.	n.m.	n.m.	n.m.	n.m.	n.m.	n.m.	n.m.	n.m.	n.m.	n.m.	n.m.	n.m.	n.m.	n.m.	n.m.	n.m.	n.m.
P35475	IDUA	IDUA	367	n.m.	0.005±0.003	0.0746957	n.m.	n.m.	0.734646	0.002±0.006	0.736274	0.012±0.007	0.0791532	0.006±0.008	0.43842	0.004±0.005	0.434851	-0.01±0.009	0.695732	-0.004±0.01	0.97542	-0.002±0.008	0.992221	0.005±0.01	0.950752	0.007±0.009	0.825802	0.002±0.009	0.997232	n.m.	n.m.	n.m.	n.m.	n.m.	n.m.	n.m.	n.m.	n.m.	n.m.	n.m.	n.m.	n.m.	n.m.	n.m.	n.m.	n.m.	n.m.	n.m.	n.m.
P54826	GAS1	GAS1	490	n.m.	0.005±0.003	0.074711	n.m.	n.m.	0.585578	0.005±0.005	0.349783	-0.002±0.007	0.723583	0.01±0.006	0.0910004	0.006±0.005	0.251276	0.007±0.008	0.831302	-0.005±0.008	0.903679	-0.001±0.007	0.998685	-0.012±0.009	0.51357	-0.008±0.008	0.763163	0.004±0.008	0.95027	n.m.	n.m.	n.m.	n.m.	n.m.	n.m.	n.m.	n.m.	n.m.	n.m.	n.m.	n.m.	n.m.	n.m.	n.m.	n.m.	n.m.	n.m.	n.m.	n.m.
P24592	IGFBP6	IGFBP6	493	n.m.	-0.005±0.003	0.0752798	n.m.	n.m.	0.0561019	0.002±0.005	0.747818	0.003±0.006	0.576293	-0.01±0.006	0.110094	-0.013±0.005	0.00519075	-0.002±0.007	0.996813	0.011±0.008	0.460436	0.015±0.007	0.126582	0.013±0.008	0.397259	0.016±0.007	0.108454	0.004±0.008	0.963774	n.m.	n.m.	n.m.	n.m.	n.m.	n.m.	n.m.	n.m.	n.m.	n.m.	n.m.	n.m.	n.m.	n.m.	n.m.	n.m.	n.m.	n.m.	n.m.	n.m.
Q9Y6X5	ENPP4	ENPP4	493	n.m.	0.005±0.003	0.0757	n.m.	n.m.	0.555505	0.004±0.005	0.407338	-0.001±0.006	0.863268	0.003±0.006	0.614465	0.01±0.005	0.03817	0.005±0.008	0.910497	0.001±0.008	0.998526	-0.005±0.007	0.864402	-0.004±0.009	0.964739	-0.011±0.008	0.513234	-0.007±0.007	0.815235	n.m.	n.m.	n.m.	n.m.	n.m.	n.m.	n.m.	n.m.	n.m.	n.m.	n.m.	n.m.	n.m.	n.m.	n.m.	n.m.	n.m.	n.m.	n.m.	n.m.
Q8N428	GALNT16	GALNT16	493	n.m.	0.005±0.003	0.0757243	n.m.	n.m.	0.183676	-0.003±0.005	0.516898	0.004±0.005	0.472243	0.013±0.006	0.0214039	0.006±0.004	0.180466	-0.007±0.007	0.760136	-0.017±0.008	0.132139	-0.009±0.007	0.51413	-0.009±0.008	0.622404	-0.002±0.007	0.991263	0.007±0.007	0.73292	n.m.	n.m.	n.m.	n.m.	n.m.	n.m.	n.m.	n.m.	n.m.	n.m.	n.m.	n.m.	n.m.	n.m.	n.m.	n.m.	n.m.	n.m.	n.m.	n.m.
P63104	YWHAZ	YWHAZ	493	n.m.	-0.005±0.003	0.0757574	n.m.	n.m.	0.0270142	-0.012±0.005	0.023739	-0.016±0.006	0.0140835	-0.004±0.006	0.55884	0.006±0.005	0.258	0.003±0.008	0.979126	-0.009±0.008	0.695017	-0.018±0.007	0.067581	-0.012±0.009	0.505822	-0.021±0.008	0.0419195	-0.009±0.008	0.639512	n.m.	n.m.	n.m.	n.m.	n.m.	n.m.	n.m.	n.m.	n.m.	n.m.	n.m.	n.m.	n.m.	n.m.	n.m.	n.m.	n.m.	n.m.	n.m.	n.m.
P36955	SERPINF1	SERPINF1	493	183	-0.004±0.002	0.0762592	-0.001±0.003	0.698515	0.021214	-0.001±0.005	0.824582	0.006±0.005	0.248389	-0.003±0.005	0.602249	-0.013±0.004	0.000872794	-0.007±0.007	0.765926	0.002±0.007	0.996622	0.012±0.007	0.241123	0.008±0.007	0.641486	0.019±0.006	0.0136493	0.011±0.007	0.361746	0.949905	-0.002±0.008	0.836952	-0.005±0.009	0.556958	-0.001±0.004	0.761376	0.001±0.005	0.897091	0.004±0.012	0.99165	-0.001±0.009	0.999939	-0.002±0.01	0.994716	-0.004±0.01	0.975491	-0.006±0.01	0.936997	-0.002±0.006
P36955	SERPINF1	SERPINF1	493	183	-0.004±0.002	0.0762592	-0.001±0.003	0.69732	0.021214	-0.001±0.005	0.824582	0.006±0.005	0.248389	-0.003±0.005	0.602249	-0.013±0.004	0.000872794	-0.007±0.007	0.765926	0.002±0.007	0.996622	0.012±0.007	0.241123	0.008±0.007	0.641486	0.019±0.006	0.0136493	0.011±0.007	0.361746	0.849468	0.003±0.008	0.694168	-0.007±0.009	0.454608	-0.002±0.005	0.634351	0.001±0.007	0.933981	0.01±0.012	0.844865	0.006±0.01	0.938058	0.003±0.011	0.993967	-0.004±0.01	0.972579	-0.007±0.011	0.912752	-0.003±0.008
P36955	SERPINF1	SERPINF1	493	183	-0.004±0.002	0.0762592	0±0.003	0.947638	0.021214	-0.001±0.005	0.824582	0.006±0.005	0.248389	-0.003±0.005	0.602249	-0.013±0.004	0.000872794	-0.007±0.007	0.765926	0.002±0.007	0.996622	0.012±0.007	0.241123	0.008±0.007	0.641486	0.019±0.006	0.0136493	0.011±0.007	0.361746	0.96514	0.004±0.009	0.661952	-0.003±0.011	0.782305	0±0.004	0.997203	0±0.005	0.948599	0.007±0.014	0.962	0.004±0.01	0.980394	0.004±0.01	0.976369	-0.003±0.012	0.993589	-0.003±0.012	0.995753	0±0.006
O95841	ANGPTL1	ANGPTL1	493	n.m.	-0.005±0.003	0.0765446	n.m.	n.m.	0.0500324	0±0.005	0.96219	0.006±0.006	0.356026	-0.002±0.006	0.713356	-0.014±0.004	0.00161168	-0.006±0.008	0.878699	0.002±0.008	0.99432	0.013±0.007	0.201208	0.008±0.009	0.798202	0.02±0.008	0.0562159	0.011±0.008	0.458648	n.m.	n.m.	n.m.	n.m.	n.m.	n.m.	n.m.	n.m.	n.m.	n.m.	n.m.	n.m.	n.m.	n.m.	n.m.	n.m.	n.m.	n.m.	n.m.	n.m.
Q8WZ42	TTN	TTN	460	n.m.	-0.005±0.003	0.076568	n.m.	n.m.	0.17628	0.006±0.006	0.318526	-0.003±0.006	0.58522	-0.006±0.005	0.246858	-0.01±0.004	0.0181748	0.009±0.009	0.712325	0.011±0.008	0.426362	0.015±0.007	0.124004	0.002±0.008	0.991299	0.006±0.008	0.841762	0.004±0.006	0.933269	n.m.	n.m.	n.m.	n.m.	n.m.	n.m.	n.m.	n.m.	n.m.	n.m.	n.m.	n.m.	n.m.	n.m.	n.m.	n.m.	n.m.	n.m.	n.m.	n.m.
Q9UBX8	B4GALT6	B4GALT6	119	n.m.	-0.01±0.006	0.0769611	n.m.	n.m.	0.75784	-0.009±0.011	0.414645	-0.002±0.011	0.827558	-0.021±0.013	0.113656	-0.01±0.01	0.302765	-0.006±0.016	0.978131	0.012±0.017	0.883746	0.001±0.014	0.999817	0.019±0.017	0.70346	0.007±0.015	0.958015	-0.011±0.017	0.901518	n.m.	n.m.	n.m.	n.m.	n.m.	n.m.	n.m.	n.m.	n.m.	n.m.	n.m.	n.m.	n.m.	n.m.	n.m.	n.m.	n.m.	n.m.	n.m.	n.m.
Q9NV06	DCAF13	DCAF13	56	n.m.	0.015±0.009	0.0770434	n.m.	n.m.	0.585222	0.006±0.014	0.656803	0±0.023	0.997278	0.012±0.018	0.499366	0.031±0.014	0.0371783	0.007±0.026	0.994275	-0.006±0.023	0.994246	-0.024±0.02	0.624336	-0.012±0.029	0.972719	-0.031±0.027	0.675383	-0.018±0.023	0.847452	n.m.	n.m.	n.m.	n.m.	n.m.	n.m.	n.m.	n.m.	n.m.	n.m.	n.m.	n.m.	n.m.	n.m.	n.m.	n.m.	n.m.	n.m.	n.m.	n.m.
Q6NT21	KRT83	KRT83	125	n.m.	0.011±0.006	0.0771177	n.m.	n.m.	0.241252	-0.003±0.012	0.836794	-0.05±0.041	0.226392	0.016±0.02	0.4188	0.018±0.008	0.0236131	0.048±0.043	0.689988	-0.019±0.024	0.854545	-0.02±0.015	0.510488	-0.067±0.046	0.477419	-0.068±0.042	0.372902	-0.001±0.022	0.999914	n.m.	n.m.	n.m.	n.m.	n.m.	n.m.	n.m.	n.m.	n.m.	n.m.	n.m.	n.m.	n.m.	n.m.	n.m.	n.m.	n.m.	n.m.	n.m.	n.m.
Q9H173	SIL1	SIL1	493	n.m.	-0.005±0.003	0.0775937	n.m.	n.m.	0.0849973	0.001±0.005	0.916825	0.004±0.005	0.496536	-0.009±0.006	0.165319	-0.012±0.004	0.00732736	-0.003±0.007	0.97479	0.009±0.008	0.663472	0.012±0.007	0.259651	0.012±0.008	0.426241	0.015±0.007	0.0997568	0.003±0.008	0.981706	n.m.	n.m.	n.m.	n.m.	n.m.	n.m.	n.m.	n.m.	n.m.	n.m.	n.m.	n.m.	n.m.	n.m.	n.m.	n.m.	n.m.	n.m.	n.m.	n.m.
P17405	SMPD1	SMPD1	493	n.m.	0.004±0.003	0.0779291	n.m.	n.m.	0.297401	0.003±0.005	0.619466	-0.001±0.005	0.889698	0.002±0.006	0.737654	0.011±0.004	0.0110405	0.003±0.007	0.969066	0.001±0.008	0.999856	-0.008±0.007	0.599815	-0.003±0.008	0.985567	-0.012±0.007	0.290844	-0.009±0.007	0.607148	n.m.	n.m.	n.m.	n.m.	n.m.	n.m.	n.m.	n.m.	n.m.	n.m.	n.m.	n.m.	n.m.	n.m.	n.m.	n.m.	n.m.	n.m.	n.m.	n.m.
Q9Y5E5	PCDHB4	PCDHB4	172	n.m.	0.008±0.004	0.0779802	n.m.	n.m.	0.986912	0.009±0.008	0.248971	0.007±0.009	0.431005	0.004±0.011	0.692621	0.009±0.008	0.274736	0.001±0.012	0.999346	0.004±0.014	0.988033	0±0.011	0.999983	0.003±0.015	0.996926	-0.002±0.013	0.998788	-0.005±0.014	0.986216	n.m.	n.m.	n.m.	n.m.	n.m.	n.m.	n.m.	n.m.	n.m.	n.m.	n.m.	n.m.	n.m.	n.m.	n.m.	n.m.	n.m.	n.m.	n.m.	n.m.
Q8IUX7	AEBP1	AEBP1	493	n.m.	-0.004±0.002	0.0783644	n.m.	n.m.	0.0101452	0.01±0.005	0.0611146	-0.004±0.006	0.533248	-0.005±0.005	0.386548	-0.012±0.004	0.00162019	0.013±0.008	0.301857	0.014±0.008	0.222273	0.022±0.007	0.00434962	0.001±0.008	0.998639	0.009±0.007	0.573797	0.008±0.007	0.669194	n.m.	n.m.	n.m.	n.m.	n.m.	n.m.	n.m.	n.m.	n.m.	n.m.	n.m.	n.m.	n.m.	n.m.	n.m.	n.m.	n.m.	n.m.	n.m.	n.m.
Q8WYN3	CSRNP3	CSRNP3	356	n.m.	0.006±0.003	0.0786314	n.m.	n.m.	0.113434	-0.005±0.006	0.397104	0.002±0.006	0.782441	0.014±0.007	0.0432519	0.011±0.005	0.0407033	-0.007±0.009	0.851058	-0.02±0.009	0.157559	-0.016±0.008	0.191508	-0.012±0.009	0.549212	-0.009±0.008	0.67513	0.003±0.009	0.983912	n.m.	n.m.	n.m.	n.m.	n.m.	n.m.	n.m.	n.m.	n.m.	n.m.	n.m.	n.m.	n.m.	n.m.	n.m.	n.m.	n.m.	n.m.	n.m.	n.m.
Q9UGV2	NDRG3	NDRG3	480	n.m.	0.005±0.003	0.0790288	n.m.	n.m.	0.736317	0.004±0.005	0.385618	-0.002±0.007	0.835448	0.009±0.006	0.129974	0.005±0.005	0.259719	0.006±0.009	0.907961	-0.005±0.008	0.934325	-0.001±0.007	0.999469	-0.011±0.009	0.675999	-0.007±0.009	0.866092	0.004±0.008	0.956618	n.m.	n.m.	n.m.	n.m.	n.m.	n.m.	n.m.	n.m.	n.m.	n.m.	n.m.	n.m.	n.m.	n.m.	n.m.	n.m.	n.m.	n.m.	n.m.	n.m.
P04843	RPN1	RPN1	103	n.m.	-0.008±0.005	0.0791299	n.m.	n.m.	0.392559	-0.019±0.011	0.0869296	-0.028±0.018	0.127976	-0.003±0.007	0.626708	-0.005±0.007	0.497305	0.008±0.022	0.981413	-0.016±0.013	0.614978	-0.015±0.013	0.677765	-0.024±0.019	0.590308	-0.023±0.019	0.64416	0.002±0.01	0.998544	n.m.	n.m.	n.m.	n.m.	n.m.	n.m.	n.m.	n.m.	n.m.	n.m.	n.m.	n.m.	n.m.	n.m.	n.m.	n.m.	n.m.	n.m.	n.m.	n.m.
Q15435	PPP1R7	PPP1R7	493	n.m.	0.004±0.003	0.0796336	n.m.	n.m.	0.359937	0.007±0.005	0.174512	-0.003±0.005	0.58334	0.006±0.007	0.387624	0.008±0.005	0.0653924	0.009±0.007	0.523964	0.001±0.008	0.999827	-0.002±0.007	0.993172	-0.009±0.008	0.736188	-0.011±0.007	0.339699	-0.002±0.008	0.990911	n.m.	n.m.	n.m.	n.m.	n.m.	n.m.	n.m.	n.m.	n.m.	n.m.	n.m.	n.m.	n.m.	n.m.	n.m.	n.m.	n.m.	n.m.	n.m.	n.m.
P36896	ACVR1B	ACVR1B	493	n.m.	0.004±0.002	0.0802322	n.m.	n.m.	0.31548	-0.003±0.005	0.59501	0.003±0.005	0.488774	0.01±0.005	0.0534926	0.006±0.004	0.140438	-0.006±0.007	0.819871	-0.013±0.007	0.276899	-0.009±0.006	0.517163	-0.007±0.007	0.758467	-0.003±0.006	0.966344	0.004±0.007	0.932085	n.m.	n.m.	n.m.	n.m.	n.m.	n.m.	n.m.	n.m.	n.m.	n.m.	n.m.	n.m.	n.m.	n.m.	n.m.	n.m.	n.m.	n.m.	n.m.	n.m.
P01303	NPY	NPY	484	n.m.	0.005±0.003	0.080286	n.m.	n.m.	0.414647	-0.001±0.005	0.84999	0.005±0.006	0.404339	0.012±0.007	0.078711	0.007±0.005	0.135324	-0.006±0.008	0.856853	-0.013±0.008	0.405114	-0.008±0.007	0.609801	-0.006±0.009	0.901834	-0.002±0.008	0.995067	0.004±0.008	0.950185	n.m.	n.m.	n.m.	n.m.	n.m.	n.m.	n.m.	n.m.	n.m.	n.m.	n.m.	n.m.	n.m.	n.m.	n.m.	n.m.	n.m.	n.m.	n.m.	n.m.
Q6UY14	ADAMTSL4	ADAMTSL4	493	n.m.	-0.005±0.003	0.0803762	n.m.	n.m.	0.540009	0.001±0.005	0.892156	-0.003±0.005	0.611059	-0.007±0.006	0.251044	-0.009±0.005	0.0566039	0.003±0.007	0.966615	0.007±0.008	0.775096	0.01±0.007	0.510136	0.004±0.008	0.961597	0.006±0.007	0.827239	0.002±0.007	0.990175	n.m.	n.m.	n.m.	n.m.	n.m.	n.m.	n.m.	n.m.	n.m.	n.m.	n.m.	n.m.	n.m.	n.m.	n.m.	n.m.	n.m.	n.m.	n.m.	n.m.
P14136	GFAP	GFAP	493	183	-0.006±0.003	0.0804473	-0.006±0.003	0.0165904	0.929347	-0.004±0.005	0.489144	-0.004±0.006	0.482733	-0.007±0.008	0.383078	-0.009±0.006	0.163824	0.001±0.008	0.999733	0.003±0.01	0.98576	0.005±0.008	0.926421	0.003±0.01	0.994247	0.004±0.009	0.961744	0.002±0.01	0.998269	0.992845	-0.008±0.008	0.338308	-0.006±0.006	0.362311	-0.006±0.004	0.150981	-0.007±0.004	0.0898958	-0.002±0.01	0.996257	-0.002±0.009	0.996089	-0.001±0.009	0.999678	0±0.007	0.999992	0.001±0.007	0.997589	0.001±0.006
O95497	VNN1	VNN1	493	n.m.	-0.005±0.003	0.0806306	n.m.	n.m.	0.798487	-0.001±0.005	0.759014	-0.007±0.008	0.345173	-0.007±0.007	0.288246	-0.008±0.006	0.158805	0.006±0.009	0.919755	0.006±0.008	0.901371	0.007±0.007	0.813138	0±0.01	1	0.001±0.009	0.999716	0.001±0.009	0.999708	n.m.	n.m.	n.m.	n.m.	n.m.	n.m.	n.m.	n.m.	n.m.	n.m.	n.m.	n.m.	n.m.	n.m.	n.m.	n.m.	n.m.	n.m.	n.m.	n.m.
Q9BYJ0	FGFBP2	FGFBP2	452	n.m.	-0.005±0.003	0.0808548	n.m.	n.m.	0.0105213	0.009±0.006	0.0884402	-0.009±0.007	0.251384	-0.004±0.007	0.537918	-0.014±0.005	0.00193397	0.018±0.009	0.200003	0.014±0.009	0.399305	0.024±0.007	0.00534995	-0.004±0.01	0.970475	0.006±0.009	0.915479	0.01±0.008	0.590425	n.m.	n.m.	n.m.	n.m.	n.m.	n.m.	n.m.	n.m.	n.m.	n.m.	n.m.	n.m.	n.m.	n.m.	n.m.	n.m.	n.m.	n.m.	n.m.	n.m.
[truncated: 3,098 more rows]
[truncated: 1 more columns]
