# Supplementary material for: Neuroplasticity and immune system are related to altered grey matter networks: a cohort study in sporadic Alzheimer’s disease
Source: Brain Commun. 2026 Jul 8;8(4):fcag257. doi: 10.1093/braincomms/fcag257 (PMC13373788; doi:10.1093/braincomms/fcag257)
Supplement: fcag257_Supplementary_Data [file fcag257_supplementary_data.zip › Supplementary_Table_2.xlsx]

## Sheet: Supplementary table 2
Supplementary table 2: GO pathway enrichment analysis in ADC and ADNI.
ADC (main cohort)						ADNI (replication cohort)
GO biological process	Count	Fold Enrichment	P-value	Adjusted P-value	Analysis/Direction of effect	Count	Fold Enrichment	P-value	Adjusted P-value	Analysis/Direction of effect
2-oxoglutarate metabolic process (GO:0006103)	5	11.6	5.12e-05	0.00196	LMER: B>0
actin crosslink formation (GO:0051764)	3	19.43	0.000441	0.0362	LMER: B<0
actin cytoskeleton organization (GO:0030036)	20	3.33	2.81e-06	0.000535	LMER: B<0
actin filament depolymerization (GO:0030042)	3	22.67	0.000271	0.0247	LMER: B<0
actin filament fragmentation (GO:0030043)	3	68	5.25e-06	0.000929	LMER: B<0
actin filament organization (GO:0007015)	11	3.59	0.000277	0.0249	LMER: B<0
actin filament severing (GO:0051014)	3	18.13	0.000546	0.0423	LMER: B<0
actin filament-based process (GO:0030029)	20	2.95	1.67e-05	0.00244	LMER: B<0
actin polymerization or depolymerization (GO:0008154)	6	8.92	5.64e-05	0.00673	LMER: B<0
action potential (GO:0001508)	10	3.24	0.0011	0.0276	LMER: B>0
activation of immune response (GO:0002253)	13	2.98	0.00047	0.0379	LMER: B<0
acute inflammatory response (GO:0002526)	6	7.45	0.000155	0.0153	LMER: B<0
acute-phase response (GO:0006953)	5	11.33	7.5e-05	0.00848	LMER: B<0
adaptive immune response (GO:0002250)	5	0.31	0.00194	0.0437	LMER: B>0
adherens junction organization (GO:0034332)	12	9.2799999999999994	4.3e-09	4.12e-07	LMER: B>0
ADP catabolic process (GO:0046032)	10	8.35	2.47e-07	1.67e-05	LMER: B>0
ADP metabolic process (GO:0046031)	10	7.32	8.94e-07	5.27e-05	LMER: B>0
adult behavior (GO:0030534)	17	4.67	1.5e-07	1.03e-05	LMER: B>0
ameboidal-type cell migration (GO:0001667)	13	4.1100000000000003	1.76e-05	0.000774	LMER: B>0
amide metabolic process (GO:0043603)	24	2.4900000000000002	4.29e-05	0.00169	LMER: B>0
anatomical structure development (GO:0048856)	94	1.62	1.44e-07	5.04e-05	LMER: B<0	13	2.68	0.000104	0.0411	LMER: B>0
anatomical structure development (GO:0048856)	265	2.11	1.41e-41	1.63e-38	LMER: B>0	13	2.68	0.000104	0.0411	LMER: B>0
anatomical structure formation involved in morphogenesis (GO:0048646)	26	2.41	4.59e-05	0.00565	LMER: B<0
anatomical structure formation involved in morphogenesis (GO:0048646)	45	1.92	3.49e-05	0.00142	LMER: B>0
anatomical structure morphogenesis (GO:0009653)	146	2.71	1.11e-30	5.19e-28	LMER: B>0	10	4.82	8.63e-06	0.00617	LMER: B>0
anatomical structure morphogenesis (GO:0009653)	55	2.2200000000000002	1.03e-08	7.39e-06	LMER: B<0	10	4.82	8.63e-06	0.00617	LMER: B>0
angiogenesis (GO:0001525)	14	3.67	3.25e-05	0.00428	LMER: B<0
angiogenesis (GO:0001525)	22	2.65	3.49e-05	0.00142	LMER: B>0
animal organ development (GO:0048513)	62	1.95	1.18e-07	4.54e-05	LMER: B<0
animal organ development (GO:0048513)	129	1.87	5.32e-13	9.63e-11	LMER: B>0
animal organ morphogenesis (GO:0009887)	27	2.5099999999999998	1.06e-05	0.00166	LMER: B<0
animal organ morphogenesis (GO:0009887)	43	1.84	0.00014	0.00478	LMER: B>0
anterograde trans-synaptic signaling (GO:0098916)	39	3.92	3.6e-13	6.61e-11	LMER: B>0
antimicrobial humoral immune response mediated by antimicrobial peptide (GO:0061844)	7	5.24	0.000394	0.0329	LMER: B<0
antimicrobial humoral response (GO:0019730)	9	4.8899999999999997	0.000102	0.011	LMER: B<0
apoptotic cell clearance (GO:0043277)	5	5.8	0.00158	0.0379	LMER: B>0
aspartate biosynthetic process (GO:0006532)	2	27.83	0.00169	0.0395	LMER: B>0
aspartate catabolic process (GO:0006533)	2	27.83	0.00169	0.0396	LMER: B>0
aspartate family amino acid catabolic process (GO:0009068)	3	11.38	0.00195	0.0436	LMER: B>0
associative learning (GO:0008306)	9	4.13	0.000332	0.01	LMER: B>0
ATP metabolic process (GO:0046034)	12	3	0.000717	0.0191	LMER: B>0
axon choice point recognition (GO:0016198)	4	23.85	1.08e-05	0.000494	LMER: B>0
axon development (GO:0061564)	72	7.06	3.96e-40	3.3e-37	LMER: B>0	6	15.26	1.64e-06	0.00224	LMER: B>0
axon ensheathment (GO:0008366)	10	3.19	0.00124	0.0306	LMER: B>0
axon extension (GO:0048675)	7	6.35	0.000103	0.00369	LMER: B>0
axon extension involved in axon guidance (GO:0048846)	3	11.38	0.00195	0.0437	LMER: B>0
axon guidance (GO:0007411)	49	8.9700000000000006	1.62e-32	8.39e-30	LMER: B>0	4	19	4.99e-05	0.0259	LMER: B>0
axon midline choice point recognition (GO:0016199)	3	25.05	0.000132	0.00458	LMER: B>0
axon regeneration (GO:0031103)	5	9.07	0.000182	0.00597	LMER: B>0
axonal fasciculation (GO:0007413)	8	15.9	1.59e-08	1.34e-06	LMER: B>0
axonogenesis (GO:0007409)	65	7.33	2.75e-37	1.79e-34	LMER: B>0	6	17.559999999999999	7.22e-07	0.00121	LMER: B>0
B cell mediated immunity (GO:0019724)	10	4.8	4.93e-05	0.00602	LMER: B<0
basement membrane organization (GO:0071711)	6	18.760000000000002	6.48e-07	0.000165	LMER: B<0
behavior (GO:0007610)	56	3.69	2.79e-17	6.77e-15	LMER: B>0	6	10.27	1.59e-05	0.00958	LMER: B>0
biological process involved in interspecies interaction between organisms (GO:0044419)	43	2.4500000000000002	4.37e-08	2.27e-05	LMER: B<0	9	6.48	2.44e-06	0.00734	LMER: B<0
biological process involved in intraspecies interaction between organisms (GO:0051703)	9	6.83	5.77e-06	0.000282	LMER: B>0
biological regulation (GO:0065007)	163	1.21	7.76e-05	0.0087	LMER: B<0
biological regulation (GO:0065007)	348	1.19	1.41e-07	9.85e-06	LMER: B>0
biological_process (GO:0008150)	216	1.1100000000000001	1.18e-05	0.00177	LMER: B<0
biological_process (GO:0008150)	463	1.0900000000000001	2.57e-08	2.03e-06	LMER: B>0
blood circulation (GO:0008015)	24	2.38	0.000121	0.00425	LMER: B>0
blood coagulation (GO:0007596)	13	6.24	1.9e-07	6.2e-05	LMER: B<0
blood vessel development (GO:0001568)	22	3.77	1.08e-07	4.28e-05	LMER: B<0	5	10.24	9.5e-05	0.0396	LMER: B>0
blood vessel development (GO:0001568)	29	2.29	3.63e-05	0.00146	LMER: B>0	5	10.24	9.5e-05	0.0396	LMER: B>0
blood vessel morphogenesis (GO:0048514)	18	3.73	1.87e-06	0.000395	LMER: B<0	5	12.39	3.84e-05	0.0206	LMER: B>0
blood vessel morphogenesis (GO:0048514)	26	2.48	2.2e-05	0.00094	LMER: B>0	5	12.39	3.84e-05	0.0206	LMER: B>0
bone development (GO:0060348)	12	5.49	2.16e-06	0.000432	LMER: B<0
brain development (GO:0007420)	60	3.37	1.47e-16	3.4e-14	LMER: B>0
brain-derived neurotrophic factor receptor signaling pathway (GO:0031547)	14	11.03	1.74e-11	2.7e-09	LMER: B>0
calcium ion homeostasis (GO:0055074)	16	2.88	0.00016	0.00535	LMER: B>0
calcium-dependent cell-cell adhesion via plasma membrane cell adhesion molecules (GO:0016339)	12	10.89	5.81e-10	6.51e-08	LMER: B>0
camera-type eye morphogenesis (GO:0048593)	10	3.05	0.00173	0.0397	LMER: B>0
canonical glycolysis (GO:0061621)	4	8.7899999999999991	0.000947	0.0243	LMER: B>0
carbohydrate catabolic process (GO:0016052)	12	3.98	5.14e-05	0.00196	LMER: B>0
carbohydrate derivative biosynthetic process (GO:1901137)	36	2.71	6.87e-08	4.98e-06	LMER: B>0
carbohydrate derivative catabolic process (GO:1901136)	17	3.53	7.44e-06	0.000353	LMER: B>0
carbohydrate derivative metabolic process (GO:1901135)	52	2.44	3e-09	3.01e-07	LMER: B>0
carbohydrate metabolic process (GO:0005975)	30	2.81	4.22e-07	2.68e-05	LMER: B>0
cardiac conduction (GO:0061337)	10	6.32	3.6e-06	0.000186	LMER: B>0
cardiac muscle cell contraction (GO:0086003)	6	4.82	0.00147	0.0355	LMER: B>0
cartilage development (GO:0051216)	11	5.73	3.84e-06	0.000695	LMER: B<0
cell activation (GO:0001775)	21	2.54	9.19e-05	0.01	LMER: B<0
cell adhesion (GO:0007155)	49	4.6100000000000003	1.25e-19	4.72e-16	LMER: B<0
cell adhesion (GO:0007155)	129	5.59	6.59e-61	4.95e-57	LMER: B>0
cell adhesion mediated by integrin (GO:0033627)	6	12.95	6.35e-06	0.00111	LMER: B<0
cell chemotaxis (GO:0060326)	9	3.89	0.00056	0.0427	LMER: B<0
cell communication (GO:0007154)	221	1.76	3.8e-21	1.12e-18	LMER: B>0	14	2.9	1.41e-05	0.00919	LMER: B>0
cell communication by electrical coupling (GO:0010644)	4	8.7899999999999991	0.000947	0.0243	LMER: B>0
cell communication by electrical coupling involved in cardiac conduction (GO:0086064)	4	11.93	0.000269	0.00832	LMER: B>0
cell communication involved in cardiac conduction (GO:0086065)	7	7.13	4.82e-05	0.00186	LMER: B>0
cell cycle (GO:0007049)	6	0.25	2.35e-05	0.000993	LMER: B>0
cell cycle process (GO:0022402)	5	0.23	2.76e-05	0.00115	LMER: B>0
cell development (GO:0048468)	140	2.58	4.24e-27	1.72e-24	LMER: B>0
cell differentiation (GO:0030154)	63	1.55	0.000231	0.022	LMER: B<0
cell differentiation (GO:0030154)	187	2.12	2.57e-26	9.89e-24	LMER: B>0
cell division (GO:0051301)	1	0.08	6.49e-05	0.00242	LMER: B>0
cell growth (GO:0016049)	14	5.08	6.65e-07	4e-05	LMER: B>0
cell junction assembly (GO:0034329)	45	6.2	7.22e-23	2.36e-20	LMER: B>0	4	14.3	0.00015	0.049	LMER: B>0
cell junction organization (GO:0034330)	79	5.83	7.92e-38	5.41e-35	LMER: B>0	5	9.57	0.000131	0.0446	LMER: B>0
cell migration (GO:0016477)	30	2.97	1.02e-07	4.13e-05	LMER: B<0
cell migration (GO:0016477)	68	3.1	8.58e-17	2.01e-14	LMER: B>0
cell morphogenesis (GO:0000902)	93	5.51	1.4e-42	1.75e-39	LMER: B>0	8	12.29	9.86e-08	0.00148	LMER: B>0
cell morphogenesis involved in neuron differentiation (GO:0048667)	72	6.69	1.53e-38	1.15e-35	LMER: B>0	6	14.47	2.22e-06	0.00257	LMER: B>0
cell motility (GO:0048870)	34	2.7	1.28e-07	4.69e-05	LMER: B<0
cell motility (GO:0048870)	69	2.52	1.64e-12	2.8e-10	LMER: B>0
cell population proliferation (GO:0008283)	19	2.4	0.000411	0.0339	LMER: B<0
cell projection morphogenesis (GO:0048858)	79	6.48	2.96e-41	3.18e-38	LMER: B>0	7	14.9	2.12e-07	0.000636	LMER: B>0
cell projection organization (GO:0030030)	102	3.47	3.52e-29	1.55e-26	LMER: B>0	9	7.94	4.95e-07	0.00106	LMER: B>0
cell recognition (GO:0008037)	24	7.26	2.57e-14	5.43e-12	LMER: B>0
cell surface receptor protein tyrosine kinase signaling pathway (GO:0007169)	14	2.97	0.000297	0.0264	LMER: B<0
cell surface receptor protein tyrosine kinase signaling pathway (GO:0007169)	28	2.74	1.69e-06	9.29e-05	LMER: B>0
cell surface receptor signaling pathway (GO:0007166)	99	1.99	2.09e-11	3.17e-09	LMER: B>0
cell-cell adhesion (GO:0098609)	29	4.7699999999999996	3.25e-12	8.14e-09	LMER: B<0
cell-cell adhesion (GO:0098609)	89	6.74	4.55e-48	7.59e-45	LMER: B>0
cell-cell adhesion mediated by cadherin (GO:0044331)	11	14.81	7.33e-11	1.01e-08	LMER: B>0
cell-cell adhesion mediated by integrin (GO:0033631)	3	38.85	4.49e-05	0.00557	LMER: B<0
cell-cell adhesion via plasma-membrane adhesion molecules (GO:0098742)	11	3.81	0.000166	0.0162	LMER: B<0
cell-cell adhesion via plasma-membrane adhesion molecules (GO:0098742)	64	10.199999999999999	4.87e-46	7.33e-43	LMER: B>0
cell-cell junction assembly (GO:0007043)	12	3.85	6.98e-05	0.00259	LMER: B>0
cell-cell junction organization (GO:0045216)	18	4.08	4.91e-07	3.04e-05	LMER: B>0
cell-cell signaling (GO:0007267)	72	3.57	3.56e-21	1.07e-18	LMER: B>0
cell-matrix adhesion (GO:0007160)	11	7.28	3.61e-07	0.000102	LMER: B<0
cell-substrate adhesion (GO:0031589)	11	5.42	6.56e-06	0.00113	LMER: B<0
cellular component organization (GO:0016043)	220	1.52	3.39e-13	6.37e-11	LMER: B>0
cellular component organization or biogenesis (GO:0071840)	220	1.47	1.43e-11	2.24e-09	LMER: B>0
cellular developmental process (GO:0048869)	63	1.55	0.000233	0.022	LMER: B<0
cellular developmental process (GO:0048869)	187	2.12	2.68e-26	1.01e-23	LMER: B>0
cellular extravasation (GO:0045123)	5	10.54	0.000107	0.0112	LMER: B<0
cellular homeostasis (GO:0019725)	45	2.72	1.31e-09	1.41e-07	LMER: B>0
cellular localization (GO:0051641)	102	1.58	2.7e-06	0.000143	LMER: B>0
cellular macromolecule localization (GO:0070727)	81	1.69	2.15e-06	0.000115	LMER: B>0
cellular oxidant detoxification (GO:0098869)						3	37.69	6.5e-05	0.0425	LMER: B<0
cellular process (GO:0009987)	432	1.1599999999999999	8.51e-12	1.35e-09	LMER: B>0
cellular response to amyloid-beta (GO:1904646)	7	7.13	4.82e-05	0.00187	LMER: B>0
cellular response to chemical stimulus (GO:0070887)	38	1.75	0.000601	0.0456	LMER: B<0	9	5.22	1.44e-05	0.0197	LMER: B<0
cellular response to chemical stimulus (GO:0070887)	80	1.7	2.69e-06	0.000143	LMER: B>0	9	5.22	1.44e-05	0.0197	LMER: B<0
cellular response to cytokine stimulus (GO:0071345)	33	1.79	0.00154	0.0369	LMER: B>0
cellular response to endogenous stimulus (GO:0071495)	25	2.39	7.23e-05	0.00824	LMER: B<0
cellular response to endogenous stimulus (GO:0071495)	44	1.94	2.81e-05	0.00116	LMER: B>0
cellular response to fibroblast growth factor stimulus (GO:0044344)	13	4.1100000000000003	1.76e-05	0.000772	LMER: B>0
cellular response to growth factor stimulus (GO:0071363)	17	3.01	5.77e-05	0.00683	LMER: B<0
cellular response to growth factor stimulus (GO:0071363)	28	2.2799999999999998	5.19e-05	0.00198	LMER: B>0
cellular response to hormone stimulus (GO:0032870)	29	2.1800000000000002	9.98e-05	0.00358	LMER: B>0
cellular response to insulin stimulus (GO:0032869)	17	3.62	5.31e-06	0.000265	LMER: B>0
cellular response to lipoprotein particle stimulus (GO:0071402)						3	85.51	5.51e-06	0.00436	LMER: B>0
cellular response to macrophage colony-stimulating factor stimulus (GO:0036006)	13	9.8699999999999992	4.24e-10	4.86e-08	LMER: B>0
cellular response to metal ion (GO:0071248)	12	2.75	0.00151	0.0364	LMER: B>0
cellular response to nitrogen compound (GO:1901699)	35	2.34	3.4e-06	0.000178	LMER: B>0
cellular response to oxygen-containing compound (GO:1901701)	53	2.0499999999999998	9.46e-07	5.53e-05	LMER: B>0
cellular response to peptide hormone stimulus (GO:0071375)	19	2.69	9.96e-05	0.00358	LMER: B>0
cellular response to stem cell factor stimulus (GO:0036216)	13	10.64	1.52e-10	1.9e-08	LMER: B>0
cellular response to stimulus (GO:0051716)	207	1.35	2.65e-07	1.75e-05	LMER: B>0	15	2.68	7.01e-06	0.0151	LMER: B<0
cellular response to transforming growth factor beta stimulus (GO:0071560)	10	5.85	8.9e-06	0.00145	LMER: B<0
cellular response to vascular endothelial growth factor stimulus (GO:0035924)	14	6.72	1.86e-08	1.55e-06	LMER: B>0
central nervous system development (GO:0007417)	81	3.33	5.97e-22	1.87e-19	LMER: B>0
central nervous system neuron development (GO:0021954)	12	5.33	2.52e-06	0.000134	LMER: B>0
central nervous system neuron differentiation (GO:0021953)	18	3.79	1.44e-06	8.19e-05	LMER: B>0
cerebellum development (GO:0021549)	9	3.51	0.00109	0.0273	LMER: B>0
chemical homeostasis (GO:0048878)	44	2.02	1.07e-05	0.000494	LMER: B>0
chemical synaptic transmission (GO:0007268)	39	3.92	3.6e-13	6.69e-11	LMER: B>0
chemotaxis (GO:0006935)	16	4.29	1.19e-06	0.000284	LMER: B<0
chemotaxis (GO:0006935)	22	2.72	2.45e-05	0.00103	LMER: B>0
chondrocyte proliferation (GO:0035988)	3	18.13	0.000546	0.0425	LMER: B<0
chromosome organization (GO:0051276)	1	0.09	0.000215	0.00696	LMER: B>0
chromosome segregation (GO:0007059)	0	< 0.01	0.000461	0.0132	LMER: B>0
circulatory system development (GO:0072359)	29	2.82	4.89e-07	0.000134	LMER: B<0
circulatory system development (GO:0072359)	43	1.92	4.06e-05	0.00161	LMER: B>0
circulatory system process (GO:0003013)	28	2.29	5.03e-05	0.00194	LMER: B>0
coagulation (GO:0050817)	13	6.17	2.14e-07	6.71e-05	LMER: B<0
cognition (GO:0050890)	31	3.95	8.8e-11	1.18e-08	LMER: B>0
collagen fibril organization (GO:0030199)	12	17.27	3.94e-12	8.46e-09	LMER: B<0
collagen-activated signaling pathway (GO:0038065)	13	8.75	2.08e-09	2.17e-07	LMER: B>0
collagen-activated tyrosine kinase receptor signaling pathway (GO:0038063)	13	9.36	8.63e-10	9.61e-08	LMER: B>0
complement activation (GO:0006956)	9	14.57	9.96e-09	7.49e-06	LMER: B<0
complement activation, alternative pathway (GO:0006957)	5	30.22	4.29e-07	0.000119	LMER: B<0
complement activation, classical pathway (GO:0006958)	5	11.93	5.83e-05	0.00684	LMER: B<0
connective tissue development (GO:0061448)	12	4.67	1.14e-05	0.00175	LMER: B<0
cytokine-mediated signaling pathway (GO:0019221)	24	2.35	0.000138	0.00476	LMER: B>0
cytosolic mRNA polyadenylation (GO:0180011)	2	27.83	0.00169	0.0398	LMER: B>0
defense response (GO:0006952)	39	2.39	3.49e-07	0.000101	LMER: B<0
defense response to Gram-positive bacterium (GO:0050830)	8	5.99	5.98e-05	0.00697	LMER: B<0
defense response to other organism (GO:0098542)	26	2.2400000000000002	0.000112	0.0116	LMER: B<0
defense response to symbiont (GO:0140546)	26	2.4900000000000002	1.78e-05	0.00258	LMER: B<0
dendrite development (GO:0016358)	13	4.72	3.86e-06	0.000197	LMER: B>0
dendrite morphogenesis (GO:0048813)	9	5.78	2.35e-05	0.000993	LMER: B>0
dendrite self-avoidance (GO:0070593)	4	10.44	0.000471	0.0134	LMER: B>0
detection of chemical stimulus (GO:0009593)	3	0.24	0.00216	0.0476	LMER: B>0
detection of chemical stimulus involved in sensory perception (GO:0050907)	0	< 0.01	1.38e-05	0.000612	LMER: B>0
detection of chemical stimulus involved in sensory perception of smell (GO:0050911)	0	< 0.01	4.54e-05	0.00177	LMER: B>0
developmental cell growth (GO:0048588)	14	5.17	5.36e-07	3.28e-05	LMER: B>0
developmental growth (GO:0048589)	27	2.59	7.47e-06	0.000352	LMER: B>0
developmental growth involved in morphogenesis (GO:0060560)	14	4.17	7.06e-06	0.000338	LMER: B>0
developmental maturation (GO:0021700)	20	2.87	2.64e-05	0.00111	LMER: B>0
developmental process (GO:0032502)	100	1.57	2.21e-07	6.77e-05	LMER: B<0
developmental process (GO:0032502)	274	1.98	1.6e-38	1.14e-35	LMER: B>0
DNA damage response (GO:0006974)	5	0.26	0.000209	0.00679	LMER: B>0
DNA metabolic process (GO:0006259)	4	0.22	0.000126	0.00441	LMER: B>0
DNA repair (GO:0006281)	3	0.24	0.00216	0.0475	LMER: B>0
DNA-templated transcription (GO:0006351)	3	0.23	0.00159	0.0379	LMER: B>0
dorsal/ventral axon guidance (GO:0033563)	2	27.83	0.00169	0.0396	LMER: B>0
elastic fiber assembly (GO:0048251)	5	41.21	6.84e-08	3.02e-05	LMER: B<0
embryo implantation (GO:0007566)	5	10.54	0.000107	0.0112	LMER: B<0
enkephalin processing (GO:0034230)	2	41.74	0.000573	0.0157	LMER: B>0
ensheathment of neurons (GO:0007272)	10	3.19	0.00124	0.0307	LMER: B>0
enzyme-linked receptor protein signaling pathway (GO:0007167)	22	3.21	1.65e-06	0.000355	LMER: B<0
enzyme-linked receptor protein signaling pathway (GO:0007167)	40	2.68	1.67e-08	1.39e-06	LMER: B>0
ephrin receptor signaling pathway (GO:0048013)	18	9.0500000000000007	8.81e-13	1.52e-10	LMER: B>0
epiboly (GO:0090504)	5	14.17	2.47e-05	0.00337	LMER: B<0
epiboly involved in wound healing (GO:0090505)	5	14.62	2.1e-05	0.00292	LMER: B<0
epidermal growth factor receptor signaling pathway (GO:0007173)	13	5.71	4.26e-07	2.69e-05	LMER: B>0
epithelium development (GO:0060429)	27	2.2000000000000002	0.000145	0.0147	LMER: B<0
ERBB signaling pathway (GO:0038127)	16	5.96	1.06e-08	9.28e-07	LMER: B>0
establishment of localization (GO:0051234)	130	1.36	0.000106	0.00378	LMER: B>0
establishment or maintenance of transmembrane electrochemical gradient (GO:0010248)	3	11.38	0.00195	0.0439	LMER: B>0
excitatory synapse assembly (GO:1904861)	11	20.87	7.42e-13	1.3e-10	LMER: B>0
exocytic process (GO:0140029)	8	5.39	0.000111	0.00395	LMER: B>0
exploration behavior (GO:0035640)	7	7.69	2.88e-05	0.00119	LMER: B>0
export across plasma membrane (GO:0140115)	7	4.71	0.000684	0.0183	LMER: B>0
export from cell (GO:0140352)	36	3.02	4.25e-09	4.09e-07	LMER: B>0
external encapsulating structure organization (GO:0045229)	30	9.64	6.03e-21	3.02e-17	LMER: B<0
extracellular matrix assembly (GO:0085029)	7	20.47	3.8e-08	2.12e-05	LMER: B<0
extracellular matrix organization (GO:0030198)	30	9.7100000000000009	4.9e-21	7.37e-17	LMER: B<0
extracellular structure organization (GO:0043062)	30	9.68	5.44e-21	4.09e-17	LMER: B<0
fasciculation of sensory neuron axon (GO:0097155)	2	27.83	0.00169	0.0389	LMER: B>0
feeding behavior (GO:0007631)						3	35.71	7.7e-05	0.034	LMER: B>0
female pregnancy (GO:0007565)	11	5.83	3.25e-06	0.000602	LMER: B<0	4	26.74	1.29e-05	0.0193	LMER: B<0
fibroblast growth factor receptor signaling pathway (GO:0008543)	13	5.27	1.1e-06	6.32e-05	LMER: B>0
forebrain cell migration (GO:0021885)	7	4.5	0.00091	0.0235	LMER: B>0
forebrain development (GO:0030900)	37	3.75	5.76e-12	9.41e-10	LMER: B>0
gene expression (GO:0010467)	37	0.62	0.000989	0.0252	LMER: B>0
generation of neurons (GO:0048699)	133	4.66	2.74e-53	1.03e-49	LMER: B>0	8	7.27	5.26e-06	0.0044	LMER: B>0
generation of precursor metabolites and energy (GO:0006091)	22	2.41	0.000233	0.00739	LMER: B>0
gephyrin clustering involved in postsynaptic density assembly (GO:0097116)	4	33.4	1.6e-06	8.85e-05	LMER: B>0
glial cell differentiation (GO:0010001)	17	3.3	1.8e-05	0.000783	LMER: B>0
gliogenesis (GO:0042063)	20	3.05	1.11e-05	0.000505	LMER: B>0
glucose catabolic process to pyruvate (GO:0061718)	4	8.7899999999999991	0.000947	0.0244	LMER: B>0
glutamate catabolic process to aspartate (GO:0019550)	2	41.74	0.000573	0.0158	LMER: B>0
glutamate receptor signaling pathway (GO:0007215)	6	5.1100000000000003	0.00107	0.027	LMER: B>0
glycolytic process (GO:0006096)	10	8.6999999999999993	1.64e-07	1.12e-05	LMER: B>0
glycolytic process through fructose-6-phosphate (GO:0061615)	4	7.95	0.00141	0.0344	LMER: B>0
glycolytic process through glucose-6-phosphate (GO:0061620)	4	7.95	0.00141	0.0345	LMER: B>0
glycoprotein biosynthetic process (GO:0009101)	29	4.43	2.16e-11	3.25e-09	LMER: B>0
glycoprotein metabolic process (GO:0009100)	34	4.21	1.69e-12	2.85e-10	LMER: B>0
glycosphingolipid biosynthetic process (GO:0006688)	6	6.42	0.000306	0.0093	LMER: B>0
glycosylation (GO:0070085)	21	3.73	2.57e-07	1.72e-05	LMER: B>0
GMP catabolic process (GO:0046038)	2	27.83	0.00169	0.0397	LMER: B>0
granulocyte migration (GO:0097530)	7	7.05	6.22e-05	0.00714	LMER: B<0
growth (GO:0040007)	27	2.59	7.47e-06	0.000353	LMER: B>0
head development (GO:0060322)	63	3.31	5.22e-17	1.24e-14	LMER: B>0
heart process (GO:0003015)	9	3.32	0.0016	0.0381	LMER: B>0
hemostasis (GO:0007599)	13	6.04	2.72e-07	8.18e-05	LMER: B<0
heparan sulfate proteoglycan biosynthetic process (GO:0015012)	7	10.08	4.29e-06	0.000217	LMER: B>0
hepatocyte growth factor receptor signaling pathway (GO:0048012)	13	9.69	5.4e-10	6.15e-08	LMER: B>0
heterophilic cell-cell adhesion via plasma membrane cell adhesion molecules (GO:0007157)	13	11.55	4.89e-11	7e-09	LMER: B>0
hexose catabolic process (GO:0019320)	6	5.1100000000000003	0.00107	0.027	LMER: B>0
hexose metabolic process (GO:0019318)	11	2.85	0.00177	0.0405	LMER: B>0
hindbrain development (GO:0030902)	12	3.17	0.000437	0.0127	LMER: B>0
hippocampus development (GO:0021766)	9	4	0.000423	0.0123	LMER: B>0
homeostatic process (GO:0042592)	32	1.98	0.000214	0.0206	LMER: B<0
homeostatic process (GO:0042592)	64	1.82	3.05e-06	0.00016	LMER: B>0
homophilic cell adhesion via plasma membrane adhesion molecules (GO:0007156)	43	10.68	4.82e-32	2.41e-29	LMER: B>0
homotypic cell-cell adhesion (GO:0034109)	8	10.99	6.42e-07	0.000166	LMER: B<0
humoral immune response (GO:0006959)	18	5.96	1.65e-09	1.45e-06	LMER: B<0
humoral immune response mediated by circulating immunoglobulin (GO:0002455)	5	10.54	0.000107	0.0113	LMER: B<0
imitative learning (GO:0098596)	3	20.87	0.000259	0.00811	LMER: B>0
immune effector process (GO:0002252)	19	3.51	2.4e-06	0.000469	LMER: B<0
immune response (GO:0006955)	41	2.16	2.5e-06	0.000482	LMER: B<0
immune system process (GO:0002376)	56	2.14	2.5e-08	1.56e-05	LMER: B<0
immunoglobulin mediated immune response (GO:0016064)	10	4.93	3.93e-05	0.00505	LMER: B<0
import across plasma membrane (GO:0098739)	12	3.04	0.000644	0.0174	LMER: B>0
import into cell (GO:0098657)	34	2.04	0.000114	0.00402	LMER: B>0
induction of positive chemotaxis (GO:0050930)						2	> 100	7.54e-05	0.0472	LMER: B<0
inflammatory response (GO:0006954)	19	3.02	1.99e-05	0.00283	LMER: B<0
innate immune response (GO:0045087)	20	2.34	0.000553	0.0424	LMER: B<0
inorganic cation import across plasma membrane (GO:0098659)	11	4.37	4.37e-05	0.00172	LMER: B>0
inorganic ion homeostasis (GO:0098771)	30	2.83	3.66e-07	2.35e-05	LMER: B>0
inorganic ion import across plasma membrane (GO:0099587)	11	4.37	4.37e-05	0.00172	LMER: B>0
insulin receptor signaling pathway (GO:0008286)	14	5.08	6.65e-07	3.98e-05	LMER: B>0
insulin-like growth factor receptor signaling pathway (GO:0048009)	14	7.22	7.17e-09	6.53e-07	LMER: B>0
intracellular calcium ion homeostasis (GO:0006874)	16	3.27	3.49e-05	0.00142	LMER: B>0
intracellular chemical homeostasis (GO:0055082)	40	2.88	2.34e-09	2.38e-07	LMER: B>0
intracellular monoatomic cation homeostasis (GO:0030003)	32	3.08	2.08e-08	1.69e-06	LMER: B>0
intracellular monoatomic ion homeostasis (GO:0006873)	32	3.02	3.37e-08	2.61e-06	LMER: B>0
intracellular potassium ion homeostasis (GO:0030007)	4	11.13	0.00036	0.0106	LMER: B>0
intracellular sodium ion homeostasis (GO:0006883)	5	9.49	0.000145	0.00491	LMER: B>0
kidney development (GO:0001822)	17	2.2999999999999998	0.00184	0.0417	LMER: B>0
Kit signaling pathway (GO:0038109)	13	10.64	1.52e-10	1.92e-08	LMER: B>0
learned vocalization behavior or vocal learning (GO:0098598)	3	12.52	0.00145	0.0351	LMER: B>0
learning (GO:0007612)	20	5.22	1.72e-09	1.8e-07	LMER: B>0
learning or memory (GO:0007611)	28	4.16	2.16e-10	2.58e-08	LMER: B>0	4	15.42	0.000112	0.0421	LMER: B>0
leukocyte cell-cell adhesion (GO:0007159)	8	12.72	2.01e-07	6.43e-05	LMER: B<0
leukocyte migration (GO:0050900)	13	4.91	2.83e-06	0.000532	LMER: B<0
limbic system development (GO:0021761)	12	4.01	4.75e-05	0.00184	LMER: B>0
lipoprotein particle mediated signaling (GO:0055095)						2	> 100	4.84e-06	0.00428	LMER: B>0
localization (GO:0051179)	161	1.47	6.31e-08	4.63e-06	LMER: B>0
localization within membrane (GO:0051668)	37	2.79	2.11e-08	1.71e-06	LMER: B>0
locomotion (GO:0040011)	17	4.2699999999999996	5.88e-07	0.000158	LMER: B<0
locomotion (GO:0040011)	24	2.78	7.41e-06	0.000352	LMER: B>0
locomotory behavior (GO:0007626)	21	4.2300000000000004	2.93e-08	2.29e-06	LMER: B>0
locomotory exploration behavior (GO:0035641)	5	12.28	3.77e-05	0.00151	LMER: B>0
long-term memory (GO:0007616)	6	6.59	0.000264	0.00819	LMER: B>0
long-term synaptic potentiation (GO:0060291)	7	5.84	0.000178	0.00587	LMER: B>0
low-density lipoprotein particle mediated signaling (GO:0055096)						2	> 100	4.84e-06	0.00455	LMER: B>0
macromolecule glycosylation (GO:0043413)	20	3.88	2.6e-07	1.72e-05	LMER: B>0
macromolecule localization (GO:0033036)	89	1.52	5.24e-05	0.00199	LMER: B>0
macrophage colony-stimulating factor signaling pathway (GO:0038145)	13	10.64	1.52e-10	1.93e-08	LMER: B>0
malate-aspartate shuttle (GO:0043490)	3	13.91	0.00103	0.0262	LMER: B>0
mannose metabolic process (GO:0006013)	3	12.52	0.00145	0.0352	LMER: B>0
maternal aggressive behavior (GO:0002125)	2	60.44	0.000361	0.0303	LMER: B<0
membrane assembly (GO:0071709)	10	6.84	1.71e-06	9.37e-05	LMER: B>0
membrane biogenesis (GO:0044091)	10	6.14	4.76e-06	0.00024	LMER: B>0
membrane depolarization during action potential (GO:0086010)	4	7.26	0.00201	0.0445	LMER: B>0
membrane depolarization during cardiac muscle cell action potential (GO:0086012)	4	9.82	0.000604	0.0164	LMER: B>0
membrane organization (GO:0061024)	35	1.93	0.000225	0.00725	LMER: B>0
memory (GO:0007613)	12	3.88	6.47e-05	0.00242	LMER: B>0
mesenchymal cell differentiation (GO:0048762)	14	3.38	7.6e-05	0.00281	LMER: B>0
mesenchymal cell migration (GO:0090497)	11	7.92	1.1e-07	7.87e-06	LMER: B>0
mesenchyme development (GO:0060485)	18	3.07	2.77e-05	0.00115	LMER: B>0
metal ion transport (GO:0030001)	32	2.04	0.00014	0.00477	LMER: B>0
metencephalon development (GO:0022037)	9	3.21	0.00203	0.045	LMER: B>0
microtubule cytoskeleton organization (GO:0000226)	3	0.22	0.00079	0.0208	LMER: B>0
microtubule-based process (GO:0007017)	8	0.38	0.00148	0.0356	LMER: B>0
mitotic cell cycle process (GO:1903047)	3	0.24	0.00216	0.0477	LMER: B>0
modulation of chemical synaptic transmission (GO:0050804)	69	5.75	1.21e-32	6.72e-30	LMER: B>0
modulation of excitatory postsynaptic potential (GO:0098815)	9	7.67	2.12e-06	0.000114	LMER: B>0
monoatomic cation homeostasis (GO:0055080)	33	2.69	3.08e-07	2.01e-05	LMER: B>0
monoatomic cation transport (GO:0006812)	35	1.75	0.00158	0.0379	LMER: B>0
monoatomic ion homeostasis (GO:0050801)	33	2.63	4.77e-07	2.96e-05	LMER: B>0
mononuclear cell migration (GO:0071674)	7	5.62	0.00026	0.0243	LMER: B<0
monosaccharide catabolic process (GO:0046365)	6	4.7300000000000004	0.00162	0.0386	LMER: B>0
monosaccharide metabolic process (GO:0005996)	13	2.95	0.000513	0.0145	LMER: B>0
morphogenesis of an epithelial sheet (GO:0002011)	5	8.39	0.000318	0.0278	LMER: B<0
morphogenesis of an epithelium (GO:0002009)	16	3.16	5.41e-05	0.0065	LMER: B<0
motor neuron axon guidance (GO:0008045)	5	8.0299999999999994	0.000335	0.01	LMER: B>0
mRNA metabolic process (GO:0016071)	3	0.2	0.000401	0.0118	LMER: B>0
mRNA processing (GO:0006397)	1	0.09	0.000292	0.00889	LMER: B>0
multi-multicellular organism process (GO:0044706)	12	5.44	2.4e-06	0.000474	LMER: B<0	4	22.87	2.38e-05	0.0239	LMER: B<0
multi-organism reproductive process (GO:0044703)	11	5.19	9.83e-06	0.00159	LMER: B<0	4	23.82	2.03e-05	0.0218	LMER: B<0
multicellular organism development (GO:0007275)	245	2.57	4.71e-53	1.41e-49	LMER: B>0	13	3.53	4.42e-06	0.00443	LMER: B>0
multicellular organism development (GO:0007275)	77	1.75	1.84e-07	6.16e-05	LMER: B<0	13	3.53	4.42e-06	0.00443	LMER: B>0
multicellular organismal process (GO:0032501)	112	1.61	4.48e-09	3.74e-06	LMER: B<0	16	2.74	2.17e-06	0.00272	LMER: B>0
multicellular organismal process (GO:0032501)	294	1.94	5.72e-41	5.37e-38	LMER: B>0	16	2.74	2.17e-06	0.00272	LMER: B>0
multicellular organismal response to stress (GO:0033555)	9	4.22	0.000281	0.0086	LMER: B>0
myelination (GO:0042552)	10	3.24	0.0011	0.0276	LMER: B>0
myeloid leukocyte migration (GO:0097529)	9	6.28	1.43e-05	0.00213	LMER: B<0
N-glycan processing (GO:0006491)	6	11.38	9.87e-06	0.000456	LMER: B>0
NAD catabolic process (GO:0019677)	4	7.59	0.00169	0.0398	LMER: B>0
NADH metabolic process (GO:0006734)	5	6.32	0.00105	0.0267	LMER: B>0
NADH regeneration (GO:0006735)	4	8.7899999999999991	0.000947	0.0244	LMER: B>0
negative chemotaxis (GO:0050919)	9	9.39	3.41e-07	2.22e-05	LMER: B>0
negative regulation of angiogenesis (GO:0016525)	10	3.87	0.00027	0.00832	LMER: B>0
negative regulation of axon extension (GO:0030517)	8	9.82	1.08e-06	6.24e-05	LMER: B>0
negative regulation of axon extension involved in regeneration (GO:0048692)	2	41.74	0.000573	0.0159	LMER: B>0
negative regulation of axon regeneration (GO:0048681)	10	27.83	1.53e-13	3.03e-11	LMER: B>0
negative regulation of axonogenesis (GO:0050771)	14	10.82	2.3e-11	3.43e-09	LMER: B>0
negative regulation of biological process (GO:0048519)	160	1.28	0.00044	0.0127	LMER: B>0
negative regulation of blood vessel morphogenesis (GO:2000181)	10	3.83	0.000291	0.0089	LMER: B>0
negative regulation of cell adhesion (GO:0007162)	11	3.43	0.000408	0.0339	LMER: B<0
negative regulation of cell communication (GO:0010648)	63	1.83	3.72e-06	0.000192	LMER: B>0
negative regulation of cell development (GO:0010721)	18	2.75	0.000112	0.00397	LMER: B>0
negative regulation of cell differentiation (GO:0045596)	19	2.59	0.000152	0.0151	LMER: B<0
negative regulation of cell differentiation (GO:0045596)	32	2.0099999999999998	0.000229	0.0073	LMER: B>0
negative regulation of cell growth (GO:0030308)	13	3.17	0.000253	0.008	LMER: B>0
negative regulation of cell migration (GO:0030336)	13	3.97	2.78e-05	0.00376	LMER: B<0
negative regulation of cell migration (GO:0030336)	20	2.81	3.53e-05	0.00143	LMER: B>0
negative regulation of cell motility (GO:2000146)	14	4.07	1.03e-05	0.00163	LMER: B<0
negative regulation of cell motility (GO:2000146)	21	2.81	2.28e-05	0.000971	LMER: B>0
negative regulation of cell projection organization (GO:0031345)	28	6.42	4.56e-15	1.02e-12	LMER: B>0
negative regulation of cellular component organization (GO:0051129)	39	2.33	1.57e-06	8.78e-05	LMER: B>0
negative regulation of collateral sprouting (GO:0048671)	5	17.39	5.33e-06	0.000264	LMER: B>0
negative regulation of dendritic spine development (GO:0061000)	4	11.93	0.000269	0.0083	LMER: B>0
negative regulation of developmental growth (GO:0048640)	13	5.71	4.26e-07	2.68e-05	LMER: B>0
negative regulation of developmental process (GO:0051093)	24	2.37	0.000113	0.0117	LMER: B<0
negative regulation of developmental process (GO:0051093)	52	2.36	1.15e-08	9.94e-07	LMER: B>0
negative regulation of DNA-templated transcription (GO:0045892)	12	0.39	0.000137	0.00474	LMER: B>0
negative regulation of fibrinolysis (GO:0051918)						2	> 100	5.6e-05	0.0443	LMER: B<0
negative regulation of G protein-coupled receptor signaling pathway (GO:0045744)	7	4.95	0.000504	0.0143	LMER: B>0
negative regulation of growth (GO:0045926)	14	2.59	0.00116	0.0289	LMER: B>0
negative regulation of hemopoiesis (GO:1903707)	8	5.99	5.98e-05	0.00691	LMER: B<0
negative regulation of leukocyte differentiation (GO:1902106)	8	6.25	4.43e-05	0.00559	LMER: B<0
negative regulation of locomotion (GO:0040013)	14	3.85	1.93e-05	0.00276	LMER: B<0
negative regulation of locomotion (GO:0040013)	23	2.91	5.3e-06	0.000266	LMER: B>0
negative regulation of long-term synaptic potentiation (GO:1900272)	4	12.84	0.000196	0.00639	LMER: B>0	2	> 100	6.26e-05	0.0304	LMER: B>0
negative regulation of multicellular organismal process (GO:0051241)	30	2.4700000000000002	4.69e-06	0.000839	LMER: B<0
negative regulation of multicellular organismal process (GO:0051241)	58	2.2000000000000002	2.07e-08	1.69e-06	LMER: B>0
negative regulation of myeloid leukocyte differentiation (GO:0002762)	5	8.24	0.000347	0.0293	LMER: B<0
negative regulation of negative chemotaxis (GO:0050925)	2	41.74	0.000573	0.0158	LMER: B>0
negative regulation of nervous system development (GO:0051961)	20	5.84	2.26e-10	2.68e-08	LMER: B>0
negative regulation of neurogenesis (GO:0050768)	17	5.26	2.56e-08	2.05e-06	LMER: B>0
negative regulation of neuron apoptotic process (GO:0043524)	17	4.22	6.32e-07	3.82e-05	LMER: B>0
negative regulation of neuron projection development (GO:0010977)	25	8.09	5.19e-16	1.18e-13	LMER: B>0
negative regulation of neuron projection regeneration (GO:0070571)	11	28.7	5.24e-15	1.14e-12	LMER: B>0
negative regulation of nucleobase-containing compound metabolic process (GO:0045934)	13	0.36	6.98e-06	0.000336	LMER: B>0
negative regulation of osteoclast differentiation (GO:0045671)	4	10.67	0.000516	0.0406	LMER: B<0
negative regulation of response to external stimulus (GO:0032102)	30	3.14	3.76e-08	2.87e-06	LMER: B>0
negative regulation of response to stimulus (GO:0048585)	79	1.94	1e-08	8.8e-07	LMER: B>0
negative regulation of response to wounding (GO:1903035)	15	6.81	4.79e-09	4.56e-07	LMER: B>0
negative regulation of RNA biosynthetic process (GO:1902679)	12	0.39	0.000102	0.00364	LMER: B>0
negative regulation of RNA metabolic process (GO:0051253)	13	0.39	5.61e-05	0.00212	LMER: B>0
negative regulation of signal transduction (GO:0009968)	58	1.81	1.12e-05	0.000512	LMER: B>0
negative regulation of signaling (GO:0023057)	63	1.83	3.72e-06	0.000191	LMER: B>0
negative regulation of smooth muscle cell proliferation (GO:0048662)	6	5.1100000000000003	0.00107	0.027	LMER: B>0
negative regulation of sprouting of injured axon (GO:0048688)	2	41.74	0.000573	0.0158	LMER: B>0
negative regulation of synapse assembly (GO:0051964)	4	16.7	6.09e-05	0.00229	LMER: B>0
negative regulation of synapse organization (GO:1905809)	5	14.91	1.29e-05	0.000582	LMER: B>0	2	> 100	7.3e-05	0.0332	LMER: B>0
negative regulation of thrombin-activated receptor signaling pathway (GO:0070495)	2	27.83	0.00169	0.0393	LMER: B>0
negative regulation of transcription by RNA polymerase II (GO:0000122)	8	0.36	0.000614	0.0166	LMER: B>0
negative regulation of vasculature development (GO:1901343)	10	3.79	0.000314	0.00951	LMER: B>0
nerve development (GO:0021675)	9	3.76	0.000668	0.0179	LMER: B>0
nervous system development (GO:0007399)	202	3.75	1.99e-68	3e-64	LMER: B>0	10	4.8099999999999996	8.73e-06	0.00596	LMER: B>0
nervous system process (GO:0050877)	57	1.62	0.000352	0.0105	LMER: B>0
neural crest cell development (GO:0014032)	10	5.28	1.86e-05	0.000807	LMER: B>0
neural crest cell differentiation (GO:0014033)	11	4.99	1.25e-05	0.000565	LMER: B>0
neural crest cell migration (GO:0001755)	9	6.71	6.73e-06	0.000327	LMER: B>0
neural retina development (GO:0003407)	9	4.53	0.000165	0.00548	LMER: B>0
neurogenesis (GO:0022008)	141	4.2699999999999996	5.01e-52	1.26e-48	LMER: B>0	8	6.28	1.55e-05	0.00972	LMER: B>0
neuroligin clustering involved in postsynaptic membrane assembly (GO:0097118)	3	41.74	1.37e-05	0.000613	LMER: B>0
neuron apoptotic process (GO:0051402)	10	3.63	0.000449	0.0129	LMER: B>0
neuron cell-cell adhesion (GO:0007158)	9	23.48	2.38e-11	3.51e-09	LMER: B>0
neuron cellular homeostasis (GO:0070050)	9	5.69	2.66e-05	0.00111	LMER: B>0
neuron development (GO:0048666)	112	5.28	7.73e-50	1.45e-46	LMER: B>0	8	9.7899999999999991	5.61e-07	0.00105	LMER: B>0
neuron differentiation (GO:0030182)	126	4.72	6.34e-51	1.36e-47	LMER: B>0	8	7.78	3.18e-06	0.00341	LMER: B>0
neuron maturation (GO:0042551)	7	6.64	7.72e-05	0.00284	LMER: B>0
neuron migration (GO:0001764)	20	5.76	2.92e-10	3.4e-08	LMER: B>0
neuron projection development (GO:0031175)	96	5.6	1.11e-44	1.52e-41	LMER: B>0	8	12.12	1.1e-07	0.000826	LMER: B>0
neuron projection extension (GO:1990138)	11	5.6	4.03e-06	0.000205	LMER: B>0
neuron projection extension involved in neuron projection guidance (GO:1902284)	3	11.38	0.00195	0.0438	LMER: B>0
neuron projection fasciculation (GO:0106030)	8	15.9	1.59e-08	1.33e-06	LMER: B>0
neuron projection guidance (GO:0097485)	50	9.11	1.61e-33	9.33e-31	LMER: B>0	4	18.920000000000002	5.08e-05	0.0254	LMER: B>0
neuron projection morphogenesis (GO:0048812)	78	6.55	4.38e-41	4.39e-38	LMER: B>0	7	15.26	1.8e-07	0.000901	LMER: B>0
neuron projection regeneration (GO:0031102)	7	9.74	5.48e-06	0.000269	LMER: B>0
neuron recognition (GO:0008038)	18	15.65	1.87e-17	4.61e-15	LMER: B>0
neuron remodeling (GO:0016322)	4	11.93	0.000269	0.00834	LMER: B>0
neuronal signal transduction (GO:0023041)	4	23.85	1.08e-05	0.000493	LMER: B>0
neuropeptide signaling pathway (GO:0007218)	9	3.3	0.0017	0.039	LMER: B>0
neurotransmitter receptor localization to postsynaptic specialization membrane (GO:0099645)	4	9.82	0.000604	0.0165	LMER: B>0
neurotransmitter secretion (GO:0007269)	13	6.31	1.29e-07	9.17e-06	LMER: B>0
neurotransmitter transport (GO:0006836)	14	4.17	7.06e-06	0.000339	LMER: B>0
neurotransmitter-gated ion channel clustering (GO:0072578)	7	22.48	6.57e-09	6.02e-07	LMER: B>0
neutrophil chemotaxis (GO:0030593)	5	8.39	0.000318	0.0276	LMER: B<0
neutrophil migration (GO:1990266)	7	9.76	7.32e-06	0.00124	LMER: B<0
nicotinamide nucleotide metabolic process (GO:0046496)	13	4.4800000000000004	6.81e-06	0.000329	LMER: B>0
nitric oxide-cGMP-mediated signaling (GO:0038060)	3	12.52	0.00145	0.0353	LMER: B>0
NMDA glutamate receptor clustering (GO:0097114)	4	33.4	1.6e-06	8.82e-05	LMER: B>0
Notch signaling pathway (GO:0007219)	9	3.27	0.0018	0.041	LMER: B>0
nuclear division (GO:0000280)	0	< 0.01	0.000686	0.0183	LMER: B>0
nucleic acid biosynthetic process (GO:0141187)	4	0.11	1.77e-11	2.71e-09	LMER: B>0
nucleic acid metabolic process (GO:0090304)	8	0.34	0.000178	0.0172	LMER: B<0
nucleic acid metabolic process (GO:0090304)	9	0.17	4.89e-14	9.92e-12	LMER: B>0
nucleobase-containing compound biosynthetic process (GO:0034654)	6	0.31	0.000463	0.0378	LMER: B<0
nucleobase-containing compound biosynthetic process (GO:0034654)	10	0.24	1.45e-09	1.54e-07	LMER: B>0
nucleobase-containing compound metabolic process (GO:0006139)	11	0.37	4.45e-05	0.00557	LMER: B<0
nucleobase-containing compound metabolic process (GO:0006139)	31	0.47	7.48e-07	4.46e-05	LMER: B>0
nucleoside diphosphate catabolic process (GO:0009134)	10	7.08	1.25e-06	7.12e-05	LMER: B>0
nucleoside diphosphate metabolic process (GO:0009132)	10	4.8499999999999996	3.95e-05	0.00157	LMER: B>0
nucleoside phosphate catabolic process (GO:1901292)	12	3.74	9.36e-05	0.00339	LMER: B>0
nucleotide catabolic process (GO:0009166)	12	4.43	1.73e-05	0.000761	LMER: B>0
observational learning (GO:0098597)	3	17.89	0.000445	0.0128	LMER: B>0
olfactory bulb development (GO:0021772)	5	5.96	0.00139	0.0342	LMER: B>0
olfactory bulb interneuron differentiation (GO:0021889)	3	11.38	0.00195	0.0435	LMER: B>0
olfactory lobe development (GO:0021988)	6	6.77	0.000227	0.00725	LMER: B>0
oligosaccharide metabolic process (GO:0009311)	7	4.57	0.000829	0.0216	LMER: B>0
organelle fission (GO:0048285)	0	< 0.01	0.000497	0.0142	LMER: B>0
organophosphate catabolic process (GO:0046434)	13	2.92	0.000568	0.0159	LMER: B>0
ossification (GO:0001503)	12	3.73	0.000103	0.011	LMER: B<0
oxaloacetate metabolic process (GO:0006107)	3	11.38	0.00195	0.0436	LMER: B>0
pallium development (GO:0021543)	14	3.01	0.000255	0.00804	LMER: B>0
peptide hormone processing (GO:0016486)	6	7.16	0.000165	0.00549	LMER: B>0
peripheral nervous system development (GO:0007422)	10	4.91	3.56e-05	0.00144	LMER: B>0
plasma membrane bounded cell projection morphogenesis (GO:0120039)	78	6.49	9.23e-41	8.16e-38	LMER: B>0	7	15.1	1.93e-07	0.000724	LMER: B>0
plasma membrane bounded cell projection organization (GO:0120036)	102	3.62	1.06e-30	5.16e-28	LMER: B>0	9	8.2899999999999991	3.46e-07	0.000866	LMER: B>0
platelet activation (GO:0030168)	9	8	1.94e-06	0.0004	LMER: B<0
platelet aggregation (GO:0070527)	7	13.22	9.08e-07	0.000224	LMER: B<0
platelet-derived growth factor receptor signaling pathway (GO:0048008)	15	7.54	1.08e-09	1.18e-07	LMER: B>0
platelet-derived growth factor receptor-alpha signaling pathway (GO:0035790)	13	10.85	1.16e-10	1.51e-08	LMER: B>0
platelet-derived growth factor receptor-beta signaling pathway (GO:0035791)	14	10.44	3.94e-11	5.7e-09	LMER: B>0
positive regulation of amyloid fibril formation (GO:1905908)						2	> 100	8.06e-06	0.00606	LMER: B>0
positive regulation of amyloid precursor protein catabolic process (GO:1902993)	5	7.73	0.000403	0.0118	LMER: B>0
positive regulation of axon extension (GO:0045773)	6	6.77	0.000227	0.00728	LMER: B>0
positive regulation of axonogenesis (GO:0050772)	13	7.33	2.02e-08	1.67e-06	LMER: B>0
positive regulation of biological process (GO:0048518)	108	1.59	2.04e-08	1.39e-05	LMER: B<0
positive regulation of biological process (GO:0048518)	193	1.31	8.9e-06	0.000417	LMER: B>0
positive regulation of calcium ion transport (GO:0051928)	9	3.24	0.00191	0.0433	LMER: B>0
positive regulation of calcium-mediated signaling (GO:0050850)						3	54.16	2.21e-05	0.0128	LMER: B>0
positive regulation of cardiac muscle hypertrophy (GO:0010613)	5	8.0299999999999994	0.000335	0.01	LMER: B>0
positive regulation of cation transmembrane transport (GO:1904064)	10	3	0.00193	0.0435	LMER: B>0
positive regulation of cell adhesion (GO:0045785)	20	3.69	6.02e-07	0.000159	LMER: B<0
positive regulation of cell communication (GO:0010647)	42	2.1800000000000002	1.59e-06	0.000363	LMER: B<0
positive regulation of cell communication (GO:0010647)	81	1.94	9.67e-09	8.55e-07	LMER: B>0
positive regulation of cell development (GO:0010720)	23	2.1800000000000002	0.000676	0.0181	LMER: B>0
positive regulation of cell differentiation (GO:0045597)	38	1.84	0.000341	0.0102	LMER: B>0
positive regulation of cell growth (GO:0030307)	12	3.11	0.000518	0.0146	LMER: B>0
positive regulation of cell junction assembly (GO:1901890)	27	10.15	6.58e-20	1.83e-17	LMER: B>0
positive regulation of cell migration (GO:0030335)	20	3.28	3.5e-06	0.000642	LMER: B<0
positive regulation of cell migration (GO:0030335)	31	2.34	1.27e-05	0.000574	LMER: B>0
positive regulation of cell morphogenesis (GO:0010770)	5	5.8	0.00158	0.0378	LMER: B>0
positive regulation of cell motility (GO:2000147)	20	3.13	7.3e-06	0.00125	LMER: B<0
positive regulation of cell motility (GO:2000147)	33	2.38	5.17e-06	0.00026	LMER: B>0
positive regulation of cell population proliferation (GO:0008284)	30	2.92	1.48e-07	5.05e-05	LMER: B<0
positive regulation of cell projection organization (GO:0031346)	34	4.0199999999999996	6.23e-12	1.01e-09	LMER: B>0
positive regulation of cell-cell adhesion (GO:0022409)	12	3.27	0.000346	0.0294	LMER: B<0
positive regulation of cellular component biogenesis (GO:0044089)	37	3.03	2.33e-09	2.39e-07	LMER: B>0
positive regulation of cellular component organization (GO:0051130)	71	2.66	3.95e-14	8.12e-12	LMER: B>0
positive regulation of cellular process (GO:0048522)	96	1.49	7.47e-06	0.00125	LMER: B<0
positive regulation of cellular process (GO:0048522)	185	1.32	8.12e-06	0.000382	LMER: B>0
positive regulation of chemotaxis (GO:0050921)	11	3.15	0.0008	0.021	LMER: B>0
positive regulation of dendrite morphogenesis (GO:0050775)	5	6.14	0.00121	0.0301	LMER: B>0
positive regulation of dendritic spine development (GO:0060999)	6	6.11	0.000405	0.0118	LMER: B>0
positive regulation of developmental growth (GO:0048639)	11	2.85	0.00177	0.0404	LMER: B>0
positive regulation of developmental process (GO:0051094)	66	2.08	1.34e-08	1.15e-06	LMER: B>0
positive regulation of epithelial cell proliferation involved in wound healing (GO:0060054)	3	27.2	0.00015	0.015	LMER: B<0
positive regulation of ERK1 and ERK2 cascade (GO:0070374)	12	2.64	0.00217	0.0477	LMER: B>0
positive regulation of excitatory postsynaptic potential (GO:2000463)	6	7.16	0.000165	0.00551	LMER: B>0
positive regulation of immune response (GO:0050778)	18	2.41	0.000543	0.0425	LMER: B<0
positive regulation of immune system process (GO:0002684)	27	2.39	3.39e-05	0.00444	LMER: B<0	7	7.82	1.45e-05	0.0182	LMER: B<0
positive regulation of integrin-mediated signaling pathway (GO:2001046)	3	22.67	0.000271	0.025	LMER: B<0
positive regulation of intracellular signal transduction (GO:1902533)	26	2.13	0.00028	0.025	LMER: B<0
positive regulation of intracellular signal transduction (GO:1902533)	49	1.85	4.17e-05	0.00165	LMER: B>0
positive regulation of locomotion (GO:0040017)	20	3.04	1.09e-05	0.00168	LMER: B<0
positive regulation of locomotion (GO:0040017)	36	2.52	4.09e-07	2.6e-05	LMER: B>0
positive regulation of long-term synaptic potentiation (GO:1900273)	4	7.26	0.00201	0.0446	LMER: B>0
positive regulation of membrane hyperpolarization (GO:1902632)	2	41.74	0.000573	0.016	LMER: B>0
positive regulation of membrane protein ectodomain proteolysis (GO:0051044)						2	> 100	0.000109	0.042	LMER: B>0
positive regulation of monoatomic ion transport (GO:0043270)	16	3.23	4.17e-05	0.00165	LMER: B>0
positive regulation of multicellular organismal process (GO:0051240)	37	2.0299999999999998	3.63e-05	0.0047	LMER: B<0	8	5.53	3.61e-05	0.0319	LMER: B<0
positive regulation of multicellular organismal process (GO:0051240)	79	1.99	3.83e-09	3.73e-07	LMER: B>0	8	5.53	3.61e-05	0.0319	LMER: B<0
positive regulation of muscle hypertrophy (GO:0014742)	5	7.73	0.000403	0.0118	LMER: B>0
positive regulation of nervous system development (GO:0051962)	39	5.81	5.98e-19	1.63e-16	LMER: B>0
positive regulation of neurogenesis (GO:0050769)	22	4.01	3.69e-08	2.83e-06	LMER: B>0
positive regulation of neuromuscular synaptic transmission (GO:1900075)	2	27.83	0.00169	0.0391	LMER: B>0
positive regulation of neuron projection development (GO:0010976)	19	4.99	9.33e-09	8.3e-07	LMER: B>0
positive regulation of neurotransmitter secretion (GO:0001956)	5	11.6	5.12e-05	0.00197	LMER: B>0
positive regulation of neurotransmitter transport (GO:0051590)	5	8.6999999999999993	0.000225	0.00725	LMER: B>0
positive regulation of nucleobase-containing compound metabolic process (GO:0045935)	25	0.51	0.000122	0.00426	LMER: B>0
positive regulation of phosphatidylinositol 3-kinase/protein kinase B signal transduction (GO:0051897)	17	3.86	2.25e-06	0.00012	LMER: B>0
positive regulation of potassium ion import across plasma membrane (GO:1903288)	2	27.83	0.00169	0.0398	LMER: B>0
positive regulation of presynaptic membrane organization (GO:1901631)	2	41.74	0.000573	0.0159	LMER: B>0
positive regulation of reactive oxygen species metabolic process (GO:2000379)	8	4.57	0.000352	0.0105	LMER: B>0
positive regulation of response to stimulus (GO:0048584)	61	2.44	2.24e-11	4.21e-08	LMER: B<0
positive regulation of response to stimulus (GO:0048584)	79	1.46	0.000583	0.016	LMER: B>0
positive regulation of RNA metabolic process (GO:0051254)	25	0.56999999999999995	0.0017	0.0391	LMER: B>0
positive regulation of saliva secretion (GO:0046878)	2	27.83	0.00169	0.039	LMER: B>0
positive regulation of secretion (GO:0051047)	12	3.4	0.000241	0.0226	LMER: B<0
positive regulation of secretion (GO:0051047)	18	2.35	0.00117	0.0291	LMER: B>0
positive regulation of signal transduction (GO:0009967)	39	2.2599999999999998	1.59e-06	0.000358	LMER: B<0
positive regulation of signal transduction (GO:0009967)	67	1.79	3.99e-06	0.000203	LMER: B>0
positive regulation of signaling (GO:0023056)	42	2.1800000000000002	1.62e-06	0.000358	LMER: B<0
positive regulation of signaling (GO:0023056)	82	1.96	3.58e-09	3.51e-07	LMER: B>0
positive regulation of sodium ion transport (GO:0010765)	6	6.96	0.000194	0.00633	LMER: B>0
positive regulation of synapse assembly (GO:0051965)	23	14.77	2.87e-21	8.79e-19	LMER: B>0
positive regulation of synaptic transmission (GO:0050806)	19	5.67	1.08e-09	1.18e-07	LMER: B>0
positive regulation of synaptic transmission, glutamatergic (GO:0051968)	6	6.96	0.000194	0.00635	LMER: B>0
positive regulation of synaptic vesicle clustering (GO:2000809)	2	41.74	0.000573	0.016	LMER: B>0
positive regulation of synaptic vesicle exocytosis (GO:2000302)	2	27.83	0.00169	0.0395	LMER: B>0
positive regulation of transcription by RNA polymerase II (GO:0045944)	14	0.46	0.00115	0.0287	LMER: B>0
positive regulation of transport (GO:0051050)	27	2.86	9.29e-07	0.000225	LMER: B<0
positive regulation of transport (GO:0051050)	40	1.95	5.3e-05	0.00201	LMER: B>0
post-translational protein modification (GO:0043687)	0	< 0.01	0.000132	0.0135	LMER: B<0
post-translational protein modification (GO:0043687)	4	0.2	2.29e-05	0.000972	LMER: B>0
postsynapse assembly (GO:0099068)	11	20.87	7.42e-13	1.31e-10	LMER: B>0
postsynapse organization (GO:0099173)	16	5.86	1.38e-08	1.18e-06	LMER: B>0
postsynaptic density assembly (GO:0097107)	7	24.35	3.1e-09	3.08e-07	LMER: B>0
postsynaptic density organization (GO:0097106)	9	14.45	5.25e-09	4.93e-07	LMER: B>0
postsynaptic density protein 95 clustering (GO:0097119)	6	41.74	1.83e-10	2.24e-08	LMER: B>0
postsynaptic membrane assembly (GO:0097104)	6	31.31	4.93e-09	4.66e-07	LMER: B>0
postsynaptic membrane organization (GO:0001941)	10	15.46	3.33e-10	3.85e-08	LMER: B>0
postsynaptic specialization assembly (GO:0098698)	8	22.26	5.69e-10	6.43e-08	LMER: B>0
postsynaptic specialization organization (GO:0099084)	10	13.47	1.6e-09	1.7e-07	LMER: B>0
potassium ion homeostasis (GO:0055075)	5	6.14	0.00121	0.0301	LMER: B>0
potassium ion import across plasma membrane (GO:1990573)	6	5.69	0.000598	0.0163	LMER: B>0
presynapse assembly (GO:0099054)	9	17.079999999999998	9.11e-10	1.01e-07	LMER: B>0
presynapse organization (GO:0099172)	11	14.35	1.09e-10	1.44e-08	LMER: B>0
presynaptic membrane assembly (GO:0097105)	6	27.83	1.45e-08	1.23e-06	LMER: B>0
presynaptic membrane organization (GO:0097090)	6	25.05	3.55e-08	2.74e-06	LMER: B>0
protein dephosphorylation (GO:0006470)	9	3.95	0.000458	0.0131	LMER: B>0
protein glycosylation (GO:0006486)	20	3.88	2.6e-07	1.73e-05	LMER: B>0
protein localization (GO:0008104)	81	1.7	2e-06	0.000109	LMER: B>0
protein localization to cell junction (GO:1902414)	14	6.28	4.48e-08	3.39e-06	LMER: B>0
protein localization to cell periphery (GO:1990778)	18	3.17	1.78e-05	0.000776	LMER: B>0
protein localization to extracellular region (GO:0071692)	10	3.12	0.00147	0.0355	LMER: B>0
protein localization to membrane (GO:0072657)	34	3.07	7.8e-09	6.98e-07	LMER: B>0
protein localization to postsynapse (GO:0062237)	6	6.77	0.000227	0.00727	LMER: B>0
protein localization to postsynaptic membrane (GO:1903539)	6	7.37	0.000139	0.00477	LMER: B>0
protein localization to postsynaptic specialization membrane (GO:0099633)	4	9.82	0.000604	0.0164	LMER: B>0
protein localization to synapse (GO:0035418)	12	7.71	3.98e-08	3.02e-06	LMER: B>0
protein modification by small protein conjugation (GO:0032446)	3	0.19	0.000145	0.00491	LMER: B>0
protein modification by small protein conjugation or removal (GO:0070647)	0	< 0.01	0.000304	0.0269	LMER: B<0
protein modification by small protein conjugation or removal (GO:0070647)	4	0.21	6.33e-05	0.00237	LMER: B>0
protein O-linked glycosylation (GO:0006493)	9	3.83	0.000576	0.0158	LMER: B>0
protein processing (GO:0016485)	13	2.84	0.000728	0.0192	LMER: B>0
protein ubiquitination (GO:0016567)	3	0.21	0.000561	0.0157	LMER: B>0
protein-containing complex localization (GO:0031503)	13	3.33	0.000158	0.00528	LMER: B>0
proteoglycan biosynthetic process (GO:0030166)	11	7.65	1.58e-07	1.09e-05	LMER: B>0
proteoglycan metabolic process (GO:0006029)	13	6.38	1.12e-07	7.99e-06	LMER: B>0
purine nucleoside diphosphate catabolic process (GO:0009137)	10	7.88	4.4e-07	2.74e-05	LMER: B>0
purine nucleoside diphosphate metabolic process (GO:0009135)	10	6.05	5.45e-06	0.000268	LMER: B>0
purine nucleotide catabolic process (GO:0006195)	12	5.57	1.57e-06	8.76e-05	LMER: B>0
purine ribonucleoside diphosphate catabolic process (GO:0009181)	10	7.88	4.4e-07	2.75e-05	LMER: B>0
purine ribonucleoside diphosphate metabolic process (GO:0009179)	10	6.05	5.45e-06	0.000269	LMER: B>0
purine ribonucleoside triphosphate metabolic process (GO:0009205)	12	2.62	0.00227	0.0496	LMER: B>0
purine ribonucleotide catabolic process (GO:0009154)	12	6.18	4.94e-07	3.04e-05	LMER: B>0
purine-containing compound catabolic process (GO:0072523)	12	4.68	9.86e-06	0.000457	LMER: B>0
pyridine nucleotide catabolic process (GO:0019364)	10	8.0299999999999994	3.65e-07	2.36e-05	LMER: B>0
pyridine nucleotide metabolic process (GO:0019362)	13	4.4800000000000004	6.81e-06	0.00033	LMER: B>0
pyridine-containing compound catabolic process (GO:0072526)	10	7.59	6.32e-07	3.83e-05	LMER: B>0
pyridine-containing compound metabolic process (GO:0072524)	13	4.21	1.37e-05	0.000613	LMER: B>0
pyruvate metabolic process (GO:0006090)	12	6.96	1.3e-07	9.15e-06	LMER: B>0
receptor clustering (GO:0043113)	11	9.77	1.07e-08	9.26e-07	LMER: B>0
receptor localization to synapse (GO:0097120)	11	8.83	3.32e-08	2.59e-06	LMER: B>0
regeneration (GO:0031099)	11	2.89	0.0016	0.0382	LMER: B>0
regulated exocytosis (GO:0045055)	10	3	0.00193	0.0436	LMER: B>0
regulation of action potential (GO:0098900)	7	4.87	0.000559	0.0157	LMER: B>0
regulation of amyloid fibril formation (GO:1905906)						2	> 100	0.000137	0.0457	LMER: B>0
regulation of amyloid precursor protein catabolic process (GO:1902991)	7	6.64	7.72e-05	0.00283	LMER: B>0
regulation of amyloid-beta clearance (GO:1900221)						2	> 100	0.000122	0.0428	LMER: B>0
regulation of amyloid-beta formation (GO:1902003)	5	5.64	0.00179	0.0408	LMER: B>0
regulation of anatomical structure morphogenesis (GO:0022603)	58	2.91	2.93e-13	5.57e-11	LMER: B>0
regulation of anatomical structure size (GO:0090066)	34	2.82	6.28e-08	4.63e-06	LMER: B>0
regulation of axon extension (GO:0030516)	18	9.16	7.06e-13	1.26e-10	LMER: B>0
regulation of axon extension involved in axon guidance (GO:0048841)	5	12.28	3.77e-05	0.00151	LMER: B>0
regulation of axon extension involved in regeneration (GO:0048690)	2	41.74	0.000573	0.0159	LMER: B>0
regulation of axon regeneration (GO:0048679)	11	15.83	3.13e-11	4.56e-09	LMER: B>0
regulation of axonogenesis (GO:0050770)	29	8.4700000000000006	6.12e-19	1.64e-16	LMER: B>0
regulation of biological process (GO:0050789)	158	1.22	0.000148	0.0149	LMER: B<0
regulation of biological process (GO:0050789)	342	1.21	2.76e-08	2.17e-06	LMER: B>0
regulation of biological quality (GO:0065008)	166	2.34	1.25e-27	5.22e-25	LMER: B>0
regulation of biosynthetic process (GO:0009889)	88	0.7	4.4e-05	0.00172	LMER: B>0
regulation of blood circulation (GO:1903522)	21	3.45	9.29e-07	5.46e-05	LMER: B>0
regulation of blood pressure (GO:0008217)	14	3.06	0.000217	0.00701	LMER: B>0
regulation of body fluid levels (GO:0050878)	19	4.67	3.07e-08	1.85e-05	LMER: B<0
regulation of brain-derived neurotrophic factor receptor signaling pathway (GO:0031548)	2	27.83	0.00169	0.0392	LMER: B>0
regulation of calcium ion transmembrane transport (GO:1903169)	11	2.77	0.00225	0.0494	LMER: B>0
regulation of calcium ion transport (GO:0051924)	15	2.59	0.000779	0.0205	LMER: B>0
regulation of calcium-mediated signaling (GO:0050848)						3	32.82	9.89e-05	0.0402	LMER: B>0
regulation of cardiac conduction (GO:1903779)	5	8.35	0.000276	0.00849	LMER: B>0
regulation of cardiac muscle hypertrophy (GO:0010611)	7	5.22	0.000365	0.0107	LMER: B>0
regulation of cell activation (GO:0050865)	18	2.5499999999999998	0.000274	0.0248	LMER: B<0
regulation of cell adhesion (GO:0030155)	33	3.77	5.36e-11	8.95e-08	LMER: B<0
regulation of cell communication (GO:0010646)	63	1.63	5.36e-05	0.0065	LMER: B<0
regulation of cell communication (GO:0010646)	169	2.02	5.66e-21	1.64e-18	LMER: B>0
regulation of cell development (GO:0060284)	41	2.1	9.8e-06	0.000456	LMER: B>0
regulation of cell differentiation (GO:0045595)	33	1.94	0.000307	0.0269	LMER: B<0
regulation of cell differentiation (GO:0045595)	72	1.94	5.09e-08	3.8e-06	LMER: B>0
regulation of cell growth (GO:0001558)	34	3.53	2.15e-10	2.58e-08	LMER: B>0
regulation of cell junction assembly (GO:1901888)	45	7.06	2.77e-25	9.91e-23	LMER: B>0
regulation of cell migration (GO:0030334)	34	3.22	1.58e-09	1.49e-06	LMER: B<0
regulation of cell migration (GO:0030334)	58	2.5299999999999998	1.26e-10	1.62e-08	LMER: B>0
regulation of cell motility (GO:2000145)	34	3.02	7.91e-09	6.26e-06	LMER: B<0
regulation of cell motility (GO:2000145)	61	2.5	5.08e-11	7.2e-09	LMER: B>0
regulation of cell population proliferation (GO:0042127)	43	2.35	1.22e-07	4.58e-05	LMER: B<0
regulation of cell projection organization (GO:0031344)	68	4.34	8.34e-25	2.92e-22	LMER: B>0
regulation of cell size (GO:0008361)	26	6.06	1.77e-13	3.46e-11	LMER: B>0
regulation of cell-cell adhesion (GO:0022407)	17	3.08	4.31e-05	0.00549	LMER: B<0
regulation of cell-substrate adhesion (GO:0010810)	10	4.16	0.000161	0.0158	LMER: B<0
regulation of cell-substrate adhesion (GO:0010810)	14	2.68	0.000819	0.0214	LMER: B>0
regulation of cellular component biogenesis (GO:0044087)	63	2.56	7.29e-12	1.17e-09	LMER: B>0
regulation of cellular component organization (GO:0051128)	48	1.76	8.09e-05	0.00894	LMER: B<0
regulation of cellular component organization (GO:0051128)	141	2.38	8.42e-24	2.81e-21	LMER: B>0
regulation of cellular component size (GO:0032535)	28	3.26	4.7e-08	3.53e-06	LMER: B>0
regulation of cellular localization (GO:0060341)	44	1.83	0.000112	0.00396	LMER: B>0
regulation of cellular process (GO:0050794)	329	1.21	1.98e-07	1.34e-05	LMER: B>0
regulation of cellular response to growth factor stimulus (GO:0090287)	12	3.37	0.000263	0.0244	LMER: B<0
regulation of cellular response to growth factor stimulus (GO:0090287)	19	2.46	0.000318	0.0096	LMER: B>0
regulation of chemotaxis (GO:0050920)	17	3.4	1.25e-05	0.000566	LMER: B>0
regulation of collateral sprouting (GO:0048670)	7	13.91	3.77e-07	2.41e-05	LMER: B>0
regulation of cytosolic calcium ion concentration (GO:0051480)	7	4.87	0.000559	0.0157	LMER: B>0
regulation of dendrite development (GO:0050773)	9	3.72	0.000718	0.0191	LMER: B>0
regulation of dendrite morphogenesis (GO:0048814)	7	4.57	0.000829	0.0216	LMER: B>0
regulation of dendritic spine development (GO:0060998)	8	5.66	7.77e-05	0.00284	LMER: B>0
regulation of dendritic spine maintenance (GO:1902950)						2	> 100	6.26e-05	0.0294	LMER: B>0
regulation of developmental growth (GO:0048638)	30	4.03	1.08e-10	1.44e-08	LMER: B>0
regulation of developmental process (GO:0050793)	53	1.97	1.24e-06	0.000291	LMER: B<0
regulation of developmental process (GO:0050793)	116	1.99	2.1e-13	4.05e-11	LMER: B>0
regulation of DNA metabolic process (GO:0051052)	2	0.17	0.000919	0.0237	LMER: B>0
regulation of DNA-templated transcription (GO:0006355)	43	0.52	1.91e-07	1.3e-05	LMER: B>0
regulation of ERK1 and ERK2 cascade (GO:0070372)	18	2.7	0.000141	0.0048	LMER: B>0
regulation of excitatory synapse assembly (GO:1904889)	4	7.59	0.00169	0.0399	LMER: B>0
regulation of extent of cell growth (GO:0061387)	24	10.119999999999999	8.42e-18	2.15e-15	LMER: B>0
regulation of G protein-coupled receptor signaling pathway (GO:0008277)	12	3.15	0.000462	0.0132	LMER: B>0
regulation of gene expression (GO:0010468)	84	0.71	0.000149	0.00501	LMER: B>0
regulation of glutamate receptor signaling pathway (GO:1900449)	3	17.89	0.000445	0.0128	LMER: B>0
regulation of growth (GO:0040008)	40	2.79	5.57e-09	5.2e-07	LMER: B>0
regulation of heart contraction (GO:0008016)	18	3.76	1.66e-06	9.16e-05	LMER: B>0
regulation of hormone levels (GO:0010817)	27	2.06	0.000512	0.0145	LMER: B>0
regulation of hydrolase activity (GO:0051336)	23	2.15	0.000744	0.0196	LMER: B>0
regulation of immune response (GO:0050776)	24	2.16	0.000468	0.038	LMER: B<0
regulation of immune system process (GO:0002682)	37	2.0699999999999998	2.89e-05	0.00387	LMER: B<0	9	6.35	2.87e-06	0.00719	LMER: B<0
regulation of integrin-mediated signaling pathway (GO:2001044)	5	22.67	2.12e-06	0.00043	LMER: B<0
regulation of intracellular signal transduction (GO:1902531)	74	1.57	9.38e-05	0.00339	LMER: B>0
regulation of leukocyte cell-cell adhesion (GO:1903037)	13	3.09	0.000334	0.0285	LMER: B<0
regulation of localization (GO:0032879)	90	1.86	5.93e-09	5.5e-07	LMER: B>0
regulation of locomotion (GO:0040012)	34	2.9	2.24e-08	1.47e-05	LMER: B<0
regulation of locomotion (GO:0040012)	68	2.67	1.23e-13	2.47e-11	LMER: B>0
regulation of long-term synaptic potentiation (GO:1900271)	9	7.99	1.47e-06	8.28e-05	LMER: B>0
regulation of macromolecule biosynthetic process (GO:0010556)	86	0.71	0.000109	0.00389	LMER: B>0
regulation of macromolecule metabolic process (GO:0060255)	103	0.73	8.12e-05	0.00295	LMER: B>0
regulation of MAPK cascade (GO:0043408)	29	1.9	0.000908	0.0235	LMER: B>0
regulation of membrane hyperpolarization (GO:1902630)	3	25.05	0.000132	0.00459	LMER: B>0
regulation of membrane potential (GO:0042391)	35	3.22	1.39e-09	1.49e-07	LMER: B>0
regulation of metabolic process (GO:0019222)	108	0.7	3.51e-06	0.000182	LMER: B>0
regulation of metal ion transport (GO:0010959)	26	2.84	2.02e-06	0.000109	LMER: B>0
regulation of monoatomic cation transmembrane transport (GO:1904062)	18	2.57	0.000259	0.00813	LMER: B>0
regulation of monoatomic ion transmembrane transport (GO:0034765)	18	2.2999999999999998	0.00129	0.0319	LMER: B>0
regulation of monoatomic ion transport (GO:0043269)	27	2.5	1.37e-05	0.000614	LMER: B>0
regulation of multicellular organismal development (GO:2000026)	32	2.08	8.38e-05	0.00919	LMER: B<0
regulation of multicellular organismal development (GO:2000026)	82	2.4500000000000002	2.96e-14	6.18e-12	LMER: B>0
regulation of multicellular organismal process (GO:0051239)	136	1.93	8.07e-15	1.73e-12	LMER: B>0	10	3.89	5.08e-05	0.0424	LMER: B<0
regulation of multicellular organismal process (GO:0051239)	68	2.1	1.25e-09	1.26e-06	LMER: B<0	10	3.89	5.08e-05	0.0424	LMER: B<0
regulation of muscle adaptation (GO:0043502)	8	4.17	0.000656	0.0177	LMER: B>0
regulation of muscle contraction (GO:0006937)	11	2.77	0.00225	0.0495	LMER: B>0
regulation of muscle hypertrophy (GO:0014743)	7	4.95	0.000504	0.0143	LMER: B>0
regulation of muscle system process (GO:0090257)	16	2.87	0.000168	0.00557	LMER: B>0
regulation of negative chemotaxis (GO:0050923)	3	31.31	5.37e-05	0.00203	LMER: B>0
regulation of nervous system development (GO:0051960)	59	5.53	4.59e-27	1.81e-24	LMER: B>0
regulation of nervous system process (GO:0031644)	14	4.75	1.51e-06	8.5e-05	LMER: B>0
regulation of neurogenesis (GO:0050767)	39	4.4800000000000004	4.65e-15	1.03e-12	LMER: B>0
regulation of neuromuscular synaptic transmission (GO:1900073)	2	27.83	0.00169	0.039	LMER: B>0
regulation of neuron apoptotic process (GO:0043523)	20	3.34	2.8e-06	0.000147	LMER: B>0
regulation of neuron differentiation (GO:0045664)	13	2.84	0.000728	0.0193	LMER: B>0
regulation of neuron migration (GO:2001222)	10	8.0299999999999994	3.65e-07	2.35e-05	LMER: B>0
regulation of neuron projection development (GO:0010975)	62	5.88	6.34e-30	2.89e-27	LMER: B>0
regulation of neuron projection regeneration (GO:0070570)	12	16.16	2.92e-12	4.87e-10	LMER: B>0
regulation of neuronal synaptic plasticity (GO:0048168)	10	6.96	1.46e-06	8.3e-05	LMER: B>0	3	54.16	2.21e-05	0.0123	LMER: B>0
regulation of neurotransmitter receptor activity (GO:0099601)	6	7.83	9.78e-05	0.00353	LMER: B>0
regulation of neurotransmitter secretion (GO:0046928)	8	3.93	0.000982	0.0251	LMER: B>0
regulation of neurotransmitter transport (GO:0051588)	9	3.65	0.000827	0.0216	LMER: B>0
regulation of nucleobase-containing compound metabolic process (GO:0019219)	44	0.45	5.88e-11	8.26e-09	LMER: B>0
regulation of nucleobase-containing compound metabolic process (GO:0019219)	25	0.56000000000000005	0.000551	0.0424	LMER: B<0
regulation of ossification (GO:0030278)	7	5.04	0.000503	0.0398	LMER: B<0
regulation of phosphatidylinositol 3-kinase/protein kinase B signal transduction (GO:0051896)	18	2.89	6.03e-05	0.00227	LMER: B>0
regulation of plasma membrane bounded cell projection organization (GO:0120035)	68	4.45	1.98e-25	7.25e-23	LMER: B>0
regulation of postsynapse organization (GO:0099175)	19	5.43	2.22e-09	2.3e-07	LMER: B>0
regulation of postsynaptic cytosolic calcium ion concentration (GO:0099566)	3	12.52	0.00145	0.0352	LMER: B>0
regulation of postsynaptic density organization (GO:1905874)	4	7.95	0.00141	0.0346	LMER: B>0
regulation of postsynaptic membrane neurotransmitter receptor levels (GO:0099072)	13	7.24	2.39e-08	1.92e-06	LMER: B>0
regulation of postsynaptic specialization assembly (GO:0099150)	4	7.95	0.00141	0.0345	LMER: B>0
regulation of presynapse assembly (GO:1905606)	10	13.05	2.28e-09	2.35e-07	LMER: B>0
regulation of presynapse organization (GO:0099174)	11	13.91	1.6e-10	1.98e-08	LMER: B>0
regulation of presynaptic membrane organization (GO:1901629)	2	41.74	0.000573	0.0159	LMER: B>0
regulation of primary metabolic process (GO:0080090)	83	0.64	5.91e-07	3.61e-05	LMER: B>0
regulation of protein import (GO:1904589)	2	27.83	0.00169	0.0392	LMER: B>0
regulation of protein localization (GO:0032880)	40	1.87	0.000176	0.00582	LMER: B>0
regulation of protein localization to membrane (GO:1905475)	15	3.19	8.05e-05	0.00294	LMER: B>0
regulation of response to external stimulus (GO:0032101)	55	2.08	2.74e-07	1.8e-05	LMER: B>0
regulation of response to stimulus (GO:0048583)	80	1.78	5.05e-08	2.53e-05	LMER: B<0
regulation of response to stimulus (GO:0048583)	147	1.51	8.36e-08	6.01e-06	LMER: B>0
regulation of response to wounding (GO:1903034)	10	5.33	1.99e-05	0.0028	LMER: B<0
regulation of response to wounding (GO:1903034)	16	3.93	3.51e-06	0.000182	LMER: B>0
regulation of RNA biosynthetic process (GO:2001141)	43	0.51	1.44e-07	1e-05	LMER: B>0
regulation of RNA metabolic process (GO:0051252)	44	0.49	7.52e-09	6.77e-07	LMER: B>0
regulation of secretion (GO:0051046)	35	2.37	2.74e-06	0.000144	LMER: B>0
regulation of secretion by cell (GO:1903530)	31	2.2999999999999998	1.78e-05	0.000775	LMER: B>0
regulation of signal transduction (GO:0009966)	58	1.72	2.96e-05	0.00393	LMER: B<0
regulation of signal transduction (GO:0009966)	123	1.68	2.78e-09	2.8e-07	LMER: B>0
regulation of signaling (GO:0023051)	62	1.61	8.08e-05	0.00899	LMER: B<0
regulation of signaling (GO:0023051)	168	2.0099999999999998	1.03e-20	2.92e-18	LMER: B>0
regulation of smooth muscle cell proliferation (GO:0048660)	10	3.02	0.00183	0.0415	LMER: B>0
regulation of sodium ion transmembrane transport (GO:1902305)	6	5.22	0.000959	0.0245	LMER: B>0
regulation of sodium ion transport (GO:0002028)	10	5.42	1.48e-05	0.000657	LMER: B>0
regulation of sprouting of injured axon (GO:0048686)	2	27.83	0.00169	0.0394	LMER: B>0
regulation of synapse assembly (GO:0051963)	40	10	1.18e-28	5.05e-26	LMER: B>0
regulation of synapse maturation (GO:0090128)	5	8.0299999999999994	0.000335	0.0101	LMER: B>0
regulation of synapse organization (GO:0050807)	59	7.89	9.9e-36	6.2e-33	LMER: B>0
regulation of synapse pruning (GO:1905806)	3	15.65	0.000699	0.0187	LMER: B>0
regulation of synapse structure or activity (GO:0050803)	59	7.75	3.02e-35	1.81e-32	LMER: B>0
regulation of synaptic plasticity (GO:0048167)	26	5.27	4.88e-12	8.05e-10	LMER: B>0
regulation of synaptic transmission, GABAergic (GO:0032228)	5	5.64	0.00179	0.0408	LMER: B>0
regulation of synaptic transmission, glutamatergic (GO:0051966)	11	6.04	1.88e-06	0.000102	LMER: B>0
regulation of synaptic vesicle clustering (GO:2000807)	3	20.87	0.000259	0.00812	LMER: B>0
regulation of synaptic vesicle fusion to presynaptic active zone membrane (GO:0031630)	4	7.59	0.00169	0.04	LMER: B>0
regulation of synaptic vesicle membrane organization (GO:1901632)	4	7.59	0.00169	0.04	LMER: B>0
regulation of system process (GO:0044057)	42	3.15	5.89e-11	8.2e-09	LMER: B>0	5	9.7200000000000006	0.000121	0.0433	LMER: B>0
regulation of the force of heart contraction (GO:0002026)	5	8.0299999999999994	0.000335	0.0101	LMER: B>0
regulation of thrombin-activated receptor signaling pathway (GO:0070494)	2	27.83	0.00169	0.0393	LMER: B>0
regulation of trans-synaptic signaling (GO:0099177)	69	5.74	1.37e-32	7.35e-30	LMER: B>0
regulation of transcription by RNA polymerase II (GO:0006357)	13	0.44	0.000473	0.038	LMER: B<0
regulation of transcription by RNA polymerase II (GO:0006357)	25	0.39	4.15e-09	4.03e-07	LMER: B>0
regulation of transmembrane receptor protein serine/threonine kinase signaling pathway (GO:0090092)	11	3.67	0.00023	0.022	LMER: B<0
regulation of transmembrane transport (GO:0034762)	23	2.16	0.000722	0.0191	LMER: B>0
regulation of transport (GO:0051049)	35	1.97	9.55e-05	0.0103	LMER: B<0
regulation of transport (GO:0051049)	74	1.92	5.46e-08	4.04e-06	LMER: B>0
regulation of vesicle fusion (GO:0031338)	5	5.96	0.00139	0.0341	LMER: B>0
regulation of wound healing (GO:0061041)	9	6.18	1.62e-05	0.00238	LMER: B<0
relaxation of cardiac muscle (GO:0055119)	4	11.13	0.00036	0.0106	LMER: B>0
relaxation of muscle (GO:0090075)	5	9.07	0.000182	0.00598	LMER: B>0
response to abiotic stimulus (GO:0009628)	26	2.1	0.000323	0.0279	LMER: B<0
response to amyloid-beta (GO:1904645)	7	5.62	0.000228	0.00729	LMER: B>0
response to auditory stimulus (GO:0010996)	6	7.59	0.000117	0.00411	LMER: B>0
response to axon injury (GO:0048678)	8	6.07	4.64e-05	0.00181	LMER: B>0
response to bacterium (GO:0009617)	24	3.14	8.08e-07	0.000202	LMER: B<0	7	11.53	1.11e-06	0.0166	LMER: B<0
response to biotic stimulus (GO:0009607)	40	2.4700000000000002	1.35e-07	4.85e-05	LMER: B<0	8	6.23	1.5e-05	0.0173	LMER: B<0
response to chemical (GO:0042221)	124	1.39	6.86e-05	0.00255	LMER: B>0	11	3.38	5.99e-05	0.0429	LMER: B<0
response to cytokine (GO:0034097)	37	1.79	0.000852	0.0221	LMER: B>0
response to endogenous stimulus (GO:0009719)	36	2.65	8.23e-08	3.44e-05	LMER: B<0
response to endogenous stimulus (GO:0009719)	52	1.76	7.06e-05	0.00261	LMER: B>0
response to external biotic stimulus (GO:0043207)	40	2.5499999999999998	3.92e-08	2.1e-05	LMER: B<0	8	6.43	1.2e-05	0.02	LMER: B<0
response to external stimulus (GO:0009605)	52	2.44	1.19e-09	1.28e-06	LMER: B<0	10	5.91	1.13e-06	0.00851	LMER: B<0
response to fibroblast growth factor (GO:0071774)	13	3.88	3.3e-05	0.00135	LMER: B>0
response to glycoside (GO:1903416)	3	20.87	0.000259	0.00806	LMER: B>0
response to growth factor (GO:0070848)	19	3.17	1.01e-05	0.00162	LMER: B<0
response to growth factor (GO:0070848)	28	2.15	0.000156	0.00523	LMER: B>0
response to hormone (GO:0009725)	21	2.27	0.000494	0.0393	LMER: B<0
response to hormone (GO:0009725)	35	1.74	0.00164	0.039	LMER: B>0
response to insulin (GO:0032868)	18	2.84	7.7e-05	0.00284	LMER: B>0
response to lipid (GO:0033993)						6	8.01	6.14e-05	0.042	LMER: B<0
response to macrophage colony-stimulating factor (GO:0036005)	14	9.91	8.46e-11	1.16e-08	LMER: B>0
response to metal ion (GO:0010038)	20	2.41	0.00028	0.0086	LMER: B>0
response to nitrogen compound (GO:1901698)	55	2.1800000000000002	6.61e-08	4.82e-06	LMER: B>0
response to other organism (GO:0051707)	40	2.5499999999999998	3.7e-08	2.14e-05	LMER: B<0	8	6.44	1.18e-05	0.0221	LMER: B<0
response to oxygen-containing compound (GO:1901700)	73	1.92	7.18e-08	5.19e-06	LMER: B>0	9	6.49	2.39e-06	0.00898	LMER: B<0
response to peptide (GO:1901652)	39	1.85	0.000256	0.00806	LMER: B>0
response to peptide hormone (GO:0043434)	22	2.16	0.000994	0.0253	LMER: B>0
response to stem cell factor (GO:0036215)	13	10.64	1.52e-10	1.89e-08	LMER: B>0
response to stimulus (GO:0050896)	137	1.51	4.9e-10	6.14e-07	LMER: B<0	17	2.37	1.79e-06	0.00898	LMER: B<0
response to stimulus (GO:0050896)	245	1.25	9.13e-06	0.000426	LMER: B>0	17	2.37	1.79e-06	0.00898	LMER: B<0
response to stress (GO:0006950)	72	1.86	5.83e-08	2.66e-05	LMER: B<0	11	3.59	3.38e-05	0.0317	LMER: B<0
response to temperature stimulus (GO:0009266)	11	2.8	0.00205	0.0453	LMER: B>0
response to toxic substance (GO:0009636)						4	18.079999999999998	5.96e-05	0.0448	LMER: B<0
response to transforming growth factor beta (GO:0071559)	11	6.16	1.92e-06	0.0004	LMER: B<0
response to wounding (GO:0009611)	24	4.88	1.74e-10	2.38e-07	LMER: B<0
retina development in camera-type eye (GO:0060041)	13	3.19	0.000239	0.00757	LMER: B>0
retinal ganglion cell axon guidance (GO:0031290)	6	11.93	7.33e-06	0.000349	LMER: B>0
ribonucleoprotein complex biogenesis (GO:0022613)	1	0.09	0.000443	0.0128	LMER: B>0
ribonucleoside diphosphate catabolic process (GO:0009191)	10	7.45	7.53e-07	4.47e-05	LMER: B>0
ribonucleoside diphosphate metabolic process (GO:0009185)	10	5.22	2.09e-05	0.000895	LMER: B>0
ribonucleotide catabolic process (GO:0009261)	12	5.76	1.09e-06	6.28e-05	LMER: B>0
ribosome biogenesis (GO:0042254)	0	< 0.01	0.00103	0.0262	LMER: B>0
RNA biosynthetic process (GO:0032774)	4	0.12	1.22e-10	1.58e-08	LMER: B>0
RNA metabolic process (GO:0016070)	6	0.16	2.85e-10	3.35e-08	LMER: B>0
RNA processing (GO:0006396)	1	0.05	2.05e-08	1.68e-06	LMER: B>0
RNA splicing (GO:0008380)	1	0.11	0.00185	0.0418	LMER: B>0
secretion (GO:0046903)	33	2.5	1.51e-06	8.51e-05	LMER: B>0
secretion by cell (GO:0032940)	29	2.82	6.25e-07	3.8e-05	LMER: B>0
semaphorin-plexin signaling pathway (GO:0071526)	11	10.199999999999999	6.49e-09	5.98e-07	LMER: B>0
sensory perception of chemical stimulus (GO:0007606)	2	0.15	0.000308	0.00935	LMER: B>0
sensory perception of smell (GO:0007608)	1	0.09	0.0002	0.00651	LMER: B>0
signal release (GO:0023061)	18	3.95	7.89e-07	4.67e-05	LMER: B>0
signal release from synapse (GO:0099643)	13	6.31	1.29e-07	9.12e-06	LMER: B>0
signal transduction (GO:0007165)	173	1.49	7.27e-09	6.58e-07	LMER: B>0
signaling (GO:0023052)	210	1.69	1.59e-17	3.98e-15	LMER: B>0	13	2.71	9.09e-05	0.039	LMER: B>0
signaling receptor ligand precursor processing (GO:0140448)	7	7.49	3.43e-05	0.00141	LMER: B>0
skeletal system development (GO:0001501)	22	3.91	5.72e-08	2.69e-05	LMER: B<0
skin development (GO:0043588)	11	3.51	0.000332	0.0285	LMER: B<0
skin morphogenesis (GO:0043589)	3	22.67	0.000271	0.0248	LMER: B<0
smooth muscle contraction (GO:0006939)	5	7.68	0.000482	0.0385	LMER: B<0
social behavior (GO:0035176)	9	6.83	5.77e-06	0.000281	LMER: B>0
sodium ion export across plasma membrane (GO:0036376)	5	13.91	1.9e-05	0.000822	LMER: B>0
sodium ion homeostasis (GO:0055078)	5	5.35	0.00227	0.0497	LMER: B>0
sodium ion transmembrane transport (GO:0035725)	11	3.04	0.00106	0.0267	LMER: B>0
spinal cord development (GO:0021510)	10	4.17	0.000143	0.00486	LMER: B>0
spontaneous neurotransmitter secretion (GO:0061669)	3	20.87	0.000259	0.00809	LMER: B>0
spontaneous synaptic transmission (GO:0098814)	4	20.87	2.11e-05	0.000903	LMER: B>0
stem cell development (GO:0048864)	10	4.91	3.56e-05	0.00144	LMER: B>0
stem cell differentiation (GO:0048863)	13	2.89	0.000628	0.017	LMER: B>0
sulfur compound biosynthetic process (GO:0044272)	12	3	0.000717	0.0191	LMER: B>0
sulfur compound metabolic process (GO:0006790)	19	2.4300000000000002	0.000357	0.0106	LMER: B>0
supramolecular fiber organization (GO:0097435)	32	4.76	2.3e-13	6.92e-10	LMER: B<0
symbiont entry into host (GO:0044409)	10	3.66	0.000418	0.0122	LMER: B>0
symbiont entry into host cell (GO:0046718)	10	3.66	0.000418	0.0122	LMER: B>0
synapse assembly (GO:0007416)	33	10.36	2.31e-24	7.9e-22	LMER: B>0
synapse maturation (GO:0060074)	6	15.65	1.2e-06	6.87e-05	LMER: B>0
synapse organization (GO:0050808)	67	7.6	1.87e-39	1.48e-36	LMER: B>0
synaptic membrane adhesion (GO:0099560)	18	25.05	3.29e-22	1.05e-19	LMER: B>0
synaptic signaling (GO:0099536)	50	4.43	8.59e-19	2.26e-16	LMER: B>0
synaptic vesicle clustering (GO:0097091)	4	13.91	0.000138	0.00475	LMER: B>0
synaptic vesicle cycle (GO:0099504)	16	4.3099999999999996	1.03e-06	6.02e-05	LMER: B>0
synaptic vesicle exocytosis (GO:0016079)	9	5.87	2.06e-05	0.000889	LMER: B>0
synaptic vesicle fusion to presynaptic active zone membrane (GO:0031629)	3	12.52	0.00145	0.0351	LMER: B>0
synaptic vesicle priming (GO:0016082)	4	9.82	0.000604	0.0164	LMER: B>0
system development (GO:0048731)	73	1.84	8e-08	3.44e-05	LMER: B<0	13	3.92	1.3e-06	0.00195	LMER: B>0
system development (GO:0048731)	240	2.79	1.61e-58	8.06e-55	LMER: B>0	13	3.92	1.3e-06	0.00195	LMER: B>0
system process (GO:0003008)	81	1.6	1.64e-05	0.000724	LMER: B>0
taxis (GO:0042330)	16	4.2699999999999996	1.29e-06	0.000297	LMER: B<0
taxis (GO:0042330)	22	2.7	2.68e-05	0.00112	LMER: B>0
telencephalon development (GO:0021537)	28	4.17	1.99e-10	2.41e-08	LMER: B>0
terminal button organization (GO:0072553)	3	25.05	0.000132	0.00456	LMER: B>0
tissue development (GO:0009888)	51	2.61	1.36e-10	2.04e-07	LMER: B<0
tissue development (GO:0009888)	66	1.56	0.000317	0.00959	LMER: B>0
tissue morphogenesis (GO:0048729)	21	3.32	1.65e-06	0.000359	LMER: B<0
trans-synaptic signaling (GO:0099537)	47	4.51	4.99e-18	1.29e-15	LMER: B>0
trans-synaptic signaling, modulating synaptic transmission (GO:0099550)	5	17.39	5.33e-06	0.000265	LMER: B>0
translation (GO:0006412)	1	0.11	0.00128	0.0317	LMER: B>0
transmission of nerve impulse (GO:0019226)	7	4.57	0.000829	0.0216	LMER: B>0
transport (GO:0006810)	122	1.38	0.000138	0.00475	LMER: B>0
tube development (GO:0035295)	29	2.89	2.93e-07	8.63e-05	LMER: B<0
tube development (GO:0035295)	43	1.97	2.98e-05	0.00123	LMER: B>0
tube morphogenesis (GO:0035239)	22	2.9	8.3e-06	0.00137	LMER: B<0
tube morphogenesis (GO:0035239)	33	2	0.000179	0.0059	LMER: B>0
Unclassified (UNCLASSIFIED)	11	0.35	1.18e-05	0.00179	LMER: B<0
Unclassified (UNCLASSIFIED)	30	0.43	2.57e-08	2.04e-06	LMER: B>0
vascular endothelial growth factor receptor signaling pathway (GO:0048010)	13	6.78	5.34e-08	3.97e-06	LMER: B>0
vascular endothelial growth factor receptor-1 signaling pathway (GO:0036323)	13	11.08	8.74e-11	1.18e-08	LMER: B>0
vascular endothelial growth factor signaling pathway (GO:0038084)	13	8.48	3.15e-09	3.12e-07	LMER: B>0
vasculature development (GO:0001944)	29	2.2000000000000002	8.99e-05	0.00326	LMER: B>0	5	9.83	0.000115	0.0422	LMER: B>0
vasculature development (GO:0001944)	23	3.78	5.11e-08	2.48e-05	LMER: B<0	5	9.83	0.000115	0.0422	LMER: B>0
vesicle fusion to plasma membrane (GO:0099500)	3	11.38	0.00195	0.0437	LMER: B>0
vesicle-mediated transport in synapse (GO:0099003)	18	4.42	1.5e-07	1.04e-05	LMER: B>0
vocal learning (GO:0042297)	3	20.87	0.000259	0.00807	LMER: B>0
vocalization behavior (GO:0071625)	7	14.61	2.57e-07	1.72e-05	LMER: B>0
wound healing (GO:0042060)	20	5.41	1.05e-09	1.22e-06	LMER: B<0
wound healing, spreading of cells (GO:0044319)	5	14.62	2.1e-05	0.0029	LMER: B<0
