# Supplementary material for: Neuroplasticity and immune system are related to altered grey matter networks: a cohort study in sporadic Alzheimer’s disease
Source: Brain Commun. 2026 Jul 8;8(4):fcag257. doi: 10.1093/braincomms/fcag257 (PMC13373788; doi:10.1093/braincomms/fcag257)
Supplement: fcag257_Supplementary_Data [file fcag257_supplementary_data.zip › Supplementary_Table_3.xlsx]

## Sheet: Supplementary table 3
Supplementary table 3: GO pathway enrichment analysis for stage specific effects in ADC and ADNI.
ADC (main cohort)						ADNI (replication cohort)
GO biological process	Count	Fold Enrichment	P-value	Adjusted P-value	Group/Analysis/Direction of effect	Count	Fold Enrichment	P-value	Adjusted P-value	Group/Analysis/Direction of effect
actin filament depolymerization (GO:0030042)	3	> 100	1.16e-06	0.00875	CU A+; LMER; B<0
actin filament fragmentation (GO:0030043)	3	> 100	2.14e-08	0.000321	CU A+; LMER; B<0
acute inflammatory response (GO:0002526)	5	10.52	0.000114	0.0358	MCI A+; LMER; B<0
acute-phase response (GO:0006953)	4	15.36	0.000131	0.0378	MCI A+; LMER; B<0
adaptive immune response (GO:0002250)	16	3.61	9.38e-06	0.00455	MCI A+; LMER; B<0
adaptive immune response (GO:0002250)	29	4.21	6.06e-11	1.3e-07	Dementia A+; LMER; B<0
adaptive immune response based on somatic recombination of immune receptors built from immunoglobulin superfamily domains (GO:0002460)	16	5.93	1.45e-08	7.01e-06	Dementia A+; LMER; B<0	4	7.34	0.0021	0.0418	Dementia A+; LMER; B>0
adaptive immune response based on somatic recombination of immune receptors built from immunoglobulin superfamily domains (GO:0002460)	16	5.93	1.45e-08	7.01e-06	Dementia A+; LMER; B<0	4	18.14	5.77e-05	0.0434	CU A+; LMER; B<0
adaptive immune response based on somatic recombination of immune receptors built from immunoglobulin superfamily domains (GO:0002460)	12	6.9	1.84e-07	0.000277	MCI A+; LMER; B<0	4	7.34	0.0021	0.0418	Dementia A+; LMER; B>0
adaptive immune response based on somatic recombination of immune receptors built from immunoglobulin superfamily domains (GO:0002460)	12	6.9	1.84e-07	0.000277	MCI A+; LMER; B<0	4	18.14	5.77e-05	0.0434	CU A+; LMER; B<0
ADP catabolic process (GO:0046032)	8	9.74	1.43e-06	0.000129	Dementia A+; LMER; B>0
ADP metabolic process (GO:0046031)	8	8.5500000000000007	4e-06	0.000314	Dementia A+; LMER; B>0
adult behavior (GO:0030534)	9	3.61	0.000939	0.0327	Dementia A+; LMER; B>0
ameboidal-type cell migration (GO:0001667)	18	8.3000000000000007	6.07e-12	1.52e-09	Dementia A+; LMER; B>0
amyloid precursor protein biosynthetic process (GO:0042983)						1	> 100	0.00204	0.0416	Dementia A+; LMER; B>0
amyloid precursor protein catabolic process (GO:0042987)						3	86.47	5.27e-06	0.000245	Dementia A+; LMER; B>0
amyloid precursor protein metabolic process (GO:0042982)						3	58.8	1.76e-05	0.000714	Dementia A+; LMER; B>0
amyloid-beta formation (GO:0034205)						2	98	0.000181	0.00538	Dementia A+; LMER; B>0
amyloid-beta metabolic process (GO:0050435)						2	40.83	0.00109	0.025	Dementia A+; LMER; B>0
anatomical structure development (GO:0048856)	60	1.6	5.5e-05	0.00996	MCI A+; LMER; B>0	35	3.25	6.73e-15	3.13e-12	Dementia A+; LMER; B>0
anatomical structure development (GO:0048856)	181	2.1	1.93e-28	4.83e-25	Dementia A+; LMER; B>0	35	3.25	6.73e-15	3.13e-12	Dementia A+; LMER; B>0
anatomical structure development (GO:0048856)	87	1.64	3.37e-07	0.000103	Dementia A+; LMER; B<0	35	3.25	6.73e-15	3.13e-12	Dementia A+; LMER; B>0
anatomical structure formation involved in morphogenesis (GO:0048646)	30	1.87	0.00107	0.0362	Dementia A+; LMER; B>0	21	10.41	3.4e-17	6.32e-14	Dementia A+; LMER; B>0
anatomical structure formation involved in morphogenesis (GO:0048646)	25	2.5299999999999998	1.93e-05	0.0034	Dementia A+; LMER; B<0	21	10.41	3.4e-17	6.32e-14	Dementia A+; LMER; B>0
anatomical structure morphogenesis (GO:0009653)	53	2.33	3.37e-09	2.3e-06	Dementia A+; LMER; B<0	27	5.85	2.09e-16	2.08e-13	Dementia A+; LMER; B>0
anatomical structure morphogenesis (GO:0009653)	91	2.46	1.41e-16	5.72e-14	Dementia A+; LMER; B>0	27	5.85	2.09e-16	2.08e-13	Dementia A+; LMER; B>0
anatomical structure morphogenesis (GO:0009653)	32	1.99	0.000147	0.0208	MCI A+; LMER; B>0	27	5.85	2.09e-16	2.08e-13	Dementia A+; LMER; B>0
angiogenesis (GO:0001525)	10	4.05	0.000197	0.0259	MCI A+; LMER; B>0	9	12.49	3.14e-08	2.49e-06	Dementia A+; LMER; B>0
animal organ development (GO:0048513)	94	1.99	2.08e-11	4.9e-09	Dementia A+; LMER; B>0	30	5.0999999999999996	4.29e-17	7.08e-14	Dementia A+; LMER; B>0
animal organ development (GO:0048513)	42	2.04	3.55e-06	0.00167	MCI A+; LMER; B>0	30	5.0999999999999996	4.29e-17	7.08e-14	Dementia A+; LMER; B>0
animal organ development (GO:0048513)	61	2.1	7.9e-09	4.57e-06	Dementia A+; LMER; B<0	30	5.0999999999999996	4.29e-17	7.08e-14	Dementia A+; LMER; B>0
animal organ formation (GO:0048645)						3	37.69	6.86e-05	0.00228	Dementia A+; LMER; B>0
animal organ morphogenesis (GO:0009887)	28	2.84	6.28e-07	0.000172	Dementia A+; LMER; B<0	20	10.039999999999999	5.22e-16	4.31e-13	Dementia A+; LMER; B>0
animal organ regeneration (GO:0031100)						3	22.62	0.000316	0.00858	Dementia A+; LMER; B>0
anterior/posterior pattern specification (GO:0009952)						12	27.61	9.31e-15	3.85e-12	Dementia A+; LMER; B>0
anterograde trans-synaptic signaling (GO:0098916)	30	4.4000000000000004	1.24e-11	2.95e-09	Dementia A+; LMER; B>0
aorta development (GO:0035904)	8	12.98	1.77e-07	5.91e-05	Dementia A+; LMER; B<0	4	31.61	7.67e-06	0.000339	Dementia A+; LMER; B>0
aorta morphogenesis (GO:0035909)	5	15.46	1.62e-05	0.00304	Dementia A+; LMER; B<0	4	61.25	5.17e-07	3.14e-05	Dementia A+; LMER; B>0
aortic valve development (GO:0003176)						6	65.33	3.82e-10	4.74e-08	Dementia A+; LMER; B>0
aortic valve morphogenesis (GO:0003180)						5	62.82	1.51e-08	1.3e-06	Dementia A+; LMER; B>0
apoptotic process (GO:0006915)						11	5.0999999999999996	6.07e-06	0.000278	Dementia A+; LMER; B>0
apoptotic process involved in development (GO:1902742)						3	44.55	4.13e-05	0.00147	Dementia A+; LMER; B>0
apoptotic process involved in morphogenesis (GO:0060561)						3	77.37	7.49e-06	0.000332	Dementia A+; LMER; B>0
appendage development (GO:0048736)						7	17.96	1.09e-07	7.79e-06	Dementia A+; LMER; B>0
appendage morphogenesis (GO:0035107)						6	19.34	6.19e-07	3.7e-05	Dementia A+; LMER; B>0
arterial endothelial cell differentiation (GO:0060842)						5	> 100	1.66e-13	5.03e-11	Dementia A+; LMER; B>0
arterial endothelial cell fate commitment (GO:0060844)						2	> 100	4.07e-06	0.000196	Dementia A+; LMER; B>0
artery development (GO:0060840)	10	9.6999999999999993	8.5e-08	3.12e-05	Dementia A+; LMER; B<0	5	23.79	2.09e-06	0.000108	Dementia A+; LMER; B>0
artery morphogenesis (GO:0048844)	8	11.47	4.69e-07	0.000138	Dementia A+; LMER; B<0	5	35.51	2.82e-07	1.82e-05	Dementia A+; LMER; B>0
associative learning (GO:0008306)	9	6.02	1.88e-05	0.00127	Dementia A+; LMER; B>0
astrocyte-dopaminergic neuron signaling (GO:0036520)						3	> 100	7.9e-09	7.04e-07	Dementia A+; LMER; B>0
atrioventricular node development (GO:0003162)						2	> 100	0.000145	0.00436	Dementia A+; LMER; B>0
atrioventricular valve development (GO:0003171)						4	65.33	3.95e-07	2.47e-05	Dementia A+; LMER; B>0
atrioventricular valve formation (GO:0003190)						3	> 100	4.39e-07	2.7e-05	Dementia A+; LMER; B>0
atrioventricular valve morphogenesis (GO:0003181)						4	72.59	2.54e-07	1.66e-05	Dementia A+; LMER; B>0
auditory receptor cell fate commitment (GO:0009912)						3	> 100	3.16e-08	2.47e-06	Dementia A+; LMER; B>0
axis specification (GO:0009798)						9	44.55	3.72e-13	1.02e-10	Dementia A+; LMER; B>0
axon choice point recognition (GO:0016198)	3	26.09	0.000146	0.00736	Dementia A+; LMER; B>0
axon development (GO:0061564)	45	6.43	1.74e-23	1.87e-20	Dementia A+; LMER; B>0
axon extension (GO:0048675)	5	6.62	0.000915	0.0322	Dementia A+; LMER; B>0
axon guidance (GO:0007411)	33	8.81	1.01e-21	7.21e-19	Dementia A+; LMER; B>0
axonogenesis (GO:0007409)	41	6.75	3.03e-22	2.27e-19	Dementia A+; LMER; B>0
B cell activation (GO:0042113)						6	15.15	2.57e-06	0.000129	Dementia A+; LMER; B>0
B cell differentiation (GO:0030183)						5	21.3	3.6e-06	0.000176	Dementia A+; LMER; B>0
B cell mediated immunity (GO:0019724)	11	8.94	4.51e-08	0.000136	MCI A+; LMER; B<0	4	25.62	1.49e-05	0.016	CU A+; LMER; B<0
B cell mediated immunity (GO:0019724)	15	7.85	9.15e-10	9.82e-07	Dementia A+; LMER; B<0	4	25.62	1.49e-05	0.016	CU A+; LMER; B<0
behavior (GO:0007610)	14	3.1	0.000182	0.0247	MCI A+; LMER; B>0	7	5.33	0.000293	0.00808	Dementia A+; LMER; B>0
behavior (GO:0007610)	35	3.37	3.91e-10	7.53e-08	Dementia A+; LMER; B>0	7	5.33	0.000293	0.00808	Dementia A+; LMER; B>0
beta-catenin destruction complex assembly (GO:1904885)						1	> 100	0.00204	0.0415	Dementia A+; LMER; B>0
biological process involved in interaction with host (GO:0051701)	9	3.58	0.000984	0.0339	Dementia A+; LMER; B>0
biological regulation (GO:0065007)	243	1.21	1.08e-06	9.91e-05	Dementia A+; LMER; B>0	42	1.69	5.22e-10	6.11e-08	Dementia A+; LMER; B>0
biological_process (GO:0008150)	203	1.1399999999999999	1.57e-08	7.39e-06	Dementia A+; LMER; B<0
biological_process (GO:0008150)	327	1.1299999999999999	3.88e-11	8.57e-09	Dementia A+; LMER; B>0
blood circulation (GO:0008015)	16	3.76	6.4e-06	0.00134	Dementia A+; LMER; B<0
blood coagulation (GO:0007596)	10	8.1300000000000008	4.58e-07	0.000459	MCI A+; LMER; B<0
blood coagulation (GO:0007596)	9	4.71	0.000135	0.0166	Dementia A+; LMER; B<0
blood vessel development (GO:0001568)	25	4.68	1.65e-10	2.76e-07	Dementia A+; LMER; B<0	10	9.14	9.19e-08	6.73e-06	Dementia A+; LMER; B>0
blood vessel endothelial cell differentiation (GO:0060837)						5	> 100	1.27e-11	2.17e-09	Dementia A+; LMER; B>0
blood vessel endothelial cell fate commitment (GO:0060846)						2	> 100	1.22e-05	0.000512	Dementia A+; LMER; B>0
blood vessel endothelial cell fate specification (GO:0097101)						2	> 100	1.22e-05	0.00051	Dementia A+; LMER; B>0
blood vessel morphogenesis (GO:0048514)	19	4.3	1.09e-07	3.88e-05	Dementia A+; LMER; B<0	10	11.04	1.57e-08	1.33e-06	Dementia A+; LMER; B>0
bone development (GO:0060348)	11	5.5	5.75e-06	0.00125	Dementia A+; LMER; B<0
bone morphogenesis (GO:0060349)	6	6	0.000509	0.0464	Dementia A+; LMER; B<0
brain development (GO:0007420)	15	2.82	0.00029	0.0335	MCI A+; LMER; B>0	14	9.18	1.26e-10	1.76e-08	Dementia A+; LMER; B>0
brain development (GO:0007420)	38	3.11	6.26e-10	1.16e-07	Dementia A+; LMER; B>0	14	9.18	1.26e-10	1.76e-08	Dementia A+; LMER; B>0
brain-derived neurotrophic factor receptor signaling pathway (GO:0031547)	5	13.21	3.78e-05	0.00779	MCI A+; LMER; B>0
brain-derived neurotrophic factor receptor signaling pathway (GO:0031547)	9	10.34	1.83e-07	2.15e-05	Dementia A+; LMER; B>0
branching involved in blood vessel morphogenesis (GO:0001569)						3	49	3.09e-05	0.00114	Dementia A+; LMER; B>0
branching involved in ureteric bud morphogenesis (GO:0001658)						5	54.44	3.18e-08	2.47e-06	Dementia A+; LMER; B>0
branching morphogenesis of an epithelial tube (GO:0048754)						8	28.61	3.06e-10	3.92e-08	Dementia A+; LMER; B>0
branchiomotor neuron axon guidance (GO:0021785)	3	26.09	0.000146	0.00743	Dementia A+; LMER; B>0
calcium ion homeostasis (GO:0055074)	9	5.43	4.5e-05	0.0089	MCI A+; LMER; B>0
camera-type eye development (GO:0043010)						7	9.61	7.13e-06	0.000321	Dementia A+; LMER; B>0
camera-type eye morphogenesis (GO:0048593)						4	14.31	0.000173	0.00515	Dementia A+; LMER; B>0
canonical Wnt signaling pathway (GO:0060070)						14	65.33	1.55e-22	2.3e-18	Dementia A+; LMER; B>0
canonical Wnt signaling pathway involved in mesenchymal stem cell differentiation (GO:0044338)						1	> 100	0.00204	0.042	Dementia A+; LMER; B>0
carbohydrate biosynthetic process (GO:0016051)	8	3.96	0.000977	0.0338	Dementia A+; LMER; B>0
carbohydrate catabolic process (GO:0016052)	11	5.32	7.54e-06	0.000556	Dementia A+; LMER; B>0
carbohydrate derivative biosynthetic process (GO:1901137)	27	2.97	5.43e-07	5.7e-05	Dementia A+; LMER; B>0
carbohydrate derivative catabolic process (GO:1901136)	15	4.54	1.26e-06	0.000114	Dementia A+; LMER; B>0
carbohydrate derivative metabolic process (GO:1901135)	38	2.61	7.32e-08	9.66e-06	Dementia A+; LMER; B>0
carbohydrate metabolic process (GO:0005975)	20	2.73	5.36e-05	0.00317	Dementia A+; LMER; B>0
cardiac atrium development (GO:0003230)						2	26.49	0.00259	0.0497	Dementia A+; LMER; B>0
cardiac atrium morphogenesis (GO:0003209)						2	35	0.00149	0.0324	Dementia A+; LMER; B>0
cardiac cell development (GO:0055006)						4	28.82	1.11e-05	0.000472	Dementia A+; LMER; B>0
cardiac chamber development (GO:0003205)						8	22.92	1.79e-09	1.75e-07	Dementia A+; LMER; B>0
cardiac chamber morphogenesis (GO:0003206)						7	26.8	6.87e-09	6.23e-07	Dementia A+; LMER; B>0
cardiac conduction (GO:0061337)	10	9.23	1.17e-07	1.47e-05	Dementia A+; LMER; B>0
cardiac conduction system development (GO:0003161)						4	52.97	9.42e-07	5.31e-05	Dementia A+; LMER; B>0
cardiac epithelial to mesenchymal transition (GO:0060317)						4	72.59	2.54e-07	1.67e-05	Dementia A+; LMER; B>0
cardiac left ventricle morphogenesis (GO:0003214)						3	86.47	5.27e-06	0.000244	Dementia A+; LMER; B>0
cardiac muscle cell apoptotic process (GO:0010659)						2	81.67	0.000265	0.00743	Dementia A+; LMER; B>0
cardiac muscle cell contraction (GO:0086003)	5	5.85	0.0016	0.0496	Dementia A+; LMER; B>0
cardiac muscle cell myoblast differentiation (GO:0060379)						2	89.09	0.000221	0.00642	Dementia A+; LMER; B>0
cardiac muscle cell proliferation (GO:0060038)						2	39.200000000000003	0.00118	0.0268	Dementia A+; LMER; B>0
cardiac muscle cell-cardiac muscle cell adhesion (GO:0086042)	3	26.09	0.000146	0.00738	Dementia A+; LMER; B>0
cardiac muscle hypertrophy (GO:0003300)						2	30.62	0.00194	0.0408	Dementia A+; LMER; B>0
cardiac muscle tissue development (GO:0048738)						5	12.83	4.21e-05	0.00149	Dementia A+; LMER; B>0
cardiac muscle tissue growth (GO:0055017)						2	28.82	0.00219	0.0433	Dementia A+; LMER; B>0
cardiac muscle tissue morphogenesis (GO:0055008)						3	24.92	0.000237	0.00677	Dementia A+; LMER; B>0
cardiac right ventricle morphogenesis (GO:0003215)						3	77.37	7.49e-06	0.000333	Dementia A+; LMER; B>0
cardiac septum development (GO:0003279)						8	35.96	4.85e-11	7.43e-09	Dementia A+; LMER; B>0
cardiac septum morphogenesis (GO:0060411)						7	47.64	1.16e-10	1.65e-08	Dementia A+; LMER; B>0
cardiac vascular smooth muscle cell development (GO:0060948)						2	> 100	1.22e-05	0.000513	Dementia A+; LMER; B>0
cardiac vascular smooth muscle cell differentiation (GO:0060947)						2	> 100	8.48e-05	0.00277	Dementia A+; LMER; B>0
cardiac ventricle development (GO:0003231)						6	22.97	2.25e-07	1.5e-05	Dementia A+; LMER; B>0
cardiac ventricle morphogenesis (GO:0003208)						5	34.51	3.26e-07	2.08e-05	Dementia A+; LMER; B>0
cardioblast differentiation (GO:0010002)						2	70	0.000364	0.00974	Dementia A+; LMER; B>0
cardiocyte differentiation (GO:0035051)						5	20.420000000000002	4.44e-06	0.000209	Dementia A+; LMER; B>0
cartilage development (GO:0051216)	14	7.96	2.83e-09	2.02e-06	Dementia A+; LMER; B<0
catabolic process (GO:0009056)	53	1.61	0.000565	0.0219	Dementia A+; LMER; B>0
cell activation (GO:0001775)						12	7.81	2.13e-08	1.73e-06	Dementia A+; LMER; B>0
cell adhesion (GO:0007155)	17	2.4700000000000002	0.000528	0.0476	MCI A+; LMER; B>0
cell adhesion (GO:0007155)	40	4.1100000000000003	1.82e-14	6.83e-11	Dementia A+; LMER; B<0
cell adhesion (GO:0007155)	68	4.3	6.54e-25	8.94e-22	Dementia A+; LMER; B>0
cell adhesion mediated by integrin (GO:0033627)	6	14.13	3.84e-06	0.000902	Dementia A+; LMER; B<0
cell communication (GO:0007154)	136	1.58	2.17e-09	3.62e-07	Dementia A+; LMER; B>0	35	3.25	6.73e-15	3.23e-12	Dementia A+; LMER; B>0
cell communication (GO:0007154)	67	1.79	1.08e-07	0.00027	MCI A+; LMER; B>0	35	3.25	6.73e-15	3.23e-12	Dementia A+; LMER; B>0
cell communication involved in cardiac conduction (GO:0086065)	7	10.4	4.21e-06	0.00033	Dementia A+; LMER; B>0
cell cycle G1/S phase transition (GO:0044843)						4	23.9	2.33e-05	0.000907	Dementia A+; LMER; B>0
cell cycle phase transition (GO:0044770)						4	12.25	0.000313	0.00851	Dementia A+; LMER; B>0
cell death (GO:0008219)						11	4.9000000000000004	8.95e-06	0.00039	Dementia A+; LMER; B>0
cell development (GO:0048468)	90	2.42	8.81e-16	3.15e-13	Dementia A+; LMER; B>0	24	5.15	5.11e-13	1.31e-10	Dementia A+; LMER; B>0
cell differentiation (GO:0030154)	134	2.21	4.15e-21	2.71e-18	Dementia A+; LMER; B>0	29	3.83	5.26e-13	1.3e-10	Dementia A+; LMER; B>0
cell differentiation (GO:0030154)	59	1.58	0.000177	0.0203	Dementia A+; LMER; B<0	29	3.83	5.26e-13	1.3e-10	Dementia A+; LMER; B>0
cell differentiation in spinal cord (GO:0021515)						3	29.4	0.000145	0.00443	Dementia A+; LMER; B>0
cell differentiation involved in kidney development (GO:0061005)						3	30.62	0.000128	0.00395	Dementia A+; LMER; B>0
cell fate commitment (GO:0045165)						13	24.98	2.21e-15	1.37e-12	Dementia A+; LMER; B>0
cell fate determination (GO:0001709)						6	70	2.47e-10	3.25e-08	Dementia A+; LMER; B>0
cell fate specification (GO:0001708)						5	27.53	1.01e-06	5.62e-05	Dementia A+; LMER; B>0
cell growth (GO:0016049)	8	4.24	0.000628	0.024	Dementia A+; LMER; B>0
cell junction assembly (GO:0034329)	31	6.23	4.6e-16	1.69e-13	Dementia A+; LMER; B>0
cell junction maintenance (GO:0034331)	5	5.85	0.0016	0.0495	Dementia A+; LMER; B>0
cell junction organization (GO:0034330)	50	5.38	1.56e-22	1.24e-19	Dementia A+; LMER; B>0
cell killing (GO:0001906)	7	6.14	0.000151	0.0413	MCI A+; LMER; B<0	5	34.590000000000003	2.39e-07	0.000719	CU A+; LMER; B<0
cell migration (GO:0016477)	21	2.27	0.00049	0.0449	Dementia A+; LMER; B<0
cell migration (GO:0016477)	51	3.39	1.89e-14	6.44e-12	Dementia A+; LMER; B>0
cell morphogenesis (GO:0000902)	53	4.58	1.23e-20	7.42e-18	Dementia A+; LMER; B>0	8	5.51	8.21e-05	0.00269	Dementia A+; LMER; B>0
cell morphogenesis involved in neuron differentiation (GO:0048667)	46	6.24	1.96e-23	1.96e-20	Dementia A+; LMER; B>0
cell motility (GO:0048870)	26	2.25	9.98e-05	0.013	Dementia A+; LMER; B<0
cell motility (GO:0048870)	52	2.77	2.29e-11	5.31e-09	Dementia A+; LMER; B>0
cell population proliferation (GO:0008283)						14	9.4600000000000009	8.48e-11	1.22e-08	Dementia A+; LMER; B>0
cell projection morphogenesis (GO:0048858)	49	5.86	1e-23	1.16e-20	Dementia A+; LMER; B>0
cell projection organization (GO:0030030)	65	3.23	2.9e-17	1.24e-14	Dementia A+; LMER; B>0
cell recognition (GO:0008037)	9	3.97	0.000469	0.0191	Dementia A+; LMER; B>0
cell redox homeostasis (GO:0045454)	5	7.43	0.000535	0.0211	Dementia A+; LMER; B>0
cell surface receptor protein serine/threonine kinase signaling pathway (GO:0007178)	10	5.32	2.04e-05	0.00357	Dementia A+; LMER; B<0
cell surface receptor protein tyrosine kinase signaling pathway (GO:0007169)	18	2.57	0.000269	0.0122	Dementia A+; LMER; B>0
cell surface receptor signaling pathway (GO:0007166)	33	2.2200000000000002	1.12e-05	0.00391	MCI A+; LMER; B>0	30	7.03	4.34e-21	2.15e-17	Dementia A+; LMER; B>0
cell surface receptor signaling pathway (GO:0007166)	64	1.87	9.77e-07	9.35e-05	Dementia A+; LMER; B>0	30	7.03	4.34e-21	2.15e-17	Dementia A+; LMER; B>0
cell-cell adhesion (GO:0098609)	20	3.59	8.76e-07	0.000223	Dementia A+; LMER; B<0
cell-cell adhesion (GO:0098609)	45	4.97	5.45e-19	3.15e-16	Dementia A+; LMER; B>0
cell-cell adhesion via plasma-membrane adhesion molecules (GO:0098742)	9	4.8099999999999996	0.000114	0.0174	MCI A+; LMER; B>0
cell-cell adhesion via plasma-membrane adhesion molecules (GO:0098742)	27	6.27	3.25e-14	1.09e-11	Dementia A+; LMER; B>0
cell-cell junction organization (GO:0045216)	5	15.11	1.87e-05	0.0468	CU A+; LMER; B<0
cell-cell junction organization (GO:0045216)	11	3.64	0.000242	0.0113	Dementia A+; LMER; B>0
cell-cell signaling (GO:0007267)	48	3.47	5.09e-14	1.6e-11	Dementia A+; LMER; B>0	7	4.0599999999999996	0.00147	0.0324	Dementia A+; LMER; B>0
cell-cell signaling (GO:0007267)	20	3.32	2.45e-06	0.00123	MCI A+; LMER; B>0	7	4.0599999999999996	0.00147	0.0324	Dementia A+; LMER; B>0
cell-matrix adhesion (GO:0007160)	8	5.78	7.8e-05	0.0106	Dementia A+; LMER; B<0
cell-substrate adhesion (GO:0031589)	9	4.84	0.00011	0.014	Dementia A+; LMER; B<0
cellular catabolic process (GO:0044248)	13	2.65	0.00142	0.045	Dementia A+; LMER; B>0
cellular component assembly (GO:0022607)	64	1.55	0.000395	0.0166	Dementia A+; LMER; B>0
cellular component organization (GO:0016043)	167	1.69	7.03e-15	2.46e-12	Dementia A+; LMER; B>0
cellular component organization or biogenesis (GO:0071840)	168	1.64	5.77e-14	1.77e-11	Dementia A+; LMER; B>0
cellular developmental process (GO:0048869)	134	2.21	4.27e-21	2.67e-18	Dementia A+; LMER; B>0	29	3.83	5.37e-13	1.31e-10	Dementia A+; LMER; B>0
cellular developmental process (GO:0048869)	59	1.58	0.000179	0.0202	Dementia A+; LMER; B<0	29	3.83	5.37e-13	1.31e-10	Dementia A+; LMER; B>0
cellular homeostasis (GO:0019725)	18	3.65	2.2e-06	0.00118	MCI A+; LMER; B>0
cellular homeostasis (GO:0019725)	31	2.74	4.49e-07	4.75e-05	Dementia A+; LMER; B>0
cellular localization (GO:0051641)	38	1.97	3.61e-05	0.00764	MCI A+; LMER; B>0
cellular localization (GO:0051641)	75	1.69	4.31e-06	0.000336	Dementia A+; LMER; B>0
cellular macromolecule localization (GO:0070727)	31	2.17	3.09e-05	0.00737	MCI A+; LMER; B>0
cellular macromolecule localization (GO:0070727)	53	1.62	0.000545	0.0213	Dementia A+; LMER; B>0
cellular oxidant detoxification (GO:0098869)	7	4.68	0.000753	0.0278	Dementia A+; LMER; B>0
cellular process (GO:0009987)	314	1.23	2.88e-17	1.27e-14	Dementia A+; LMER; B>0	41	1.29	0.0002	0.00586	Dementia A+; LMER; B>0
cellular response to alcohol (GO:0097306)						3	14.41	0.00118	0.0268	Dementia A+; LMER; B>0
cellular response to biotic stimulus (GO:0071216)						4	8.31	0.00134	0.0299	Dementia A+; LMER; B>0
cellular response to chemical stimulus (GO:0070887)	55	1.7	0.000113	0.00597	Dementia A+; LMER; B>0	15	3.73	3.93e-06	0.000191	Dementia A+; LMER; B>0
cellular response to decreased oxygen levels (GO:0036294)						4	14.31	0.000173	0.00514	Dementia A+; LMER; B>0
cellular response to endogenous stimulus (GO:0071495)	27	2.82	1.19e-06	0.000293	Dementia A+; LMER; B<0	11	5.64	2.31e-06	0.000118	Dementia A+; LMER; B>0
cellular response to fibroblast growth factor stimulus (GO:0044344)	10	4.6100000000000003	6.64e-05	0.00388	Dementia A+; LMER; B>0
cellular response to growth factor stimulus (GO:0071363)	12	3.28	0.000317	0.0359	MCI A+; LMER; B>0	7	6.69	7.27e-05	0.0024	Dementia A+; LMER; B>0
cellular response to growth factor stimulus (GO:0071363)	16	3.09	6.9e-05	0.00978	Dementia A+; LMER; B<0	7	6.69	7.27e-05	0.0024	Dementia A+; LMER; B>0
cellular response to hormone stimulus (GO:0032870)						6	5.22	0.000927	0.0216	Dementia A+; LMER; B>0
cellular response to hypoxia (GO:0071456)						4	15.19	0.000137	0.0042	Dementia A+; LMER; B>0
cellular response to insulin stimulus (GO:0032869)	11	3.42	0.000415	0.0172	Dementia A+; LMER; B>0
cellular response to interleukin-4 (GO:0071353)						2	30.62	0.00194	0.0409	Dementia A+; LMER; B>0
cellular response to lipid (GO:0071396)						8	7.4	1e-05	0.000433	Dementia A+; LMER; B>0
cellular response to macrophage colony-stimulating factor stimulus (GO:0036006)	5	12.73	4.53e-05	0.00885	MCI A+; LMER; B>0
cellular response to macrophage colony-stimulating factor stimulus (GO:0036006)	9	9.9600000000000009	2.56e-07	2.87e-05	Dementia A+; LMER; B>0
cellular response to nitrogen compound (GO:1901699)	24	2.34	0.000138	0.00712	Dementia A+; LMER; B>0	6	4.7	0.0016	0.0344	Dementia A+; LMER; B>0
cellular response to nitrogen compound (GO:1901699)	14	3.14	0.000157	0.0219	MCI A+; LMER; B>0	6	4.7	0.0016	0.0344	Dementia A+; LMER; B>0
cellular response to oxygen levels (GO:0071453)						4	12.81	0.000264	0.00747	Dementia A+; LMER; B>0
cellular response to oxygen-containing compound (GO:1901701)	37	2.09	2.17e-05	0.00144	Dementia A+; LMER; B>0	12	5.43	1.08e-06	5.95e-05	Dementia A+; LMER; B>0
cellular response to oxygen-containing compound (GO:1901701)	19	2.4700000000000002	0.000252	0.0303	MCI A+; LMER; B>0	12	5.43	1.08e-06	5.95e-05	Dementia A+; LMER; B>0
cellular response to peptide hormone stimulus (GO:0071375)	13	2.68	0.00126	0.0409	Dementia A+; LMER; B>0
cellular response to reactive oxygen species (GO:0034614)	8	3.9	0.00109	0.0362	Dementia A+; LMER; B>0
cellular response to retinoic acid (GO:0071300)						3	21.94	0.000346	0.00933	Dementia A+; LMER; B>0
cellular response to stem cell factor stimulus (GO:0036216)	5	13.73	3.13e-05	0.00713	MCI A+; LMER; B>0
cellular response to stem cell factor stimulus (GO:0036216)	9	10.74	1.3e-07	1.58e-05	Dementia A+; LMER; B>0
cellular response to stimulus (GO:0051716)	136	1.29	0.000361	0.0154	Dementia A+; LMER; B>0	37	2.82	2.53e-14	9.89e-12	Dementia A+; LMER; B>0
cellular response to stimulus (GO:0051716)	66	1.44	0.000447	0.0439	MCI A+; LMER; B>0	37	2.82	2.53e-14	9.89e-12	Dementia A+; LMER; B>0
cellular response to transforming growth factor beta stimulus (GO:0071560)	9	5.75	2.91e-05	0.00492	Dementia A+; LMER; B<0
cellular response to vascular endothelial growth factor stimulus (GO:0035924)	6	9.66	3.76e-05	0.00785	MCI A+; LMER; B>0
cellular response to vascular endothelial growth factor stimulus (GO:0035924)	11	7.7	1.84e-07	2.14e-05	Dementia A+; LMER; B>0
central nervous system development (GO:0007417)	52	3.12	2.48e-13	7.18e-11	Dementia A+; LMER; B>0	15	7.2	6.85e-10	7.66e-08	Dementia A+; LMER; B>0
central nervous system neuron development (GO:0021954)	9	5.83	2.44e-05	0.00161	Dementia A+; LMER; B>0
central nervous system neuron differentiation (GO:0021953)	13	4	2.55e-05	0.00167	Dementia A+; LMER; B>0	4	9.33	0.00087	0.0205	Dementia A+; LMER; B>0
central nervous system projection neuron axonogenesis (GO:0021952)	4	8.4	0.00123	0.0399	Dementia A+; LMER; B>0
cerebellar molecular layer formation (GO:0021688)						1	> 100	0.00204	0.0426	Dementia A+; LMER; B>0
cerebellum development (GO:0021549)						5	22.9	2.52e-06	0.000127	Dementia A+; LMER; B>0
cerebellum formation (GO:0021588)						1	> 100	0.00204	0.0423	Dementia A+; LMER; B>0
cerebral cortex cell migration (GO:0021795)	5	6.21	0.00122	0.0403	Dementia A+; LMER; B>0
cerebral cortex radial glia-guided migration (GO:0021801)	4	8.6999999999999993	0.00107	0.036	Dementia A+; LMER; B>0
cerebral cortex radially oriented cell migration (GO:0021799)	5	8.23	0.000328	0.0145	Dementia A+; LMER; B>0
chemical homeostasis (GO:0048878)	21	3.23	2.07e-06	0.00115	MCI A+; LMER; B>0
chemical synaptic transmission (GO:0007268)	30	4.4000000000000004	1.24e-11	2.99e-09	Dementia A+; LMER; B>0
chondrocyte differentiation (GO:0002062)						3	17.29	0.000695	0.0167	Dementia A+; LMER; B>0
chordate embryonic development (GO:0043009)						16	11.88	8.02e-14	2.71e-11	Dementia A+; LMER; B>0
chromatin organization (GO:0006325)						8	3.41	0.00199	0.0418	Dementia A+; LMER; B>0
chromatin remodeling (GO:0006338)						8	3.88	0.000871	0.0205	Dementia A+; LMER; B>0
circadian behavior (GO:0048512)						2	39.200000000000003	0.00118	0.0268	Dementia A+; LMER; B>0
circulatory system development (GO:0072359)	33	3.5	3.27e-10	4.92e-07	Dementia A+; LMER; B<0	19	9.9	4.72e-15	2.51e-12	Dementia A+; LMER; B>0
circulatory system process (GO:0003013)	13	3.56	7.9e-05	0.0132	MCI A+; LMER; B>0
circulatory system process (GO:0003013)	18	3.49	4.79e-06	0.00106	Dementia A+; LMER; B<0
circulatory system process (GO:0003013)	20	2.38	0.000518	0.0206	Dementia A+; LMER; B>0
coagulation (GO:0050817)	10	8.0399999999999991	5.04e-07	0.000446	MCI A+; LMER; B<0
coagulation (GO:0050817)	9	4.66	0.000146	0.0176	Dementia A+; LMER; B<0
cognition (GO:0050890)	11	4.7	2.46e-05	0.00671	MCI A+; LMER; B>0
cognition (GO:0050890)	20	3.71	5.65e-07	5.86e-05	Dementia A+; LMER; B>0
collagen biosynthetic process (GO:0032964)	3	24.74	0.000209	0.0228	Dementia A+; LMER; B<0
collagen fibril organization (GO:0030199)	10	15.71	7.18e-10	8.3e-07	Dementia A+; LMER; B<0
collagen metabolic process (GO:0032963)	9	13.7	1.81e-08	8.01e-06	Dementia A+; LMER; B<0
collagen-activated signaling pathway (GO:0038065)	5	11.29	8.1e-05	0.0134	MCI A+; LMER; B>0
collagen-activated signaling pathway (GO:0038065)	9	8.84	7.38e-07	7.49e-05	Dementia A+; LMER; B>0
collagen-activated tyrosine kinase receptor signaling pathway (GO:0038063)	5	12.07	5.87e-05	0.0104	MCI A+; LMER; B>0
collagen-activated tyrosine kinase receptor signaling pathway (GO:0038063)	9	9.4499999999999993	4.1e-07	4.4e-05	Dementia A+; LMER; B>0
collecting duct development (GO:0072044)						2	70	0.000364	0.00969	Dementia A+; LMER; B>0
columnar/cuboidal epithelial cell differentiation (GO:0002065)						4	18.850000000000001	5.94e-05	0.00201	Dementia A+; LMER; B>0
commissural neuron axon guidance (GO:0071679)						2	70	0.000364	0.00971	Dementia A+; LMER; B>0
compartment pattern specification (GO:0007386)						2	> 100	4.05e-05	0.00146	Dementia A+; LMER; B>0
complement activation (GO:0006956)	8	21.94	2.86e-09	2.15e-05	MCI A+; LMER; B<0	4	86.47	1.14e-07	0.000428	CU A+; LMER; B<0
complement activation, alternative pathway (GO:0006957)	7	71.67	2.61e-12	3.92e-08	MCI A+; LMER; B<0	2	> 100	6.7e-05	0.048	CU A+; LMER; B<0
complement activation, classical pathway (GO:0006958)	6	24.25	1.58e-07	0.000298	MCI A+; LMER; B<0	4	> 100	2.31e-08	0.000347	CU A+; LMER; B<0
connective tissue development (GO:0061448)	16	6.79	2.06e-09	1.82e-06	Dementia A+; LMER; B<0	5	10.43	0.000112	0.00355	Dementia A+; LMER; B>0
convergent extension (GO:0060026)						2	75.38	0.000313	0.00858	Dementia A+; LMER; B>0
coronary sinus valve development (GO:0003178)						1	> 100	0.00204	0.0408	Dementia A+; LMER; B>0
coronary sinus valve morphogenesis (GO:0003182)						1	> 100	0.00204	0.0408	Dementia A+; LMER; B>0
coronary vasculature morphogenesis (GO:0060977)						2	54.44	0.000609	0.0149	Dementia A+; LMER; B>0
cranial nerve morphogenesis (GO:0021602)	4	7.86	0.00158	0.0494	Dementia A+; LMER; B>0
cranial nerve structural organization (GO:0021604)	3	16.61	0.000657	0.0248	Dementia A+; LMER; B>0
defense response to other organism (GO:0098542)						7	8.0500000000000007	1.11e-05	0.0139	CU A+; LMER; B<0
defense response to symbiont (GO:0140546)						7	8.9600000000000009	5.5e-06	0.00826	CU A+; LMER; B<0
dendrite development (GO:0016358)	9	4.7699999999999996	0.000119	0.00628	Dementia A+; LMER; B>0
dendrite morphogenesis (GO:0048813)	6	5.62	0.000686	0.0257	Dementia A+; LMER; B>0
dendritic spine maintenance (GO:0097062)	3	38.18	5.65e-05	0.0101	MCI A+; LMER; B>0
desmosome organization (GO:0002934)	3	14.05	0.00111	0.0368	Dementia A+; LMER; B>0
detection of chemical stimulus (GO:0009593)	0	< 0.01	0.00032	0.0142	Dementia A+; LMER; B>0
detection of chemical stimulus involved in sensory perception (GO:0050907)	0	< 0.01	0.000461	0.0189	Dementia A+; LMER; B>0
detection of chemical stimulus involved in sensory perception of smell (GO:0050911)	0	< 0.01	0.00102	0.0348	Dementia A+; LMER; B>0
determination of heart left/right asymmetry (GO:0061371)						3	21.3	0.000377	0.00992	Dementia A+; LMER; B>0
determination of left/right symmetry (GO:0007368)						3	10.97	0.00257	0.0496	Dementia A+; LMER; B>0
developmental cell growth (GO:0048588)	8	4.3099999999999996	0.000559	0.0217	Dementia A+; LMER; B>0
developmental growth (GO:0048589)	23	3.21	1.01e-06	9.58e-05	Dementia A+; LMER; B>0	7	7.74	2.87e-05	0.00107	Dementia A+; LMER; B>0
developmental induction (GO:0031128)						3	43.24	4.53e-05	0.00159	Dementia A+; LMER; B>0
developmental process (GO:0032502)	189	2	2.72e-27	5.84e-24	Dementia A+; LMER; B>0	35	2.96	1.47e-13	4.54e-11	Dementia A+; LMER; B>0
developmental process (GO:0032502)	61	1.48	0.000427	0.0428	MCI A+; LMER; B>0	35	2.96	1.47e-13	4.54e-11	Dementia A+; LMER; B>0
developmental process (GO:0032502)	94	1.61	1.38e-07	4.84e-05	Dementia A+; LMER; B<0	35	2.96	1.47e-13	4.54e-11	Dementia A+; LMER; B>0
diaphragm development (GO:0060539)	3	20.3	0.000343	0.0148	Dementia A+; LMER; B>0
diencephalon development (GO:0021536)						3	17.93	0.000626	0.0152	Dementia A+; LMER; B>0
disruption of anatomical structure in another organism (GO:0141060)	7	9.27	1.1e-05	0.00499	MCI A+; LMER; B<0	4	41.74	2.15e-06	0.00405	CU A+; LMER; B<0
disruption of cell in another organism (GO:0141061)	7	9.51	9.22e-06	0.00478	MCI A+; LMER; B<0	4	42.85	1.94e-06	0.00486	CU A+; LMER; B<0
distal tubule development (GO:0072017)						2	81.67	0.000265	0.00746	Dementia A+; LMER; B>0
dopaminergic neuron differentiation (GO:0071542)						3	40.83	5.38e-05	0.00185	Dementia A+; LMER; B>0
dorsal aorta development (GO:0035907)						3	> 100	9.39e-07	5.33e-05	Dementia A+; LMER; B>0
dorsal aorta morphogenesis (GO:0035912)						3	> 100	4.39e-07	2.71e-05	Dementia A+; LMER; B>0
dorsal/ventral axis specification (GO:0009950)						3	> 100	2.83e-06	0.00014	Dementia A+; LMER; B>0
dorsal/ventral pattern formation (GO:0009953)						4	22.79	2.82e-05	0.00106	Dementia A+; LMER; B>0
ear development (GO:0043583)						8	17.04	1.83e-08	1.52e-06	Dementia A+; LMER; B>0
ectodermal placode development (GO:0071696)						2	70	0.000364	0.00973	Dementia A+; LMER; B>0
ectodermal placode formation (GO:0060788)						2	81.67	0.000265	0.00742	Dementia A+; LMER; B>0
ectodermal placode morphogenesis (GO:0071697)						2	81.67	0.000265	0.00749	Dementia A+; LMER; B>0
elastic fiber assembly (GO:0048251)	5	44.97	4.42e-08	1.75e-05	Dementia A+; LMER; B<0
embryo development (GO:0009790)	24	2.27	0.000172	0.0198	Dementia A+; LMER; B<0	18	8.44	4.85e-13	1.26e-10	Dementia A+; LMER; B>0
embryo development ending in birth or egg hatching (GO:0009792)						16	11.51	1.3e-13	4.2e-11	Dementia A+; LMER; B>0
embryo implantation (GO:0007566)	6	13.81	4.43e-06	0.00101	Dementia A+; LMER; B<0
embryonic appendage morphogenesis (GO:0035113)						6	23.71	1.86e-07	1.26e-05	Dementia A+; LMER; B>0
embryonic axis specification (GO:0000578)						3	35	8.58e-05	0.00279	Dementia A+; LMER; B>0
embryonic brain development (GO:1990403)						2	54.44	0.000609	0.015	Dementia A+; LMER; B>0
embryonic digit morphogenesis (GO:0042733)						3	24.5	0.000249	0.00709	Dementia A+; LMER; B>0
embryonic epithelial tube formation (GO:0001838)						5	20.420000000000002	4.44e-06	0.00021	Dementia A+; LMER; B>0
embryonic heart tube development (GO:0035050)						4	23.33	2.57e-05	0.000974	Dementia A+; LMER; B>0
embryonic heart tube morphogenesis (GO:0003143)						3	21	0.000393	0.0103	Dementia A+; LMER; B>0
embryonic hindlimb morphogenesis (GO:0035116)						2	35	0.00149	0.0325	Dementia A+; LMER; B>0
embryonic limb morphogenesis (GO:0030326)						6	23.71	1.86e-07	1.27e-05	Dementia A+; LMER; B>0
embryonic morphogenesis (GO:0048598)	17	2.83	0.000122	0.0154	Dementia A+; LMER; B<0	14	11.53	6.15e-12	1.22e-09	Dementia A+; LMER; B>0
embryonic organ development (GO:0048568)						11	11.87	1.23e-09	1.27e-07	Dementia A+; LMER; B>0
embryonic organ morphogenesis (GO:0048562)						5	8.17	0.000348	0.00938	Dementia A+; LMER; B>0
embryonic pattern specification (GO:0009880)						4	25.13	1.92e-05	0.000762	Dementia A+; LMER; B>0
embryonic placenta development (GO:0001892)						4	22.79	2.82e-05	0.00106	Dementia A+; LMER; B>0
endocardial cushion cell development (GO:0061444)						1	> 100	0.00204	0.0413	Dementia A+; LMER; B>0
endocardial cushion development (GO:0003197)						6	57.65	8.37e-10	9.23e-08	Dementia A+; LMER; B>0
endocardial cushion formation (GO:0003272)						3	58.8	1.76e-05	0.00071	Dementia A+; LMER; B>0
endocardial cushion morphogenesis (GO:0003203)						4	49	1.3e-06	7.05e-05	Dementia A+; LMER; B>0
endocardium development (GO:0003157)						2	81.67	0.000265	0.00736	Dementia A+; LMER; B>0
endocardium morphogenesis (GO:0003160)						2	> 100	6.07e-05	0.00203	Dementia A+; LMER; B>0
endoderm development (GO:0007492)						3	17.71	0.000648	0.0157	Dementia A+; LMER; B>0
endomembrane system organization (GO:0010256)	13	3.21	0.00022	0.0276	MCI A+; LMER; B>0
endothelial cell differentiation (GO:0045446)						8	45.58	7.01e-12	1.35e-09	Dementia A+; LMER; B>0
endothelial cell fate commitment (GO:0060839)						2	> 100	0.000113	0.00352	Dementia A+; LMER; B>0
endothelial cell fate specification (GO:0060847)						2	> 100	2.43e-05	0.000935	Dementia A+; LMER; B>0
endothelial tube morphogenesis (GO:0061154)						2	81.67	0.000265	0.00741	Dementia A+; LMER; B>0
endothelium development (GO:0003158)						9	42	6.4e-13	1.54e-10	Dementia A+; LMER; B>0
enzyme-linked receptor protein signaling pathway (GO:0007167)	22	3.5	3.74e-07	0.000112	Dementia A+; LMER; B<0
enzyme-linked receptor protein signaling pathway (GO:0007167)	23	2.25	0.000299	0.0134	Dementia A+; LMER; B>0
ephrin receptor signaling pathway (GO:0048013)	5	8.43	0.000322	0.0359	MCI A+; LMER; B>0
ephrin receptor signaling pathway (GO:0048013)	15	11	5.56e-12	1.44e-09	Dementia A+; LMER; B>0
epidermal cell differentiation (GO:0009913)	11	3.22	0.000682	0.0256	Dementia A+; LMER; B>0	8	18.850000000000001	8.36e-09	7.4e-07	Dementia A+; LMER; B>0
epidermal cell fate specification (GO:0009957)						3	> 100	7.88e-08	5.86e-06	Dementia A+; LMER; B>0
epidermal growth factor receptor signaling pathway (GO:0007173)	9	5.77	2.66e-05	0.00174	Dementia A+; LMER; B>0
epidermis development (GO:0008544)	14	2.5	0.00162	0.05	Dementia A+; LMER; B>0	9	12.93	2.33e-08	1.88e-06	Dementia A+; LMER; B>0
epigenetic regulation of gene expression (GO:0040029)						6	10.58	2.01e-05	0.000792	Dementia A+; LMER; B>0
epithelial cell apoptotic process involved in palatal shelf morphogenesis (GO:1990134)						1	> 100	0.00204	0.0417	Dementia A+; LMER; B>0
epithelial cell development (GO:0002064)						5	12.44	4.87e-05	0.0017	Dementia A+; LMER; B>0
epithelial cell differentiation (GO:0030855)	24	2.2599999999999998	0.000209	0.0101	Dementia A+; LMER; B>0	14	10.57	1.96e-11	3.16e-09	Dementia A+; LMER; B>0
epithelial cell differentiation involved in prostate gland development (GO:0060742)						2	89.09	0.000221	0.00637	Dementia A+; LMER; B>0
epithelial cell fate commitment (GO:0072148)						3	98	3.54e-06	0.000174	Dementia A+; LMER; B>0
epithelial cell proliferation (GO:0050673)						6	16.52	1.56e-06	8.31e-05	Dementia A+; LMER; B>0
epithelial to mesenchymal transition (GO:0001837)						7	40.35	3.82e-10	4.7e-08	Dementia A+; LMER; B>0
epithelial to mesenchymal transition involved in endocardial cushion formation (GO:0003198)						3	> 100	1.72e-06	8.99e-05	Dementia A+; LMER; B>0
epithelial tube formation (GO:0072175)						5	19.14	6.09e-06	0.000278	Dementia A+; LMER; B>0
epithelial tube morphogenesis (GO:0060562)						12	18.79	9.13e-13	2.12e-10	Dementia A+; LMER; B>0
epithelium development (GO:0060429)	37	2.0299999999999998	4.54e-05	0.00276	Dementia A+; LMER; B>0	24	10.58	4.19e-20	1.56e-16	Dementia A+; LMER; B>0
ERAD pathway (GO:0036503)	6	8.66	6.94e-05	0.0119	MCI A+; LMER; B>0
ERBB signaling pathway (GO:0038127)	9	4.8899999999999997	9.74e-05	0.00538	Dementia A+; LMER; B>0
establishment of localization (GO:0051234)	53	1.87	1.7e-06	0.00102	MCI A+; LMER; B>0
establishment of localization (GO:0051234)	90	1.38	0.00105	0.0357	Dementia A+; LMER; B>0
establishment of planar polarity (GO:0001736)	4	9.3699999999999992	0.000803	0.0293	Dementia A+; LMER; B>0
establishment of protein localization (GO:0045184)	22	2.35	0.000218	0.0275	MCI A+; LMER; B>0
establishment of tissue polarity (GO:0007164)	4	9.3699999999999992	0.000803	0.0294	Dementia A+; LMER; B>0
excitatory synapse assembly (GO:1904861)	9	24.91	3.22e-11	7.23e-09	Dementia A+; LMER; B>0
export from cell (GO:0140352)	17	4.79	1.03e-07	0.000309	MCI A+; LMER; B>0
external encapsulating structure organization (GO:0045229)	28	9.82	7.77e-20	3.89e-16	Dementia A+; LMER; B<0
extracellular matrix assembly (GO:0085029)	8	25.53	6.15e-10	8.4e-07	Dementia A+; LMER; B<0
extracellular matrix organization (GO:0030198)	28	9.89	6.41e-20	9.63e-16	Dementia A+; LMER; B<0
extracellular structure organization (GO:0043062)	28	9.86	7.06e-20	5.3e-16	Dementia A+; LMER; B<0
eye development (GO:0001654)						8	9.66	1.41e-06	7.57e-05	Dementia A+; LMER; B>0
eye morphogenesis (GO:0048592)						5	14.76	2.15e-05	0.000843	Dementia A+; LMER; B>0
face morphogenesis (GO:0060325)						2	30.62	0.00194	0.041	Dementia A+; LMER; B>0
facial nerve development (GO:0021561)	3	16.61	0.000657	0.0247	Dementia A+; LMER; B>0
facial nerve morphogenesis (GO:0021610)	3	16.61	0.000657	0.0249	Dementia A+; LMER; B>0
facial nerve structural organization (GO:0021612)	3	20.3	0.000343	0.0149	Dementia A+; LMER; B>0
female pregnancy (GO:0007565)	12	6.94	1.78e-07	5.82e-05	Dementia A+; LMER; B<0
fibroblast growth factor receptor signaling pathway (GO:0008543)	10	5.91	7.63e-06	0.00056	Dementia A+; LMER; B>0
filtration diaphragm assembly (GO:0036058)	2	40.590000000000003	0.000798	0.0293	Dementia A+; LMER; B>0
forebrain cell migration (GO:0021885)	7	6.56	9.32e-05	0.00517	Dementia A+; LMER; B>0
forebrain development (GO:0030900)	25	3.69	2.33e-08	3.51e-06	Dementia A+; LMER; B>0	8	9.4	1.72e-06	9.01e-05	Dementia A+; LMER; B>0
foregut morphogenesis (GO:0007440)						2	98	0.000181	0.00536	Dementia A+; LMER; B>0
formation of primary germ layer (GO:0001704)						4	16.2	0.000107	0.0034	Dementia A+; LMER; B>0
fructose 6-phosphate metabolic process (GO:0006002)	4	18.73	4.55e-05	0.00275	Dementia A+; LMER; B>0
fungiform papilla development (GO:0061196)						2	> 100	6.07e-05	0.00204	Dementia A+; LMER; B>0
fungiform papilla formation (GO:0061198)						2	> 100	1.22e-05	0.000509	Dementia A+; LMER; B>0
fungiform papilla morphogenesis (GO:0061197)						2	> 100	4.05e-05	0.00144	Dementia A+; LMER; B>0
G1/S transition of mitotic cell cycle (GO:0000082)						4	24.5	2.12e-05	0.000833	Dementia A+; LMER; B>0
gamma-delta T cell activation (GO:0046629)						2	49	0.000755	0.018	Dementia A+; LMER; B>0
gamma-delta T cell differentiation (GO:0042492)						2	> 100	0.000145	0.00438	Dementia A+; LMER; B>0
gastrulation (GO:0007369)						6	17.190000000000001	1.23e-06	6.77e-05	Dementia A+; LMER; B>0
GDP-mannose biosynthetic process (GO:0009298)	3	26.09	0.000146	0.00741	Dementia A+; LMER; B>0
GDP-mannose biosynthetic process from glucose (GO:0141199)	3	36.53	4.28e-05	0.00268	Dementia A+; LMER; B>0
GDP-mannose metabolic process (GO:0019673)	3	16.61	0.000657	0.0247	Dementia A+; LMER; B>0
generation of neurons (GO:0048699)	83	4.24	3.36e-30	1.68e-26	Dementia A+; LMER; B>0	19	7.73	4.1e-13	1.11e-10	Dementia A+; LMER; B>0
gland development (GO:0048732)						8	9.14	2.12e-06	0.000109	Dementia A+; LMER; B>0
glandular epithelial cell differentiation (GO:0002067)						2	27.22	0.00245	0.0475	Dementia A+; LMER; B>0
glial cell development (GO:0021782)						3	11.4	0.00231	0.0453	Dementia A+; LMER; B>0
glial cell differentiation (GO:0010001)	13	3.68	5.98e-05	0.00352	Dementia A+; LMER; B>0	6	13.49	5.03e-06	0.000235	Dementia A+; LMER; B>0
glial cell fate determination (GO:0007403)						1	> 100	0.00204	0.0426	Dementia A+; LMER; B>0
glial cell-neuron signaling (GO:0150098)						3	> 100	3.16e-08	2.46e-06	Dementia A+; LMER; B>0
gliogenesis (GO:0042063)	17	3.78	3.18e-06	0.000256	Dementia A+; LMER; B>0	7	12.38	1.34e-06	7.23e-05	Dementia A+; LMER; B>0
glucosamine-containing compound metabolic process (GO:1901071)	4	9.74	0.000688	0.0257	Dementia A+; LMER; B>0
glucose metabolic process (GO:0006006)	8	4.0599999999999996	0.000832	0.0299	Dementia A+; LMER; B>0	3	12.46	0.00179	0.0382	Dementia A+; LMER; B>0
glycolytic process (GO:0006096)	8	10.15	1.04e-06	9.69e-05	Dementia A+; LMER; B>0
glycoprotein biosynthetic process (GO:0009101)	16	3.57	1.27e-05	0.000898	Dementia A+; LMER; B>0
glycoprotein metabolic process (GO:0009100)	18	3.25	1.3e-05	0.00092	Dementia A+; LMER; B>0
glycosylation (GO:0070085)	12	3.11	0.000539	0.0212	Dementia A+; LMER; B>0
GMP biosynthetic process (GO:0006177)	3	13.05	0.0014	0.0449	Dementia A+; LMER; B>0
GMP catabolic process (GO:0046038)	2	40.590000000000003	0.000798	0.0294	Dementia A+; LMER; B>0
GMP metabolic process (GO:0046037)	4	9.02	0.000931	0.0326	Dementia A+; LMER; B>0
Golgi apparatus mannose trimming (GO:1904381)	2	93.33	0.000151	0.0213	MCI A+; LMER; B>0
growth (GO:0040007)	23	3.21	1.01e-06	9.64e-05	Dementia A+; LMER; B>0	7	7.74	2.87e-05	0.00107	Dementia A+; LMER; B>0
guanine metabolic process (GO:0046098)	2	30.44	0.00158	0.0496	Dementia A+; LMER; B>0
hair cell differentiation (GO:0035315)						6	53.45	1.34e-09	1.36e-07	Dementia A+; LMER; B>0
hair cycle (GO:0042633)						5	24.5	1.81e-06	9.43e-05	Dementia A+; LMER; B>0
hair cycle process (GO:0022405)						5	28.16	9.04e-07	5.23e-05	Dementia A+; LMER; B>0
hair follicle development (GO:0001942)						5	29.52	7.15e-07	4.2e-05	Dementia A+; LMER; B>0
hair follicle morphogenesis (GO:0031069)						2	28.82	0.00219	0.0432	Dementia A+; LMER; B>0
hair follicle placode formation (GO:0060789)						2	> 100	4.05e-05	0.00145	Dementia A+; LMER; B>0
head development (GO:0060322)	15	2.64	0.000572	0.0503	MCI A+; LMER; B>0	15	9.2200000000000006	2.16e-11	3.45e-09	Dementia A+; LMER; B>0
head development (GO:0060322)	39	2.99	1.12e-09	2.02e-07	Dementia A+; LMER; B>0	15	9.2200000000000006	2.16e-11	3.45e-09	Dementia A+; LMER; B>0
heart development (GO:0007507)	16	2.79	0.000227	0.0241	Dementia A+; LMER; B<0	16	13.8	7.89e-15	3.35e-12	Dementia A+; LMER; B>0
heart field specification (GO:0003128)						2	81.67	0.000265	0.00735	Dementia A+; LMER; B>0
heart formation (GO:0060914)						2	54.44	0.000609	0.0149	Dementia A+; LMER; B>0
heart growth (GO:0060419)						2	27.22	0.00245	0.0476	Dementia A+; LMER; B>0
heart looping (GO:0001947)						3	22.97	0.000302	0.0083	Dementia A+; LMER; B>0
heart morphogenesis (GO:0003007)						12	22.7	9.68e-14	3.2e-11	Dementia A+; LMER; B>0
heart trabecula formation (GO:0060347)						2	65.33	0.00042	0.0109	Dementia A+; LMER; B>0
heart trabecula morphogenesis (GO:0061384)						4	59.39	5.87e-07	3.54e-05	Dementia A+; LMER; B>0
heart valve development (GO:0003170)						7	45.13	1.72e-10	2.36e-08	Dementia A+; LMER; B>0
heart valve formation (GO:0003188)						3	98	3.54e-06	0.000173	Dementia A+; LMER; B>0
heart valve morphogenesis (GO:0003179)						5	38.89	1.78e-07	1.23e-05	Dementia A+; LMER; B>0
hematopoietic or lymphoid organ development (GO:0048534)						3	14.27	0.00121	0.0273	Dementia A+; LMER; B>0
hemopoiesis (GO:0030097)						13	9.18	6.76e-10	7.61e-08	Dementia A+; LMER; B>0
hemostasis (GO:0007599)	10	7.88	6.1e-07	0.000483	MCI A+; LMER; B<0
hemostasis (GO:0007599)	9	4.57	0.000171	0.0199	Dementia A+; LMER; B<0
heparan sulfate proteoglycan biosynthetic process (GO:0015012)	4	8.4	0.00123	0.0402	Dementia A+; LMER; B>0
hepatocyte growth factor receptor signaling pathway (GO:0048012)	5	12.5	4.95e-05	0.00941	MCI A+; LMER; B>0
hepatocyte growth factor receptor signaling pathway (GO:0048012)	10	10.87	2.28e-08	3.46e-06	Dementia A+; LMER; B>0
heterophilic cell-cell adhesion via plasma membrane cell adhesion molecules (GO:0007157)	4	11.91	0.000351	0.0382	MCI A+; LMER; B>0
heterophilic cell-cell adhesion via plasma membrane cell adhesion molecules (GO:0007157)	5	6.48	0.00101	0.0347	Dementia A+; LMER; B>0
hexose biosynthetic process (GO:0019319)	5	6.21	0.00122	0.0401	Dementia A+; LMER; B>0
hexose catabolic process (GO:0019320)	5	6.21	0.00122	0.0402	Dementia A+; LMER; B>0
hexose metabolic process (GO:0019318)	10	3.78	0.00034	0.0149	Dementia A+; LMER; B>0
hindbrain development (GO:0030902)						8	24.81	9.55e-10	1.04e-07	Dementia A+; LMER; B>0
hindbrain formation (GO:0021576)						1	> 100	0.00204	0.0423	Dementia A+; LMER; B>0
hindlimb morphogenesis (GO:0035137)						3	40.83	5.38e-05	0.00185	Dementia A+; LMER; B>0
homeostatic process (GO:0042592)	25	2.39	5.87e-05	0.0103	MCI A+; LMER; B>0
homeostatic process (GO:0042592)	44	1.83	0.000101	0.00553	Dementia A+; LMER; B>0
homophilic cell adhesion via plasma membrane adhesion molecules (GO:0007156)	15	5.44	1.25e-07	1.56e-05	Dementia A+; LMER; B>0
homotypic cell-cell adhesion (GO:0034109)	5	7.5	0.000545	0.0479	Dementia A+; LMER; B<0
homotypic cell-cell adhesion (GO:0034109)	7	6.46	0.000103	0.00555	Dementia A+; LMER; B>0
humoral immune response (GO:0006959)	12	4.33	2.4e-05	0.00409	Dementia A+; LMER; B<0	6	26.51	5.77e-08	0.000289	CU A+; LMER; B<0
humoral immune response (GO:0006959)	11	6.17	1.85e-06	0.00111	MCI A+; LMER; B<0	6	26.51	5.77e-08	0.000289	CU A+; LMER; B<0
humoral immune response mediated by circulating immunoglobulin (GO:0002455)	6	21.43	3.41e-07	0.000394	MCI A+; LMER; B<0	4	> 100	3.85e-08	0.00029	CU A+; LMER; B<0
hydrogen peroxide catabolic process (GO:0042744)	4	9.3699999999999992	0.000803	0.0292	Dementia A+; LMER; B>0
hydrogen peroxide metabolic process (GO:0042743)	6	9.1300000000000008	4.5e-05	0.00276	Dementia A+; LMER; B>0
immune effector process (GO:0002252)	16	5	1.32e-07	0.000332	MCI A+; LMER; B<0	5	12.33	3.7e-05	0.0309	CU A+; LMER; B<0
immune effector process (GO:0002252)	19	3.83	6.44e-07	0.000173	Dementia A+; LMER; B<0	5	12.33	3.7e-05	0.0309	CU A+; LMER; B<0
immune response (GO:0006955)	30	2.68	4.73e-07	0.000445	MCI A+; LMER; B<0
immune response (GO:0006955)	45	2.59	2.27e-09	1.9e-06	Dementia A+; LMER; B<0
immune system development (GO:0002520)						4	11.46	0.000403	0.0105	Dementia A+; LMER; B>0
immune system process (GO:0002376)	54	2.25	8.81e-09	4.9e-06	Dementia A+; LMER; B<0	16	3.29	8.62e-06	0.000377	Dementia A+; LMER; B>0
immune system process (GO:0002376)	33	2.14	1.78e-05	0.00687	MCI A+; LMER; B<0	16	3.29	8.62e-06	0.000377	Dementia A+; LMER; B>0
immunoglobulin mediated immune response (GO:0016064)	15	8.07	6.3e-10	7.88e-07	Dementia A+; LMER; B<0	4	26.32	1.34e-05	0.0155	CU A+; LMER; B<0
immunoglobulin mediated immune response (GO:0016064)	11	9.18	3.43e-08	0.000129	MCI A+; LMER; B<0	4	26.32	1.34e-05	0.0155	CU A+; LMER; B<0
import across plasma membrane (GO:0098739)	7	5.94	0.000186	0.0248	MCI A+; LMER; B>0
import into cell (GO:0098657)	15	3.01	0.000144	0.0206	MCI A+; LMER; B>0
in utero embryonic development (GO:0001701)						11	13.51	3.17e-10	4.02e-08	Dementia A+; LMER; B>0
inhibition of neuroepithelial cell differentiation (GO:0002085)						3	> 100	1.57e-07	1.1e-05	Dementia A+; LMER; B>0
inhibitory synapse assembly (GO:1904862)	5	12.18	4.7e-05	0.00283	Dementia A+; LMER; B>0
inner ear auditory receptor cell differentiation (GO:0042491)						5	52.13	3.98e-08	3.07e-06	Dementia A+; LMER; B>0
inner ear development (GO:0048839)						8	19.309999999999999	6.91e-09	6.23e-07	Dementia A+; LMER; B>0
inner ear receptor cell differentiation (GO:0060113)						5	36.57	2.43e-07	1.61e-05	Dementia A+; LMER; B>0
inner ear receptor cell fate commitment (GO:0060120)						3	> 100	3.16e-08	2.48e-06	Dementia A+; LMER; B>0
inorganic anion import across plasma membrane (GO:0098658)	2	60.89	0.000269	0.0122	Dementia A+; LMER; B>0
inorganic cation import across plasma membrane (GO:0098659)	7	9.33	1.04e-05	0.00373	MCI A+; LMER; B>0
inorganic ion homeostasis (GO:0098771)	14	4.42	3.68e-06	0.00168	MCI A+; LMER; B>0
inorganic ion homeostasis (GO:0098771)	18	2.4700000000000002	0.000418	0.0173	Dementia A+; LMER; B>0
inorganic ion import across plasma membrane (GO:0099587)	7	9.33	1.04e-05	0.00382	MCI A+; LMER; B>0
insulin receptor signaling pathway (GO:0008286)	10	5.29	2.03e-05	0.00136	Dementia A+; LMER; B>0
insulin-like growth factor receptor signaling pathway (GO:0048009)	5	8.64	0.000288	0.0335	MCI A+; LMER; B>0
insulin-like growth factor receptor signaling pathway (GO:0048009)	10	7.52	8.36e-07	8.16e-05	Dementia A+; LMER; B>0
intermediate filament cytoskeleton organization (GO:0045104)	9	5.71	2.89e-05	0.00187	Dementia A+; LMER; B>0
intermediate filament organization (GO:0045109)	8	6.41	3.48e-05	0.00221	Dementia A+; LMER; B>0
intermediate filament-based process (GO:0045103)	9	5.65	3.14e-05	0.00202	Dementia A+; LMER; B>0
intracellular calcium ion homeostasis (GO:0006874)	8	5.49	0.000112	0.0173	MCI A+; LMER; B>0
intracellular chemical homeostasis (GO:0055082)	18	4.34	1.8e-07	0.000246	MCI A+; LMER; B>0
intracellular chemical homeostasis (GO:0055082)	23	2.41	0.000157	0.0078	Dementia A+; LMER; B>0
intracellular iron ion homeostasis (GO:0006879)	5	10.52	0.000114	0.0351	MCI A+; LMER; B<0
intracellular monoatomic cation homeostasis (GO:0030003)	15	4.84	5.32e-07	0.000381	MCI A+; LMER; B>0
intracellular monoatomic cation homeostasis (GO:0030003)	20	2.81	3.67e-05	0.00232	Dementia A+; LMER; B>0
intracellular monoatomic ion homeostasis (GO:0006873)	15	4.74	6.89e-07	0.000471	MCI A+; LMER; B>0
intracellular monoatomic ion homeostasis (GO:0006873)	20	2.75	4.88e-05	0.00292	Dementia A+; LMER; B>0
intracellular signal transduction (GO:0035556)						10	2.77	0.00243	0.0473	Dementia A+; LMER; B>0
intracellular sodium ion homeostasis (GO:0006883)	4	11.07	0.000414	0.0174	Dementia A+; LMER; B>0
keratinocyte differentiation (GO:0030216)	9	3.83	0.000607	0.0233	Dementia A+; LMER; B>0
keratinocyte proliferation (GO:0043616)						2	36.299999999999997	0.00138	0.0306	Dementia A+; LMER; B>0
kidney development (GO:0001822)	9	4.09	0.00038	0.0399	MCI A+; LMER; B>0	8	12.73	1.74e-07	1.21e-05	Dementia A+; LMER; B>0
kidney epithelium development (GO:0072073)						8	27.41	4.31e-10	5.13e-08	Dementia A+; LMER; B>0
kidney morphogenesis (GO:0060993)						5	27.53	1.01e-06	5.6e-05	Dementia A+; LMER; B>0
killing of cells of another organism (GO:0031640)	7	9.51	9.22e-06	0.00462	MCI A+; LMER; B<0	4	42.85	1.94e-06	0.00417	CU A+; LMER; B<0
Kit signaling pathway (GO:0038109)	5	13.73	3.13e-05	0.00724	MCI A+; LMER; B>0
Kit signaling pathway (GO:0038109)	9	10.74	1.3e-07	1.6e-05	Dementia A+; LMER; B>0
labyrinthine layer blood vessel development (GO:0060716)						3	77.37	7.49e-06	0.000334	Dementia A+; LMER; B>0
labyrinthine layer development (GO:0060711)						4	42.61	2.3e-06	0.000117	Dementia A+; LMER; B>0
layer formation in cerebral cortex (GO:0021819)	4	15.22	0.000111	0.00593	Dementia A+; LMER; B>0
learning (GO:0007612)	13	4.95	2.52e-06	0.00021	Dementia A+; LMER; B>0
learning or memory (GO:0007611)	10	4.9800000000000004	3.52e-05	0.00757	MCI A+; LMER; B>0
learning or memory (GO:0007611)	18	3.9	1.03e-06	9.71e-05	Dementia A+; LMER; B>0
left/right axis specification (GO:0070986)						2	70	0.000364	0.00966	Dementia A+; LMER; B>0
leukocyte activation (GO:0045321)						12	9.42	2.62e-09	2.51e-07	Dementia A+; LMER; B>0
leukocyte differentiation (GO:0002521)						11	12.59	6.64e-10	7.54e-08	Dementia A+; LMER; B>0
leukocyte mediated immunity (GO:0002443)	13	6.3	1.6e-07	0.000267	MCI A+; LMER; B<0	5	19.09	4.47e-06	0.00746	CU A+; LMER; B<0
leukocyte mediated immunity (GO:0002443)	16	4.99	1.56e-07	5.32e-05	Dementia A+; LMER; B<0	5	19.09	4.47e-06	0.00746	CU A+; LMER; B<0
limb development (GO:0060173)						7	17.96	1.09e-07	7.82e-06	Dementia A+; LMER; B>0
limb morphogenesis (GO:0035108)						6	19.34	6.19e-07	3.71e-05	Dementia A+; LMER; B>0
limbic system development (GO:0021761)	8	3.9	0.00109	0.0362	Dementia A+; LMER; B>0
localization (GO:0051179)	60	1.84	3.84e-07	0.000339	MCI A+; LMER; B>0
localization (GO:0051179)	113	1.51	1.72e-06	0.000149	Dementia A+; LMER; B>0
locomotion (GO:0040011)	16	2.7	0.000338	0.0149	Dementia A+; LMER; B>0
locomotory behavior (GO:0007626)	17	5	6.17e-08	8.36e-06	Dementia A+; LMER; B>0
long-term synaptic potentiation (GO:0060291)	6	7.31	0.000162	0.00802	Dementia A+; LMER; B>0
loop of Henle development (GO:0072070)						2	81.67	0.000265	0.00748	Dementia A+; LMER; B>0
lung cell differentiation (GO:0060479)						2	37.69	0.00128	0.0287	Dementia A+; LMER; B>0
lung epithelial cell differentiation (GO:0060487)						2	37.69	0.00128	0.0288	Dementia A+; LMER; B>0
luteolysis (GO:0001554)						2	> 100	0.000113	0.00354	Dementia A+; LMER; B>0
lymphocyte activation (GO:0046649)						12	11.71	2.21e-10	2.97e-08	Dementia A+; LMER; B>0
lymphocyte differentiation (GO:0030098)						11	19.18	7.44e-12	1.42e-09	Dementia A+; LMER; B>0
lymphocyte mediated immunity (GO:0002449)	12	7.06	1.44e-07	0.000309	MCI A+; LMER; B<0	4	18.55	5.28e-05	0.0418	CU A+; LMER; B<0
lymphocyte mediated immunity (GO:0002449)	16	6.07	1.05e-08	5.44e-06	Dementia A+; LMER; B<0	4	18.55	5.28e-05	0.0418	CU A+; LMER; B<0
lymphocyte proliferation (GO:0046651)						3	12.89	0.00162	0.0349	Dementia A+; LMER; B>0
macromolecule glycosylation (GO:0043413)	11	3.12	0.000896	0.0317	Dementia A+; LMER; B>0
macromolecule localization (GO:0033036)	61	1.52	0.000867	0.0309	Dementia A+; LMER; B>0
macrophage colony-stimulating factor signaling pathway (GO:0038145)	5	13.73	3.13e-05	0.00735	MCI A+; LMER; B>0
macrophage colony-stimulating factor signaling pathway (GO:0038145)	9	10.74	1.3e-07	1.61e-05	Dementia A+; LMER; B>0
maintenance of cell number (GO:0098727)						5	19.600000000000001	5.42e-06	0.00025	Dementia A+; LMER; B>0
maintenance of synapse structure (GO:0099558)	4	7.86	0.00158	0.0492	Dementia A+; LMER; B>0
mammary gland development (GO:0030879)						4	15.56	0.000125	0.00387	Dementia A+; LMER; B>0
maternal aggressive behavior (GO:0002125)	2	65.959999999999994	0.000303	0.031	Dementia A+; LMER; B<0
maternal process involved in female pregnancy (GO:0060135)	6	6.3	0.00037	0.0157	Dementia A+; LMER; B>0
mechanoreceptor differentiation (GO:0042490)						5	34.03	3.5e-07	2.22e-05	Dementia A+; LMER; B>0
membrane organization (GO:0061024)	25	2.0099999999999998	0.00107	0.0362	Dementia A+; LMER; B>0
membrane protein ectodomain proteolysis (GO:0006509)						3	61.25	1.55e-05	0.000634	Dementia A+; LMER; B>0
membrane protein proteolysis (GO:0033619)						3	37.69	6.86e-05	0.00228	Dementia A+; LMER; B>0
memory (GO:0007613)	7	7.6	3.97e-05	0.00807	MCI A+; LMER; B>0
memory (GO:0007613)	8	3.78	0.00133	0.0429	Dementia A+; LMER; B>0
mesenchymal cell development (GO:0014031)						2	> 100	6.07e-05	0.00205	Dementia A+; LMER; B>0
mesenchymal cell differentiation (GO:0048762)	14	4.93	1.09e-06	9.92e-05	Dementia A+; LMER; B>0	8	22.66	1.96e-09	1.91e-07	Dementia A+; LMER; B>0
mesenchymal cell migration (GO:0090497)	12	12.6	1.44e-10	2.84e-08	Dementia A+; LMER; B>0
mesenchymal stem cell differentiation (GO:0072497)						1	> 100	0.00204	0.0427	Dementia A+; LMER; B>0
mesenchyme development (GO:0060485)	15	3.73	1.41e-05	0.000984	Dementia A+; LMER; B>0	9	18	1.31e-09	1.34e-07	Dementia A+; LMER; B>0
mesenchyme morphogenesis (GO:0072132)						5	44.55	8.93e-08	6.61e-06	Dementia A+; LMER; B>0
mesoderm development (GO:0007498)						3	11.22	0.00241	0.047	Dementia A+; LMER; B>0
mesoderm formation (GO:0001707)						3	21	0.000393	0.0103	Dementia A+; LMER; B>0
mesoderm morphogenesis (GO:0048332)						3	20.420000000000002	0.000427	0.011	Dementia A+; LMER; B>0
mesonephric epithelium development (GO:0072163)						5	27.53	1.01e-06	5.64e-05	Dementia A+; LMER; B>0
mesonephric tubule development (GO:0072164)						5	27.53	1.01e-06	5.66e-05	Dementia A+; LMER; B>0
mesonephric tubule morphogenesis (GO:0072171)						5	42.98	1.07e-07	7.74e-06	Dementia A+; LMER; B>0
mesonephros development (GO:0001823)						5	26.34	1.26e-06	6.89e-05	Dementia A+; LMER; B>0
metal ion transport (GO:0030001)	25	2.3199999999999998	0.000108	0.0058	Dementia A+; LMER; B>0
metencephalon development (GO:0022037)						6	25.13	1.32e-07	9.37e-06	Dementia A+; LMER; B>0
midbrain development (GO:0030901)						4	21.78	3.37e-05	0.00123	Dementia A+; LMER; B>0
midbrain dopaminergic neuron differentiation (GO:1904948)						3	> 100	2.23e-06	0.000115	Dementia A+; LMER; B>0
midbrain-hindbrain boundary maturation (GO:0021732)						1	> 100	0.00204	0.0427	Dementia A+; LMER; B>0
midbrain-hindbrain boundary maturation during brain development (GO:0022004)						1	> 100	0.00204	0.0424	Dementia A+; LMER; B>0
migracytosis (GO:0140495)	2	56	0.0005	0.0461	MCI A+; LMER; B>0
mitocytosis (GO:0160040)	2	56	0.0005	0.0458	MCI A+; LMER; B>0
mitotic cell cycle phase transition (GO:0044772)						4	13.33	0.000226	0.0065	Dementia A+; LMER; B>0
mitral valve development (GO:0003174)						2	70	0.000364	0.00961	Dementia A+; LMER; B>0
mitral valve morphogenesis (GO:0003183)						2	75.38	0.000313	0.00853	Dementia A+; LMER; B>0
modulation of chemical synaptic transmission (GO:0050804)	17	4.75	1.15e-07	0.000247	MCI A+; LMER; B>0
modulation of chemical synaptic transmission (GO:0050804)	41	4.9800000000000004	2.12e-17	9.94e-15	Dementia A+; LMER; B>0
modulation of excitatory postsynaptic potential (GO:0098815)	7	8.6999999999999993	1.44e-05	0.000996	Dementia A+; LMER; B>0
molting cycle (GO:0042303)						5	24.5	1.81e-06	9.39e-05	Dementia A+; LMER; B>0
molting cycle process (GO:0022404)						5	28.16	9.04e-07	5.21e-05	Dementia A+; LMER; B>0
monoatomic cation homeostasis (GO:0055080)	17	4.6399999999999997	1.61e-07	0.000269	MCI A+; LMER; B>0
monoatomic cation homeostasis (GO:0055080)	21	2.4900000000000002	0.000127	0.00663	Dementia A+; LMER; B>0
monoatomic cation transport (GO:0006812)	28	2.04	0.000385	0.0163	Dementia A+; LMER; B>0
monoatomic ion homeostasis (GO:0050801)	17	4.55	2.12e-07	0.000245	MCI A+; LMER; B>0
monoatomic ion homeostasis (GO:0050801)	21	2.44	0.000166	0.00816	Dementia A+; LMER; B>0
monoatomic ion transport (GO:0006811)	32	1.9	0.000554	0.0216	Dementia A+; LMER; B>0
mononuclear cell differentiation (GO:1903131)						11	14.89	1.13e-10	1.61e-08	Dementia A+; LMER; B>0
mononuclear cell proliferation (GO:0032943)						3	12.46	0.00179	0.0382	Dementia A+; LMER; B>0
monosaccharide biosynthetic process (GO:0046364)	5	5.97	0.00147	0.0464	Dementia A+; LMER; B>0
monosaccharide metabolic process (GO:0005996)	11	3.64	0.000242	0.0112	Dementia A+; LMER; B>0
morphogenesis of a branching epithelium (GO:0061138)						8	23.61	1.41e-09	1.4e-07	Dementia A+; LMER; B>0
morphogenesis of a branching structure (GO:0001763)						8	22.15	2.35e-09	2.27e-07	Dementia A+; LMER; B>0
morphogenesis of an endothelium (GO:0003159)						2	81.67	0.000265	0.00738	Dementia A+; LMER; B>0
morphogenesis of an epithelial sheet (GO:0002011)						4	36.979999999999997	4.08e-06	0.000195	Dementia A+; LMER; B>0
morphogenesis of an epithelium (GO:0002009)						16	17.12	2.73e-16	2.54e-13	Dementia A+; LMER; B>0
morphogenesis of embryonic epithelium (GO:0016331)						6	20.56	4.32e-07	2.68e-05	Dementia A+; LMER; B>0
mRNA processing (GO:0006397)	0	< 0.01	0.00109	0.0363	Dementia A+; LMER; B>0
multi-multicellular organism process (GO:0044706)	12	5.94	9.59e-07	0.00024	Dementia A+; LMER; B<0
multi-organism reproductive process (GO:0044703)	12	6.18	6.21e-07	0.000173	Dementia A+; LMER; B<0
multicellular organism development (GO:0007275)	76	1.89	5.57e-09	3.64e-06	Dementia A+; LMER; B<0	33	4.04	2.09e-16	2.22e-13	Dementia A+; LMER; B>0
multicellular organism development (GO:0007275)	54	1.9	8.71e-07	0.000569	MCI A+; LMER; B>0	33	4.04	2.09e-16	2.22e-13	Dementia A+; LMER; B>0
multicellular organism development (GO:0007275)	156	2.38	2.1e-29	6.31e-26	Dementia A+; LMER; B>0	33	4.04	2.09e-16	2.22e-13	Dementia A+; LMER; B>0
multicellular organismal process (GO:0032501)	195	1.88	7.29e-25	9.13e-22	Dementia A+; LMER; B>0	36	2.78	2.36e-13	6.9e-11	Dementia A+; LMER; B>0
multicellular organismal process (GO:0032501)	62	1.51	0.000155	0.0415	MCI A+; LMER; B<0	36	2.78	2.36e-13	6.9e-11	Dementia A+; LMER; B>0
multicellular organismal process (GO:0032501)	75	1.66	3.27e-07	0.000328	MCI A+; LMER; B>0	36	2.78	2.36e-13	6.9e-11	Dementia A+; LMER; B>0
multicellular organismal process (GO:0032501)	106	1.66	1.3e-09	1.22e-06	Dementia A+; LMER; B<0	36	2.78	2.36e-13	6.9e-11	Dementia A+; LMER; B>0
muscle cell apoptotic process (GO:0010657)						2	57.65	0.000542	0.0135	Dementia A+; LMER; B>0
muscle cell development (GO:0055001)	8	4.68	0.000331	0.0325	Dementia A+; LMER; B<0
muscle cell differentiation (GO:0042692)	12	4.2300000000000004	3.07e-05	0.00507	Dementia A+; LMER; B<0	6	10.43	2.18e-05	0.000851	Dementia A+; LMER; B>0
muscle hypertrophy (GO:0014896)						2	28	0.00232	0.0454	Dementia A+; LMER; B>0
muscle organ development (GO:0007517)						5	7.7	0.000454	0.0116	Dementia A+; LMER; B>0
muscle organ morphogenesis (GO:0048644)	6	7.61	0.000139	0.0169	Dementia A+; LMER; B<0	4	25.13	1.92e-05	0.000764	Dementia A+; LMER; B>0
muscle structure development (GO:0061061)	16	3.04	8.45e-05	0.0113	Dementia A+; LMER; B<0	11	10.37	5.08e-09	4.67e-07	Dementia A+; LMER; B>0
muscle tissue development (GO:0060537)						7	9.83	6.15e-06	0.00028	Dementia A+; LMER; B>0
muscle tissue morphogenesis (GO:0060415)	6	8.48	7.59e-05	0.0104	Dementia A+; LMER; B<0	4	28	1.25e-05	0.000519	Dementia A+; LMER; B>0
muscular septum morphogenesis (GO:0003150)						2	> 100	2.43e-05	0.000933	Dementia A+; LMER; B>0
myoblast differentiation (GO:0045445)						4	47.8	1.44e-06	7.71e-05	Dementia A+; LMER; B>0
N-acetylglucosamine metabolic process (GO:0006044)	4	13.53	0.000182	0.00892	Dementia A+; LMER; B>0
negative chemotaxis (GO:0050919)	6	9.1300000000000008	4.5e-05	0.00277	Dementia A+; LMER; B>0
negative regulation of apoptotic process (GO:0043066)	9	5.63	2.1e-05	0.0451	CU A+; LMER; B<0	13	7.14	1.39e-08	1.2e-06	Dementia A+; LMER; B>0
negative regulation of axon extension (GO:0030517)	6	10.74	1.71e-05	0.00116	Dementia A+; LMER; B>0
negative regulation of axon extension involved in regeneration (GO:0048692)	2	60.89	0.000269	0.0124	Dementia A+; LMER; B>0
negative regulation of axon regeneration (GO:0048681)	5	20.3	3.04e-06	0.000247	Dementia A+; LMER; B>0
negative regulation of axonogenesis (GO:0050771)	12	13.53	5.86e-11	1.24e-08	Dementia A+; LMER; B>0
negative regulation of binding (GO:0051100)						4	22.02	3.23e-05	0.00118	Dementia A+; LMER; B>0
negative regulation of biological process (GO:0048519)	114	1.33	0.000646	0.0245	Dementia A+; LMER; B>0	29	2.73	3.18e-09	3.01e-07	Dementia A+; LMER; B>0
negative regulation of biological process (GO:0048519)	59	1.58	8.61e-05	0.0141	MCI A+; LMER; B>0	29	2.73	3.18e-09	3.01e-07	Dementia A+; LMER; B>0
negative regulation of biomineral tissue development (GO:0070168)						3	52.5	2.5e-05	0.000953	Dementia A+; LMER; B>0
negative regulation of biosynthetic process (GO:0009890)						20	4.51	1.38e-09	1.38e-07	Dementia A+; LMER; B>0
negative regulation of blood coagulation (GO:0030195)	5	16.690000000000001	1.2e-05	0.00531	MCI A+; LMER; B<0
negative regulation of blood vessel endothelial cell migration (GO:0043537)						2	27.22	0.00245	0.0474	Dementia A+; LMER; B>0
negative regulation of BMP signaling pathway (GO:0030514)						4	32.67	6.72e-06	0.000305	Dementia A+; LMER; B>0
negative regulation of canonical Wnt signaling pathway (GO:0090090)						8	28.2	3.44e-10	4.33e-08	Dementia A+; LMER; B>0
negative regulation of cardiac muscle cell apoptotic process (GO:0010667)						2	39.200000000000003	0.00118	0.0268	Dementia A+; LMER; B>0
negative regulation of cardiac muscle cell differentiation (GO:2000726)						2	> 100	0.000113	0.00354	Dementia A+; LMER; B>0
negative regulation of cardiac vascular smooth muscle cell differentiation (GO:2000723)						1	> 100	0.00204	0.0422	Dementia A+; LMER; B>0
negative regulation of cardiocyte differentiation (GO:1905208)						3	> 100	1.29e-06	7.02e-05	Dementia A+; LMER; B>0
negative regulation of cell activation (GO:0050866)	8	5.1100000000000003	0.000182	0.0248	MCI A+; LMER; B>0
negative regulation of cell adhesion molecule production (GO:0060354)						2	> 100	4.05e-05	0.00145	Dementia A+; LMER; B>0
negative regulation of cell communication (GO:0010648)	25	2.44	2.83e-05	0.00732	MCI A+; LMER; B>0	19	6.41	1.1e-11	1.97e-09	Dementia A+; LMER; B>0
negative regulation of cell development (GO:0010721)	17	3.79	3.03e-06	0.000247	Dementia A+; LMER; B>0	4	7.18	0.00228	0.0448	Dementia A+; LMER; B>0
negative regulation of cell differentiation (GO:0045596)						17	12.47	4.82e-15	2.47e-12	Dementia A+; LMER; B>0
negative regulation of cell division (GO:0051782)						2	65.33	0.00042	0.0109	Dementia A+; LMER; B>0
negative regulation of cell growth (GO:0030308)	11	3.92	0.000127	0.00662	Dementia A+; LMER; B>0
negative regulation of cell migration (GO:0030336)	11	3.66	0.00023	0.0243	Dementia A+; LMER; B<0	5	8.25	0.000332	0.00899	Dementia A+; LMER; B>0
negative regulation of cell migration involved in sprouting angiogenesis (GO:0090051)						2	61.25	0.000479	0.0122	Dementia A+; LMER; B>0
negative regulation of cell motility (GO:2000146)	11	3.49	0.00035	0.0339	Dementia A+; LMER; B<0	5	7.85	0.000417	0.0108	Dementia A+; LMER; B>0
negative regulation of cell population proliferation (GO:0008285)	20	2.8	3.41e-05	0.00546	Dementia A+; LMER; B<0	9	6.26	9.87e-06	0.000428	Dementia A+; LMER; B>0
negative regulation of cell projection organization (GO:0031345)	19	6.36	1.8e-10	3.52e-08	Dementia A+; LMER; B>0
negative regulation of cell-cell adhesion (GO:0022408)						4	9.8000000000000007	0.000726	0.0174	Dementia A+; LMER; B>0
negative regulation of cell-cell adhesion mediated by cadherin (GO:2000048)						2	89.09	0.000221	0.00641	Dementia A+; LMER; B>0
negative regulation of cell-substrate adhesion (GO:0010812)						3	24.5	0.000249	0.00708	Dementia A+; LMER; B>0
negative regulation of cellular component organization (GO:0051129)	25	2.1800000000000002	0.000341	0.0149	Dementia A+; LMER; B>0
negative regulation of cellular process (GO:0048523)	55	1.54	0.000461	0.0444	MCI A+; LMER; B>0	29	2.84	1.12e-09	1.18e-07	Dementia A+; LMER; B>0
negative regulation of cellular response to growth factor stimulus (GO:0090288)						4	18.489999999999998	6.4e-05	0.00213	Dementia A+; LMER; B>0
negative regulation of cellular response to hypoxia (GO:1900038)	3	18.27	0.000484	0.0196	Dementia A+; LMER; B>0
negative regulation of coagulation (GO:0050819)	5	15.67	1.65e-05	0.00651	MCI A+; LMER; B<0
negative regulation of cold-induced thermogenesis (GO:0120163)						3	30.62	0.000128	0.00396	Dementia A+; LMER; B>0
negative regulation of collagen biosynthetic process (GO:0032966)						2	> 100	0.000145	0.0044	Dementia A+; LMER; B>0
negative regulation of collagen metabolic process (GO:0010713)						2	98	0.000181	0.00532	Dementia A+; LMER; B>0
negative regulation of collateral sprouting (GO:0048671)	4	20.3	3.19e-05	0.00203	Dementia A+; LMER; B>0
negative regulation of dendritic spine development (GO:0061000)	3	13.05	0.0014	0.0448	Dementia A+; LMER; B>0
negative regulation of developmental growth (GO:0048640)	12	7.69	5.11e-08	7.05e-06	Dementia A+; LMER; B>0
negative regulation of developmental process (GO:0051093)	35	2.3199999999999998	3.67e-06	0.00029	Dementia A+; LMER; B>0	20	10.61	1.82e-16	2.09e-13	Dementia A+; LMER; B>0
negative regulation of developmental process (GO:0051093)	25	2.69	6.69e-06	0.00138	Dementia A+; LMER; B<0	20	10.61	1.82e-16	2.09e-13	Dementia A+; LMER; B>0
negative regulation of DNA binding (GO:0043392)						2	35	0.00149	0.0325	Dementia A+; LMER; B>0
negative regulation of DNA-templated transcription (GO:0045892)						19	7.29	1.15e-12	2.55e-10	Dementia A+; LMER; B>0
negative regulation of DNA-templated transcription initiation (GO:2000143)						2	> 100	0.000113	0.00353	Dementia A+; LMER; B>0
negative regulation of endothelial cell differentiation (GO:0045602)						2	> 100	0.000113	0.00356	Dementia A+; LMER; B>0
negative regulation of epidermal cell differentiation (GO:0045605)						2	70	0.000364	0.00976	Dementia A+; LMER; B>0
negative regulation of epidermis development (GO:0045683)						2	70	0.000364	0.00978	Dementia A+; LMER; B>0
negative regulation of epithelial cell differentiation (GO:0030857)						5	50	4.94e-08	3.73e-06	Dementia A+; LMER; B>0
negative regulation of fat cell differentiation (GO:0045599)						3	27.74	0.000172	0.00516	Dementia A+; LMER; B>0
negative regulation of fibrinolysis (GO:0051918)	4	47.26	1.17e-06	0.000802	MCI A+; LMER; B<0
negative regulation of fibroblast proliferation (GO:0048147)						2	28.82	0.00219	0.0433	Dementia A+; LMER; B>0
negative regulation of follicle-stimulating hormone secretion (GO:0046882)	2	65.959999999999994	0.000303	0.0302	Dementia A+; LMER; B<0
negative regulation of G1 to G0 transition (GO:1903451)						1	> 100	0.00204	0.041	Dementia A+; LMER; B>0
negative regulation of gene expression (GO:0010629)						10	4.7300000000000004	3.4e-05	0.00124	Dementia A+; LMER; B>0
negative regulation of glial cell differentiation (GO:0045686)						2	36.299999999999997	0.00138	0.0307	Dementia A+; LMER; B>0
negative regulation of glial cell proliferation (GO:0060253)						2	61.25	0.000479	0.0122	Dementia A+; LMER; B>0
negative regulation of gliogenesis (GO:0014014)						3	34.19	9.21e-05	0.00298	Dementia A+; LMER; B>0
negative regulation of gonadotropin secretion (GO:0032277)	3	37.1	5.49e-05	0.00809	Dementia A+; LMER; B<0
negative regulation of growth (GO:0045926)	13	3.5	9.92e-05	0.00546	Dementia A+; LMER; B>0
negative regulation of hair follicle placode formation (GO:0061170)						1	> 100	0.00204	0.0411	Dementia A+; LMER; B>0
negative regulation of hemocyte differentiation (GO:0045611)						1	> 100	0.00204	0.0425	Dementia A+; LMER; B>0
negative regulation of hemostasis (GO:1900047)	5	16.34	1.34e-05	0.00558	MCI A+; LMER; B<0
negative regulation of hydrolase activity (GO:0051346)	7	5.21	0.000414	0.0388	Dementia A+; LMER; B<0
negative regulation of immune system process (GO:0002683)	12	3.16	0.000447	0.0437	MCI A+; LMER; B>0
negative regulation of inner ear auditory receptor cell differentiation (GO:0045608)						2	> 100	2.43e-05	0.000937	Dementia A+; LMER; B>0
negative regulation of inner ear receptor cell differentiation (GO:2000981)						2	> 100	2.43e-05	0.000942	Dementia A+; LMER; B>0
negative regulation of intrinsic apoptotic signaling pathway (GO:2001243)						3	14.13	0.00125	0.0281	Dementia A+; LMER; B>0
negative regulation of leukocyte activation (GO:0002695)	7	4.97	0.000545	0.0485	MCI A+; LMER; B>0
negative regulation of locomotion (GO:0040013)	11	3.3	0.00056	0.0486	Dementia A+; LMER; B<0	5	7.42	0.000538	0.0134	Dementia A+; LMER; B>0
negative regulation of macromolecule biosynthetic process (GO:0010558)						20	4.67	7.61e-10	8.45e-08	Dementia A+; LMER; B>0
negative regulation of macromolecule metabolic process (GO:0010605)						22	4.32	2.86e-10	3.69e-08	Dementia A+; LMER; B>0
negative regulation of mechanoreceptor differentiation (GO:0045632)						2	> 100	2.43e-05	0.00094	Dementia A+; LMER; B>0
negative regulation of metabolic process (GO:0009892)						23	4.1399999999999997	2.01e-10	2.75e-08	Dementia A+; LMER; B>0
negative regulation of miRNA metabolic process (GO:2000629)						2	32.67	0.00171	0.0366	Dementia A+; LMER; B>0
negative regulation of miRNA transcription (GO:1902894)						2	35	0.00149	0.0324	Dementia A+; LMER; B>0
negative regulation of molecular function (GO:0044092)						8	8.0500000000000007	5.4e-06	0.000249	Dementia A+; LMER; B>0
negative regulation of multicellular organismal process (GO:0051241)	32	2.87	7.1e-08	2.67e-05	Dementia A+; LMER; B<0	13	5.71	1.89e-07	1.28e-05	Dementia A+; LMER; B>0
negative regulation of multicellular organismal process (GO:0051241)	39	2.15	7.12e-06	0.000532	Dementia A+; LMER; B>0	13	5.71	1.89e-07	1.28e-05	Dementia A+; LMER; B>0
negative regulation of multicellular organismal process (GO:0051241)	20	2.54	0.000116	0.0174	MCI A+; LMER; B>0	13	5.71	1.89e-07	1.28e-05	Dementia A+; LMER; B>0
negative regulation of muscle cell differentiation (GO:0051148)						6	47.42	2.81e-09	2.68e-07	Dementia A+; LMER; B>0
negative regulation of myeloid cell differentiation (GO:0045638)						3	17.29	0.000695	0.0167	Dementia A+; LMER; B>0
negative regulation of myoblast differentiation (GO:0045662)						3	54.44	2.23e-05	0.000872	Dementia A+; LMER; B>0
negative regulation of myotube differentiation (GO:0010832)						2	65.33	0.00042	0.0109	Dementia A+; LMER; B>0
negative regulation of nervous system development (GO:0051961)	16	6.81	1.83e-09	3.15e-07	Dementia A+; LMER; B>0	4	13.71	0.000204	0.00594	Dementia A+; LMER; B>0
negative regulation of neurogenesis (GO:0050768)	15	6.77	6.5e-09	1.03e-06	Dementia A+; LMER; B>0
negative regulation of neuron differentiation (GO:0045665)						4	26.85	1.47e-05	0.000605	Dementia A+; LMER; B>0
negative regulation of neuron projection development (GO:0010977)	18	8.5	4.07e-12	1.09e-09	Dementia A+; LMER; B>0
negative regulation of neuron projection regeneration (GO:0070571)	5	19.03	4.37e-06	0.000338	Dementia A+; LMER; B>0
negative regulation of Notch signaling pathway (GO:0045746)						3	36.75	7.41e-05	0.00244	Dementia A+; LMER; B>0
negative regulation of nucleobase-containing compound metabolic process (GO:0045934)						20	6.46	2.14e-12	4.61e-10	Dementia A+; LMER; B>0
negative regulation of oligodendrocyte differentiation (GO:0048715)						2	70	0.000364	0.00962	Dementia A+; LMER; B>0
negative regulation of ossification (GO:0030279)						3	32.67	0.000106	0.00336	Dementia A+; LMER; B>0
negative regulation of osteoblast differentiation (GO:0045668)						3	29.4	0.000145	0.00443	Dementia A+; LMER; B>0
negative regulation of oxidative stress-induced intrinsic apoptotic signaling pathway (GO:1902176)						3	49	3.09e-05	0.00113	Dementia A+; LMER; B>0
negative regulation of oxidative stress-induced neuron intrinsic apoptotic signaling pathway (GO:1903377)						3	> 100	2.83e-06	0.000139	Dementia A+; LMER; B>0
negative regulation of peptidase activity (GO:0010466)	6	6.82	0.000254	0.0267	Dementia A+; LMER; B<0
negative regulation of programmed cell death (GO:0043069)						13	6.92	2.02e-08	1.65e-06	Dementia A+; LMER; B>0
negative regulation of response to external stimulus (GO:0032102)	17	2.59	0.000351	0.015	Dementia A+; LMER; B>0
negative regulation of response to stimulus (GO:0048585)	29	2.39	1.14e-05	0.0039	MCI A+; LMER; B>0	20	5.73	1.93e-11	3.15e-09	Dementia A+; LMER; B>0
negative regulation of response to wounding (GO:1903035)	7	4.63	0.000804	0.029	Dementia A+; LMER; B>0
negative regulation of RNA biosynthetic process (GO:1902679)						19	7.23	1.32e-12	2.88e-10	Dementia A+; LMER; B>0
negative regulation of RNA metabolic process (GO:0051253)						20	7.04	4.29e-13	1.14e-10	Dementia A+; LMER; B>0
negative regulation of signal transduction (GO:0009968)	22	2.2999999999999998	0.000259	0.0309	MCI A+; LMER; B>0	19	6.87	3.31e-12	6.75e-10	Dementia A+; LMER; B>0
negative regulation of signaling (GO:0023057)	25	2.44	2.83e-05	0.0072	MCI A+; LMER; B>0	19	6.41	1.1e-11	1.95e-09	Dementia A+; LMER; B>0
negative regulation of smooth muscle cell differentiation (GO:0051151)						2	57.65	0.000542	0.0135	Dementia A+; LMER; B>0
negative regulation of sprouting of injured axon (GO:0048688)	2	60.89	0.000269	0.0123	Dementia A+; LMER; B>0
negative regulation of stem cell differentiation (GO:2000737)						2	36.299999999999997	0.00138	0.0307	Dementia A+; LMER; B>0
negative regulation of stem cell proliferation (GO:2000647)						3	63.91	1.36e-05	0.000562	Dementia A+; LMER; B>0
negative regulation of striated muscle cell apoptotic process (GO:0010664)						2	35	0.00149	0.0325	Dementia A+; LMER; B>0
negative regulation of striated muscle cell differentiation (GO:0051154)						4	52.97	9.42e-07	5.33e-05	Dementia A+; LMER; B>0
negative regulation of transcription by RNA polymerase II (GO:0000122)						16	8.36	1.67e-11	2.82e-09	Dementia A+; LMER; B>0
negative regulation of transcription initiation by RNA polymerase II (GO:0060633)						2	> 100	8.48e-05	0.00276	Dementia A+; LMER; B>0
negative regulation of transforming growth factor beta receptor signaling pathway (GO:0030512)						4	20	4.71e-05	0.00165	Dementia A+; LMER; B>0
negative regulation of transmembrane receptor protein serine/threonine kinase signaling pathway (GO:0090101)						7	22.27	2.48e-08	1.98e-06	Dementia A+; LMER; B>0
negative regulation of vascular associated smooth muscle cell proliferation (GO:1904706)	3	18.260000000000002	0.000569	0.0503	MCI A+; LMER; B>0
negative regulation of Wnt signaling pathway (GO:0030178)						9	25.79	5.38e-11	8.09e-09	Dementia A+; LMER; B>0
negative regulation of Wnt-Frizzled-LRP5/6 complex assembly (GO:1904723)						1	> 100	0.00204	0.0415	Dementia A+; LMER; B>0
negative regulation of wound healing (GO:0061045)	5	11.13	8.74e-05	0.0285	MCI A+; LMER; B<0
nephron development (GO:0072006)						8	27.8	3.85e-10	4.7e-08	Dementia A+; LMER; B>0
nephron epithelium development (GO:0072009)						8	35.32	5.62e-11	8.36e-09	Dementia A+; LMER; B>0
nephron epithelium morphogenesis (GO:0072088)						5	35	3.04e-07	1.95e-05	Dementia A+; LMER; B>0
nephron morphogenesis (GO:0072028)						5	34.03	3.5e-07	2.22e-05	Dementia A+; LMER; B>0
nephron tubule development (GO:0072080)						8	46.12	6.36e-12	1.25e-09	Dementia A+; LMER; B>0
nephron tubule formation (GO:0072079)						2	51.58	0.00068	0.0164	Dementia A+; LMER; B>0
nephron tubule morphogenesis (GO:0072078)						5	36.03	2.62e-07	1.7e-05	Dementia A+; LMER; B>0
nerve development (GO:0021675)	7	4.26	0.00131	0.0425	Dementia A+; LMER; B>0
nervous system development (GO:0007399)	124	3.35	2.89e-36	4.34e-32	Dementia A+; LMER; B>0	26	5.62	3.01e-15	1.72e-12	Dementia A+; LMER; B>0
nervous system development (GO:0007399)	33	2.0499999999999998	5.01e-05	0.00942	MCI A+; LMER; B>0	26	5.62	3.01e-15	1.72e-12	Dementia A+; LMER; B>0
neural crest cell development (GO:0014032)	11	8.48	6.66e-08	8.86e-06	Dementia A+; LMER; B>0
neural crest cell differentiation (GO:0014033)	11	7.28	3.28e-07	3.54e-05	Dementia A+; LMER; B>0
neural crest cell migration (GO:0001755)	11	11.96	1.54e-09	2.68e-07	Dementia A+; LMER; B>0
neural plate development (GO:0001840)						3	> 100	6.58e-07	3.88e-05	Dementia A+; LMER; B>0
neural precursor cell proliferation (GO:0061351)						5	22.69	2.64e-06	0.000132	Dementia A+; LMER; B>0
neural tube closure (GO:0001843)						3	17.09	0.000719	0.0172	Dementia A+; LMER; B>0
neural tube development (GO:0021915)						5	15.71	1.59e-05	0.000649	Dementia A+; LMER; B>0
neural tube formation (GO:0001841)						3	14.7	0.00111	0.0254	Dementia A+; LMER; B>0
neural tube patterning (GO:0021532)						2	31.61	0.00182	0.0387	Dementia A+; LMER; B>0
neuroblast division (GO:0055057)						2	65.33	0.00042	0.0109	Dementia A+; LMER; B>0
neuroblast proliferation (GO:0007405)						4	34.39	5.47e-06	0.000251	Dementia A+; LMER; B>0
neuroendocrine cell differentiation (GO:0061101)						2	54.44	0.000609	0.0149	Dementia A+; LMER; B>0
neuroepithelial cell differentiation (GO:0060563)						3	40.83	5.38e-05	0.00184	Dementia A+; LMER; B>0
neurogenesis (GO:0022008)	89	3.93	5.02e-30	1.89e-26	Dementia A+; LMER; B>0	21	7.37	3.43e-14	1.27e-11	Dementia A+; LMER; B>0
neuromuscular process (GO:0050905)	9	3.45	0.00129	0.0417	Dementia A+; LMER; B>0
neuron cell-cell adhesion (GO:0007158)	6	22.83	1.31e-07	1.57e-05	Dementia A+; LMER; B>0
neuron development (GO:0048666)	66	4.54	1.7e-25	2.84e-22	Dementia A+; LMER; B>0
neuron differentiation (GO:0030182)	74	4.04	1.61e-25	3.02e-22	Dementia A+; LMER; B>0	17	7.39	2.2e-11	3.49e-09	Dementia A+; LMER; B>0
neuron fate commitment (GO:0048663)						6	42	5.93e-09	5.41e-07	Dementia A+; LMER; B>0
neuron fate determination (GO:0048664)						2	98	0.000181	0.00535	Dementia A+; LMER; B>0
neuron migration (GO:0001764)	16	6.72	2.24e-09	3.7e-07	Dementia A+; LMER; B>0
neuron projection development (GO:0031175)	59	5.0199999999999996	5.17e-25	7.78e-22	Dementia A+; LMER; B>0
neuron projection guidance (GO:0097485)	34	9.0399999999999991	1.01e-22	8.47e-20	Dementia A+; LMER; B>0
neuron projection morphogenesis (GO:0048812)	48	5.88	2.59e-23	2.44e-20	Dementia A+; LMER; B>0
neuron projection regeneration (GO:0031102)	4	8.1199999999999992	0.0014	0.0446	Dementia A+; LMER; B>0
neuron recognition (GO:0008038)	8	10.15	1.04e-06	9.63e-05	Dementia A+; LMER; B>0
neuronal stem cell population maintenance (GO:0097150)						3	58.8	1.76e-05	0.000712	Dementia A+; LMER; B>0
neurotransmitter-gated ion channel clustering (GO:0072578)	4	18.73	4.55e-05	0.00274	Dementia A+; LMER; B>0
nicotinamide nucleotide metabolic process (GO:0046496)	12	6.04	7.48e-07	7.44e-05	Dementia A+; LMER; B>0
nitrogen compound transport (GO:0071705)	25	2.2799999999999998	9.79e-05	0.0153	MCI A+; LMER; B>0
non-canonical Wnt signaling pathway (GO:0035567)						3	29.4	0.000145	0.00442	Dementia A+; LMER; B>0
Notch receptor processing (GO:0007220)						3	> 100	6.58e-07	3.9e-05	Dementia A+; LMER; B>0
Notch signaling pathway (GO:0007219)						12	50.26	6.12e-18	1.3e-14	Dementia A+; LMER; B>0
Notch signaling pathway involved in arterial endothelial cell fate commitment (GO:0060853)						1	> 100	0.00204	0.0412	Dementia A+; LMER; B>0
Notch signaling pathway involved in regulation of secondary heart field cardioblast proliferation (GO:0003270)						1	> 100	0.00204	0.041	Dementia A+; LMER; B>0
nucleic acid biosynthetic process (GO:0141187)	3	0.2	0.000337	0.0329	Dementia A+; LMER; B<0
nucleic acid biosynthetic process (GO:0141187)	0	< 0.01	3.26e-05	0.00721	MCI A+; LMER; B>0
nucleic acid biosynthetic process (GO:0141187)	5	0.21	3.04e-06	0.000246	Dementia A+; LMER; B>0
nucleic acid metabolic process (GO:0090304)	1	7.0000000000000007E-2	1.21e-05	0.00518	MCI A+; LMER; B<0
nucleic acid metabolic process (GO:0090304)	0	< 0.01	1.82e-07	0.000228	MCI A+; LMER; B>0
nucleic acid metabolic process (GO:0090304)	5	0.23	1.8e-05	0.0033	Dementia A+; LMER; B<0
nucleic acid metabolic process (GO:0090304)	13	0.37	9.52e-06	0.000688	Dementia A+; LMER; B>0
nucleobase-containing compound biosynthetic process (GO:0034654)	1	0.09	0.000143	0.0397	MCI A+; LMER; B<0
nucleobase-containing compound biosynthetic process (GO:0034654)	1	0.08	4.45e-05	0.00892	MCI A+; LMER; B>0
nucleobase-containing compound biosynthetic process (GO:0034654)	3	0.17	1.72e-05	0.00319	Dementia A+; LMER; B<0
nucleobase-containing compound metabolic process (GO:0006139)	6	0.22	4.71e-07	0.000136	Dementia A+; LMER; B<0
nucleobase-containing compound metabolic process (GO:0006139)	3	0.17	1.6e-05	0.00649	MCI A+; LMER; B<0
nucleobase-containing compound metabolic process (GO:0006139)	2	0.1	4.77e-07	0.000377	MCI A+; LMER; B>0
nucleobase-containing small molecule metabolic process (GO:0055086)	22	2.21	0.000507	0.0202	Dementia A+; LMER; B>0
nucleoside diphosphate catabolic process (GO:0009134)	8	8.26	5.21e-06	0.000396	Dementia A+; LMER; B>0
nucleoside diphosphate metabolic process (GO:0009132)	8	5.66	8.5e-05	0.00478	Dementia A+; LMER; B>0
nucleoside phosphate catabolic process (GO:1901292)	11	5	1.36e-05	0.000949	Dementia A+; LMER; B>0
nucleoside phosphate metabolic process (GO:0006753)	21	2.21	0.000696	0.0258	Dementia A+; LMER; B>0
nucleotide catabolic process (GO:0009166)	11	5.93	2.61e-06	0.000215	Dementia A+; LMER; B>0
nucleotide metabolic process (GO:0009117)	17	2.4	0.000855	0.0307	Dementia A+; LMER; B>0
nucleotide-sugar biosynthetic process (GO:0009226)	4	8.1199999999999992	0.0014	0.0447	Dementia A+; LMER; B>0
nucleotide-sugar metabolic process (GO:0009225)	5	6.62	0.000915	0.0321	Dementia A+; LMER; B>0
odontogenesis (GO:0042476)						6	23.71	1.86e-07	1.28e-05	Dementia A+; LMER; B>0
odontogenesis of dentin-containing tooth (GO:0042475)						5	29.17	7.59e-07	4.42e-05	Dementia A+; LMER; B>0
oligodendrocyte differentiation (GO:0048709)						4	23.06	2.69e-05	0.00102	Dementia A+; LMER; B>0
organ growth (GO:0035265)						3	14.41	0.00118	0.0269	Dementia A+; LMER; B>0
organ induction (GO:0001759)						2	42.61	0.001	0.0233	Dementia A+; LMER; B>0
organophosphate catabolic process (GO:0046434)	13	4.26	1.31e-05	0.000921	Dementia A+; LMER; B>0
ossification (GO:0001503)	17	5.76	7.75e-09	4.66e-06	Dementia A+; LMER; B<0
outflow tract morphogenesis (GO:0003151)						7	43.97	2.07e-10	2.8e-08	Dementia A+; LMER; B>0
ovulation cycle (GO:0042698)						3	20.420000000000002	0.000427	0.011	Dementia A+; LMER; B>0
pattern specification process (GO:0007389)						16	17.04	2.93e-16	2.56e-13	Dementia A+; LMER; B>0
pentitol metabolic process (GO:0019519)	2	60.89	0.000269	0.0122	Dementia A+; LMER; B>0
peptide metabolic process (GO:0006518)	6	5.8	0.00058	0.0224	Dementia A+; LMER; B>0
peptidyl-lysine glutarylation (GO:0106227)						1	> 100	0.00204	0.042	Dementia A+; LMER; B>0
peripheral nervous system myelin formation (GO:0032290)	2	65.959999999999994	0.000303	0.0304	Dementia A+; LMER; B<0
phosphate-containing compound metabolic process (GO:0006796)	44	1.83	0.000102	0.00555	Dementia A+; LMER; B>0
phosphorus metabolic process (GO:0006793)	44	1.82	0.000105	0.00566	Dementia A+; LMER; B>0
placenta blood vessel development (GO:0060674)						3	47.42	3.41e-05	0.00124	Dementia A+; LMER; B>0
placenta development (GO:0001890)						5	16.23	1.36e-05	0.000563	Dementia A+; LMER; B>0
plasma membrane bounded cell projection morphogenesis (GO:0120039)	48	5.82	4e-23	3.54e-20	Dementia A+; LMER; B>0
plasma membrane bounded cell projection organization (GO:0120036)	64	3.31	1.42e-17	6.87e-15	Dementia A+; LMER; B>0
platelet-derived growth factor receptor signaling pathway (GO:0048008)	6	10.119999999999999	2.88e-05	0.00709	MCI A+; LMER; B>0
platelet-derived growth factor receptor signaling pathway (GO:0048008)	9	6.6	8.83e-06	0.000641	Dementia A+; LMER; B>0
platelet-derived growth factor receptor-alpha signaling pathway (GO:0035790)	5	14	2.84e-05	0.00711	MCI A+; LMER; B>0
platelet-derived growth factor receptor-alpha signaling pathway (GO:0035790)	9	10.96	1.08e-07	1.38e-05	Dementia A+; LMER; B>0
platelet-derived growth factor receptor-beta signaling pathway (GO:0035791)	6	15	2.9e-06	0.00141	MCI A+; LMER; B>0
platelet-derived growth factor receptor-beta signaling pathway (GO:0035791)	9	9.7899999999999991	3e-07	3.27e-05	Dementia A+; LMER; B>0
positive regulation of amyloid precursor protein catabolic process (GO:1902993)	5	11.28	6.96e-05	0.00404	Dementia A+; LMER; B>0
positive regulation of animal organ morphogenesis (GO:0110110)						2	27.22	0.00245	0.0475	Dementia A+; LMER; B>0
positive regulation of apoptotic cell clearance (GO:2000427)						2	> 100	1.79e-05	0.018	CU A+; LMER; B<0
positive regulation of axon extension (GO:0045773)	6	9.8699999999999992	2.84e-05	0.00185	Dementia A+; LMER; B>0
positive regulation of axonogenesis (GO:0050772)	6	4.9400000000000004	0.00136	0.0438	Dementia A+; LMER; B>0
positive regulation of biological process (GO:0048518)	65	1.48	0.000267	0.0316	MCI A+; LMER; B>0	36	2.88	6.84e-14	2.42e-11	Dementia A+; LMER; B>0
positive regulation of biological process (GO:0048518)	146	1.44	2.11e-07	2.43e-05	Dementia A+; LMER; B>0	36	2.88	6.84e-14	2.42e-11	Dementia A+; LMER; B>0
positive regulation of biosynthetic process (GO:0009891)						26	4.8	1.35e-13	4.28e-11	Dementia A+; LMER; B>0
positive regulation of blood coagulation (GO:0030194)	5	28.44	7.81e-07	0.000559	MCI A+; LMER; B<0
positive regulation of canonical Wnt signaling pathway (GO:0090263)						3	13.49	0.00143	0.0315	Dementia A+; LMER; B>0
positive regulation of cardiac epithelial to mesenchymal transition (GO:0062043)						2	> 100	0.000145	0.00438	Dementia A+; LMER; B>0
positive regulation of cardiac muscle cell proliferation (GO:0060045)						3	61.25	1.55e-05	0.000636	Dementia A+; LMER; B>0
positive regulation of cardiac muscle hypertrophy (GO:0010613)	4	9.3699999999999992	0.000803	0.0291	Dementia A+; LMER; B>0
positive regulation of cardiac muscle tissue growth (GO:0055023)						3	52.5	2.5e-05	0.00095	Dementia A+; LMER; B>0
positive regulation of cell adhesion (GO:0045785)	19	3.82	6.64e-07	0.000175	Dementia A+; LMER; B<0
positive regulation of cell communication (GO:0010647)	38	2.15	7.01e-06	0.00142	Dementia A+; LMER; B<0	22	6.09	3.04e-13	8.69e-11	Dementia A+; LMER; B>0
positive regulation of cell communication (GO:0010647)	30	2.4	7.25e-06	0.00279	MCI A+; LMER; B>0	22	6.09	3.04e-13	8.69e-11	Dementia A+; LMER; B>0
positive regulation of cell communication (GO:0010647)	56	1.95	1.54e-06	0.000137	Dementia A+; LMER; B>0	22	6.09	3.04e-13	8.69e-11	Dementia A+; LMER; B>0
positive regulation of cell development (GO:0010720)						5	5.57	0.00194	0.041	Dementia A+; LMER; B>0
positive regulation of cell differentiation (GO:0045597)						14	7.93	8.53e-10	9.33e-08	Dementia A+; LMER; B>0
positive regulation of cell growth (GO:0030307)	9	3.4	0.00141	0.0447	Dementia A+; LMER; B>0
positive regulation of cell junction assembly (GO:1901890)	12	6.58	2.92e-07	3.2e-05	Dementia A+; LMER; B>0
positive regulation of cell migration (GO:0030335)	16	4.0599999999999996	2.21e-06	0.00114	MCI A+; LMER; B>0
positive regulation of cell migration (GO:0030335)	16	2.87	0.000164	0.0193	Dementia A+; LMER; B<0
positive regulation of cell migration (GO:0030335)	22	2.4300000000000002	0.000129	0.00669	Dementia A+; LMER; B>0
positive regulation of cell morphogenesis (GO:0010770)	5	8.4600000000000009	0.000288	0.013	Dementia A+; LMER; B>0
positive regulation of cell motility (GO:2000147)	16	3.86	4.15e-06	0.00173	MCI A+; LMER; B>0
positive regulation of cell motility (GO:2000147)	17	2.9	8.95e-05	0.0119	Dementia A+; LMER; B<0
positive regulation of cell motility (GO:2000147)	23	2.41	0.000157	0.00782	Dementia A+; LMER; B>0
positive regulation of cell population proliferation (GO:0008284)	23	2.44	7.47e-05	0.0103	Dementia A+; LMER; B<0	12	6.3	2.23e-07	1.49e-05	Dementia A+; LMER; B>0
positive regulation of cell projection organization (GO:0031346)	20	3.45	1.77e-06	0.000153	Dementia A+; LMER; B>0
positive regulation of cell-cell adhesion (GO:0022409)	13	3.86	3.65e-05	0.00571	Dementia A+; LMER; B<0
positive regulation of cell-substrate adhesion (GO:0010811)	6	6.67	0.000292	0.0335	MCI A+; LMER; B>0
positive regulation of cellular component biogenesis (GO:0044089)	19	2.27	0.00101	0.0348	Dementia A+; LMER; B>0
positive regulation of cellular component organization (GO:0051130)	42	2.2999999999999998	5.76e-07	5.93e-05	Dementia A+; LMER; B>0	8	3.51	0.00166	0.0355	Dementia A+; LMER; B>0
positive regulation of cellular process (GO:0048522)	135	1.41	4.44e-06	0.000342	Dementia A+; LMER; B>0	36	3.04	1.18e-14	4.75e-12	Dementia A+; LMER; B>0
positive regulation of cellular process (GO:0048522)	62	1.49	0.000316	0.036	MCI A+; LMER; B>0	36	3.04	1.18e-14	4.75e-12	Dementia A+; LMER; B>0
positive regulation of coagulation (GO:0050820)	5	24.77	1.61e-06	0.00101	MCI A+; LMER; B<0
positive regulation of dendrite morphogenesis (GO:0050775)	5	8.9499999999999993	0.000218	0.0104	Dementia A+; LMER; B>0
positive regulation of dendritic spine development (GO:0060999)	6	8.91	5.2e-05	0.00309	Dementia A+; LMER; B>0
positive regulation of dendritic spine morphogenesis (GO:0061003)	4	12.82	0.000228	0.0108	Dementia A+; LMER; B>0
positive regulation of developmental growth (GO:0048639)	9	3.4	0.00141	0.0448	Dementia A+; LMER; B>0	5	15.22	1.85e-05	0.000743	Dementia A+; LMER; B>0
positive regulation of developmental process (GO:0051094)	42	1.93	4.31e-05	0.00267	Dementia A+; LMER; B>0	22	8.11	8.26e-16	5.58e-13	Dementia A+; LMER; B>0
positive regulation of developmental process (GO:0051094)	24	2.54	2.21e-05	0.00638	MCI A+; LMER; B>0	22	8.11	8.26e-16	5.58e-13	Dementia A+; LMER; B>0
positive regulation of DNA-templated transcription (GO:0045893)						21	6.17	1.08e-12	2.48e-10	Dementia A+; LMER; B>0
positive regulation of endothelial cell differentiation (GO:0045603)						2	89.09	0.000221	0.00643	Dementia A+; LMER; B>0
positive regulation of endothelial cell migration (GO:0010595)	6	7.92	0.000114	0.0174	MCI A+; LMER; B>0
positive regulation of endothelial cell proliferation (GO:0001938)	6	9.33	4.56e-05	0.00878	MCI A+; LMER; B>0
positive regulation of ephrin receptor signaling pathway (GO:1901189)						1	> 100	0.00204	0.0418	Dementia A+; LMER; B>0
positive regulation of epidermal cell differentiation (GO:0045606)						2	33.79	0.00159	0.0345	Dementia A+; LMER; B>0
positive regulation of epidermis development (GO:0045684)						3	43.24	4.53e-05	0.00159	Dementia A+; LMER; B>0
positive regulation of epithelial cell differentiation (GO:0030858)						4	30.15	9.27e-06	0.000403	Dementia A+; LMER; B>0
positive regulation of epithelial cell proliferation (GO:0050679)						5	12.19	5.36e-05	0.00185	Dementia A+; LMER; B>0
positive regulation of epithelial to mesenchymal transition (GO:0010718)						6	52.5	1.5e-09	1.48e-07	Dementia A+; LMER; B>0
positive regulation of ERBB signaling pathway (GO:1901186)						2	32.67	0.00171	0.0365	Dementia A+; LMER; B>0
positive regulation of excitatory postsynaptic potential (GO:2000463)	6	10.44	2.04e-05	0.00136	Dementia A+; LMER; B>0
positive regulation of gene expression (GO:0010628)						14	5.78	4.76e-08	3.61e-06	Dementia A+; LMER; B>0
positive regulation of glycoprotein biosynthetic process (GO:0010560)						2	51.58	0.00068	0.0164	Dementia A+; LMER; B>0
positive regulation of glycoprotein metabolic process (GO:1903020)						2	46.67	0.000833	0.0198	Dementia A+; LMER; B>0
positive regulation of growth (GO:0045927)	12	2.95	0.000865	0.0309	Dementia A+; LMER; B>0	6	11.9	1.03e-05	0.00044	Dementia A+; LMER; B>0
positive regulation of heart growth (GO:0060421)						3	45.94	3.76e-05	0.00136	Dementia A+; LMER; B>0
positive regulation of hemostasis (GO:1900048)	5	28.44	7.81e-07	0.000587	MCI A+; LMER; B<0
positive regulation of immune response (GO:0050778)	14	3.18	0.000137	0.0388	MCI A+; LMER; B<0
positive regulation of immune system process (GO:0002684)	20	3	1.05e-05	0.00494	MCI A+; LMER; B<0
positive regulation of immune system process (GO:0002684)	18	2.46	0.000378	0.04	MCI A+; LMER; B>0
positive regulation of insulin-like growth factor receptor signaling pathway (GO:0043568)	3	22.83	0.00027	0.0282	Dementia A+; LMER; B<0
positive regulation of intracellular estrogen receptor signaling pathway (GO:0033148)						2	75.38	0.000313	0.00856	Dementia A+; LMER; B>0
positive regulation of intracellular signal transduction (GO:1902533)	34	1.87	0.000547	0.0214	Dementia A+; LMER; B>0	12	5.23	1.6e-06	8.48e-05	Dementia A+; LMER; B>0
positive regulation of intracellular steroid hormone receptor signaling pathway (GO:0033145)						2	70	0.000364	0.00967	Dementia A+; LMER; B>0
positive regulation of JNK cascade (GO:0046330)						3	15.15	0.00102	0.0236	Dementia A+; LMER; B>0
positive regulation of locomotion (GO:0040017)	16	3.76	5.86e-06	0.00232	MCI A+; LMER; B>0
positive regulation of locomotion (GO:0040017)	17	2.82	0.000124	0.0154	Dementia A+; LMER; B<0
positive regulation of locomotion (GO:0040017)	25	2.5499999999999998	1.95e-05	0.00131	Dementia A+; LMER; B>0
positive regulation of long-term synaptic potentiation (GO:1900273)	4	10.59	0.000494	0.0199	Dementia A+; LMER; B>0
positive regulation of macromolecule biosynthetic process (GO:0010557)						25	4.82	5.23e-13	1.32e-10	Dementia A+; LMER; B>0
positive regulation of macromolecule metabolic process (GO:0010604)						29	4.51	6.91e-15	3.12e-12	Dementia A+; LMER; B>0
positive regulation of male mating behavior (GO:1902437)						1	> 100	0.00204	0.0422	Dementia A+; LMER; B>0
positive regulation of MAPK cascade (GO:0043410)						6	6.42	0.000313	0.00852	Dementia A+; LMER; B>0
positive regulation of membrane hyperpolarization (GO:1902632)	2	60.89	0.000269	0.0124	Dementia A+; LMER; B>0
positive regulation of mesenchymal cell proliferation (GO:0002053)						2	36.299999999999997	0.00138	0.0306	Dementia A+; LMER; B>0
positive regulation of metabolic process (GO:0009893)						30	4.2300000000000004	7.79e-15	3.41e-12	Dementia A+; LMER; B>0
positive regulation of metanephric cap mesenchymal cell proliferation (GO:0090096)						1	> 100	0.00204	0.0419	Dementia A+; LMER; B>0
positive regulation of midbrain dopaminergic neuron differentiation (GO:1904958)						1	> 100	0.00204	0.0416	Dementia A+; LMER; B>0
positive regulation of morphogenesis of an epithelium (GO:1905332)						2	26.49	0.00259	0.0497	Dementia A+; LMER; B>0
positive regulation of multicellular organismal process (GO:0051240)	33	1.97	0.000158	0.0189	Dementia A+; LMER; B<0	15	4.43	4.59e-07	2.81e-05	Dementia A+; LMER; B>0
positive regulation of multicellular organismal process (GO:0051240)	60	2.21	6.44e-09	1.03e-06	Dementia A+; LMER; B>0	15	4.43	4.59e-07	2.81e-05	Dementia A+; LMER; B>0
positive regulation of multicellular organismal process (GO:0051240)	25	2.3199999999999998	7.28e-05	0.0243	MCI A+; LMER; B<0	15	4.43	4.59e-07	2.81e-05	Dementia A+; LMER; B>0
positive regulation of muscle cell differentiation (GO:0051149)						4	29.25	1.05e-05	0.000447	Dementia A+; LMER; B>0
positive regulation of muscle hypertrophy (GO:0014742)	4	9.02	0.000931	0.0324	Dementia A+; LMER; B>0
positive regulation of muscle organ development (GO:0048636)						2	40.83	0.00109	0.025	Dementia A+; LMER; B>0
positive regulation of muscle tissue development (GO:1901863)						2	40.83	0.00109	0.0251	Dementia A+; LMER; B>0
positive regulation of myoblast proliferation (GO:2000288)						2	81.67	0.000265	0.00745	Dementia A+; LMER; B>0
positive regulation of nervous system development (GO:0051962)	24	5.22	4.63e-11	9.94e-09	Dementia A+; LMER; B>0	4	7	0.0025	0.0482	Dementia A+; LMER; B>0
positive regulation of neuroblast proliferation (GO:0002052)						2	33.79	0.00159	0.0345	Dementia A+; LMER; B>0
positive regulation of neuroepithelial cell differentiation (GO:1902913)						2	> 100	0.000113	0.00351	Dementia A+; LMER; B>0
positive regulation of neurogenesis (GO:0050769)	13	3.46	0.000113	0.00597	Dementia A+; LMER; B>0	4	8.56	0.0012	0.0271	Dementia A+; LMER; B>0
positive regulation of neuron projection development (GO:0010976)	10	3.83	0.000307	0.0138	Dementia A+; LMER; B>0
positive regulation of neurotransmitter secretion (GO:0001956)	3	23.33	0.000269	0.0316	MCI A+; LMER; B>0
positive regulation of non-canonical Wnt signaling pathway (GO:2000052)						4	> 100	2.01e-08	1.65e-06	Dementia A+; LMER; B>0
positive regulation of Notch signaling pathway (GO:0045747)						5	51.04	4.44e-08	3.39e-06	Dementia A+; LMER; B>0
positive regulation of nucleobase-containing compound metabolic process (GO:0045935)						22	5.42	3.24e-12	6.7e-10	Dementia A+; LMER; B>0
positive regulation of odontoblast differentiation (GO:1901331)						2	> 100	8.48e-05	0.00277	Dementia A+; LMER; B>0
positive regulation of organ growth (GO:0046622)						3	33.409999999999997	9.88e-05	0.00316	Dementia A+; LMER; B>0
positive regulation of osteoblast differentiation (GO:0045669)	5	10.14	0.000135	0.0195	MCI A+; LMER; B>0	3	21	0.000393	0.0103	Dementia A+; LMER; B>0
positive regulation of ovulation (GO:0060279)	2	98.94	0.000102	0.0132	Dementia A+; LMER; B<0
positive regulation of phosphatidylinositol 3-kinase/protein kinase B signal transduction (GO:0051897)	8	6.09	5.43e-05	0.00994	MCI A+; LMER; B>0
positive regulation of phosphatidylinositol 3-kinase/protein kinase B signal transduction (GO:0051897)	11	3.64	0.000242	0.0112	Dementia A+; LMER; B>0
positive regulation of proteasomal protein catabolic process (GO:1901800)						3	12.67	0.00171	0.0365	Dementia A+; LMER; B>0
positive regulation of proteasomal ubiquitin-dependent protein catabolic process (GO:0032436)						3	18.149999999999999	0.000604	0.0149	Dementia A+; LMER; B>0
positive regulation of protein catabolic process (GO:0045732)						4	9.16	0.000934	0.0217	Dementia A+; LMER; B>0
positive regulation of protein metabolic process (GO:0051247)						10	5.57	8.21e-06	0.000361	Dementia A+; LMER; B>0
positive regulation of proteolysis (GO:0045862)						4	9.2899999999999991	0.000886	0.0207	Dementia A+; LMER; B>0
positive regulation of response to external stimulus (GO:0032103)	13	3.18	0.00024	0.0291	MCI A+; LMER; B>0
positive regulation of response to stimulus (GO:0048584)	33	2.04	5.4e-05	0.01	MCI A+; LMER; B>0	22	4.72	5.13e-11	7.79e-09	Dementia A+; LMER; B>0
positive regulation of response to stimulus (GO:0048584)	49	2.14	2.59e-07	8.29e-05	Dementia A+; LMER; B<0	22	4.72	5.13e-11	7.79e-09	Dementia A+; LMER; B>0
positive regulation of response to stimulus (GO:0048584)	39	2.65	7.22e-09	3.61e-05	MCI A+; LMER; B<0	22	4.72	5.13e-11	7.79e-09	Dementia A+; LMER; B>0
positive regulation of response to wounding (GO:1903036)	5	10.24	0.00013	0.0383	MCI A+; LMER; B<0
positive regulation of RNA biosynthetic process (GO:1902680)						21	6.17	1.11e-12	2.5e-10	Dementia A+; LMER; B>0
positive regulation of RNA metabolic process (GO:0051254)						21	5.76	4.19e-12	8.42e-10	Dementia A+; LMER; B>0
positive regulation of signal transduction (GO:0009967)	24	2.15	0.000413	0.0422	MCI A+; LMER; B>0	22	6.81	3.13e-14	1.2e-11	Dementia A+; LMER; B>0
positive regulation of signal transduction (GO:0009967)	34	2.15	2.92e-05	0.00487	Dementia A+; LMER; B<0	22	6.81	3.13e-14	1.2e-11	Dementia A+; LMER; B>0
positive regulation of signal transduction (GO:0009967)	47	1.83	6.75e-05	0.00393	Dementia A+; LMER; B>0	22	6.81	3.13e-14	1.2e-11	Dementia A+; LMER; B>0
positive regulation of signaling (GO:0023056)	30	2.4	7.34e-06	0.00276	MCI A+; LMER; B>0	22	6.08	3.11e-13	8.72e-11	Dementia A+; LMER; B>0
positive regulation of signaling (GO:0023056)	57	1.98	5.61e-07	5.86e-05	Dementia A+; LMER; B>0	22	6.08	3.11e-13	8.72e-11	Dementia A+; LMER; B>0
positive regulation of signaling (GO:0023056)	39	2.21	2.26e-06	0.000547	Dementia A+; LMER; B<0	22	6.08	3.11e-13	8.72e-11	Dementia A+; LMER; B>0
positive regulation of skeletal muscle tissue development (GO:0048643)						2	49	0.000755	0.018	Dementia A+; LMER; B>0
positive regulation of smooth muscle cell differentiation (GO:0051152)						2	61.25	0.000479	0.0121	Dementia A+; LMER; B>0
positive regulation of sodium ion transmembrane transport (GO:1902307)	4	11.07	0.000414	0.0173	Dementia A+; LMER; B>0
positive regulation of sodium ion transport (GO:0010765)	7	11.84	1.68e-06	0.000148	Dementia A+; LMER; B>0
positive regulation of striated muscle tissue development (GO:0045844)						2	40.83	0.00109	0.0249	Dementia A+; LMER; B>0
positive regulation of superoxide anion generation (GO:0032930)	4	11.6	0.000343	0.0148	Dementia A+; LMER; B>0
positive regulation of synapse assembly (GO:0051965)	11	10.3	8.09e-09	1.27e-06	Dementia A+; LMER; B>0
positive regulation of synaptic transmission (GO:0050806)	7	7	6.69e-05	0.0116	MCI A+; LMER; B>0
positive regulation of synaptic transmission (GO:0050806)	15	6.52	1.07e-08	1.66e-06	Dementia A+; LMER; B>0
positive regulation of T cell activation (GO:0050870)	10	3.83	0.000309	0.0305	Dementia A+; LMER; B<0
positive regulation of transcription by RNA polymerase II (GO:0045944)						18	7.15	7.93e-12	1.49e-09	Dementia A+; LMER; B>0
positive regulation of transcription of Notch receptor target (GO:0007221)						4	> 100	5.22e-10	6.16e-08	Dementia A+; LMER; B>0
positive regulation of transmembrane receptor protein serine/threonine kinase signaling pathway (GO:0090100)						3	13.87	0.00132	0.0294	Dementia A+; LMER; B>0
positive regulation of transport (GO:0051050)	17	2.78	0.000133	0.0194	MCI A+; LMER; B>0
positive regulation of transport (GO:0051050)	28	1.99	0.000503	0.02	Dementia A+; LMER; B>0
positive regulation of ubiquitin-dependent protein catabolic process (GO:2000060)						3	13.87	0.00132	0.0295	Dementia A+; LMER; B>0
positive regulation of Wnt signaling pathway (GO:0030177)						7	23.33	1.8e-08	1.51e-06	Dementia A+; LMER; B>0
positive regulation of Wnt signaling pathway, calcium modulating pathway (GO:0045813)						1	> 100	0.00204	0.0409	Dementia A+; LMER; B>0
positive regulation of Wnt signaling pathway, planar cell polarity pathway (GO:2000096)						2	> 100	0.000145	0.00439	Dementia A+; LMER; B>0
positive regulation of wound healing (GO:0090303)	5	12.19	5.64e-05	0.0197	MCI A+; LMER; B<0
postsynapse assembly (GO:0099068)	7	19.37	4.18e-08	5.93e-06	Dementia A+; LMER; B>0
postsynapse organization (GO:0099173)	9	4.8099999999999996	0.000112	0.00593	Dementia A+; LMER; B>0
postsynaptic density assembly (GO:0097107)	5	25.37	8.36e-07	8.21e-05	Dementia A+; LMER; B>0
postsynaptic density organization (GO:0097106)	7	16.39	1.52e-07	1.8e-05	Dementia A+; LMER; B>0
postsynaptic density protein 95 clustering (GO:0097119)	4	40.590000000000003	1.04e-06	9.63e-05	Dementia A+; LMER; B>0
postsynaptic membrane organization (GO:0001941)	4	9.02	0.000931	0.0325	Dementia A+; LMER; B>0
postsynaptic specialization assembly (GO:0098698)	6	24.36	8.29e-08	1.08e-05	Dementia A+; LMER; B>0
postsynaptic specialization organization (GO:0099084)	8	15.71	2.77e-08	4.04e-06	Dementia A+; LMER; B>0
potassium ion homeostasis (GO:0055075)	5	8.9499999999999993	0.000218	0.0103	Dementia A+; LMER; B>0
potassium ion transport (GO:0006813)	11	3.64	0.000242	0.0113	Dementia A+; LMER; B>0
presynapse assembly (GO:0099054)	5	13.84	2.43e-05	0.00161	Dementia A+; LMER; B>0
presynapse organization (GO:0099172)	6	11.42	1.19e-05	0.000849	Dementia A+; LMER; B>0
presynaptic membrane assembly (GO:0097105)	3	20.3	0.000343	0.0148	Dementia A+; LMER; B>0
presynaptic membrane organization (GO:0097090)	3	18.27	0.000484	0.0195	Dementia A+; LMER; B>0
primary neural tube formation (GO:0014020)						3	15.98	0.000875	0.0205	Dementia A+; LMER; B>0
programmed cell death (GO:0012501)						11	4.92	8.58e-06	0.000376	Dementia A+; LMER; B>0
prostate gland development (GO:0030850)						3	31.96	0.000113	0.00356	Dementia A+; LMER; B>0
proteasomal protein catabolic process (GO:0010498)						5	5.41	0.0022	0.0433	Dementia A+; LMER; B>0
proteasome-mediated ubiquitin-dependent protein catabolic process (GO:0043161)						5	6.68	0.000868	0.0205	Dementia A+; LMER; B>0
protein alpha-1,2-demannosylation (GO:0036508)	3	24.71	0.000226	0.028	MCI A+; LMER; B>0
protein catabolic process at postsynapse (GO:0140249)	2	65.959999999999994	0.000303	0.0308	Dementia A+; LMER; B<0
protein catabolic process at synapse (GO:0140246)	2	65.959999999999994	0.000303	0.0306	Dementia A+; LMER; B<0
protein deglycosylation (GO:0006517)	3	21	0.000372	0.0397	MCI A+; LMER; B>0
protein demannosylation (GO:0036507)	3	24.71	0.000226	0.0278	MCI A+; LMER; B>0
protein dephosphorylation (GO:0006470)	7	4.49	0.000973	0.0337	Dementia A+; LMER; B>0
protein glycosylation (GO:0006486)	11	3.12	0.000896	0.0318	Dementia A+; LMER; B>0
protein localization (GO:0008104)	31	2.1800000000000002	2.93e-05	0.00709	MCI A+; LMER; B>0
protein localization (GO:0008104)	53	1.62	0.000388	0.0164	Dementia A+; LMER; B>0
protein localization to cell junction (GO:1902414)	10	6.55	3.02e-06	0.000248	Dementia A+; LMER; B>0
protein localization to cell surface (GO:0034394)	5	9.82	0.000139	0.00709	Dementia A+; LMER; B>0
protein localization to synapse (GO:0035418)	7	6.56	9.32e-05	0.00519	Dementia A+; LMER; B>0
protein metabolic process (GO:0019538)	90	1.62	1.7e-06	0.000149	Dementia A+; LMER; B>0	15	2.1800000000000002	0.0024	0.0468	Dementia A+; LMER; B>0
protein O-linked glycosylation (GO:0006493)	8	4.97	0.000213	0.0102	Dementia A+; LMER; B>0
protein O-linked glycosylation via serine (GO:0018242)	3	18.27	0.000484	0.0196	Dementia A+; LMER; B>0
protein O-linked glycosylation via threonine (GO:0018243)	3	18.27	0.000484	0.0197	Dementia A+; LMER; B>0
protein polyubiquitination (GO:0000209)						4	7.9	0.00161	0.0346	Dementia A+; LMER; B>0
protein processing (GO:0016485)						4	10.54	0.000553	0.0137	Dementia A+; LMER; B>0
protein transport (GO:0015031)	19	2.42	0.000321	0.036	MCI A+; LMER; B>0
protein transport into membrane raft (GO:0032596)	2	56	0.0005	0.0455	MCI A+; LMER; B>0
proteoglycan biosynthetic process (GO:0030166)	6	6.09	0.000446	0.0183	Dementia A+; LMER; B>0
proteoglycan metabolic process (GO:0006029)	7	5.01	0.000499	0.02	Dementia A+; LMER; B>0
proteolysis (GO:0006508)	37	1.78	0.000813	0.0293	Dementia A+; LMER; B>0	9	3.48	0.000863	0.0204	Dementia A+; LMER; B>0
proximal/distal pattern formation (GO:0009954)						2	28.82	0.00219	0.0434	Dementia A+; LMER; B>0
pulmonary artery morphogenesis (GO:0061156)						2	> 100	6.07e-05	0.00204	Dementia A+; LMER; B>0
pulmonary valve development (GO:0003177)						5	> 100	1.14e-09	1.19e-07	Dementia A+; LMER; B>0
pulmonary valve morphogenesis (GO:0003184)						4	98	7.09e-08	5.32e-06	Dementia A+; LMER; B>0
purine nucleoside diphosphate catabolic process (GO:0009137)	8	9.19	2.27e-06	0.000189	Dementia A+; LMER; B>0
purine nucleoside diphosphate metabolic process (GO:0009135)	8	7.06	1.7e-05	0.00116	Dementia A+; LMER; B>0
purine nucleotide catabolic process (GO:0006195)	11	7.44	2.61e-07	2.88e-05	Dementia A+; LMER; B>0
purine nucleotide metabolic process (GO:0006163)	17	2.78	0.000155	0.00775	Dementia A+; LMER; B>0
purine ribonucleoside diphosphate catabolic process (GO:0009181)	8	9.19	2.27e-06	0.000191	Dementia A+; LMER; B>0
purine ribonucleoside diphosphate metabolic process (GO:0009179)	8	7.06	1.7e-05	0.00117	Dementia A+; LMER; B>0
purine ribonucleotide catabolic process (GO:0009154)	10	7.52	8.36e-07	8.11e-05	Dementia A+; LMER; B>0
purine-containing compound catabolic process (GO:0072523)	12	6.83	1.94e-07	2.25e-05	Dementia A+; LMER; B>0
purine-containing compound metabolic process (GO:0072521)	19	2.2999999999999998	0.000912	0.0322	Dementia A+; LMER; B>0
pyridine nucleotide catabolic process (GO:0019364)	8	9.3699999999999992	1.95e-06	0.000168	Dementia A+; LMER; B>0
pyridine nucleotide metabolic process (GO:0019362)	12	6.04	7.48e-07	7.49e-05	Dementia A+; LMER; B>0
pyridine-containing compound catabolic process (GO:0072526)	9	9.9600000000000009	2.56e-07	2.85e-05	Dementia A+; LMER; B>0
pyridine-containing compound metabolic process (GO:0072524)	13	6.14	2.14e-07	2.42e-05	Dementia A+; LMER; B>0
pyruvate metabolic process (GO:0006090)	11	9.3000000000000007	2.47e-08	3.63e-06	Dementia A+; LMER; B>0
receptor localization to synapse (GO:0097120)	6	7.03	0.000202	0.00984	Dementia A+; LMER; B>0
reelin-mediated signaling pathway (GO:0038026)	4	20.3	3.19e-05	0.00204	Dementia A+; LMER; B>0
regeneration (GO:0031099)	9	5.6	3.56e-05	0.00563	Dementia A+; LMER; B<0
regeneration (GO:0031099)	11	4.21	6.64e-05	0.0039	Dementia A+; LMER; B>0
regionalization (GO:0003002)						15	17.88	1.5e-15	9.71e-13	Dementia A+; LMER; B>0
regulation of action potential (GO:0098900)	6	6.09	0.000446	0.0184	Dementia A+; LMER; B>0
regulation of amyloid precursor protein catabolic process (GO:1902991)	5	6.92	0.000745	0.0276	Dementia A+; LMER; B>0
regulation of anatomical structure morphogenesis (GO:0022603)	40	2.92	1.29e-09	2.3e-07	Dementia A+; LMER; B>0	8	4.6900000000000004	0.000248	0.00706	Dementia A+; LMER; B>0
regulation of anatomical structure size (GO:0090066)	28	3.39	2.11e-08	3.23e-06	Dementia A+; LMER; B>0
regulation of angiogenesis (GO:0045765)	11	3.7	0.000211	0.0226	Dementia A+; LMER; B<0
regulation of animal organ formation (GO:0003156)						2	33.79	0.00159	0.0344	Dementia A+; LMER; B>0
regulation of apoptotic cell clearance (GO:2000425)						2	> 100	2.88e-05	0.0255	CU A+; LMER; B<0
regulation of apoptotic process (GO:0042981)	12	4.5199999999999996	6.11e-06	0.0306	CU A+; LMER; B<0	15	4.97	1.01e-07	7.36e-06	Dementia A+; LMER; B>0
regulation of apoptotic signaling pathway (GO:2001233)						5	6.46	0.001	0.0232	Dementia A+; LMER; B>0
regulation of axon extension (GO:0030516)	14	10.4	6.38e-11	1.31e-08	Dementia A+; LMER; B>0
regulation of axon extension involved in axon guidance (GO:0048841)	4	14.33	0.000144	0.00732	Dementia A+; LMER; B>0
regulation of axon extension involved in regeneration (GO:0048690)	2	60.89	0.000269	0.0123	Dementia A+; LMER; B>0
regulation of axon regeneration (GO:0048679)	5	10.5	9.96e-05	0.00546	Dementia A+; LMER; B>0
regulation of axonogenesis (GO:0050770)	19	8.09	2.49e-12	6.94e-10	Dementia A+; LMER; B>0
regulation of binding (GO:0051098)						5	12.63	4.53e-05	0.00159	Dementia A+; LMER; B>0
regulation of biological process (GO:0050789)	105	1.25	0.000419	0.0425	MCI A+; LMER; B>0	42	1.74	7.79e-11	1.14e-08	Dementia A+; LMER; B>0
regulation of biological process (GO:0050789)	236	1.22	2.17e-06	0.000184	Dementia A+; LMER; B>0	42	1.74	7.79e-11	1.14e-08	Dementia A+; LMER; B>0
regulation of biological quality (GO:0065008)	46	2.17	1.67e-07	0.000251	MCI A+; LMER; B>0
regulation of biological quality (GO:0065008)	112	2.2999999999999998	1.82e-18	1.01e-15	Dementia A+; LMER; B>0
regulation of biomineral tissue development (GO:0070167)						4	19.41	5.3e-05	0.00183	Dementia A+; LMER; B>0
regulation of biosynthetic process (GO:0009889)						31	2.89	7.7e-11	1.13e-08	Dementia A+; LMER; B>0
regulation of blood circulation (GO:1903522)	13	3.12	0.000313	0.014	Dementia A+; LMER; B>0
regulation of blood coagulation (GO:0030193)	7	15.58	3.27e-07	0.000409	MCI A+; LMER; B<0
regulation of blood vessel endothelial cell migration (GO:0043535)						3	15.81	0.000903	0.0211	Dementia A+; LMER; B>0
regulation of BMP signaling pathway (GO:0030510)						5	22.69	2.64e-06	0.000132	Dementia A+; LMER; B>0
regulation of body fluid levels (GO:0050878)	12	4.99	5.47e-06	0.00294	MCI A+; LMER; B<0
regulation of body fluid levels (GO:0050878)	13	3.49	0.000103	0.0133	Dementia A+; LMER; B<0
regulation of canonical Wnt signaling pathway (GO:0060828)						11	20.73	3.21e-12	6.72e-10	Dementia A+; LMER; B>0
regulation of cardiac epithelial to mesenchymal transition (GO:0062042)						2	98	0.000181	0.00533	Dementia A+; LMER; B>0
regulation of cardiac muscle cell action potential (GO:0098901)	4	8.6999999999999993	0.00107	0.0361	Dementia A+; LMER; B>0
regulation of cardiac muscle cell apoptotic process (GO:0010665)						3	36.75	7.41e-05	0.00243	Dementia A+; LMER; B>0
regulation of cardiac muscle cell differentiation (GO:2000725)						3	91.87	4.34e-06	0.000206	Dementia A+; LMER; B>0
regulation of cardiac muscle cell proliferation (GO:0060043)						3	39.729999999999997	5.85e-05	0.00199	Dementia A+; LMER; B>0
regulation of cardiac muscle tissue growth (GO:0055021)						3	27.74	0.000172	0.00515	Dementia A+; LMER; B>0
regulation of cardioblast proliferation (GO:0003264)						2	98	0.000181	0.0053	Dementia A+; LMER; B>0
regulation of cardiocyte differentiation (GO:1905207)						4	78.400000000000006	1.84e-07	1.26e-05	Dementia A+; LMER; B>0
regulation of cartilage development (GO:0061035)						3	20.420000000000002	0.000427	0.011	Dementia A+; LMER; B>0
regulation of cell activation (GO:0050865)	17	2.63	0.000282	0.0292	Dementia A+; LMER; B<0
regulation of cell adhesion (GO:0030155)	15	2.64	0.000572	0.05	MCI A+; LMER; B>0	9	5.52	2.7e-05	0.00102	Dementia A+; LMER; B>0
regulation of cell adhesion (GO:0030155)	32	3.99	2.31e-11	5.79e-08	Dementia A+; LMER; B<0	9	5.52	2.7e-05	0.00102	Dementia A+; LMER; B>0
regulation of cell adhesion involved in heart morphogenesis (GO:0061344)						2	> 100	4.07e-06	0.000196	Dementia A+; LMER; B>0
regulation of cell adhesion molecule production (GO:0060353)						2	> 100	0.000113	0.00355	Dementia A+; LMER; B>0
regulation of cell communication (GO:0010646)	57	1.61	0.000179	0.0201	Dementia A+; LMER; B<0	31	4.33	8.25e-16	5.84e-13	Dementia A+; LMER; B>0
regulation of cell communication (GO:0010646)	55	2.2000000000000002	2.91e-09	2.18e-05	MCI A+; LMER; B>0	31	4.33	8.25e-16	5.84e-13	Dementia A+; LMER; B>0
regulation of cell communication (GO:0010646)	102	1.78	1.95e-09	3.3e-07	Dementia A+; LMER; B>0	31	4.33	8.25e-16	5.84e-13	Dementia A+; LMER; B>0
regulation of cell cycle (GO:0051726)						11	5.04	6.89e-06	0.000311	Dementia A+; LMER; B>0
regulation of cell cycle process (GO:0010564)						9	6.01	1.38e-05	0.000568	Dementia A+; LMER; B>0
regulation of cell development (GO:0060284)	32	2.39	6.2e-06	0.000466	Dementia A+; LMER; B>0	14	8.41	4e-10	4.83e-08	Dementia A+; LMER; B>0
regulation of cell differentiation (GO:0045595)	45	1.77	0.00016	0.00796	Dementia A+; LMER; B>0	24	7.57	9.2e-17	1.37e-13	Dementia A+; LMER; B>0
regulation of cell division (GO:0051302)						4	10.43	0.000576	0.0142	Dementia A+; LMER; B>0
regulation of cell fate specification (GO:0042659)						2	40.83	0.00109	0.025	Dementia A+; LMER; B>0
regulation of cell growth (GO:0001558)	24	3.64	6.09e-08	8.32e-06	Dementia A+; LMER; B>0
regulation of cell growth involved in cardiac muscle cell development (GO:0061050)	3	18.55	0.000517	0.0465	Dementia A+; LMER; B<0
regulation of cell junction assembly (GO:1901888)	22	5.04	6e-10	1.13e-07	Dementia A+; LMER; B>0
regulation of cell migration (GO:0030334)	44	2.8	6.66e-10	1.22e-07	Dementia A+; LMER; B>0	10	5.0999999999999996	1.77e-05	0.000711	Dementia A+; LMER; B>0
regulation of cell migration (GO:0030334)	20	2.93	1.57e-05	0.00503	MCI A+; LMER; B>0	10	5.0999999999999996	1.77e-05	0.000711	Dementia A+; LMER; B>0
regulation of cell migration (GO:0030334)	31	3.21	9.35e-09	5.02e-06	Dementia A+; LMER; B<0	10	5.0999999999999996	1.77e-05	0.000711	Dementia A+; LMER; B>0
regulation of cell migration (GO:0030334)	17	2.73	0.000161	0.0423	MCI A+; LMER; B<0	10	5.0999999999999996	1.77e-05	0.000711	Dementia A+; LMER; B>0
regulation of cell motility (GO:2000145)	21	2.89	1.18e-05	0.00396	MCI A+; LMER; B>0	10	4.79	3.03e-05	0.00112	Dementia A+; LMER; B>0
regulation of cell motility (GO:2000145)	32	3.11	1.12e-08	5.62e-06	Dementia A+; LMER; B<0	10	4.79	3.03e-05	0.00112	Dementia A+; LMER; B>0
regulation of cell motility (GO:2000145)	46	2.75	4.87e-10	9.26e-08	Dementia A+; LMER; B>0	10	4.79	3.03e-05	0.00112	Dementia A+; LMER; B>0
regulation of cell motility (GO:2000145)	18	2.71	0.00011	0.0353	MCI A+; LMER; B<0	10	4.79	3.03e-05	0.00112	Dementia A+; LMER; B>0
regulation of cell population proliferation (GO:0042127)	44	2.62	2.63e-09	1.97e-06	Dementia A+; LMER; B<0	18	5.32	1.02e-09	1.09e-07	Dementia A+; LMER; B>0
regulation of cell population proliferation (GO:0042127)	30	2.5299999999999998	1.89e-06	0.00109	MCI A+; LMER; B>0	18	5.32	1.02e-09	1.09e-07	Dementia A+; LMER; B>0
regulation of cell projection organization (GO:0031344)	45	4.1900000000000004	3.73e-16	1.4e-13	Dementia A+; LMER; B>0	6	4.5	0.00199	0.0418	Dementia A+; LMER; B>0
regulation of cell proliferation involved in heart morphogenesis (GO:2000136)						3	86.47	5.27e-06	0.000246	Dementia A+; LMER; B>0
regulation of cell size (GO:0008361)	22	7.48	2.28e-13	6.73e-11	Dementia A+; LMER; B>0
regulation of cell-cell adhesion (GO:0022407)	17	3.36	1.4e-05	0.00267	Dementia A+; LMER; B<0	6	5.83	0.00052	0.013	Dementia A+; LMER; B>0
regulation of cell-cell adhesion mediated by cadherin (GO:2000047)						2	42.61	0.001	0.0232	Dementia A+; LMER; B>0
regulation of cell-substrate adhesion (GO:0010810)						4	8.91	0.00103	0.0239	Dementia A+; LMER; B>0
regulation of cellular component biogenesis (GO:0044087)	37	2.19	7.37e-06	0.000548	Dementia A+; LMER; B>0
regulation of cellular component organization (GO:0051128)	15	3.38	1.05e-05	0.0315	CU A+; LMER; B<0	16	3.18	1.34e-05	0.000556	Dementia A+; LMER; B>0
regulation of cellular component organization (GO:0051128)	86	2.12	8.12e-12	2e-09	Dementia A+; LMER; B>0	16	3.18	1.34e-05	0.000556	Dementia A+; LMER; B>0
regulation of cellular component size (GO:0032535)	25	4.25	1.38e-09	2.45e-07	Dementia A+; LMER; B>0
regulation of cellular localization (GO:0060341)	36	2.19	9.97e-06	0.000717	Dementia A+; LMER; B>0
regulation of cellular process (GO:0050794)	229	1.22	3.22e-06	0.000258	Dementia A+; LMER; B>0	42	1.8	1.92e-11	3.18e-09	Dementia A+; LMER; B>0
regulation of cellular response to growth factor stimulus (GO:0090287)	10	4.75	5.16e-05	0.0185	MCI A+; LMER; B<0	11	16.64	3.45e-11	5.34e-09	Dementia A+; LMER; B>0
regulation of cellular response to transforming growth factor beta stimulus (GO:1903844)						5	16.670000000000002	1.19e-05	0.000506	Dementia A+; LMER; B>0
regulation of centromeric sister chromatid cohesion (GO:0070602)						2	> 100	4.05e-05	0.00145	Dementia A+; LMER; B>0
regulation of chemotaxis (GO:0050920)	8	5.36	0.000132	0.0194	MCI A+; LMER; B>0
regulation of chromosome organization (GO:0033044)						4	8.1	0.00147	0.0323	Dementia A+; LMER; B>0
regulation of coagulation (GO:0050818)	7	14.33	5.82e-07	0.000486	MCI A+; LMER; B<0
regulation of collagen biosynthetic process (GO:0032965)						3	42	4.94e-05	0.00172	Dementia A+; LMER; B>0
regulation of collagen fibril organization (GO:1904026)	3	37.1	5.49e-05	0.00801	Dementia A+; LMER; B<0
regulation of collagen metabolic process (GO:0010712)						3	36.75	7.41e-05	0.00244	Dementia A+; LMER; B>0
regulation of collateral sprouting (GO:0048670)	4	11.6	0.000343	0.0147	Dementia A+; LMER; B>0
regulation of dendrite development (GO:0050773)	9	5.43	4.33e-05	0.00268	Dementia A+; LMER; B>0
regulation of dendrite morphogenesis (GO:0048814)	7	6.66	8.43e-05	0.00482	Dementia A+; LMER; B>0
regulation of dendritic spine development (GO:0060998)	8	8.26	5.21e-06	0.000394	Dementia A+; LMER; B>0
regulation of dendritic spine morphogenesis (GO:0061001)	6	8.3000000000000007	7.83e-05	0.00453	Dementia A+; LMER; B>0
regulation of development, heterochronic (GO:0040034)						4	> 100	1.06e-08	9.19e-07	Dementia A+; LMER; B>0
regulation of developmental growth (GO:0048638)	25	4.8899999999999997	7.21e-11	1.45e-08	Dementia A+; LMER; B>0	6	9.42	3.83e-05	0.00138	Dementia A+; LMER; B>0
regulation of developmental process (GO:0050793)	50	2.0299999999999998	7.49e-07	0.000194	Dementia A+; LMER; B<0	28	5.62	1.04e-16	1.41e-13	Dementia A+; LMER; B>0
regulation of developmental process (GO:0050793)	79	1.98	2.31e-09	3.78e-07	Dementia A+; LMER; B>0	28	5.62	1.04e-16	1.41e-13	Dementia A+; LMER; B>0
regulation of developmental process (GO:0050793)	36	2.0699999999999998	1.64e-05	0.00513	MCI A+; LMER; B>0	28	5.62	1.04e-16	1.41e-13	Dementia A+; LMER; B>0
regulation of DNA metabolic process (GO:0051052)						6	5.88	0.000498	0.0125	Dementia A+; LMER; B>0
regulation of DNA-binding transcription factor activity (GO:0051090)						5	8.25	0.000332	0.00901	Dementia A+; LMER; B>0
regulation of DNA-templated transcription (GO:0006355)						25	3.52	6.02e-10	6.99e-08	Dementia A+; LMER; B>0
regulation of DNA-templated transcription initiation (GO:2000142)						3	17.93	0.000626	0.0152	Dementia A+; LMER; B>0
regulation of embryonic development (GO:0045995)						6	32.31	2.92e-08	2.32e-06	Dementia A+; LMER; B>0
regulation of endoplasmic reticulum stress-induced neuron intrinsic apoptotic signaling pathway (GO:1903381)	2	30.44	0.00158	0.0493	Dementia A+; LMER; B>0
regulation of endothelial cell differentiation (GO:0045601)						4	56	7.49e-07	4.39e-05	Dementia A+; LMER; B>0
regulation of endothelial cell proliferation (GO:0001936)	7	5.21	0.000414	0.0391	Dementia A+; LMER; B<0
regulation of endothelial cell proliferation (GO:0001936)	6	6.32	0.00039	0.0408	MCI A+; LMER; B>0
regulation of ephrin receptor signaling pathway (GO:1901187)						1	> 100	0.00204	0.0417	Dementia A+; LMER; B>0
regulation of epidermal cell differentiation (GO:0045604)						4	32.130000000000003	7.19e-06	0.000323	Dementia A+; LMER; B>0
regulation of epidermis development (GO:0045682)						5	36.03	2.62e-07	1.7e-05	Dementia A+; LMER; B>0
regulation of epithelial cell differentiation (GO:0030856)						8	24.65	1e-09	1.07e-07	Dementia A+; LMER; B>0
regulation of epithelial cell proliferation (GO:0050678)						8	10.92	5.58e-07	3.37e-05	Dementia A+; LMER; B>0
regulation of epithelial cell proliferation involved in prostate gland development (GO:0060768)						2	98	0.000181	0.00531	Dementia A+; LMER; B>0
regulation of epithelial to mesenchymal transition (GO:0010717)						6	27.48	7.73e-08	5.77e-06	Dementia A+; LMER; B>0
regulation of excitatory synapse assembly (GO:1904889)	3	19.09	0.000498	0.0462	MCI A+; LMER; B>0
regulation of extent of cell growth (GO:0061387)	18	11.07	3.63e-14	1.18e-11	Dementia A+; LMER; B>0
regulation of extracellular matrix organization (GO:1903053)	6	9.42	4.17e-05	0.0064	Dementia A+; LMER; B<0
regulation of fat cell differentiation (GO:0045598)						5	18.420000000000002	7.34e-06	0.000329	Dementia A+; LMER; B>0
regulation of fibrinolysis (GO:0051917)	4	34.130000000000003	4.9e-06	0.00273	MCI A+; LMER; B<0
regulation of fibroblast proliferation (GO:0048145)						4	22.27	3.09e-05	0.00114	Dementia A+; LMER; B>0
regulation of gamma-delta T cell activation (GO:0046643)						2	89.09	0.000221	0.00638	Dementia A+; LMER; B>0
regulation of gamma-delta T cell differentiation (GO:0045586)						2	> 100	0.000145	0.00441	Dementia A+; LMER; B>0
regulation of gene expression (GO:0010468)						29	2.85	1.03e-09	1.09e-07	Dementia A+; LMER; B>0
regulation of glial cell differentiation (GO:0045685)						3	19.09	0.00052	0.013	Dementia A+; LMER; B>0
regulation of gliogenesis (GO:0014013)						4	18.670000000000002	6.17e-05	0.00206	Dementia A+; LMER; B>0
regulation of gonadotropin secretion (GO:0032276)	3	24.74	0.000209	0.0226	Dementia A+; LMER; B<0
regulation of growth (GO:0040008)	32	3.26	5.1e-09	8.24e-07	Dementia A+; LMER; B>0	8	6.59	2.31e-05	0.000898	Dementia A+; LMER; B>0
regulation of hair follicle placode formation (GO:0061168)						1	> 100	0.00204	0.0411	Dementia A+; LMER; B>0
regulation of heart contraction (GO:0008016)	12	3.65	0.000123	0.00644	Dementia A+; LMER; B>0
regulation of heart growth (GO:0060420)						3	24.92	0.000237	0.00679	Dementia A+; LMER; B>0
regulation of heart rate by cardiac conduction (GO:0086091)	6	9.1300000000000008	4.5e-05	0.00275	Dementia A+; LMER; B>0
regulation of hemocyte differentiation (GO:0045610)						1	> 100	0.00204	0.0424	Dementia A+; LMER; B>0
regulation of hemopoiesis (GO:1903706)						7	8.25	1.92e-05	0.000762	Dementia A+; LMER; B>0
regulation of hemostasis (GO:1900046)	7	15.14	3.98e-07	0.000428	MCI A+; LMER; B<0
regulation of immune system process (GO:0002682)	25	2.37	5.87e-05	0.02	MCI A+; LMER; B<0	8	5.98	1.85e-05	0.0173	CU A+; LMER; B<0
regulation of immune system process (GO:0002682)	27	2.33	3.41e-05	0.00742	MCI A+; LMER; B>0	8	5.98	1.85e-05	0.0173	CU A+; LMER; B<0
regulation of inner ear auditory receptor cell differentiation (GO:0045607)						3	> 100	9.39e-07	5.35e-05	Dementia A+; LMER; B>0
regulation of inner ear receptor cell differentiation (GO:2000980)						3	> 100	9.39e-07	5.39e-05	Dementia A+; LMER; B>0
regulation of insulin-like growth factor receptor signaling pathway (GO:0043567)	5	21.51	2.92e-06	0.000696	Dementia A+; LMER; B<0
regulation of intracellular estrogen receptor signaling pathway (GO:0033146)						2	26.49	0.00259	0.0498	Dementia A+; LMER; B>0
regulation of intracellular signal transduction (GO:1902531)	28	2	0.000346	0.0379	MCI A+; LMER; B>0	15	3.72	4.1e-06	0.000196	Dementia A+; LMER; B>0
regulation of intracellular steroid hormone receptor signaling pathway (GO:0033143)						3	19.600000000000001	0.000482	0.0122	Dementia A+; LMER; B>0
regulation of intrinsic apoptotic signaling pathway (GO:2001242)						5	13.92	2.84e-05	0.00106	Dementia A+; LMER; B>0
regulation of intrinsic apoptotic signaling pathway by p53 class mediator (GO:1902253)						2	30.62	0.00194	0.041	Dementia A+; LMER; B>0
regulation of leukocyte cell-cell adhesion (GO:1903037)	12	3.12	0.000525	0.0466	Dementia A+; LMER; B<0
regulation of leukocyte differentiation (GO:1902105)						5	7.34	0.000568	0.014	Dementia A+; LMER; B>0
regulation of localization (GO:0032879)	63	1.9	6.87e-07	7.02e-05	Dementia A+; LMER; B>0	11	2.67	0.00189	0.0401	Dementia A+; LMER; B>0
regulation of localization (GO:0032879)	33	2.29	4.84e-06	0.00197	MCI A+; LMER; B>0	11	2.67	0.00189	0.0401	Dementia A+; LMER; B>0
regulation of locomotion (GO:0040012)	32	2.98	3.03e-08	1.23e-05	Dementia A+; LMER; B<0	10	4.59	4.33e-05	0.00153	Dementia A+; LMER; B>0
regulation of locomotion (GO:0040012)	49	2.81	5.95e-11	1.24e-08	Dementia A+; LMER; B>0	10	4.59	4.33e-05	0.00153	Dementia A+; LMER; B>0
regulation of locomotion (GO:0040012)	21	2.77	2.23e-05	0.00631	MCI A+; LMER; B>0	10	4.59	4.33e-05	0.00153	Dementia A+; LMER; B>0
regulation of locomotion (GO:0040012)	18	2.6	0.000187	0.0484	MCI A+; LMER; B<0	10	4.59	4.33e-05	0.00153	Dementia A+; LMER; B>0
regulation of long-term synaptic potentiation (GO:1900271)	4	11.91	0.000351	0.038	MCI A+; LMER; B>0
regulation of macromolecule biosynthetic process (GO:0010556)						30	2.89	2.45e-10	3.25e-08	Dementia A+; LMER; B>0
regulation of macromolecule metabolic process (GO:0060255)						32	2.7	1.52e-10	2.11e-08	Dementia A+; LMER; B>0
regulation of male mating behavior (GO:1902435)						1	> 100	0.00204	0.0421	Dementia A+; LMER; B>0
regulation of MAPK cascade (GO:0043408)						7	5.31	0.000301	0.0083	Dementia A+; LMER; B>0
regulation of mechanoreceptor differentiation (GO:0045631)						3	> 100	9.39e-07	5.37e-05	Dementia A+; LMER; B>0
regulation of membrane depolarization (GO:0003254)	5	6.34	0.00111	0.0368	Dementia A+; LMER; B>0
regulation of membrane potential (GO:0042391)	31	4.16	2.38e-11	5.41e-09	Dementia A+; LMER; B>0
regulation of membrane protein ectodomain proteolysis (GO:0051043)	4	8.6999999999999993	0.00107	0.036	Dementia A+; LMER; B>0
regulation of mesenchymal cell proliferation (GO:0010464)						2	28.82	0.00219	0.0432	Dementia A+; LMER; B>0
regulation of metabolic process (GO:0019222)						33	2.54	2.52e-10	3.29e-08	Dementia A+; LMER; B>0
regulation of metal ion transport (GO:0010959)	17	2.71	0.000212	0.0102	Dementia A+; LMER; B>0
regulation of metanephric cap mesenchymal cell proliferation (GO:0090095)						1	> 100	0.00204	0.0419	Dementia A+; LMER; B>0
regulation of miRNA metabolic process (GO:2000628)						4	22.53	2.95e-05	0.00109	Dementia A+; LMER; B>0
regulation of miRNA transcription (GO:1902893)						4	25.79	1.73e-05	0.000702	Dementia A+; LMER; B>0
regulation of molecular function (GO:0065009)						12	4.47	8.15e-06	0.00036	Dementia A+; LMER; B>0
regulation of monoatomic ion transport (GO:0043269)	11	3.41	0.000406	0.042	MCI A+; LMER; B>0
regulation of multicellular organismal development (GO:2000026)	64	2.79	5.05e-14	1.61e-11	Dementia A+; LMER; B>0	22	7.7	2.44e-15	1.45e-12	Dementia A+; LMER; B>0
regulation of multicellular organismal development (GO:2000026)	32	2.27	1.82e-05	0.0033	Dementia A+; LMER; B<0	22	7.7	2.44e-15	1.45e-12	Dementia A+; LMER; B>0
regulation of multicellular organismal development (GO:2000026)	22	2.21	0.000409	0.0421	MCI A+; LMER; B>0	22	7.7	2.44e-15	1.45e-12	Dementia A+; LMER; B>0
regulation of multicellular organismal process (GO:0051239)	61	2.0499999999999998	2e-08	8.61e-06	Dementia A+; LMER; B<0	23	3.83	9.89e-10	1.07e-07	Dementia A+; LMER; B>0
regulation of multicellular organismal process (GO:0051239)	101	2.09	1.35e-13	4.05e-11	Dementia A+; LMER; B>0	23	3.83	9.89e-10	1.07e-07	Dementia A+; LMER; B>0
regulation of multicellular organismal process (GO:0051239)	45	2.14	3.38e-07	0.000317	MCI A+; LMER; B>0	23	3.83	9.89e-10	1.07e-07	Dementia A+; LMER; B>0
regulation of muscle cell apoptotic process (GO:0010660)						3	19.34	0.000501	0.0126	Dementia A+; LMER; B>0
regulation of muscle cell differentiation (GO:0051147)	8	5.61	9.55e-05	0.0126	Dementia A+; LMER; B<0	9	31.28	9.46e-12	1.74e-09	Dementia A+; LMER; B>0
regulation of muscle organ development (GO:0048634)						3	31.28	0.00012	0.00374	Dementia A+; LMER; B>0
regulation of muscle system process (GO:0090257)	12	3.14	0.0005	0.02	Dementia A+; LMER; B>0
regulation of muscle tissue development (GO:1901861)						3	32.67	0.000106	0.00337	Dementia A+; LMER; B>0
regulation of myeloid cell differentiation (GO:0045637)						5	12.07	5.62e-05	0.00191	Dementia A+; LMER; B>0
regulation of myeloid leukocyte differentiation (GO:0002761)						3	11.57	0.00221	0.0435	Dementia A+; LMER; B>0
regulation of myoblast differentiation (GO:0045661)						3	19.600000000000001	0.000482	0.0122	Dementia A+; LMER; B>0
regulation of myoblast proliferation (GO:2000291)						2	61.25	0.000479	0.0122	Dementia A+; LMER; B>0
regulation of myotube differentiation (GO:0010830)						3	35	8.58e-05	0.00278	Dementia A+; LMER; B>0
regulation of nervous system development (GO:0051960)	40	5.47	2.01e-18	1.08e-15	Dementia A+; LMER; B>0	10	11.01	1.6e-08	1.35e-06	Dementia A+; LMER; B>0
regulation of nervous system process (GO:0031644)	9	4.46	0.000199	0.00973	Dementia A+; LMER; B>0
regulation of neural precursor cell proliferation (GO:2000177)						3	15.98	0.000875	0.0205	Dementia A+; LMER; B>0
regulation of neuroblast proliferation (GO:1902692)						3	33.409999999999997	9.88e-05	0.00317	Dementia A+; LMER; B>0
regulation of neurogenesis (GO:0050767)	27	4.53	7.21e-11	1.46e-08	Dementia A+; LMER; B>0	9	12.15	3.99e-08	3.06e-06	Dementia A+; LMER; B>0
regulation of neuron apoptotic process (GO:0043523)						5	9.76	0.000153	0.00458	Dementia A+; LMER; B>0
regulation of neuron differentiation (GO:0045664)						6	15.39	2.35e-06	0.000119	Dementia A+; LMER; B>0
regulation of neuron migration (GO:2001222)	8	9.3699999999999992	1.95e-06	0.000167	Dementia A+; LMER; B>0
regulation of neuron projection development (GO:0010975)	39	5.4	8.95e-18	4.48e-15	Dementia A+; LMER; B>0
regulation of neuron projection regeneration (GO:0070570)	5	9.82	0.000139	0.00712	Dementia A+; LMER; B>0
regulation of neuronal synaptic plasticity (GO:0048168)	6	6.09	0.000446	0.0183	Dementia A+; LMER; B>0
regulation of non-canonical Wnt signaling pathway (GO:2000050)						4	75.38	2.17e-07	1.46e-05	Dementia A+; LMER; B>0
regulation of Notch signaling pathway (GO:0008593)						7	34.299999999999997	1.21e-09	1.25e-07	Dementia A+; LMER; B>0
regulation of nucleobase-containing compound metabolic process (GO:0019219)	19	0.46	4.71e-05	0.00701	Dementia A+; LMER; B<0	27	3.27	3.49e-10	4.36e-08	Dementia A+; LMER; B>0
regulation of nucleobase-containing compound metabolic process (GO:0019219)	42	0.63	0.000532	0.0211	Dementia A+; LMER; B>0	27	3.27	3.49e-10	4.36e-08	Dementia A+; LMER; B>0
regulation of odontoblast differentiation (GO:1901329)						2	89.09	0.000221	0.0064	Dementia A+; LMER; B>0
regulation of oligodendrocyte differentiation (GO:0048713)						3	32.67	0.000106	0.00336	Dementia A+; LMER; B>0
regulation of organ growth (GO:0046620)						3	16.7	0.000769	0.0183	Dementia A+; LMER; B>0
regulation of ossification (GO:0030278)	8	6.28	4.31e-05	0.00654	Dementia A+; LMER; B<0	3	11.67	0.00216	0.0429	Dementia A+; LMER; B>0
regulation of osteoblast differentiation (GO:0045667)	6	6.46	0.000346	0.0382	MCI A+; LMER; B>0	6	22.44	2.58e-07	1.68e-05	Dementia A+; LMER; B>0
regulation of ovulation (GO:0060278)	2	65.959999999999994	0.000303	0.0312	Dementia A+; LMER; B<0
regulation of oxidative stress-induced intrinsic apoptotic signaling pathway (GO:1902175)						3	34.19	9.21e-05	0.00297	Dementia A+; LMER; B>0
regulation of oxidative stress-induced neuron intrinsic apoptotic signaling pathway (GO:1903376)						3	70	1.02e-05	0.00044	Dementia A+; LMER; B>0
regulation of phosphatidylinositol 3-kinase/protein kinase B signal transduction (GO:0051896)	10	5.38	1.82e-05	0.00546	MCI A+; LMER; B>0
regulation of plasma membrane bounded cell projection organization (GO:0120035)	45	4.29	1.48e-16	5.86e-14	Dementia A+; LMER; B>0
regulation of postsynapse organization (GO:0099175)	13	5.42	8.97e-07	8.65e-05	Dementia A+; LMER; B>0
regulation of postsynaptic density assembly (GO:0099151)	3	24.71	0.000226	0.0276	MCI A+; LMER; B>0
regulation of postsynaptic density organization (GO:1905874)	3	20	0.000432	0.043	MCI A+; LMER; B>0
regulation of postsynaptic membrane neurotransmitter receptor levels (GO:0099072)	7	5.68	0.000231	0.0109	Dementia A+; LMER; B>0
regulation of postsynaptic specialization assembly (GO:0099150)	3	20	0.000432	0.0427	MCI A+; LMER; B>0
regulation of postsynaptic specialization assembly (GO:0099150)	4	11.6	0.000343	0.0147	Dementia A+; LMER; B>0
regulation of presynapse assembly (GO:1905606)	8	15.22	3.64e-08	5.25e-06	Dementia A+; LMER; B>0	2	30.62	0.00194	0.0409	Dementia A+; LMER; B>0
regulation of presynapse organization (GO:0099174)	8	14.76	4.73e-08	6.65e-06	Dementia A+; LMER; B>0	2	29.7	0.00206	0.0411	Dementia A+; LMER; B>0
regulation of primary metabolic process (GO:0080090)						32	2.97	1.02e-11	1.85e-09	Dementia A+; LMER; B>0
regulation of programmed cell death (GO:0043067)	12	4.4000000000000004	7.99e-06	0.03	CU A+; LMER; B<0	15	4.84	1.43e-07	1.01e-05	Dementia A+; LMER; B>0
regulation of proteasomal ubiquitin-dependent protein catabolic process (GO:0032434)						3	11.22	0.00241	0.047	Dementia A+; LMER; B>0
regulation of protein binding (GO:0043393)						3	15.15	0.00102	0.0236	Dementia A+; LMER; B>0
regulation of protein localization (GO:0032880)	35	2.39	2.08e-06	0.000176	Dementia A+; LMER; B>0	7	3.83	0.00206	0.0411	Dementia A+; LMER; B>0
regulation of protein localization to cell periphery (GO:1904375)	9	3.56	0.00103	0.0351	Dementia A+; LMER; B>0
regulation of protein localization to membrane (GO:1905475)	14	4.3499999999999996	4.75e-06	0.000363	Dementia A+; LMER; B>0
regulation of protein localization to synapse (GO:1902473)	4	8.4	0.00123	0.04	Dementia A+; LMER; B>0
regulation of protein metabolic process (GO:0051246)						12	3.69	5.53e-05	0.00189	Dementia A+; LMER; B>0
regulation of proteolysis (GO:0030162)						6	7.48	0.000137	0.00421	Dementia A+; LMER; B>0
regulation of proteolysis involved in protein catabolic process (GO:1903050)						4	8.27	0.00136	0.0303	Dementia A+; LMER; B>0
regulation of response to external stimulus (GO:0032101)	20	2.5299999999999998	0.00012	0.0179	MCI A+; LMER; B>0
regulation of response to external stimulus (GO:0032101)	33	1.82	0.000905	0.032	Dementia A+; LMER; B>0
regulation of response to stimulus (GO:0048583)	68	1.65	9.89e-06	0.00196	Dementia A+; LMER; B<0	30	3.6	6.59e-13	1.55e-10	Dementia A+; LMER; B>0
regulation of response to stimulus (GO:0048583)	68	1.65	9.89e-06	0.00196	Dementia A+; LMER; B<0	11	3.27	6.73e-05	0.046	CU A+; LMER; B<0
regulation of response to stimulus (GO:0048583)	47	1.77	2.92e-05	0.0107	MCI A+; LMER; B<0	30	3.6	6.59e-13	1.55e-10	Dementia A+; LMER; B>0
regulation of response to stimulus (GO:0048583)	47	1.77	2.92e-05	0.0107	MCI A+; LMER; B<0	11	3.27	6.73e-05	0.046	CU A+; LMER; B<0
regulation of response to stimulus (GO:0048583)	59	2.0299999999999998	1.46e-08	7.34e-05	MCI A+; LMER; B>0	30	3.6	6.59e-13	1.55e-10	Dementia A+; LMER; B>0
regulation of response to stimulus (GO:0048583)	59	2.0299999999999998	1.46e-08	7.34e-05	MCI A+; LMER; B>0	11	3.27	6.73e-05	0.046	CU A+; LMER; B<0
regulation of response to stimulus (GO:0048583)	94	1.41	0.000326	0.0145	Dementia A+; LMER; B>0	30	3.6	6.59e-13	1.55e-10	Dementia A+; LMER; B>0
regulation of response to stimulus (GO:0048583)	94	1.41	0.000326	0.0145	Dementia A+; LMER; B>0	11	3.27	6.73e-05	0.046	CU A+; LMER; B<0
regulation of response to wounding (GO:1903034)	7	6.32	0.000126	0.038	MCI A+; LMER; B<0
regulation of RNA biosynthetic process (GO:2001141)						25	3.51	6.53e-10	7.47e-08	Dementia A+; LMER; B>0
regulation of RNA metabolic process (GO:0051252)	19	0.5	0.000385	0.0371	Dementia A+; LMER; B<0	26	3.4	4.2e-10	5.04e-08	Dementia A+; LMER; B>0
regulation of secondary heart field cardioblast proliferation (GO:0003266)						2	> 100	0.000145	0.00437	Dementia A+; LMER; B>0
regulation of secretion (GO:0051046)	13	2.95	0.000493	0.0461	MCI A+; LMER; B>0
regulation of secretion by cell (GO:1903530)	13	3.23	0.000206	0.0269	MCI A+; LMER; B>0
regulation of signal transduction (GO:0009966)	72	1.43	0.0015	0.0473	Dementia A+; LMER; B>0	29	4.63	3.31e-15	1.83e-12	Dementia A+; LMER; B>0
regulation of signal transduction (GO:0009966)	53	1.71	7.36e-05	0.0103	Dementia A+; LMER; B<0	29	4.63	3.31e-15	1.83e-12	Dementia A+; LMER; B>0
regulation of signal transduction (GO:0009966)	46	2.1	5.01e-07	0.000376	MCI A+; LMER; B>0	29	4.63	3.31e-15	1.83e-12	Dementia A+; LMER; B>0
regulation of signaling (GO:0023051)	102	1.78	1.9e-09	3.24e-07	Dementia A+; LMER; B>0	31	4.34	7.72e-16	5.74e-13	Dementia A+; LMER; B>0
regulation of signaling (GO:0023051)	57	1.62	0.000177	0.0201	Dementia A+; LMER; B<0	31	4.34	7.72e-16	5.74e-13	Dementia A+; LMER; B>0
regulation of signaling (GO:0023051)	55	2.21	2.77e-09	4.17e-05	MCI A+; LMER; B>0	31	4.34	7.72e-16	5.74e-13	Dementia A+; LMER; B>0
regulation of sister chromatid cohesion (GO:0007063)						2	57.65	0.000542	0.0135	Dementia A+; LMER; B>0
regulation of skeletal muscle adaptation (GO:0014733)	3	15.22	0.000865	0.0309	Dementia A+; LMER; B>0
regulation of skeletal muscle tissue development (GO:0048641)						2	37.69	0.00128	0.0287	Dementia A+; LMER; B>0
regulation of SMAD protein signal transduction (GO:0060390)	5	7.5	0.000545	0.0476	Dementia A+; LMER; B<0
regulation of smooth muscle cell differentiation (GO:0051150)						4	54.44	8.42e-07	4.89e-05	Dementia A+; LMER; B>0
regulation of smooth muscle cell proliferation (GO:0048660)	6	6.09	0.000475	0.0455	MCI A+; LMER; B>0
regulation of sodium ion transmembrane transport (GO:1902305)	7	8.8800000000000008	1.25e-05	0.000891	Dementia A+; LMER; B>0
regulation of sodium ion transmembrane transporter activity (GO:2000649)	4	8.4	0.00123	0.0401	Dementia A+; LMER; B>0
regulation of sodium ion transport (GO:0002028)	9	7.12	4.73e-06	0.000362	Dementia A+; LMER; B>0
regulation of somitogenesis (GO:0014807)						2	> 100	6.07e-05	0.00205	Dementia A+; LMER; B>0
regulation of spontaneous synaptic transmission (GO:0150003)	3	30.44	8.47e-05	0.00478	Dementia A+; LMER; B>0
regulation of sprouting of injured axon (GO:0048686)	2	40.590000000000003	0.000798	0.0293	Dementia A+; LMER; B>0
regulation of stem cell differentiation (GO:2000736)						4	23.61	2.45e-05	0.000936	Dementia A+; LMER; B>0
regulation of stem cell population maintenance (GO:2000036)						3	20.14	0.000445	0.0114	Dementia A+; LMER; B>0
regulation of stem cell proliferation (GO:0072091)						6	35.85	1.55e-08	1.33e-06	Dementia A+; LMER; B>0
regulation of striated muscle cell apoptotic process (GO:0010662)						3	34.19	9.21e-05	0.00296	Dementia A+; LMER; B>0
regulation of striated muscle cell differentiation (GO:0051153)						6	35	1.8e-08	1.5e-06	Dementia A+; LMER; B>0
regulation of striated muscle tissue development (GO:0016202)						3	34.19	9.21e-05	0.00297	Dementia A+; LMER; B>0
regulation of superoxide anion generation (GO:0032928)	4	10.59	0.000494	0.0199	Dementia A+; LMER; B>0
regulation of superoxide metabolic process (GO:0090322)	4	7.86	0.00158	0.0493	Dementia A+; LMER; B>0
regulation of synapse assembly (GO:0051963)	20	7.29	4.68e-12	1.23e-09	Dementia A+; LMER; B>0
regulation of synapse maturation (GO:0090128)	4	9.3699999999999992	0.000803	0.0292	Dementia A+; LMER; B>0
regulation of synapse organization (GO:0050807)	32	6.24	1.41e-16	5.88e-14	Dementia A+; LMER; B>0
regulation of synapse structure or activity (GO:0050803)	32	6.13	2.45e-16	9.43e-14	Dementia A+; LMER; B>0
regulation of synaptic plasticity (GO:0048167)	9	6.12	1.77e-05	0.00543	MCI A+; LMER; B>0
regulation of synaptic plasticity (GO:0048167)	15	4.43	1.71e-06	0.00015	Dementia A+; LMER; B>0
regulation of synaptic transmission, glutamatergic (GO:0051966)	5	9.2100000000000009	0.000213	0.0277	MCI A+; LMER; B>0
regulation of system process (GO:0044057)	16	2.84	0.000182	0.0202	Dementia A+; LMER; B<0
regulation of system process (GO:0044057)	29	3.17	5.01e-08	6.97e-06	Dementia A+; LMER; B>0
regulation of telomere maintenance (GO:0032204)						3	13.24	0.0015	0.0327	Dementia A+; LMER; B>0
regulation of timing of cell differentiation (GO:0048505)						4	> 100	7.33e-09	6.56e-07	Dementia A+; LMER; B>0
regulation of trans-synaptic signaling (GO:0099177)	17	4.74	1.18e-07	0.000223	MCI A+; LMER; B>0
regulation of trans-synaptic signaling (GO:0099177)	41	4.97	2.27e-17	1.03e-14	Dementia A+; LMER; B>0
regulation of transcription by RNA polymerase II (GO:0006357)	6	0.31	0.000486	0.046	MCI A+; LMER; B>0	22	3.99	1.35e-09	1.36e-07	Dementia A+; LMER; B>0
regulation of transcription initiation by RNA polymerase II (GO:0060260)						3	20.14	0.000445	0.0114	Dementia A+; LMER; B>0
regulation of transforming growth factor beta receptor signaling pathway (GO:0017015)						5	17.010000000000002	1.08e-05	0.00046	Dementia A+; LMER; B>0
regulation of transmembrane receptor protein serine/threonine kinase signaling pathway (GO:0090092)	12	4.37	2.23e-05	0.00385	Dementia A+; LMER; B<0	9	16.09	3.5e-09	3.3e-07	Dementia A+; LMER; B>0
regulation of transport (GO:0051049)	31	2.7	2.97e-07	0.000319	MCI A+; LMER; B>0
regulation of transport (GO:0051049)	46	1.74	0.000208	0.0101	Dementia A+; LMER; B>0
regulation of ubiquitin-dependent protein catabolic process (GO:2000058)						4	11.46	0.000403	0.0105	Dementia A+; LMER; B>0
regulation of vasculature development (GO:1901342)	12	3.96	5.78e-05	0.00835	Dementia A+; LMER; B<0
regulation of vasculogenesis (GO:2001212)						2	61.25	0.000479	0.0122	Dementia A+; LMER; B>0
regulation of Wnt signaling pathway (GO:0030111)						13	19.010000000000002	7.46e-14	2.58e-11	Dementia A+; LMER; B>0
regulation of Wnt signaling pathway, calcium modulating pathway (GO:0008591)						1	> 100	0.00204	0.0414	Dementia A+; LMER; B>0
regulation of Wnt signaling pathway, planar cell polarity pathway (GO:2000095)						2	70	0.000364	0.00964	Dementia A+; LMER; B>0
regulation of Wnt-Frizzled-LRP5/6 complex assembly (GO:1904711)						1	> 100	0.00204	0.0414	Dementia A+; LMER; B>0
regulation of wound healing (GO:0061041)	7	8.14	2.54e-05	0.00955	MCI A+; LMER; B<0
regulation of wound healing (GO:0061041)	7	5.25	0.000395	0.0378	Dementia A+; LMER; B<0
renal system development (GO:0072001)	9	3.95	0.00049	0.046	MCI A+; LMER; B>0	8	12.29	2.28e-07	1.51e-05	Dementia A+; LMER; B>0
renal tubule development (GO:0061326)						8	43.08	1.11e-11	1.95e-09	Dementia A+; LMER; B>0
renal tubule morphogenesis (GO:0061333)						5	33.56	3.75e-07	2.36e-05	Dementia A+; LMER; B>0
respiratory system development (GO:0060541)						4	8.91	0.00103	0.0238	Dementia A+; LMER; B>0
response to abiotic stimulus (GO:0009628)	35	1.9	0.00025	0.0115	Dementia A+; LMER; B>0	10	4.34	6.98e-05	0.00231	Dementia A+; LMER; B>0
response to abiotic stimulus (GO:0009628)	24	2.12	0.000536	0.0474	Dementia A+; LMER; B<0	10	4.34	6.98e-05	0.00231	Dementia A+; LMER; B>0
response to alcohol (GO:0097305)						4	7.13	0.00234	0.0458	Dementia A+; LMER; B>0
response to cadmium ion (GO:0046686)	4	10.98	0.000481	0.0458	MCI A+; LMER; B>0
response to chemical (GO:0042221)	90	1.47	8.23e-05	0.00474	Dementia A+; LMER; B>0	22	2.9	5.07e-07	3.09e-05	Dementia A+; LMER; B>0
response to chemical (GO:0042221)	58	1.54	0.000523	0.0468	Dementia A+; LMER; B<0	22	2.9	5.07e-07	3.09e-05	Dementia A+; LMER; B>0
response to chemical (GO:0042221)	45	1.69	0.000215	0.0276	MCI A+; LMER; B>0	22	2.9	5.07e-07	3.09e-05	Dementia A+; LMER; B>0
response to corticosteroid (GO:0031960)	9	5.67	3.22e-05	0.00526	Dementia A+; LMER; B<0
response to decreased oxygen levels (GO:0036293)						6	9.61	3.44e-05	0.00125	Dementia A+; LMER; B>0
response to endogenous stimulus (GO:0009719)	37	2.97	2.3e-09	1.82e-06	Dementia A+; LMER; B<0	13	5.12	6.57e-07	3.91e-05	Dementia A+; LMER; B>0
response to endogenous stimulus (GO:0009719)	35	1.73	0.00162	0.0499	Dementia A+; LMER; B>0	13	5.12	6.57e-07	3.91e-05	Dementia A+; LMER; B>0
response to estradiol (GO:0032355)						3	12.25	0.00188	0.0399	Dementia A+; LMER; B>0
response to ethanol (GO:0045471)	6	6.41	0.00036	0.0387	MCI A+; LMER; B>0
response to external biotic stimulus (GO:0043207)						7	5.96	7.81e-05	0.0489	CU A+; LMER; B<0
response to external stimulus (GO:0009605)						9	5.63	6.77e-06	0.00926	CU A+; LMER; B<0
response to external stimulus (GO:0009605)						11	2.76	0.00146	0.0322	Dementia A+; LMER; B>0
response to fibroblast growth factor (GO:0071774)	10	4.3499999999999996	0.000109	0.00582	Dementia A+; LMER; B>0
response to glucocorticoid (GO:0051384)	8	5.82	7.41e-05	0.0103	Dementia A+; LMER; B<0
response to growth factor (GO:0070848)	12	3.09	0.000536	0.048	MCI A+; LMER; B>0	8	7.22	1.19e-05	0.000505	Dementia A+; LMER; B>0
response to growth factor (GO:0070848)	16	2.92	0.000136	0.0166	Dementia A+; LMER; B<0	8	7.22	1.19e-05	0.000505	Dementia A+; LMER; B>0
response to hormone (GO:0009725)	22	2.59	4.38e-05	0.00658	Dementia A+; LMER; B<0	7	4.04	0.00151	0.0329	Dementia A+; LMER; B>0
response to hypoxia (GO:0001666)						6	10.1	2.6e-05	0.000982	Dementia A+; LMER; B>0
response to insulin (GO:0032868)	12	2.76	0.00152	0.048	Dementia A+; LMER; B>0
response to interleukin-4 (GO:0070670)						2	28	0.00232	0.0454	Dementia A+; LMER; B>0
response to ketone (GO:1901654)	9	4.03	0.00043	0.0402	Dementia A+; LMER; B<0
response to lead ion (GO:0010288)	6	17.399999999999999	8.27e-07	8.18e-05	Dementia A+; LMER; B>0
response to lipid (GO:0033993)	24	2.77	6.39e-06	0.00135	Dementia A+; LMER; B<0	13	7.39	9.22e-09	8.11e-07	Dementia A+; LMER; B>0
response to lipopolysaccharide (GO:0032496)						5	7.59	0.000488	0.0123	Dementia A+; LMER; B>0
response to macrophage colony-stimulating factor (GO:0036005)	6	14.24	3.95e-06	0.0017	MCI A+; LMER; B>0
response to macrophage colony-stimulating factor (GO:0036005)	10	10.32	3.85e-08	5.51e-06	Dementia A+; LMER; B>0
response to metal ion (GO:0010038)	15	2.64	0.000646	0.0246	Dementia A+; LMER; B>0
response to molecule of bacterial origin (GO:0002237)						5	7.14	0.00064	0.0155	Dementia A+; LMER; B>0
response to muramyl dipeptide (GO:0032495)						2	46.67	0.000833	0.0197	Dementia A+; LMER; B>0
response to nitrogen compound (GO:1901698)	24	3.18	4.56e-07	0.000381	MCI A+; LMER; B>0	9	4.18	0.000229	0.00657	Dementia A+; LMER; B>0
response to nitrogen compound (GO:1901698)	36	2.08	3.14e-05	0.00202	Dementia A+; LMER; B>0	9	4.18	0.000229	0.00657	Dementia A+; LMER; B>0
response to organic cyclic compound (GO:0014070)	23	2.67	1.84e-05	0.0033	Dementia A+; LMER; B<0
response to other organism (GO:0051707)						7	5.97	7.71e-05	0.0504	CU A+; LMER; B<0
response to oxygen levels (GO:0070482)						7	10.27	4.61e-06	0.000217	Dementia A+; LMER; B>0
response to oxygen-containing compound (GO:1901700)	24	2.12	0.000456	0.0443	MCI A+; LMER; B>0	17	5.23	4.6e-09	4.25e-07	Dementia A+; LMER; B>0
response to oxygen-containing compound (GO:1901700)	32	2	0.000188	0.0207	Dementia A+; LMER; B<0	17	5.23	4.6e-09	4.25e-07	Dementia A+; LMER; B>0
response to oxygen-containing compound (GO:1901700)	50	1.92	7.48e-06	0.000554	Dementia A+; LMER; B>0	17	5.23	4.6e-09	4.25e-07	Dementia A+; LMER; B>0
response to pain (GO:0048265)	4	10.7	0.000516	0.0467	Dementia A+; LMER; B<0
response to retinoic acid (GO:0032526)	8	7.47	1.23e-05	0.00237	Dementia A+; LMER; B<0	5	23.11	2.41e-06	0.000122	Dementia A+; LMER; B>0
response to stem cell factor (GO:0036215)	5	13.73	3.13e-05	0.00702	MCI A+; LMER; B>0
response to stem cell factor (GO:0036215)	9	10.74	1.3e-07	1.57e-05	Dementia A+; LMER; B>0
response to steroid hormone (GO:0048545)	12	4.2	3.29e-05	0.00531	Dementia A+; LMER; B<0
response to stimulus (GO:0050896)	83	1.55	2.95e-07	0.000402	MCI A+; LMER; B<0	40	2.39	3.44e-14	1.25e-11	Dementia A+; LMER; B>0
response to stimulus (GO:0050896)	131	1.58	1.62e-11	4.88e-08	Dementia A+; LMER; B<0	40	2.39	3.44e-14	1.25e-11	Dementia A+; LMER; B>0
response to stimulus (GO:0050896)	82	1.4	9.31e-05	0.015	MCI A+; LMER; B>0	40	2.39	3.44e-14	1.25e-11	Dementia A+; LMER; B>0
response to stimulus (GO:0050896)	172	1.28	4.05e-05	0.00255	Dementia A+; LMER; B>0	40	2.39	3.44e-14	1.25e-11	Dementia A+; LMER; B>0
response to stress (GO:0006950)	44	1.76	9.76e-05	0.0154	MCI A+; LMER; B>0
response to toxic substance (GO:0009636)	12	2.89	0.00103	0.0351	Dementia A+; LMER; B>0
response to transforming growth factor beta (GO:0071559)	9	5.5	4.12e-05	0.00638	Dementia A+; LMER; B<0
response to wounding (GO:0009611)	14	4.82	1.32e-06	0.000861	MCI A+; LMER; B<0
response to wounding (GO:0009611)	22	4.88	1.01e-09	1.01e-06	Dementia A+; LMER; B<0
response to X-ray (GO:0010165)						2	35	0.00149	0.0326	Dementia A+; LMER; B>0
response to xenobiotic stimulus (GO:0009410)						8	8.8699999999999992	2.64e-06	0.000131	Dementia A+; LMER; B>0
rhythmic behavior (GO:0007622)						2	36.299999999999997	0.00138	0.0305	Dementia A+; LMER; B>0
rhythmic process (GO:0048511)						6	10.69	1.89e-05	0.000755	Dementia A+; LMER; B>0
ribonucleoside diphosphate catabolic process (GO:0009191)	8	8.6999999999999993	3.48e-06	0.000277	Dementia A+; LMER; B>0
ribonucleoside diphosphate metabolic process (GO:0009185)	8	6.09	5.05e-05	0.00301	Dementia A+; LMER; B>0
ribonucleotide catabolic process (GO:0009261)	10	7	1.63e-06	0.000145	Dementia A+; LMER; B>0
RNA biosynthetic process (GO:0032774)	0	< 0.01	7.87e-05	0.0133	MCI A+; LMER; B>0
RNA biosynthetic process (GO:0032774)	2	0.14000000000000001	0.000123	0.0155	Dementia A+; LMER; B<0
RNA biosynthetic process (GO:0032774)	5	0.22	8.58e-06	0.000626	Dementia A+; LMER; B>0
RNA metabolic process (GO:0016070)	3	0.19	0.00016	0.0189	Dementia A+; LMER; B<0
RNA metabolic process (GO:0016070)	0	< 0.01	2.16e-05	0.00636	MCI A+; LMER; B>0
RNA metabolic process (GO:0016070)	8	0.32	8.94e-05	0.005	Dementia A+; LMER; B>0
RNA processing (GO:0006396)	0	< 0.01	0.000194	0.0213	Dementia A+; LMER; B<0
RNA processing (GO:0006396)	2	0.14000000000000001	0.0001	0.00546	Dementia A+; LMER; B>0
roof of mouth development (GO:0060021)						3	15.98	0.000875	0.0206	Dementia A+; LMER; B>0
secondary heart field specification (GO:0003139)						2	89.09	0.000221	0.00636	Dementia A+; LMER; B>0
secondary palate development (GO:0062009)						3	56.54	1.99e-05	0.000787	Dementia A+; LMER; B>0
secretion (GO:0046903)	13	3.3	0.000167	0.023	MCI A+; LMER; B>0
secretion by cell (GO:0032940)	13	4.2300000000000004	1.33e-05	0.00435	MCI A+; LMER; B>0
segment specification (GO:0007379)						2	57.65	0.000542	0.0135	Dementia A+; LMER; B>0
segmentation (GO:0035282)						8	40.409999999999997	1.88e-11	3.14e-09	Dementia A+; LMER; B>0
semaphorin-plexin signaling pathway (GO:0071526)	12	16.239999999999998	5.61e-12	1.43e-09	Dementia A+; LMER; B>0
semi-lunar valve development (GO:1905314)						6	60	6.52e-10	7.52e-08	Dementia A+; LMER; B>0
sensory organ development (GO:0007423)						14	11.19	9.15e-12	1.7e-09	Dementia A+; LMER; B>0
sensory organ morphogenesis (GO:0090596)						8	13.85	9.12e-08	6.71e-06	Dementia A+; LMER; B>0
sensory perception of chemical stimulus (GO:0007606)	0	< 0.01	0.000216	0.0103	Dementia A+; LMER; B>0
sensory perception of smell (GO:0007608)	0	< 0.01	0.000694	0.0258	Dementia A+; LMER; B>0
sensory system development (GO:0048880)						8	9.4	1.72e-06	9.05e-05	Dementia A+; LMER; B>0
signal transduction (GO:0007165)	106	1.33	0.000971	0.0337	Dementia A+; LMER; B>0	35	3.5	5.85e-16	4.58e-13	Dementia A+; LMER; B>0
signal transduction (GO:0007165)	55	1.59	0.000183	0.0246	MCI A+; LMER; B>0	35	3.5	5.85e-16	4.58e-13	Dementia A+; LMER; B>0
signaling (GO:0023052)	130	1.53	6.26e-08	8.4e-06	Dementia A+; LMER; B>0	35	3.28	5.05e-15	2.5e-12	Dementia A+; LMER; B>0
signaling (GO:0023052)	64	1.73	1.29e-06	0.000808	MCI A+; LMER; B>0	35	3.28	5.05e-15	2.5e-12	Dementia A+; LMER; B>0
skeletal muscle fiber differentiation (GO:0098528)	3	22.83	0.000231	0.0109	Dementia A+; LMER; B>0
skeletal system development (GO:0001501)	21	4.07	5.67e-08	2.18e-05	Dementia A+; LMER; B<0	6	5.74	0.000565	0.014	Dementia A+; LMER; B>0
skin development (GO:0043588)	14	3	0.000273	0.0123	Dementia A+; LMER; B>0	7	12.04	1.62e-06	8.56e-05	Dementia A+; LMER; B>0
skin epidermis development (GO:0098773)						6	24.71	1.46e-07	1.02e-05	Dementia A+; LMER; B>0
skin morphogenesis (GO:0043589)	4	32.979999999999997	4.71e-06	0.00106	Dementia A+; LMER; B<0
small molecule catabolic process (GO:0044282)	17	2.92	8.82e-05	0.00495	Dementia A+; LMER; B>0
smooth muscle cell differentiation (GO:0051145)						3	40.83	5.38e-05	0.00185	Dementia A+; LMER; B>0
sodium ion transmembrane transport (GO:0035725)	10	4.03	0.000203	0.00982	Dementia A+; LMER; B>0
sodium ion transport (GO:0006814)	11	3.42	0.000415	0.0173	Dementia A+; LMER; B>0
somite development (GO:0061053)						8	50.91	2.82e-12	5.98e-10	Dementia A+; LMER; B>0
somitogenesis (GO:0001756)						7	57.17	3.11e-11	4.86e-09	Dementia A+; LMER; B>0
specification of animal organ identity (GO:0010092)						2	54.44	0.000609	0.015	Dementia A+; LMER; B>0
spinal cord development (GO:0021510)						4	19.600000000000001	5.1e-05	0.00177	Dementia A+; LMER; B>0
sprouting angiogenesis (GO:0002040)						3	21.62	0.000361	0.00971	Dementia A+; LMER; B>0
stem cell development (GO:0048864)	11	7.88	1.44e-07	1.72e-05	Dementia A+; LMER; B>0
stem cell differentiation (GO:0048863)	13	4.21	1.47e-05	0.00101	Dementia A+; LMER; B>0	5	12.89	4.1e-05	0.00146	Dementia A+; LMER; B>0
stem cell population maintenance (GO:0019827)						5	20.25	4.62e-06	0.000217	Dementia A+; LMER; B>0
stem cell proliferation (GO:0072089)						6	38.68	9.79e-09	8.57e-07	Dementia A+; LMER; B>0
striated muscle cell apoptotic process (GO:0010658)						2	75.38	0.000313	0.00855	Dementia A+; LMER; B>0
striated muscle cell differentiation (GO:0051146)	9	4.07	0.000403	0.0383	Dementia A+; LMER; B<0
striated muscle cell proliferation (GO:0014855)						2	27.22	0.00245	0.0473	Dementia A+; LMER; B>0
striated muscle hypertrophy (GO:0014897)						2	29.7	0.00206	0.0411	Dementia A+; LMER; B>0
striated muscle tissue development (GO:0014706)						6	8.91	5.24e-05	0.00182	Dementia A+; LMER; B>0
supramolecular fiber organization (GO:0097435)	20	3.25	4.01e-06	0.000928	Dementia A+; LMER; B<0
symbiont entry into host (GO:0044409)	8	4.2699999999999996	0.000593	0.0228	Dementia A+; LMER; B>0
symbiont entry into host cell (GO:0046718)	8	4.2699999999999996	0.000593	0.0228	Dementia A+; LMER; B>0
sympathetic ganglion development (GO:0061549)	3	20.3	0.000343	0.0149	Dementia A+; LMER; B>0
sympathetic nervous system development (GO:0048485)	4	11.07	0.000414	0.0173	Dementia A+; LMER; B>0
sympathetic neuron projection guidance (GO:0097491)	2	30.44	0.00158	0.0494	Dementia A+; LMER; B>0
synapse assembly (GO:0007416)	24	10.99	2.16e-18	1.12e-15	Dementia A+; LMER; B>0
synapse organization (GO:0050808)	40	6.62	2.07e-21	1.41e-18	Dementia A+; LMER; B>0
synaptic assembly at neuromuscular junction (GO:0051124)	2	30.44	0.00158	0.0495	Dementia A+; LMER; B>0
synaptic membrane adhesion (GO:0099560)	7	14.21	4.46e-07	4.75e-05	Dementia A+; LMER; B>0
synaptic signaling (GO:0099536)	33	4.2699999999999996	2.58e-12	7.06e-10	Dementia A+; LMER; B>0
synaptic transmission, GABAergic (GO:0051932)	5	10.87	8.36e-05	0.00479	Dementia A+; LMER; B>0
synaptic vesicle cycle (GO:0099504)	9	3.54	0.00108	0.0361	Dementia A+; LMER; B>0
system development (GO:0048731)	150	2.54	4.07e-31	3.06e-27	Dementia A+; LMER; B>0	32	4.34	1.38e-16	1.71e-13	Dementia A+; LMER; B>0
system development (GO:0048731)	71	1.96	5.98e-09	3.74e-06	Dementia A+; LMER; B<0	32	4.34	1.38e-16	1.71e-13	Dementia A+; LMER; B>0
system development (GO:0048731)	53	2.0699999999999998	7.29e-08	0.000274	MCI A+; LMER; B>0	32	4.34	1.38e-16	1.71e-13	Dementia A+; LMER; B>0
system process (GO:0003008)	29	1.93	0.000519	0.047	MCI A+; LMER; B>0	12	2.76	0.00083	0.0197	Dementia A+; LMER; B>0
system process (GO:0003008)	57	1.65	0.000182	0.00892	Dementia A+; LMER; B>0	12	2.76	0.00083	0.0197	Dementia A+; LMER; B>0
T cell activation (GO:0042110)						9	13.01	2.22e-08	1.79e-06	Dementia A+; LMER; B>0
T cell differentiation (GO:0030217)						8	20.85	3.78e-09	3.51e-07	Dementia A+; LMER; B>0
T cell differentiation in thymus (GO:0033077)						6	45.23	3.76e-09	3.52e-07	Dementia A+; LMER; B>0
telencephalon cell migration (GO:0022029)	6	5.89	0.000532	0.021	Dementia A+; LMER; B>0
telencephalon development (GO:0021537)	19	4.13	2.14e-07	2.43e-05	Dementia A+; LMER; B>0	4	6.93	0.0026	0.0498	Dementia A+; LMER; B>0
telencephalon glial cell migration (GO:0022030)	4	8.6999999999999993	0.00107	0.0362	Dementia A+; LMER; B>0
terminal button organization (GO:0072553)	3	36.53	4.28e-05	0.00267	Dementia A+; LMER; B>0
tissue development (GO:0009888)	44	2.46	2.41e-08	1.01e-05	Dementia A+; LMER; B<0	27	7.47	3.91e-19	9.68e-16	Dementia A+; LMER; B>0
tissue development (GO:0009888)	61	2.1	2.36e-08	3.52e-06	Dementia A+; LMER; B>0	27	7.47	3.91e-19	9.68e-16	Dementia A+; LMER; B>0
tissue morphogenesis (GO:0048729)	19	3.28	6.17e-06	0.00132	Dementia A+; LMER; B<0	21	17.989999999999998	4.58e-22	3.4e-18	Dementia A+; LMER; B>0
tissue regeneration (GO:0042246)	7	6.18	0.000136	0.00705	Dementia A+; LMER; B>0
tissue remodeling (GO:0048771)						3	13.12	0.00154	0.0335	Dementia A+; LMER; B>0
tongue development (GO:0043586)						3	70	1.02e-05	0.000442	Dementia A+; LMER; B>0
tongue morphogenesis (GO:0043587)						2	98	0.000181	0.00534	Dementia A+; LMER; B>0
trabecula formation (GO:0060343)						2	39.200000000000003	0.00118	0.0269	Dementia A+; LMER; B>0
trabecula morphogenesis (GO:0061383)						4	42.61	2.3e-06	0.000118	Dementia A+; LMER; B>0
trachea development (GO:0060438)						2	51.58	0.00068	0.0164	Dementia A+; LMER; B>0
trans-synaptic signaling (GO:0099537)	32	4.4800000000000004	1.55e-12	4.38e-10	Dementia A+; LMER; B>0
transforming growth factor beta receptor signaling pathway (GO:0007179)	7	7	6.6e-05	0.00945	Dementia A+; LMER; B<0
transforming growth factor beta receptor superfamily signaling pathway (GO:0141091)	10	5.69	1.15e-05	0.00223	Dementia A+; LMER; B<0
transmission of nerve impulse (GO:0019226)	6	5.71	0.000632	0.0241	Dementia A+; LMER; B>0
transport (GO:0006810)	50	1.89	3.88e-06	0.00172	MCI A+; LMER; B>0
transport (GO:0006810)	87	1.43	0.000336	0.0148	Dementia A+; LMER; B>0
trigeminal nerve development (GO:0021559)	3	14.05	0.00111	0.0369	Dementia A+; LMER; B>0
trigeminal nerve morphogenesis (GO:0021636)	3	30.44	8.47e-05	0.0048	Dementia A+; LMER; B>0
trigeminal nerve structural organization (GO:0021637)	3	30.44	8.47e-05	0.00482	Dementia A+; LMER; B>0
tube closure (GO:0060606)						3	16.899999999999999	0.000744	0.0178	Dementia A+; LMER; B>0
tube development (GO:0035295)	27	2.94	5.42e-07	0.000154	Dementia A+; LMER; B<0	16	8.5299999999999994	1.23e-11	2.12e-09	Dementia A+; LMER; B>0
tube development (GO:0035295)	19	2.92	2.69e-05	0.00709	MCI A+; LMER; B>0	16	8.5299999999999994	1.23e-11	2.12e-09	Dementia A+; LMER; B>0
tube formation (GO:0035148)						6	20.7	4.15e-07	2.58e-05	Dementia A+; LMER; B>0
tube morphogenesis (GO:0035239)	14	2.85	0.000424	0.0427	MCI A+; LMER; B>0	16	11.28	1.77e-13	5.28e-11	Dementia A+; LMER; B>0
tube morphogenesis (GO:0035239)	21	3.02	7.05e-06	0.00141	Dementia A+; LMER; B<0	16	11.28	1.77e-13	5.28e-11	Dementia A+; LMER; B>0
umbilical cord development (GO:0061027)						2	> 100	4.07e-06	0.000195	Dementia A+; LMER; B>0
umbilical cord morphogenesis (GO:0036304)						2	> 100	4.07e-06	0.000197	Dementia A+; LMER; B>0
Unclassified (UNCLASSIFIED)	5	0.17	1.57e-08	7.17e-06	Dementia A+; LMER; B<0
Unclassified (UNCLASSIFIED)	11	0.23	3.88e-11	8.44e-09	Dementia A+; LMER; B>0
ureteric bud development (GO:0001657)						5	27.84	9.57e-07	5.37e-05	Dementia A+; LMER; B>0
ureteric bud morphogenesis (GO:0060675)						5	43.75	9.79e-08	7.14e-06	Dementia A+; LMER; B>0
urogenital system development (GO:0001655)						3	23.33	0.000288	0.00798	Dementia A+; LMER; B>0
vascular associated smooth muscle cell development (GO:0097084)						2	81.67	0.000265	0.00739	Dementia A+; LMER; B>0
vascular associated smooth muscle cell differentiation (GO:0035886)						2	54.44	0.000609	0.0149	Dementia A+; LMER; B>0
vascular endothelial growth factor receptor signaling pathway (GO:0048010)	6	10.5	2.33e-05	0.00649	MCI A+; LMER; B>0
vascular endothelial growth factor receptor signaling pathway (GO:0048010)	10	7.61	7.43e-07	7.5e-05	Dementia A+; LMER; B>0
vascular endothelial growth factor receptor-1 signaling pathway (GO:0036323)	5	14.29	2.57e-05	0.0069	MCI A+; LMER; B>0
vascular endothelial growth factor receptor-1 signaling pathway (GO:0036323)	9	11.18	9.01e-08	1.16e-05	Dementia A+; LMER; B>0
vascular endothelial growth factor signaling pathway (GO:0038084)	5	10.94	9.43e-05	0.0151	MCI A+; LMER; B>0
vascular endothelial growth factor signaling pathway (GO:0038084)	10	9.51	8.63e-08	1.12e-05	Dementia A+; LMER; B>0
vascular process in circulatory system (GO:0003018)	10	3.62	0.000481	0.0444	Dementia A+; LMER; B<0
vasculature development (GO:0001944)	26	4.67	7.13e-11	1.34e-07	Dementia A+; LMER; B<0	10	8.7799999999999994	1.34e-07	9.46e-06	Dementia A+; LMER; B>0
vasculogenesis (GO:0001570)						3	20.420000000000002	0.000427	0.011	Dementia A+; LMER; B>0
venous endothelial cell differentiation (GO:0060843)						1	> 100	0.00204	0.0412	Dementia A+; LMER; B>0
ventricular cardiac muscle tissue development (GO:0003229)	5	7.85	0.000439	0.0407	Dementia A+; LMER; B<0	3	23.33	0.000288	0.00797	Dementia A+; LMER; B>0
ventricular cardiac muscle tissue morphogenesis (GO:0055010)						3	31.28	0.00012	0.00373	Dementia A+; LMER; B>0
ventricular septum development (GO:0003281)						5	33.56	3.75e-07	2.35e-05	Dementia A+; LMER; B>0
ventricular septum morphogenesis (GO:0060412)						5	59.76	1.96e-08	1.62e-06	Dementia A+; LMER; B>0
ventricular trabecula myocardium morphogenesis (GO:0003222)						3	> 100	2.83e-06	0.00014	Dementia A+; LMER; B>0
vesicle-mediated transport (GO:0016192)	22	2.35	0.000215	0.0274	MCI A+; LMER; B>0
viral process (GO:0016032)	12	2.74	0.00162	0.05	Dementia A+; LMER; B>0
visual system development (GO:0150063)						8	9.56	1.51e-06	8.09e-05	Dementia A+; LMER; B>0
Wnt signaling pathway (GO:0016055)						16	27.8	1.22e-19	3.63e-16	Dementia A+; LMER; B>0
wound healing (GO:0042060)	12	5.5	2.03e-06	0.00117	MCI A+; LMER; B<0
wound healing (GO:0042060)	16	4.7300000000000004	3.28e-07	0.000103	Dementia A+; LMER; B<0
