# Supplementary material for: Neuroplasticity and immune system are related to altered grey matter networks: a cohort study in sporadic Alzheimer’s disease
Source: Brain Commun. 2026 Jul 8;8(4):fcag257. doi: 10.1093/braincomms/fcag257 (PMC13373788; doi:10.1093/braincomms/fcag257)
Supplement: fcag257_Supplementary_Data [file fcag257_supplementary_data.zip › Supplementary_Table_4.xlsx]

## Sheet: Supplementary table 4
Supplementary table 4: Associations of CSF protein levels and small world coefficient in ADC. Model 1 showcases main protein effects regardless of clinical stage with and without APOE carriage as a covariate.
Protein info					Model 1
					With APOE as covariate		Without APOE as covariate
ProtInd	Uniprot	Genesymbol	Cohort	n obs	sw Main beta±SE	sw Main p	sw Main beta±SE	sw Main p
A1BG	P04217	A1BG	ADC	493	-0.006±0.003	0.0212319	-0.004±0.003	0.0838461
A2M	P01023	A2M	ADC	493	-0.001±0.002	0.78285	0±0.002	0.848545
A2ML1	A8K2U0	A2ML1	ADC	96	0.019±0.007	0.00875984	0.017±0.007	0.0171124
A4GALT	Q9NPC4	A4GALT	ADC	493	-0.001±0.003	0.718765	0±0.003	0.986902
A8MTW9	A8MTW9	A8MTW9	ADC	242	0.002±0.004	0.570401	0.001±0.004	0.720526
AAMDC	Q9H7C9	AAMDC	ADC	280	-0.003±0.003	0.358838	-0.003±0.003	0.304889
AARS1	P49588	AARS1	ADC	454	0.003±0.002	0.146046	0.003±0.002	0.213863
ABAT	P80404	ABAT	ADC	221	-0.001±0.004	0.835704	0±0.004	0.913025
ABCA1	O95477	ABCA1	ADC	222	0.002±0.005	0.733729	0.001±0.005	0.899183
ABCA2	Q9BZC7	ABCA2	ADC	493	0.002±0.003	0.473262	0±0.003	0.904461
ABCA8	O94911	ABCA8	ADC	160	0.003±0.005	0.597232	0.003±0.005	0.56231
ABCC2	Q92887	ABCC2	ADC	293	0.005±0.003	0.145816	0.004±0.003	0.193145
ABCC5	O15440	ABCC5	ADC	19	n.m.	n.m.	n.m.	n.m.
ABHD14A	Q9BUJ0	ABHD14A	ADC	493	0.002±0.003	0.545433	0.002±0.003	0.45295
ABHD14B	Q96IU4	ABHD14B	ADC	482	-0.002±0.003	0.540054	-0.002±0.003	0.573699
ABI2	Q9NYB9	ABI2	ADC	126	0±0.005	0.959394	-0.002±0.005	0.620314
ABI3BP	Q7Z7G0	ABI3BP	ADC	493	-0.01±0.003	0.000870627	-0.008±0.003	0.00607424
ABO	P16442	ABO	ADC	234	-0.007±0.004	0.0581983	-0.006±0.004	0.12998
ABRACL	Q9P1F3	ABRACL	ADC	10	n.m.	n.m.	n.m.	n.m.
ACACA	Q13085	ACACA	ADC	62	-0.007±0.009	0.454389	-0.005±0.009	0.554881
ACAN	P16112	ACAN	ADC	493	-0.009±0.003	0.00491752	-0.008±0.003	0.00712118
ACAT2	Q9BWD1	ACAT2	ADC	190	0.006±0.005	0.284792	0.005±0.005	0.324901
ACBD3	Q9H3P7	ACBD3	ADC	39	n.m.	n.m.	n.m.	n.m.
ACE	P12821	ACE	ADC	493	0.003±0.003	0.330571	0.003±0.003	0.24114
ACHE	P22303	ACHE	ADC	493	0.002±0.003	0.53424	0.003±0.003	0.303259
ACLY	P53396	ACLY	ADC	27	n.m.	n.m.	n.m.	n.m.
ACO1	P21399	ACO1	ADC	315	0±0.004	0.97605	-0.001±0.004	0.858579
ACO2	Q99798	ACO2	ADC	17	n.m.	n.m.	n.m.	n.m.
ACOT12	Q8WYK0	ACOT12	ADC	203	-0.003±0.004	0.431942	0±0.004	0.960404
ACOT7	O00154	ACOT7	ADC	8	n.m.	n.m.	n.m.	n.m.
ACP1	P24666	ACP1	ADC	139	0.008±0.005	0.0752741	0.008±0.004	0.06406
ACP2	P11117	ACP2	ADC	493	0.006±0.003	0.0527066	0.008±0.003	0.0167614
ACP3	P15309	ACP3	ADC	81	-0.009±0.008	0.233792	-0.006±0.008	0.468324
ACP6	Q9NPH0	ACP6	ADC	395	-0.002±0.003	0.580017	-0.001±0.003	0.747422
ACTA1	P68133	ACTA1	ADC	493	-0.004±0.003	0.127783	-0.005±0.003	0.071186
ACTB	P60709	ACTB	ADC	493	-0.005±0.003	0.0530038	-0.006±0.002	0.0118217
ACTN1	P12814	ACTN1	ADC	241	-0.001±0.004	0.82225	-0.002±0.004	0.579717
ACTN4	O43707	ACTN4	ADC	384	-0.002±0.003	0.557401	-0.002±0.003	0.460398
ACTR1A	P61163	ACTR1A	ADC	8	n.m.	n.m.	n.m.	n.m.
ACTR2	P61160	ACTR2	ADC	169	-0.004±0.005	0.443722	-0.005±0.005	0.344934
ACTR3	P61158	ACTR3	ADC	348	-0.002±0.003	0.458015	-0.003±0.003	0.343002
ACVR1	Q04771	ACVR1	ADC	251	0.001±0.003	0.663885	0.003±0.003	0.302841
ACVR1B	P36896	ACVR1B	ADC	493	0.004±0.002	0.0967087	0.004±0.002	0.0802322
ACVR2A	P27037	ACVR2A	ADC	298	0.005±0.004	0.131095	0.005±0.004	0.139065
ACVR2B	Q13705	ACVR2B	ADC	163	0.006±0.005	0.209949	0.007±0.004	0.108626
ACY1	Q03154	ACY1	ADC	59	-0.011±0.011	0.345461	-0.009±0.01	0.3494
ACYP1	P07311	ACYP1	ADC	493	-0.002±0.002	0.471252	-0.001±0.002	0.70233
ACYP2	P14621	ACYP2	ADC	493	0.004±0.002	0.107761	0.004±0.002	0.145854
ADA	P00813	ADA	ADC	253	0.003±0.004	0.410769	0.002±0.004	0.577323
ADA2	Q9NZK5	ADA2	ADC	493	-0.001±0.002	0.604511	-0.001±0.002	0.685117
ADAM10	O14672	ADAM10	ADC	493	-0.003±0.003	0.203137	-0.003±0.003	0.28566
ADAM11	O75078	ADAM11	ADC	493	0.008±0.002	0.00124072	0.009±0.003	0.000715899
ADAM15	Q13444	ADAM15	ADC	481	-0.002±0.003	0.55018	-0.002±0.003	0.52013
ADAM17	P78536	ADAM17	ADC	493	-0.002±0.003	0.409439	-0.002±0.003	0.539144
ADAM19	Q9H013	ADAM19	ADC	28	n.m.	n.m.	n.m.	n.m.
ADAM22	Q9P0K1	ADAM22	ADC	493	0.008±0.003	0.000932982	0.008±0.003	0.00106178
ADAM23	O75077	ADAM23	ADC	493	0.006±0.003	0.0189236	0.007±0.003	0.00534032
ADAM28	Q9UKQ2	ADAM28	ADC	493	-0.009±0.003	0.000751021	-0.008±0.003	0.00145731
ADAM9	Q13443	ADAM9	ADC	493	0±0.003	0.909103	-0.001±0.003	0.757591
ADAMDEC1	O15204	ADAMDEC1	ADC	493	-0.009±0.002	0.000408657	-0.008±0.002	0.000735043
ADAMTS1	Q9UHI8	ADAMTS1	ADC	493	0.008±0.003	0.00335566	0.009±0.003	0.000604764
ADAMTS13	Q76LX8	ADAMTS13	ADC	12	n.m.	n.m.	n.m.	n.m.
ADAMTS15	Q8TE58	ADAMTS15	ADC	34	n.m.	n.m.	n.m.	n.m.
ADAMTS16	Q8TE57	ADAMTS16	ADC	22	n.m.	n.m.	n.m.	n.m.
ADAMTS18	Q8TE60	ADAMTS18	ADC	40	n.m.	n.m.	n.m.	n.m.
ADAMTS2	O95450	ADAMTS2	ADC	493	0.003±0.002	0.297423	0.002±0.002	0.426418
ADAMTS3	O15072	ADAMTS3	ADC	113	0.005±0.007	0.451117	0.006±0.006	0.325759
ADAMTS4	O75173	ADAMTS4	ADC	493	0.001±0.003	0.80191	0±0.003	0.94119
ADAMTS5	Q9UNA0	ADAMTS5	ADC	379	0.001±0.003	0.841249	-0.001±0.003	0.80949
ADAMTS8	Q9UP79	ADAMTS8	ADC	493	0.004±0.003	0.189327	0.004±0.003	0.12204
ADAMTSL1	Q8N6G6	ADAMTSL1	ADC	434	-0.001±0.003	0.736823	0.001±0.003	0.840751
ADAMTSL2	Q86TH1	ADAMTSL2	ADC	493	0.004±0.003	0.140673	0.004±0.003	0.0932907
ADAMTSL3	P82987	ADAMTSL3	ADC	493	-0.004±0.002	0.0868274	-0.004±0.002	0.061444
ADAMTSL4	Q6UY14	ADAMTSL4	ADC	493	-0.005±0.003	0.0440283	-0.005±0.003	0.0803762
ADAMTSL5	Q6ZMM2	ADAMTSL5	ADC	267	0.004±0.004	0.352763	0.003±0.004	0.390575
ADAR	P55265	ADAR	ADC	31	n.m.	n.m.	n.m.	n.m.
ADARB1	P78563	ADARB1	ADC	448	-0.002±0.003	0.593202	0±0.003	0.922032
ADCYAP1	P18509	ADCYAP1	ADC	464	0.003±0.003	0.291942	0.004±0.003	0.230816
ADCYAP1R1	P41586	ADCYAP1R1	ADC	443	-0.004±0.003	0.224097	-0.003±0.003	0.394888
ADD1	P35611	ADD1	ADC	426	0.005±0.003	0.104125	0.005±0.003	0.141223
ADGRA3	Q8IWK6	ADGRA3	ADC	124	-0.004±0.005	0.369447	-0.004±0.005	0.365966
ADGRB1	O14514	ADGRB1	ADC	493	0.01±0.003	0.000230103	0.01±0.003	0.000232568
ADGRB2	O60241	ADGRB2	ADC	493	0.01±0.003	0.00027144	0.009±0.003	0.000545737
ADGRB3	O60242	ADGRB3	ADC	493	0.008±0.003	0.00275074	0.008±0.003	0.00290415
ADGRE5	P48960	ADGRE5	ADC	355	0.002±0.003	0.449499	0.003±0.003	0.340465
ADGRF5	Q8IZF2	ADGRF5	ADC	423	-0.004±0.002	0.0921336	-0.003±0.002	0.174147
ADGRG1	Q9Y653	ADGRG1	ADC	493	0±0.003	0.961446	0.002±0.003	0.519377
ADGRG6	Q86SQ4	ADGRG6	ADC	347	-0.001±0.003	0.786223	0±0.003	0.898462
ADGRL1	O94910	ADGRL1	ADC	493	0.01±0.003	0.000460019	0.009±0.003	0.000670218
ADGRL2	O95490	ADGRL2	ADC	493	0.004±0.003	0.21975	0.003±0.003	0.387082
ADGRL3	Q9HAR2	ADGRL3	ADC	493	0.01±0.003	0.000187752	0.01±0.003	0.000178803
ADH1B	P00325	ADH1B	ADC	283	0.002±0.004	0.612336	-0.001±0.004	0.714384
ADH5	P11766	ADH5	ADC	225	0.002±0.004	0.502168	0.001±0.004	0.770954
ADIPOQ	Q15848	ADIPOQ	ADC	493	-0.002±0.002	0.344886	-0.001±0.002	0.677882
ADIPOR1	Q96A54	ADIPOR1	ADC	17	n.m.	n.m.	n.m.	n.m.
ADIRF	Q15847	ADIRF	ADC	452	-0.006±0.003	0.0439373	-0.006±0.003	0.0520949
ADM	P35318	ADM	ADC	492	-0.003±0.003	0.326339	-0.002±0.003	0.442353
ADO	Q96SZ5	ADO	ADC	159	-0.003±0.006	0.575827	-0.003±0.006	0.598697
ADPGK	Q9BRR6	ADPGK	ADC	365	-0.001±0.003	0.714875	-0.001±0.003	0.822876
ADPRS	Q9NX46	ADPRS	ADC	134	-0.003±0.005	0.599501	-0.003±0.005	0.615825
ADSS2	P30520	ADSS2	ADC	19	n.m.	n.m.	n.m.	n.m.
AEBP1	Q8IUX7	AEBP1	ADC	493	-0.005±0.002	0.0488689	-0.004±0.002	0.0783644
AFM	P43652	AFM	ADC	493	-0.004±0.003	0.111376	-0.003±0.003	0.311209
AGA	P20933	AGA	ADC	493	-0.001±0.003	0.64846	-0.001±0.003	0.639278
AGAP1	Q9UPQ3	AGAP1	ADC	96	0.013±0.007	0.0946921	0.011±0.007	0.137766
AGRN	O00468	AGRN	ADC	493	0±0.003	0.945295	0±0.003	0.997575
AGT	P01019	AGT	ADC	493	0.007±0.003	0.0189625	0.007±0.003	0.0111649
AHCY	P23526	AHCY	ADC	114	-0.002±0.005	0.764383	-0.003±0.005	0.550803
AHCYL2	Q96HN2	AHCYL2	ADC	31	n.m.	n.m.	n.m.	n.m.
AHDC1	Q5TGY3	AHDC1	ADC	9	n.m.	n.m.	n.m.	n.m.
AHNAK	Q09666	AHNAK	ADC	493	-0.009±0.003	0.00683109	-0.01±0.003	0.00143077
AHSA1	O95433	AHSA1	ADC	208	-0.001±0.004	0.768251	-0.001±0.004	0.849637
AHSG	P02765	AHSG	ADC	493	0±0.003	0.878156	0.001±0.003	0.747802
AHSP	Q9NZD4	AHSP	ADC	50	-0.003±0.01	0.734138	-0.003±0.009	0.773727
AIF1	P55008	AIF1	ADC	469	-0.008±0.003	0.00465531	-0.008±0.003	0.00605349
AIF1L	Q9BQI0	AIF1L	ADC	197	-0.002±0.005	0.742646	0±0.005	0.946622
AIMP1	Q12904	AIMP1	ADC	8	n.m.	n.m.	n.m.	n.m.
AIMP2	Q13155	AIMP2	ADC	14	n.m.	n.m.	n.m.	n.m.
AIP	O00170	AIP	ADC	45	n.m.	n.m.	n.m.	n.m.
AJAP1	Q9UKB5	AJAP1	ADC	493	0.01±0.003	0.000375399	0.009±0.003	0.000654265
AK1	P00568	AK1	ADC	481	-0.003±0.003	0.243179	-0.005±0.003	0.0825343
AK2	P54819	AK2	ADC	93	-0.01±0.006	0.134098	-0.009±0.006	0.163095
AKAP11	Q9UKA4	AKAP11	ADC	208	0.002±0.005	0.606105	0.002±0.005	0.658837
AKAP12	Q02952	AKAP12	ADC	493	0.003±0.002	0.172709	0.002±0.002	0.357005
AKAP5	P24588	AKAP5	ADC	347	0.006±0.003	0.0667445	0.006±0.003	0.0889171
AKAP7	O43687	AKAP7	ADC	115	0±0.005	0.961756	0.001±0.005	0.903055
AKR1A1	P14550	AKR1A1	ADC	470	-0.002±0.003	0.547316	-0.002±0.003	0.529566
AKR1B1	P15121	AKR1B1	ADC	493	0±0.003	0.953583	-0.002±0.003	0.600972
AKR1C3	P42330	AKR1C3	ADC	69	-0.001±0.008	0.871516	0.001±0.008	0.941548
AKT2	P31751	AKT2	ADC	8	n.m.	n.m.	n.m.	n.m.
ALAD	P13716	ALAD	ADC	191	0.003±0.004	0.469338	0.003±0.004	0.559525
ALB.Isoform1	P02768-1	ALB	ADC	493	-0.003±0.003	0.323532	-0.001±0.003	0.660839
ALCAM	Q13740	ALCAM	ADC	493	0.006±0.003	0.0197403	0.006±0.003	0.0196852
ALDH1A1	P00352	ALDH1A1	ADC	493	0±0.003	0.950519	0±0.003	0.863947
ALDH1A3	P47895	ALDH1A3	ADC	6	n.m.	n.m.	n.m.	n.m.
ALDH1L1	O75891	ALDH1L1	ADC	37	n.m.	n.m.	n.m.	n.m.
ALDH3A1	P30838	ALDH3A1	ADC	12	n.m.	n.m.	n.m.	n.m.
ALDH3A2	P51648	ALDH3A2	ADC	9	n.m.	n.m.	n.m.	n.m.
ALDH6A1	Q02252	ALDH6A1	ADC	38	n.m.	n.m.	n.m.	n.m.
ALDH9A1	P49189	ALDH9A1	ADC	247	-0.004±0.003	0.199475	-0.004±0.003	0.200239
ALDOA	P04075	ALDOA	ADC	493	0.008±0.002	0.000786057	0.007±0.002	0.00207555
ALDOB	P05062	ALDOB	ADC	306	-0.006±0.003	0.0760552	-0.005±0.003	0.11483
ALDOC	P09972	ALDOC	ADC	493	0.009±0.003	0.00119904	0.008±0.003	0.0027287
ALKAL2	Q6UX46	ALKAL2	ADC	7	n.m.	n.m.	n.m.	n.m.
ALOX12B	O75342	ALOX12B	ADC	32	n.m.	n.m.	n.m.	n.m.
ALPL	P05186	ALPL	ADC	132	0.005±0.005	0.33485	0.004±0.005	0.422686
AMBP	P02760	AMBP	ADC	493	-0.004±0.003	0.114154	-0.002±0.003	0.395193
AMER2	Q8N7J2	AMER2	ADC	184	-0.002±0.004	0.587873	-0.003±0.004	0.492228
AMIGO1	Q86WK6	AMIGO1	ADC	162	0.012±0.005	0.00870729	0.012±0.005	0.00650863
AMIGO2	Q86SJ2	AMIGO2	ADC	290	0.002±0.004	0.644703	0.001±0.004	0.730684
AMPH	P49418	AMPH	ADC	418	0.011±0.003	0.00023093	0.01±0.003	0.00082445
AMY1A	P0DUB6	AMY1A	ADC	387	-0.001±0.003	0.855772	0±0.003	0.917081
AMY2A	P04746	AMY2A	ADC	90	-0.014±0.007	0.0428475	-0.015±0.006	0.0188859
AMY2B	P19961	AMY2B	ADC	493	0.001±0.003	0.868873	0.001±0.003	0.757897
ANG	P03950	ANG	ADC	493	-0.008±0.003	0.00199745	-0.008±0.003	0.00243223
ANGPT1	Q15389	ANGPT1	ADC	8	n.m.	n.m.	n.m.	n.m.
ANGPT2	O15123	ANGPT2	ADC	198	0.004±0.005	0.401293	0.006±0.004	0.171503
ANGPTL1	O95841	ANGPTL1	ADC	493	-0.004±0.003	0.105216	-0.005±0.003	0.0765446
ANGPTL2	Q9UKU9	ANGPTL2	ADC	493	0±0.003	0.877779	0±0.003	0.987294
ANGPTL3	Q9Y5C1	ANGPTL3	ADC	77	-0.004±0.007	0.59836	-0.002±0.007	0.765298
ANGPTL4	Q9BY76	ANGPTL4	ADC	493	0±0.003	0.863358	0.001±0.003	0.628648
ANGPTL7	O43827	ANGPTL7	ADC	493	-0.002±0.003	0.364429	-0.002±0.003	0.533097
ANK1	P16157	ANK1	ADC	12	n.m.	n.m.	n.m.	n.m.
ANK2	Q01484	ANK2	ADC	12	n.m.	n.m.	n.m.	n.m.
ANKFY1	Q9P2R3	ANKFY1	ADC	40	n.m.	n.m.	n.m.	n.m.
ANP32B	Q92688	ANP32B	ADC	16	n.m.	n.m.	n.m.	n.m.
ANPEP	P15144	ANPEP	ADC	493	-0.003±0.003	0.335303	-0.003±0.003	0.212278
ANTXR1	Q9H6X2	ANTXR1	ADC	493	-0.004±0.003	0.125569	-0.003±0.003	0.243852
ANTXR2	P58335	ANTXR2	ADC	222	0.005±0.004	0.258661	0.006±0.004	0.200309
ANXA1	P04083	ANXA1	ADC	477	-0.004±0.003	0.126278	-0.005±0.003	0.0898513
ANXA11	P50995	ANXA11	ADC	160	-0.006±0.005	0.241723	-0.006±0.005	0.268762
ANXA2	P07355	ANXA2	ADC	493	-0.002±0.003	0.460284	-0.002±0.003	0.386689
ANXA3	P12429	ANXA3	ADC	114	-0.005±0.004	0.240925	-0.005±0.004	0.254801
ANXA4	P09525	ANXA4	ADC	148	0±0.006	0.974818	0.001±0.007	0.88944
ANXA5	P08758	ANXA5	ADC	493	-0.009±0.002	0.000320088	-0.01±0.002	8.41599e-05
ANXA6	P08133	ANXA6	ADC	477	-0.002±0.003	0.490719	-0.003±0.003	0.378585
ANXA7	P20073	ANXA7	ADC	431	0.001±0.003	0.617631	0.001±0.003	0.750389
AOC3	Q16853	AOC3	ADC	414	-0.001±0.003	0.718159	0±0.003	0.961849
AP1B1	Q10567	AP1B1	ADC	468	0.004±0.003	0.0994159	0.004±0.003	0.142145
AP1G1	O43747	AP1G1	ADC	14	n.m.	n.m.	n.m.	n.m.
AP2A1	O95782	AP2A1	ADC	141	0.002±0.006	0.798683	0.001±0.006	0.829659
AP2A2	O94973	AP2A2	ADC	174	-0.004±0.004	0.391281	-0.002±0.004	0.577185
AP2B1	P63010	AP2B1	ADC	493	0.006±0.003	0.0383953	0.005±0.003	0.0421089
AP2M1	Q96CW1	AP2M1	ADC	8	n.m.	n.m.	n.m.	n.m.
APCS	P02743	APCS	ADC	493	-0.002±0.003	0.448419	-0.001±0.003	0.726449
APEH	P13798	APEH	ADC	16	n.m.	n.m.	n.m.	n.m.
APEX1	P27695	APEX1	ADC	28	n.m.	n.m.	n.m.	n.m.
APLP1	P51693	APLP1	ADC	493	0.009±0.003	0.000634503	0.008±0.003	0.00222203
APLP2	Q06481	APLP2	ADC	493	0.011±0.003	8.82865e-05	0.01±0.003	0.000176453
APMAP	Q9HDC9	APMAP	ADC	493	-0.004±0.003	0.169334	-0.003±0.003	0.362673
APOA1	P02647	APOA1	ADC	493	-0.001±0.003	0.70449	0.001±0.003	0.811996
APOA2	P02652	APOA2	ADC	493	0±0.003	0.877676	0.001±0.003	0.611116
APOA4	P06727	APOA4	ADC	493	-0.004±0.003	0.124523	-0.003±0.003	0.288275
APOA5	Q6Q788	APOA5	ADC	46	n.m.	n.m.	n.m.	n.m.
APOB	P04114	APOB	ADC	493	-0.001±0.002	0.560444	-0.001±0.002	0.775614
APOC1	P02654	APOC1	ADC	493	0±0.003	0.910422	0.001±0.003	0.80422
APOC2	P02655	APOC2	ADC	493	0±0.002	0.876245	0.001±0.002	0.670956
APOC3	P02656	APOC3	ADC	493	0±0.003	0.894287	0.001±0.003	0.796546
APOC4	P55056	APOC4	ADC	212	-0.001±0.003	0.748582	-0.002±0.003	0.572723
APOD	P05090	APOD	ADC	493	-0.004±0.003	0.138443	-0.003±0.003	0.316393
APOE	P02649	APOE	ADC	493	0.008±0.002	0.000799914	0.007±0.002	0.00292362
APOF	Q13790	APOF	ADC	493	-0.001±0.003	0.773263	0.001±0.003	0.752567
APOH	P02749	APOH	ADC	493	-0.006±0.003	0.0351755	-0.004±0.003	0.10215
APOL1	O14791	APOL1	ADC	493	-0.004±0.003	0.128838	-0.003±0.003	0.297964
APOL3	O95236	APOL3	ADC	290	-0.001±0.004	0.790064	-0.002±0.004	0.646136
APOM	O95445	APOM	ADC	493	-0.002±0.003	0.552293	0±0.003	0.961251
APP	P05067	APP	ADC	493	0.011±0.003	0.000139733	0.01±0.003	0.000221928
APRT	P07741	APRT	ADC	21	n.m.	n.m.	n.m.	n.m.
AQP1	P29972	AQP1	ADC	173	0.004±0.005	0.47056	0.003±0.005	0.532275
AQP4	P55087	AQP4	ADC	493	0.001±0.003	0.848367	-0.001±0.003	0.637845
ARCN1	P48444	ARCN1	ADC	8	n.m.	n.m.	n.m.	n.m.
ARF3	P61204	ARF3	ADC	493	0±0.003	0.925684	-0.001±0.003	0.779269
ARF4	P18085	ARF4	ADC	72	0±0.007	0.950298	-0.001±0.007	0.930366
ARF5	P84085	ARF5	ADC	133	0.005±0.004	0.224029	0.004±0.004	0.357718
ARF6	P62330	ARF6	ADC	36	n.m.	n.m.	n.m.	n.m.
ARFIP2	P53365	ARFIP2	ADC	153	0.012±0.006	0.0424787	0.012±0.006	0.0420191
ARG1	P05089	ARG1	ADC	462	0.001±0.003	0.792788	0.001±0.003	0.641474
ARHGAP1	Q07960	ARHGAP1	ADC	377	0.003±0.003	0.375696	0.003±0.003	0.34752
ARHGAP18	Q8N392	ARHGAP18	ADC	5	n.m.	n.m.	n.m.	n.m.
ARHGAP32	A7KAX9	ARHGAP32	ADC	18	n.m.	n.m.	n.m.	n.m.
ARHGAP36	Q6ZRI8	ARHGAP36	ADC	445	0.005±0.003	0.153359	0.004±0.003	0.301729
ARHGDIA	P52565	ARHGDIA	ADC	493	-0.008±0.003	0.0072135	-0.009±0.003	0.00431636
ARHGDIB	P52566	ARHGDIB	ADC	493	-0.006±0.002	0.00977402	-0.006±0.002	0.00671587
ARL3	P36405	ARL3	ADC	56	-0.015±0.01	0.139876	-0.016±0.01	0.119932
ARL8B	Q9NVJ2	ARL8B	ADC	481	0.002±0.003	0.506089	0.001±0.003	0.737451
ARMC2	Q8NEN0	ARMC2	ADC	120	0.007±0.005	0.150803	0.007±0.005	0.137317
ARMH3	Q5T2E6	ARMH3	ADC	370	-0.002±0.003	0.477941	-0.001±0.003	0.578134
ARMH4	Q86TY3	ARMH4	ADC	493	0.005±0.003	0.0817947	0.004±0.003	0.148922
ARMT1	Q9H993	ARMT1	ADC	90	-0.007±0.007	0.332514	-0.007±0.007	0.356915
ARPC1A	Q92747	ARPC1A	ADC	20	n.m.	n.m.	n.m.	n.m.
ARPC1B	O15143	ARPC1B	ADC	44	n.m.	n.m.	n.m.	n.m.
ARPC2	O15144	ARPC2	ADC	422	-0.002±0.003	0.389251	-0.003±0.003	0.316365
ARPC3	O15145	ARPC3	ADC	159	-0.002±0.004	0.710445	-0.001±0.004	0.806654
ARPC4	P59998	ARPC4	ADC	349	-0.004±0.003	0.138198	-0.005±0.003	0.126872
ARPC5	O15511	ARPC5	ADC	17	n.m.	n.m.	n.m.	n.m.
ARPP19	P56211	ARPP19	ADC	8	n.m.	n.m.	n.m.	n.m.
ARPP21	Q9UBL0	ARPP21	ADC	277	0±0.004	0.893906	0±0.004	0.891934
ARSA	P15289	ARSA	ADC	493	-0.005±0.003	0.109007	-0.005±0.003	0.0845707
ARSB	P15848	ARSB	ADC	347	-0.001±0.003	0.783808	0±0.003	0.948667
ARSG	Q96EG1	ARSG	ADC	454	-0.004±0.003	0.197724	-0.002±0.003	0.538878
ARSI	Q5FYB1	ARSI	ADC	40	n.m.	n.m.	n.m.	n.m.
ARSK	Q6UWY0	ARSK	ADC	167	0.004±0.005	0.376215	0.005±0.005	0.305927
ART3	Q13508	ART3	ADC	493	0.004±0.003	0.185076	0.004±0.003	0.13644
ASAH1	Q13510	ASAH1	ADC	493	-0.001±0.003	0.825659	-0.001±0.003	0.759143
ASAH2	Q9NR71	ASAH2	ADC	13	n.m.	n.m.	n.m.	n.m.
ASGR2	P07307	ASGR2	ADC	83	0.008±0.01	0.439986	0.014±0.009	0.154451
ASL	P04424	ASL	ADC	99	0.003±0.007	0.652852	0.004±0.006	0.581899
ASPA	P45381	ASPA	ADC	68	-0.002±0.006	0.777538	-0.001±0.006	0.917161
ASPH	Q12797	ASPH	ADC	493	0.006±0.003	0.0334168	0.006±0.003	0.0344469
ASPN	Q9BXN1	ASPN	ADC	133	0.002±0.005	0.719812	0.002±0.005	0.699977
ASPRV1	Q53RT3	ASPRV1	ADC	389	-0.002±0.002	0.432025	-0.002±0.002	0.477967
ASPSCR1	Q9BZE9	ASPSCR1	ADC	11	n.m.	n.m.	n.m.	n.m.
ASRGL1	Q7L266	ASRGL1	ADC	383	0.001±0.003	0.758788	0.002±0.003	0.520682
ASTN1	O14525	ASTN1	ADC	493	0.009±0.003	0.00117654	0.009±0.003	0.00136157
ASTN2	O75129	ASTN2	ADC	442	0.003±0.003	0.239915	0.004±0.003	0.161645
ATF6	P18850	ATF6	ADC	424	-0.004±0.003	0.149044	-0.005±0.003	0.103755
ATF6B	Q99941	ATF6B	ADC	493	0.003±0.003	0.258456	0.003±0.003	0.296354
ATG3	Q9NT62	ATG3	ADC	8	n.m.	n.m.	n.m.	n.m.
ATG9A	Q7Z3C6	ATG9A	ADC	71	0.002±0.008	0.797696	0±0.009	0.993919
ATIC	P31939	ATIC	ADC	170	-0.007±0.004	0.0999178	-0.007±0.004	0.0910733
ATOX1	O00244	ATOX1	ADC	463	-0.003±0.003	0.353638	-0.002±0.003	0.418298
ATP1A1	P05023	ATP1A1	ADC	493	0.005±0.003	0.0596196	0.006±0.003	0.0148986
ATP1A2	P50993	ATP1A2	ADC	493	0±0.003	0.966281	-0.001±0.003	0.845445
ATP1A3	P13637	ATP1A3	ADC	492	0.008±0.003	0.0077234	0.007±0.003	0.0168414
ATP1B1	P05026	ATP1B1	ADC	493	0.007±0.003	0.0111459	0.007±0.003	0.0101992
ATP1B2	P14415	ATP1B2	ADC	493	0.006±0.003	0.0277839	0.006±0.003	0.0241138
ATP1B3	P54709	ATP1B3	ADC	309	-0.01±0.003	0.00257223	-0.01±0.003	0.00338556
ATP2A2	P16615	ATP2A2	ADC	54	0.006±0.01	0.538453	0.007±0.009	0.41207
ATP2B1	P20020	ATP2B1	ADC	74	0.012±0.006	0.048734	0.012±0.006	0.0392306
ATP2B2	Q01814	ATP2B2	ADC	403	0.009±0.003	0.00196939	0.01±0.003	0.000392951
ATP2B3	Q16720	ATP2B3	ADC	35	n.m.	n.m.	n.m.	n.m.
ATP2B4	P23634	ATP2B4	ADC	92	0.002±0.006	0.745824	0.004±0.006	0.545994
ATP5F1A	P25705	ATP5F1A	ADC	48	n.m.	n.m.	n.m.	n.m.
ATP5F1B	P06576	ATP5F1B	ADC	36	n.m.	n.m.	n.m.	n.m.
ATP5IF1	Q9UII2	ATP5IF1	ADC	161	-0.008±0.007	0.275139	-0.009±0.007	0.211513
ATP5ME	P56385	ATP5ME	ADC	19	n.m.	n.m.	n.m.	n.m.
ATP6AP1	Q15904	ATP6AP1	ADC	493	0.007±0.002	0.00434649	0.007±0.002	0.00474107
ATP6AP2	O75787	ATP6AP2	ADC	493	0.008±0.003	0.00275772	0.009±0.003	0.000554229
ATP6V1A	P38606	ATP6V1A	ADC	118	-0.001±0.004	0.849347	-0.002±0.004	0.573695
ATP6V1E1	P36543	ATP6V1E1	ADC	427	-0.001±0.003	0.782767	-0.002±0.003	0.485809
ATP6V1G1	O75348	ATP6V1G1	ADC	43	n.m.	n.m.	n.m.	n.m.
ATP6V1G2	O95670	ATP6V1G2	ADC	232	0.007±0.004	0.0712851	0.005±0.004	0.221932
ATP6V1H	Q9UI12	ATP6V1H	ADC	8	n.m.	n.m.	n.m.	n.m.
ATRN	O75882	ATRN	ADC	493	0.002±0.003	0.512256	0.003±0.003	0.303787
ATRNL1	Q5VV63	ATRNL1	ADC	482	0.011±0.003	4.59529e-05	0.01±0.003	0.00016512
AVP	P01185	AVP	ADC	493	-0.006±0.003	0.021461	-0.007±0.003	0.0125354
AXL	P30530	AXL	ADC	493	0.004±0.003	0.191629	0.004±0.003	0.119672
AZGP1	P25311	AZGP1	ADC	493	-0.005±0.003	0.102251	-0.003±0.003	0.333791
AZU1	P20160	AZU1	ADC	12	n.m.	n.m.	n.m.	n.m.
B2M	P61769	B2M	ADC	493	-0.001±0.003	0.683741	-0.001±0.003	0.747409
B3GALNT1	O75752	B3GALNT1	ADC	493	0.003±0.003	0.175414	0.003±0.003	0.25361
B3GALT1	Q9Y5Z6	B3GALT1	ADC	27	n.m.	n.m.	n.m.	n.m.
B3GALT6	Q96L58	B3GALT6	ADC	140	-0.006±0.006	0.286631	-0.007±0.006	0.223567
B3GAT1	Q9P2W7	B3GAT1	ADC	309	-0.001±0.004	0.717885	-0.001±0.004	0.859513
B3GAT2	Q9NPZ5	B3GAT2	ADC	256	0±0.003	0.979826	0±0.003	0.994492
B3GAT3	O94766	B3GAT3	ADC	493	-0.004±0.003	0.134788	-0.003±0.003	0.232366
B3GNT2	Q9NY97	B3GNT2	ADC	493	0.006±0.003	0.0242756	0.006±0.003	0.0138117
B3GNT7	Q8NFL0	B3GNT7	ADC	493	-0.001±0.003	0.840011	0±0.003	0.927648
B3GNT8	Q7Z7M8	B3GNT8	ADC	491	-0.001±0.003	0.758535	0±0.003	0.972453
B3GNT9	Q6UX72	B3GNT9	ADC	493	-0.002±0.002	0.515632	-0.002±0.002	0.47082
B4GALNT1	Q00973	B4GALNT1	ADC	493	0.005±0.002	0.0622119	0.005±0.002	0.0367927
B4GALNT3	Q6L9W6	B4GALNT3	ADC	26	n.m.	n.m.	n.m.	n.m.
B4GALNT4	Q76KP1	B4GALNT4	ADC	493	0.004±0.003	0.180522	0.003±0.003	0.211026
B4GALT1	P15291	B4GALT1	ADC	493	-0.006±0.003	0.0189077	-0.006±0.003	0.0317229
B4GALT2	O60909	B4GALT2	ADC	410	-0.009±0.003	0.00429994	-0.007±0.003	0.0246551
B4GALT3	O60512	B4GALT3	ADC	493	0.006±0.002	0.0156256	0.006±0.002	0.0142285
B4GALT4	O60513	B4GALT4	ADC	304	-0.007±0.004	0.0679664	-0.006±0.004	0.0970656
B4GALT5	O43286	B4GALT5	ADC	156	-0.001±0.005	0.890754	0.002±0.005	0.708232
B4GALT6	Q9UBX8	B4GALT6	ADC	119	-0.011±0.006	0.0603285	-0.01±0.006	0.0769611
B4GAT1	O43505	B4GAT1	ADC	493	0.01±0.003	0.000145955	0.009±0.003	0.00037036
BACE1	P56817	BACE1	ADC	493	0.007±0.002	0.00389843	0.006±0.002	0.00614677
BAG3	O95817	BAG3	ADC	53	-0.001±0.011	0.940245	-0.001±0.01	0.922046
BAG6	P46379	BAG6	ADC	330	0.007±0.003	0.0314831	0.006±0.003	0.0670606
BAMBI	Q13145	BAMBI	ADC	493	0±0.003	0.904055	0±0.003	0.987168
BASP1	P80723	BASP1	ADC	493	0.008±0.002	0.00125331	0.007±0.002	0.00357391
BAX	Q07812	BAX	ADC	96	0.003±0.007	0.676562	0.002±0.007	0.821626
BCAM	P50895	BCAM	ADC	493	0±0.002	0.968649	0±0.002	0.850617
BCAN	Q96GW7	BCAN	ADC	493	0.009±0.003	0.00125407	0.009±0.003	0.00186599
BCAP31	P51572	BCAP31	ADC	8	n.m.	n.m.	n.m.	n.m.
BCAS1	O75363	BCAS1	ADC	463	-0.001±0.003	0.757266	-0.002±0.003	0.447237
BCHE	P06276	BCHE	ADC	493	-0.003±0.002	0.227194	-0.001±0.002	0.640209
BCL2L1	Q07817	BCL2L1	ADC	26	n.m.	n.m.	n.m.	n.m.
BCL2L13	Q9BXK5	BCL2L13	ADC	205	-0.003±0.004	0.394023	-0.004±0.004	0.283848
BDNF	P23560	BDNF	ADC	493	0.01±0.003	0.000309376	0.009±0.003	0.000415188
BEX5	Q5H9J7	BEX5	ADC	95	0.002±0.005	0.700934	0.004±0.005	0.514992
BGLAP	P02818	BGLAP	ADC	333	0.005±0.004	0.179965	0.006±0.004	0.101887
BGN	P21810	BGN	ADC	493	-0.008±0.003	0.00365044	-0.008±0.003	0.00219284
BHMT2	Q9H2M3	BHMT2	ADC	8	n.m.	n.m.	n.m.	n.m.
BICD2	Q8TD16	BICD2	ADC	21	n.m.	n.m.	n.m.	n.m.
BID	P55957	BID	ADC	462	0.006±0.003	0.0394183	0.007±0.003	0.0129687
BIN1	O00499	BIN1	ADC	454	0.002±0.003	0.405542	0.001±0.003	0.791088
BLMH	Q13867	BLMH	ADC	493	0.006±0.003	0.0718208	0.005±0.003	0.0961347
BLVRB	P30043	BLVRB	ADC	195	-0.001±0.005	0.90539	-0.002±0.005	0.743836
BMP1	P13497	BMP1	ADC	479	-0.001±0.003	0.816791	-0.001±0.003	0.826882
BMP2	P12643	BMP2	ADC	206	0.007±0.004	0.0762533	0.006±0.004	0.125626
BMP3	P12645	BMP3	ADC	198	0.001±0.004	0.822979	0.001±0.004	0.738273
BMP4	P12644	BMP4	ADC	71	0.005±0.009	0.606002	0.001±0.009	0.941762
BMP5	P22003	BMP5	ADC	442	0.004±0.003	0.207849	0.003±0.003	0.284109
BMP6	P22004	BMP6	ADC	493	-0.004±0.003	0.104019	-0.005±0.003	0.0858676
BMP7	P18075	BMP7	ADC	493	-0.002±0.003	0.548914	-0.002±0.003	0.438213
BMPER	Q8N8U9	BMPER	ADC	26	n.m.	n.m.	n.m.	n.m.
BMPR1B	O00238	BMPR1B	ADC	125	0.001±0.005	0.784512	0.001±0.005	0.828034
BMPR2	Q13873	BMPR2	ADC	482	0.011±0.003	3.68847e-05	0.01±0.003	0.00017035
BNIP3	Q12983	BNIP3	ADC	181	0.004±0.005	0.434409	0.003±0.005	0.486774
BNIP5	P0C671	BNIP5	ADC	8	n.m.	n.m.	n.m.	n.m.
BOC	Q9BWV1	BOC	ADC	283	-0.003±0.004	0.518002	-0.002±0.004	0.67161
BOLA2; BOLA2B	Q9H3K6	BOLA2	ADC	317	-0.005±0.005	0.272882	-0.006±0.005	0.231839
BPGM	P07738	BPGM	ADC	252	-0.003±0.005	0.508638	-0.004±0.005	0.416008
BPIFA1	Q9NP55	BPIFA1	ADC	23	n.m.	n.m.	n.m.	n.m.
BPIFB1	Q8TDL5	BPIFB1	ADC	133	-0.006±0.006	0.282101	-0.006±0.006	0.296097
BPIFB4	P59827	BPIFB4	ADC	23	n.m.	n.m.	n.m.	n.m.
BPNT1	O95861	BPNT1	ADC	466	-0.003±0.003	0.227415	-0.003±0.003	0.320356
BPNT2	Q9NX62	BPNT2	ADC	493	0.009±0.003	0.00145632	0.008±0.003	0.00356515
BRCA2	P51587	BRCA2	ADC	30	n.m.	n.m.	n.m.	n.m.
BRD2	P25440	BRD2	ADC	32	n.m.	n.m.	n.m.	n.m.
BRINP1	O60477	BRINP1	ADC	459	0.006±0.003	0.0272316	0.006±0.003	0.0330712
BRINP2	Q9C0B6	BRINP2	ADC	13	n.m.	n.m.	n.m.	n.m.
BROX	Q5VW32	BROX	ADC	171	0.006±0.005	0.282807	0.004±0.005	0.51087
BSDC1	Q9NW68	BSDC1	ADC	17	n.m.	n.m.	n.m.	n.m.
BSG	P35613	BSG	ADC	493	0.008±0.003	0.00250189	0.008±0.003	0.00483379
BSN	Q9UPA5	BSN	ADC	60	0.013±0.013	0.319569	0.014±0.013	0.291402
BST1	Q10588	BST1	ADC	485	0±0.003	0.866062	0±0.003	0.968907
BST2	Q10589	BST2	ADC	311	-0.003±0.004	0.481314	-0.003±0.004	0.496405
BTBD17	A6NE02	BTBD17	ADC	140	0.005±0.005	0.350656	0.006±0.005	0.264094
BTD	P43251	BTD	ADC	493	0.001±0.003	0.734738	0.002±0.003	0.466178
BTF3	P20290	BTF3	ADC	349	-0.006±0.003	0.0775246	-0.006±0.003	0.0864611
BTN2A1	Q7KYR7	BTN2A1	ADC	493	0.004±0.003	0.142941	0.003±0.003	0.196287
BTN2A2	Q8WVV5	BTN2A2	ADC	64	0.007±0.009	0.429449	0.011±0.01	0.267565
BTN3A2	P78410	BTN3A2	ADC	125	0.002±0.006	0.796599	0.004±0.006	0.51718
C11orf54	Q9H0W9	C11orf54	ADC	167	0.001±0.005	0.784802	-0.001±0.005	0.917312
C11orf87	Q6NUJ2	C11orf87	ADC	482	0.008±0.003	0.00549863	0.007±0.003	0.00937933
C11orf96	Q7Z7L8	C11orf96	ADC	264	-0.007±0.003	0.0397481	-0.006±0.003	0.0430503
C16orf89	Q6UX73	C16orf89	ADC	493	-0.001±0.003	0.645497	0±0.003	0.92624
C18orf63	Q68DL7	C18orf63	ADC	228	-0.006±0.004	0.140841	-0.006±0.004	0.158379
C1GALT1	Q9NS00	C1GALT1	ADC	373	0.006±0.003	0.0618895	0.006±0.003	0.0570222
C1GALT1C1	Q96EU7	C1GALT1C1	ADC	447	0.003±0.003	0.303784	0.003±0.003	0.257298
C1orf198	Q9H425	C1orf198	ADC	11	n.m.	n.m.	n.m.	n.m.
C1orf21	Q9H246	C1orf21	ADC	331	0.01±0.004	0.00484941	0.01±0.004	0.00545432
C1QA	P02745	C1QA	ADC	493	-0.005±0.003	0.0832818	-0.004±0.003	0.105325
C1QB	P02746	C1QB	ADC	493	-0.004±0.003	0.129202	-0.004±0.003	0.109861
C1QBP	Q07021	C1QBP	ADC	20	n.m.	n.m.	n.m.	n.m.
C1QC	P02747	C1QC	ADC	493	-0.001±0.003	0.855255	-0.001±0.003	0.732202
C1QL1	O75973	C1QL1	ADC	493	0.006±0.003	0.0301624	0.006±0.003	0.0378084
C1QL2	Q7Z5L3	C1QL2	ADC	370	0.001±0.003	0.76825	0.001±0.003	0.723641
C1QL3	Q5VWW1	C1QL3	ADC	493	0.006±0.003	0.0234983	0.006±0.003	0.0257179
C1QTNF1	Q9BXJ1	C1QTNF1	ADC	493	-0.001±0.003	0.752537	-0.001±0.003	0.610777
C1QTNF3	Q9BXJ4	C1QTNF3	ADC	493	0.006±0.003	0.0417239	0.006±0.003	0.0266156
C1QTNF4	Q9BXJ3	C1QTNF4	ADC	493	0.008±0.003	0.00198263	0.008±0.003	0.00342093
C1QTNF5	Q9BXJ0	C1QTNF5	ADC	493	-0.001±0.003	0.819988	-0.001±0.003	0.791309
C1QTNF7	Q9BXJ2	C1QTNF7	ADC	283	-0.007±0.004	0.0842868	-0.008±0.004	0.0277727
C1R	P00736	C1R	ADC	493	-0.008±0.002	0.0011077	-0.008±0.002	0.00188159
C1RL	Q9NZP8	C1RL	ADC	493	-0.004±0.003	0.133286	-0.003±0.003	0.213422
C1S	P09871	C1S	ADC	493	-0.009±0.002	0.000208714	-0.009±0.002	0.000159469
C2	P06681	C2	ADC	493	-0.008±0.003	0.00131082	-0.006±0.003	0.0184751
C20orf27	Q9GZN8	C20orf27	ADC	12	n.m.	n.m.	n.m.	n.m.
C3	P01024	C3	ADC	493	-0.006±0.003	0.0264018	-0.004±0.003	0.0856578
C3AR1	Q16581	C3AR1	ADC	138	0±0.005	0.961328	0±0.005	0.93879
C4A	P0C0L4	C4A	ADC	493	0±0.002	0.92986	0.001±0.002	0.794471
C4B; C4B_2	P0C0L5	C4B	ADC	493	-0.006±0.002	0.0142193	-0.005±0.002	0.0419353
C4BPA	P04003	C4BPA	ADC	493	-0.002±0.002	0.310972	-0.002±0.002	0.507324
C4BPB	P20851	C4BPB	ADC	475	-0.003±0.002	0.171331	-0.002±0.002	0.286608
C4orf3	Q8WVX3	C4orf3	ADC	174	0.003±0.004	0.562916	-0.001±0.004	0.893752
C4orf48	Q5BLP8	C4orf48	ADC	493	0.012±0.003	2.36807e-05	0.011±0.003	2.683e-05
C5	P01031	C5	ADC	493	-0.006±0.003	0.0250866	-0.004±0.002	0.0958856
C6	P13671	C6	ADC	493	-0.004±0.003	0.0997903	-0.003±0.003	0.212372
C7	P10643	C7	ADC	493	-0.008±0.003	0.0123988	-0.006±0.003	0.0434749
C8A	P07357	C8A	ADC	493	-0.005±0.003	0.0844348	-0.003±0.003	0.254264
C8B	P07358	C8B	ADC	493	-0.004±0.003	0.129227	-0.002±0.003	0.337544
C8G	P07360	C8G	ADC	493	-0.005±0.003	0.0765541	-0.003±0.003	0.234029
C9	P02748	C9	ADC	493	-0.008±0.003	0.00384739	-0.007±0.003	0.0138793
C9orf64	Q5T6V5	C9orf64	ADC	335	0.001±0.004	0.742813	0±0.004	0.961476
CA1	P00915	CA1	ADC	480	-0.001±0.003	0.808036	-0.002±0.003	0.56822
CA10	Q9NS85	CA10	ADC	493	0.006±0.003	0.0106048	0.006±0.002	0.0158192
CA11	O75493	CA11	ADC	493	0.012±0.003	2.23289e-05	0.012±0.003	1.286e-05
CA12	O43570	CA12	ADC	55	-0.006±0.011	0.57177	-0.006±0.011	0.545208
CA14	Q9ULX7	CA14	ADC	493	0.001±0.003	0.740005	0.002±0.003	0.392733
CA2	P00918	CA2	ADC	493	-0.003±0.003	0.312613	-0.004±0.003	0.204125
CA3	P07451	CA3	ADC	121	0.007±0.006	0.255273	-0.001±0.004	0.796396
CA4	P22748	CA4	ADC	493	0.008±0.003	0.00623753	0.007±0.003	0.00876517
CA6	P23280	CA6	ADC	23	n.m.	n.m.	n.m.	n.m.
CA8	P35219	CA8	ADC	75	-0.015±0.007	0.0477425	-0.015±0.007	0.0430401
CA9	Q16790	CA9	ADC	124	-0.001±0.007	0.848067	-0.001±0.007	0.893989
CAB39	Q9Y376	CAB39	ADC	224	-0.005±0.004	0.163222	-0.004±0.003	0.21985
CAB39L	Q9H9S4	CAB39L	ADC	258	0.003±0.004	0.441782	0.003±0.004	0.412671
CACHD1	Q5VU97	CACHD1	ADC	493	0.006±0.003	0.0258507	0.006±0.003	0.0236498
CACNA1B	Q00975	CACNA1B	ADC	45	n.m.	n.m.	n.m.	n.m.
CACNA1D	Q01668	CACNA1D	ADC	66	0.009±0.009	0.292195	0.007±0.008	0.371457
CACNA1E	Q15878	CACNA1E	ADC	268	0.006±0.003	0.0575504	0.005±0.003	0.112787
CACNA2D1	P54289	CACNA2D1	ADC	493	0.01±0.003	0.000130981	0.01±0.003	0.000262074
CACNA2D2	Q9NY47	CACNA2D2	ADC	493	0.004±0.003	0.135243	0.004±0.003	0.137023
CACNA2D3	Q8IZS8	CACNA2D3	ADC	493	0.009±0.003	0.00083583	0.009±0.003	0.00138409
CACNB1	Q02641	CACNB1	ADC	264	0.009±0.004	0.0329969	0.009±0.004	0.0317929
CACNB3	P54284	CACNB3	ADC	17	n.m.	n.m.	n.m.	n.m.
CACNB4	O00305	CACNB4	ADC	11	n.m.	n.m.	n.m.	n.m.
CACNG3	O60359	CACNG3	ADC	22	n.m.	n.m.	n.m.	n.m.
CACNG8	Q8WXS5	CACNG8	ADC	232	0.009±0.004	0.0162752	0.008±0.004	0.0307148
CACYBP	Q9HB71	CACYBP	ADC	284	-0.001±0.004	0.902969	-0.002±0.004	0.659355
CADM1	Q9BY67	CADM1	ADC	493	0.005±0.003	0.0626932	0.004±0.003	0.0852096
CADM2	Q8N3J6	CADM2	ADC	493	0.011±0.003	4.27004e-05	0.01±0.003	8.1779e-05
CADM3	Q8N126	CADM3	ADC	493	0.008±0.003	0.00256512	0.007±0.003	0.00340309
CADM4	Q8NFZ8	CADM4	ADC	493	0.005±0.003	0.107171	0.004±0.003	0.124049
CADPS	Q9ULU8	CADPS	ADC	159	-0.003±0.005	0.595663	-0.002±0.005	0.638988
CALB1	P05937	CALB1	ADC	493	0.006±0.003	0.034936	0.006±0.003	0.0393464
CALB2	P22676	CALB2	ADC	493	0.002±0.003	0.46651	0.002±0.003	0.477085
CALCA	P01258	CALCA	ADC	493	-0.008±0.003	0.00336312	-0.007±0.003	0.01001
CALCA.gene.related.peptide.1	P06881	CALCA.gene.related.peptide.1	ADC	277	-0.006±0.004	0.106851	-0.002±0.004	0.488141
CALCB	P10092	CALCB	ADC	110	0.003±0.005	0.617969	0.002±0.005	0.689389
CALCOCO2	Q13137	CALCOCO2	ADC	14	n.m.	n.m.	n.m.	n.m.
CALD1	Q05682	CALD1	ADC	408	-0.005±0.003	0.131148	-0.006±0.003	0.0618672
CALM3	P0DP25	CALM3	ADC	493	0.003±0.002	0.187216	0.003±0.002	0.266466
CALML3	P27482	CALML3	ADC	177	-0.009±0.005	0.0785126	-0.008±0.005	0.0890973
CALML5	Q9NZT1	CALML5	ADC	378	-0.003±0.003	0.443947	-0.004±0.003	0.241824
CALR	P27797	CALR	ADC	493	0.007±0.003	0.0117687	0.006±0.003	0.0212377
CALU	O43852	CALU	ADC	493	0.004±0.003	0.0855766	0.004±0.003	0.10791
CALY	Q9NYX4	CALY	ADC	493	0.01±0.003	0.000451285	0.01±0.003	0.000490992
CAMK2A	Q9UQM7	CAMK2A	ADC	493	0.012±0.003	3.06223e-06	0.013±0.003	9.36703e-07
CAMK2B	Q13554	CAMK2B	ADC	493	0.004±0.003	0.134682	0.004±0.003	0.140653
CAMK2D	Q13557	CAMK2D	ADC	468	0.007±0.003	0.0110993	0.007±0.003	0.0116836
CAMK2G	Q13555	CAMK2G	ADC	493	0.008±0.003	0.00113854	0.008±0.003	0.00142927
CAMK4	Q16566	CAMK4	ADC	173	0.004±0.005	0.457664	0.004±0.005	0.480823
CAMKV	Q8NCB2	CAMKV	ADC	32	n.m.	n.m.	n.m.	n.m.
CAMP	P49913	CAMP	ADC	19	n.m.	n.m.	n.m.	n.m.
CAMSAP2	Q08AD1	CAMSAP2	ADC	223	-0.008±0.004	0.0848153	-0.007±0.004	0.121037
CAND1	Q86VP6	CAND1	ADC	493	-0.005±0.003	0.133697	-0.005±0.003	0.131028
CANT1	Q8WVQ1	CANT1	ADC	493	0.01±0.003	0.000339095	0.01±0.003	0.000259487
CANX	P27824	CANX	ADC	493	0.005±0.003	0.0595517	0.005±0.003	0.0922309
CAP1	Q01518	CAP1	ADC	291	0.003±0.004	0.350695	0.003±0.003	0.452118
CAP2	P40123	CAP2	ADC	478	0.005±0.002	0.0337152	0.005±0.002	0.0383616
CAPG	P40121	CAPG	ADC	493	-0.011±0.003	0.000201387	-0.01±0.003	0.000380948
CAPN1	P07384	CAPN1	ADC	301	-0.002±0.003	0.615335	-0.002±0.003	0.522113
CAPN2	P17655	CAPN2	ADC	129	-0.007±0.004	0.111496	-0.008±0.005	0.0916665
CAPNS1	P04632	CAPNS1	ADC	302	-0.01±0.003	0.0031736	-0.009±0.003	0.00809713
CAPS	Q13938	CAPS	ADC	380	0±0.003	0.919431	0±0.003	0.935405
CAPZA1	P52907	CAPZA1	ADC	158	-0.002±0.004	0.66158	-0.002±0.004	0.720722
CAPZA2	P47755	CAPZA2	ADC	404	0.008±0.003	0.00281845	0.008±0.003	0.00184397
CAPZB	P47756	CAPZB	ADC	311	-0.001±0.003	0.704407	0±0.003	0.914582
CARS1	P49589	CARS1	ADC	47	n.m.	n.m.	n.m.	n.m.
CARTPT	Q16568	CARTPT	ADC	493	0.004±0.003	0.146984	0.003±0.003	0.280488
CASP14	P31944	CASP14	ADC	491	-0.001±0.003	0.840369	-0.001±0.003	0.791234
CASQ2	O14958	CASQ2	ADC	183	0±0.004	0.958288	0±0.004	0.981731
CAST	P20810	CAST	ADC	434	0.004±0.003	0.191119	0.003±0.003	0.293012
CASTOR2	A6NHX0	CASTOR2	ADC	26	n.m.	n.m.	n.m.	n.m.
CAT	P04040	CAT	ADC	474	0.003±0.003	0.277007	0.003±0.003	0.320583
CAVIN2	O95810	CAVIN2	ADC	17	n.m.	n.m.	n.m.	n.m.
CBARP	Q8N350	CBARP	ADC	147	-0.002±0.005	0.777479	-0.001±0.006	0.885955
CBLN1	P23435	CBLN1	ADC	493	0.005±0.003	0.0807283	0.004±0.003	0.0971895
CBLN2	Q8IUK8	CBLN2	ADC	293	0.008±0.003	0.0228632	0.008±0.003	0.0220908
CBLN3	Q6UW01	CBLN3	ADC	493	0.004±0.003	0.171878	0.004±0.003	0.152506
CBLN4	Q9NTU7	CBLN4	ADC	493	0.011±0.003	3.21328e-05	0.011±0.003	2.61515e-05
CBR1	P16152	CBR1	ADC	493	-0.003±0.003	0.252057	-0.003±0.003	0.268989
CBR3	O75828	CBR3	ADC	9	n.m.	n.m.	n.m.	n.m.
CBX1	P83916	CBX1	ADC	24	n.m.	n.m.	n.m.	n.m.
CBX3	Q13185	CBX3	ADC	16	n.m.	n.m.	n.m.	n.m.
CC2D2B	Q6DHV5	CC2D2B	ADC	471	0±0.003	0.888612	0.002±0.003	0.445088
CCAR2	Q8N163	CCAR2	ADC	8	n.m.	n.m.	n.m.	n.m.
CCDC102B	Q68D86	CCDC102B	ADC	289	0.004±0.004	0.291152	0.003±0.004	0.329073
CCDC112	Q8NEF3	CCDC112	ADC	121	0.007±0.006	0.275608	0.007±0.006	0.283127
CCDC124	Q96CT7	CCDC124	ADC	8	n.m.	n.m.	n.m.	n.m.
CCDC126	Q96EE4	CCDC126	ADC	428	-0.002±0.003	0.497009	-0.001±0.003	0.629535
CCDC134	Q9H6E4	CCDC134	ADC	116	-0.005±0.005	0.335425	-0.005±0.005	0.333983
CCDC144A	A2RUR9	CCDC144A	ADC	56	0.009±0.011	0.453261	0.011±0.011	0.312814
CCDC173	Q0VFZ6	CCDC173	ADC	493	-0.004±0.003	0.147618	-0.003±0.003	0.259869
CCDC3	Q9BQI4	CCDC3	ADC	121	0.003±0.005	0.545977	-0.003±0.005	0.565127
CCDC40	Q4G0X9	CCDC40	ADC	147	0.006±0.005	0.274117	0.005±0.005	0.339153
CCDC43	Q96MW1	CCDC43	ADC	61	0.014±0.008	0.102527	0.014±0.008	0.0828097
CCDC50	Q8IVM0	CCDC50	ADC	8	n.m.	n.m.	n.m.	n.m.
CCDC80	Q76M96	CCDC80	ADC	472	0±0.003	0.879015	0±0.003	0.905676
CCER2	I3L3R5	CCER2	ADC	493	0.007±0.003	0.020203	0.007±0.003	0.0187379
CCK	P06307	CCK	ADC	493	0.009±0.003	0.000529349	0.009±0.003	0.0011336
CCL14	Q16627	CCL14	ADC	493	-0.009±0.003	0.00135992	-0.008±0.003	0.00204835
CCL15	Q16663	CCL15	ADC	85	-0.002±0.007	0.764541	-0.002±0.007	0.832827
CCL18	P55774	CCL18	ADC	256	-0.005±0.005	0.231915	-0.004±0.005	0.360229
CCL19	Q99731	CCL19	ADC	167	-0.002±0.005	0.657246	-0.003±0.005	0.51953
CCL2	P13500	CCL2	ADC	493	-0.004±0.003	0.201277	-0.004±0.003	0.133931
CCL21	O00585	CCL21	ADC	432	0±0.003	0.875127	0.001±0.003	0.737354
CCN1	O00622	CCN1	ADC	458	0.004±0.003	0.193919	0.004±0.003	0.161032
CCN2	P29279	CCN2	ADC	493	-0.007±0.003	0.0442488	-0.007±0.003	0.0386879
CCN3	P48745	CCN3	ADC	493	-0.001±0.003	0.599807	-0.002±0.003	0.357843
CCN5	O76076	CCN5	ADC	450	0.002±0.003	0.517885	0.003±0.003	0.343497
CCS	O14618	CCS	ADC	298	0.003±0.004	0.456775	0.002±0.004	0.559316
CCSMST1	Q4G0I0	CCSMST1	ADC	493	0.005±0.003	0.0392374	0.005±0.003	0.0581455
CCT2	P78371	CCT2	ADC	16	n.m.	n.m.	n.m.	n.m.
CCT4	P50991	CCT4	ADC	30	n.m.	n.m.	n.m.	n.m.
CCT5	P48643	CCT5	ADC	16	n.m.	n.m.	n.m.	n.m.
CCT6A	P40227	CCT6A	ADC	16	n.m.	n.m.	n.m.	n.m.
CCT7	Q99832	CCT7	ADC	8	n.m.	n.m.	n.m.	n.m.
CCT8	P50990	CCT8	ADC	42	n.m.	n.m.	n.m.	n.m.
CD109	Q6YHK3	CD109	ADC	493	-0.007±0.003	0.0154498	-0.007±0.003	0.0313751
CD14	P08571	CD14	ADC	493	0.002±0.003	0.522442	0.001±0.003	0.729598
CD163	Q86VB7	CD163	ADC	493	0.001±0.003	0.752264	0±0.003	0.867116
CD177	Q8N6Q3	CD177	ADC	493	-0.005±0.003	0.0495074	-0.005±0.003	0.044567
CD200	P41217	CD200	ADC	493	0.005±0.003	0.0564047	0.005±0.003	0.0857194
CD209	Q9NNX6	CD209	ADC	135	-0.003±0.005	0.612623	0±0.005	0.977578
CD248	Q9HCU0	CD248	ADC	493	0.001±0.003	0.626729	0.002±0.003	0.567908
CD276	Q5ZPR3	CD276	ADC	6	n.m.	n.m.	n.m.	n.m.
CD300A	Q9UGN4	CD300A	ADC	48	n.m.	n.m.	n.m.	n.m.
CD300LF	Q8TDQ1	CD300LF	ADC	256	0.003±0.004	0.478514	0.004±0.004	0.308112
CD302	Q8IX05	CD302	ADC	434	-0.003±0.003	0.280146	-0.003±0.003	0.212273
CD320	Q9NPF0	CD320	ADC	493	0.001±0.003	0.680041	0.002±0.003	0.472132
CD33	P20138	CD33	ADC	488	-0.003±0.003	0.301186	-0.002±0.003	0.457746
CD38	P28907	CD38	ADC	197	0.002±0.004	0.608594	0.002±0.004	0.615237
CD44	P16070	CD44	ADC	493	-0.008±0.003	0.0110511	-0.007±0.003	0.0171081
CD46	P15529	CD46	ADC	493	0.001±0.003	0.592638	0.003±0.003	0.334124
CD47	Q08722	CD47	ADC	426	-0.002±0.003	0.349855	-0.002±0.003	0.477186
CD48	P09326	CD48	ADC	61	-0.008±0.008	0.319463	-0.006±0.008	0.453622
CD55	P08174	CD55	ADC	493	0.002±0.003	0.417067	0.002±0.003	0.429588
CD58	P19256	CD58	ADC	481	-0.003±0.003	0.20422	-0.001±0.003	0.566714
CD59	P13987	CD59	ADC	493	0.006±0.003	0.0439805	0.005±0.003	0.0527155
CD5L	O43866	CD5L	ADC	493	-0.001±0.002	0.76705	0±0.002	0.944084
CD74	P04233	CD74	ADC	493	-0.002±0.003	0.432927	-0.002±0.002	0.388348
CD81	P60033	CD81	ADC	493	-0.001±0.003	0.675123	-0.001±0.003	0.696927
CD82	P27701	CD82	ADC	426	0.002±0.003	0.592596	0.002±0.003	0.512624
CD83	Q01151	CD83	ADC	492	0.001±0.002	0.745418	0±0.002	0.884421
CD84	Q9UIB8	CD84	ADC	455	-0.001±0.003	0.863583	0±0.003	0.997813
CD8A	P01732	CD8A	ADC	100	-0.001±0.005	0.89104	-0.001±0.005	0.784873
CD9	P21926	CD9	ADC	493	0±0.003	0.909415	-0.001±0.003	0.844804
CD93	Q9NPY3	CD93	ADC	493	0.004±0.003	0.174979	0.004±0.003	0.159696
CD99	P14209	CD99	ADC	493	0±0.003	0.956253	0±0.003	0.867028
CD99L2	Q8TCZ2	CD99L2	ADC	493	0.006±0.003	0.0162918	0.005±0.003	0.0378513
CDC37	Q16543	CDC37	ADC	300	0.002±0.003	0.609207	0.001±0.003	0.841309
CDC42	P60953	CDC42	ADC	447	-0.003±0.003	0.387413	-0.003±0.003	0.293933
CDC42BPB	Q9Y5S2	CDC42BPB	ADC	12	n.m.	n.m.	n.m.	n.m.
CDC42EP4	Q9H3Q1	CDC42EP4	ADC	151	0.009±0.005	0.0815137	0.008±0.005	0.132136
CDC6	Q99741	CDC6	ADC	12	n.m.	n.m.	n.m.	n.m.
CDH1	P12830	CDH1	ADC	493	-0.006±0.003	0.0276533	-0.006±0.003	0.0447306
CDH10	Q9Y6N8	CDH10	ADC	493	0.008±0.003	0.00106348	0.008±0.003	0.00186091
CDH11	P55287	CDH11	ADC	493	-0.001±0.003	0.670484	-0.001±0.003	0.613071
CDH12	P55289	CDH12	ADC	457	0.004±0.003	0.13872	0.004±0.003	0.172744
CDH13	P55290	CDH13	ADC	493	0.01±0.003	0.000266145	0.009±0.003	0.000380153
CDH15	P55291	CDH15	ADC	493	0.004±0.003	0.111854	0.004±0.003	0.117116
CDH18	Q13634	CDH18	ADC	471	0.007±0.002	0.00553624	0.007±0.003	0.00966223
CDH19	Q9H159	CDH19	ADC	353	0.005±0.004	0.16938	0.005±0.003	0.129873
CDH2	P19022	CDH2	ADC	493	0.008±0.003	0.00546011	0.007±0.003	0.00754341
CDH20	Q9HBT6	CDH20	ADC	493	0.001±0.003	0.577009	0.001±0.003	0.603266
CDH22	Q9UJ99	CDH22	ADC	493	0.008±0.003	0.00369863	0.007±0.003	0.0115788
CDH23	Q9H251	CDH23	ADC	459	0.002±0.003	0.381272	0.003±0.003	0.24435
CDH3	P22223	CDH3	ADC	493	0±0.003	0.923835	-0.001±0.003	0.83379
CDH4	P55283	CDH4	ADC	493	0.008±0.003	0.00569444	0.007±0.003	0.00833712
CDH5	P33151	CDH5	ADC	493	-0.004±0.003	0.146608	-0.003±0.003	0.274726
CDH6	P55285	CDH6	ADC	493	0.007±0.003	0.0159958	0.006±0.003	0.0189162
CDH7	Q9ULB5	CDH7	ADC	493	0.009±0.003	0.000420662	0.01±0.003	0.000103679
CDH8	P55286	CDH8	ADC	493	0.01±0.003	0.000273681	0.009±0.003	0.000732002
CDH9	Q9ULB4	CDH9	ADC	493	0.011±0.003	6.59928e-05	0.011±0.003	8.39731e-05
CDHR1	Q96JP9	CDHR1	ADC	355	0.001±0.004	0.702402	0.001±0.004	0.774358
CDHR5	Q9HBB8	CDHR5	ADC	169	0±0.004	0.953315	0.002±0.004	0.727379
CDIP1	Q9H305	CDIP1	ADC	335	0.006±0.003	0.0865141	0.005±0.003	0.143002
CDKL1	Q00532	CDKL1	ADC	228	-0.006±0.004	0.206237	-0.005±0.004	0.274906
CDNF	Q49AH0	CDNF	ADC	14	n.m.	n.m.	n.m.	n.m.
CDON	Q4KMG0	CDON	ADC	296	-0.003±0.004	0.373267	-0.003±0.003	0.433396
CDS2	O95674	CDS2	ADC	27	n.m.	n.m.	n.m.	n.m.
CDSN	Q15517	CDSN	ADC	201	-0.001±0.004	0.777134	0.001±0.004	0.830818
CDV3	Q9UKY7	CDV3	ADC	37	n.m.	n.m.	n.m.	n.m.
CEL	P19835	CEL	ADC	493	-0.001±0.003	0.786003	0.001±0.003	0.816817
CELA2A	P08217	CELA2A	ADC	312	-0.001±0.004	0.858591	0.001±0.004	0.866688
CELSR1	Q9NYQ6	CELSR1	ADC	78	0.013±0.006	0.0368198	0.013±0.007	0.0486743
CELSR2	Q9HCU4	CELSR2	ADC	493	0.011±0.003	0.000203656	0.01±0.003	0.000206501
CELSR3	Q9NYQ7	CELSR3	ADC	420	0.001±0.003	0.815384	0.001±0.003	0.674916
CEMIP	Q8WUJ3	CEMIP	ADC	493	-0.005±0.003	0.129047	-0.003±0.003	0.242124
CEND1	Q8N111	CEND1	ADC	493	0.004±0.002	0.0669557	0.005±0.002	0.0516896
CEP128	Q6ZU80	CEP128	ADC	60	-0.011±0.008	0.182777	-0.01±0.007	0.160034
CEP170	Q5SW79	CEP170	ADC	148	-0.003±0.004	0.400363	-0.003±0.004	0.515752
CEP192	Q8TEP8	CEP192	ADC	413	0.007±0.003	0.0162003	0.005±0.003	0.0600738
CEP295	Q9C0D2	CEP295	ADC	80	0.01±0.004	0.0130035	0.008±0.004	0.0553881
CEP41	Q9BYV8	CEP41	ADC	23	n.m.	n.m.	n.m.	n.m.
CEP68	Q76N32	CEP68	ADC	493	0.009±0.003	0.00103608	0.008±0.003	0.00259147
CERS2	Q96G23	CERS2	ADC	45	n.m.	n.m.	n.m.	n.m.
CES1	P23141	CES1	ADC	60	-0.006±0.007	0.435815	-0.007±0.007	0.317796
CES2	O00748	CES2	ADC	33	n.m.	n.m.	n.m.	n.m.
CETN2	P41208	CETN2	ADC	15	n.m.	n.m.	n.m.	n.m.
CETP	P11597	CETP	ADC	493	-0.001±0.002	0.787979	0.001±0.002	0.67615
CFAP20	Q9Y6A4	CFAP20	ADC	8	n.m.	n.m.	n.m.	n.m.
CFAP45	Q9UL16	CFAP45	ADC	13	n.m.	n.m.	n.m.	n.m.
CFB	P00751	CFB	ADC	493	-0.007±0.003	0.0060829	-0.006±0.003	0.0224763
CFC1B	P0CG36	CFC1B	ADC	327	-0.004±0.003	0.190407	-0.003±0.003	0.282441
CFD	P00746	CFD	ADC	493	-0.01±0.003	0.00200521	-0.007±0.003	0.018409
CFH	P08603	CFH	ADC	493	-0.008±0.003	0.00173667	-0.007±0.003	0.00668359
CFHR1	Q03591	CFHR1	ADC	493	-0.002±0.003	0.490698	-0.001±0.003	0.569108
CFHR2	P36980	CFHR2	ADC	493	-0.001±0.003	0.668127	-0.001±0.003	0.832068
CFHR3	Q02985	CFHR3	ADC	493	-0.001±0.003	0.673793	0±0.003	0.949176
CFHR4	Q92496	CFHR4	ADC	447	-0.004±0.003	0.176669	-0.003±0.003	0.191681
CFHR5	Q9BXR6	CFHR5	ADC	493	-0.006±0.003	0.0332881	-0.005±0.003	0.0504565
CFI	P05156	CFI	ADC	493	-0.006±0.003	0.0250059	-0.004±0.003	0.107969
CFL1	P23528	CFL1	ADC	493	-0.005±0.003	0.0570195	-0.007±0.003	0.0136229
CFL2	Q9Y281	CFL2	ADC	493	-0.004±0.003	0.0936988	-0.005±0.003	0.0620373
CFP	P27918	CFP	ADC	492	-0.002±0.002	0.495204	0±0.002	0.871398
CGREF1	Q99674	CGREF1	ADC	493	0.01±0.003	8.19326e-05	0.01±0.003	0.000208405
CHAD	O15335	CHAD	ADC	493	0.004±0.003	0.170626	0.003±0.003	0.180236
CHADL	Q6NUI6	CHADL	ADC	213	0.001±0.003	0.815723	0±0.003	0.930433
CHCHD2	Q9Y6H1	CHCHD2	ADC	150	0.003±0.005	0.457465	0.003±0.004	0.472434
CHD8	Q9HCK8	CHD8	ADC	74	-0.017±0.011	0.139357	-0.014±0.012	0.240354
CHGA	P10645	CHGA	ADC	493	0.01±0.003	9.49488e-05	0.01±0.003	0.000155553
CHGB	P05060	CHGB	ADC	493	0.008±0.003	0.00138777	0.008±0.003	0.00105012
CHI3L1	P36222	CHI3L1	ADC	493	-0.001±0.003	0.824772	0.001±0.003	0.855505
CHI3L2	Q15782	CHI3L2	ADC	493	-0.007±0.002	0.00514295	-0.007±0.002	0.00388881
CHID1	Q9BWS9	CHID1	ADC	493	-0.003±0.003	0.265153	-0.002±0.003	0.384052
CHIT1	Q13231	CHIT1	ADC	493	0.002±0.003	0.429159	0.002±0.003	0.541402
CHL1	O00533	CHL1	ADC	493	0.011±0.003	8.06458e-05	0.011±0.003	7.06734e-05
CHMP3	Q9Y3E7	CHMP3	ADC	290	-0.006±0.004	0.120466	-0.006±0.004	0.135082
CHMP4A	Q9BY43	CHMP4A	ADC	187	0.002±0.005	0.672522	-0.002±0.005	0.724191
CHMP4B	Q9H444	CHMP4B	ADC	62	-0.002±0.006	0.690233	-0.01±0.006	0.134487
CHODL	Q9H9P2	CHODL	ADC	169	0±0.006	0.959576	0.002±0.005	0.721292
CHORDC1	Q9UHD1	CHORDC1	ADC	8	n.m.	n.m.	n.m.	n.m.
CHP1	Q99653	CHP1	ADC	141	0±0.005	0.98095	0.001±0.005	0.857717
CHPF	Q8IZ52	CHPF	ADC	406	0.008±0.003	0.00698796	0.009±0.003	0.00281494
CHRD	Q9H2X0	CHRD	ADC	493	0.006±0.003	0.0281349	0.006±0.003	0.0282445
CHRDL1	Q9BU40	CHRDL1	ADC	493	-0.002±0.003	0.426486	-0.003±0.003	0.314221
CHRDL2	Q6WN34	CHRDL2	ADC	468	-0.002±0.003	0.584978	-0.001±0.003	0.853078
CHST1	O43916	CHST1	ADC	493	0.004±0.003	0.124305	0.004±0.003	0.134908
CHST10	O43529	CHST10	ADC	493	0.005±0.003	0.0312417	0.006±0.003	0.0109343
CHST11	Q9NPF2	CHST11	ADC	448	0.002±0.002	0.377657	0.001±0.002	0.620676
CHST12	Q9NRB3	CHST12	ADC	493	-0.008±0.003	0.00638727	-0.005±0.003	0.0810161
CHST14	Q8NCH0	CHST14	ADC	491	-0.003±0.003	0.26366	-0.003±0.003	0.235259
CHST15	Q7LFX5	CHST15	ADC	493	-0.004±0.003	0.178955	-0.003±0.003	0.357492
CHST3	Q7LGC8	CHST3	ADC	484	-0.005±0.003	0.095578	-0.004±0.003	0.176111
CHST6	Q9GZX3	CHST6	ADC	404	-0.007±0.003	0.0257203	-0.006±0.003	0.0481493
CHST7	Q9NS84	CHST7	ADC	493	0.004±0.003	0.122491	0.004±0.003	0.123694
CHST8	Q9H2A9	CHST8	ADC	492	0.002±0.003	0.487122	0.001±0.003	0.593173
CHSY3	Q70JA7	CHSY3	ADC	149	-0.002±0.005	0.684368	-0.001±0.005	0.849305
CIAO2A	Q9H5X1	CIAO2A	ADC	29	n.m.	n.m.	n.m.	n.m.
CILP	O75339	CILP	ADC	277	-0.012±0.004	0.00412254	-0.011±0.004	0.0052275
CILP2	Q8IUL8	CILP2	ADC	68	-0.002±0.01	0.804754	0.001±0.009	0.938608
CIRBP	Q14011	CIRBP	ADC	17	n.m.	n.m.	n.m.	n.m.
CKAP4	Q07065	CKAP4	ADC	54	-0.009±0.01	0.362454	-0.008±0.01	0.474474
CKB	P12277	CKB	ADC	493	0±0.003	0.937565	0±0.003	0.891254
CKM	P06732	CKM	ADC	274	0.002±0.002	0.447517	0±0.002	0.972883
CKMT1A; CKMT1B	P12532	CKMT1A	ADC	435	0±0.003	0.943546	0±0.003	0.938696
CLCC1	Q96S66	CLCC1	ADC	431	0.004±0.003	0.188795	0.004±0.003	0.110729
CLCN7	P51798	CLCN7	ADC	131	-0.008±0.005	0.164097	-0.008±0.005	0.138431
CLEC10A	Q8IUN9	CLEC10A	ADC	11	n.m.	n.m.	n.m.	n.m.
CLEC11A	Q9Y240	CLEC11A	ADC	493	-0.003±0.003	0.259402	-0.001±0.003	0.66263
CLEC14A	Q86T13	CLEC14A	ADC	101	0.002±0.008	0.746596	0.003±0.007	0.705226
CLEC18B	Q6UXF7	CLEC18B	ADC	27	n.m.	n.m.	n.m.	n.m.
CLEC3B	P05452	CLEC3B	ADC	493	-0.003±0.003	0.270949	-0.001±0.003	0.814008
CLEC4G	Q6UXB4	CLEC4G	ADC	9	n.m.	n.m.	n.m.	n.m.
CLEC5A	Q9NY25	CLEC5A	ADC	11	n.m.	n.m.	n.m.	n.m.
CLEC9A	Q6UXN8	CLEC9A	ADC	186	-0.001±0.004	0.855457	0.001±0.004	0.761319
CLGN	O14967	CLGN	ADC	12	n.m.	n.m.	n.m.	n.m.
CLIC1	O00299	CLIC1	ADC	493	-0.006±0.003	0.014271	-0.007±0.003	0.00982625
CLIC4	Q9Y696	CLIC4	ADC	493	-0.011±0.003	0.000688445	-0.011±0.003	0.000588357
CLIC6	Q96NY7	CLIC6	ADC	493	0±0.003	0.909006	0.001±0.003	0.697898
CLIP1	P30622	CLIP1	ADC	34	n.m.	n.m.	n.m.	n.m.
CLMP	Q9H6B4	CLMP	ADC	493	0.003±0.003	0.234255	0.003±0.003	0.303705
CLN5	O75503	CLN5	ADC	493	-0.001±0.002	0.553567	-0.001±0.002	0.804306
CLSTN1	O94985	CLSTN1	ADC	493	0.01±0.003	0.000234335	0.009±0.003	0.000421495
CLSTN2	Q9H4D0	CLSTN2	ADC	493	0.004±0.003	0.226266	0.004±0.003	0.12488
CLSTN3	Q9BQT9	CLSTN3	ADC	493	0.009±0.003	0.00170923	0.009±0.003	0.00275289
CLTB	P09497	CLTB	ADC	205	0.007±0.005	0.13221	0.004±0.005	0.34135
CLTC	Q00610	CLTC	ADC	175	0.005±0.005	0.261439	0.003±0.004	0.548342
CLU	P10909	CLU	ADC	493	0.002±0.003	0.416506	0.003±0.003	0.22942
CLUL1	Q15846	CLUL1	ADC	493	-0.003±0.003	0.233714	-0.004±0.003	0.153347
CMBL	Q96DG6	CMBL	ADC	329	0±0.002	0.963582	-0.001±0.002	0.736456
CMIP	Q8IY22	CMIP	ADC	31	n.m.	n.m.	n.m.	n.m.
CMPK1	P30085	CMPK1	ADC	85	-0.009±0.008	0.260368	-0.009±0.007	0.218497
CMYA5	Q8N3K9	CMYA5	ADC	8	n.m.	n.m.	n.m.	n.m.
CNBP	P62633	CNBP	ADC	109	0.003±0.006	0.624057	0.002±0.006	0.703248
CNDP1	Q96KN2	CNDP1	ADC	493	0.002±0.003	0.468737	0.003±0.003	0.294113
CNDP2	Q96KP4	CNDP2	ADC	243	-0.002±0.003	0.446801	-0.004±0.003	0.282523
CNN1	P51911	CNN1	ADC	8	n.m.	n.m.	n.m.	n.m.
CNN3	Q15417	CNN3	ADC	391	0±0.004	0.936071	-0.001±0.004	0.847262
CNNM1	Q9NRU3	CNNM1	ADC	53	-0.007±0.009	0.451183	-0.012±0.008	0.173088
CNNM3	Q8NE01	CNNM3	ADC	213	-0.001±0.005	0.864839	-0.002±0.005	0.676509
CNP	P09543	CNP	ADC	234	0±0.004	0.939359	0±0.004	0.995461
CNPY2	Q9Y2B0	CNPY2	ADC	445	0±0.004	0.955772	0±0.004	0.958188
CNPY3	Q9BT09	CNPY3	ADC	467	0.001±0.003	0.822877	0.001±0.003	0.822725
CNPY4	Q8N129	CNPY4	ADC	436	0.003±0.003	0.333057	0.002±0.003	0.439398
CNR1	P21554	CNR1	ADC	447	0.007±0.003	0.00521977	0.007±0.003	0.00789034
CNTFR	P26992	CNTFR	ADC	493	0.009±0.003	0.00159602	0.009±0.003	0.00143892
CNTN1	Q12860	CNTN1	ADC	493	0.006±0.003	0.0184211	0.006±0.003	0.0283535
CNTN2	Q02246	CNTN2	ADC	493	0.002±0.003	0.521058	0.002±0.003	0.461137
CNTN3	Q9P232	CNTN3	ADC	493	0.008±0.003	0.00278507	0.008±0.003	0.00226819
CNTN4	Q8IWV2	CNTN4	ADC	493	0.008±0.003	0.00225677	0.008±0.003	0.00222707
CNTN5	O94779	CNTN5	ADC	468	0.005±0.003	0.0919593	0.005±0.003	0.0629074
CNTN6	Q9UQ52	CNTN6	ADC	493	0.007±0.003	0.0107609	0.007±0.003	0.0085116
CNTNAP1	P78357	CNTNAP1	ADC	368	0.001±0.003	0.785635	0±0.003	0.885092
CNTNAP2	Q9UHC6	CNTNAP2	ADC	493	0.013±0.003	1.34658e-06	0.013±0.003	1.64255e-06
CNTNAP3	Q9BZ76	CNTNAP3	ADC	436	0.002±0.003	0.57745	0.001±0.003	0.770092
CNTNAP4	Q9C0A0	CNTNAP4	ADC	493	0.009±0.003	0.0017889	0.008±0.003	0.00199872
CNTNAP5	Q8WYK1	CNTNAP5	ADC	493	0.009±0.003	0.000391452	0.009±0.003	0.000679296
COA3	Q9Y2R0	COA3	ADC	384	0.002±0.003	0.509065	0.003±0.003	0.388578
COA4	Q9NYJ1	COA4	ADC	8	n.m.	n.m.	n.m.	n.m.
COCH	O43405	COCH	ADC	493	-0.001±0.003	0.830809	-0.002±0.003	0.538938
COG8	Q96MW5	COG8	ADC	63	0.002±0.008	0.820023	0.005±0.009	0.59676
COL11A1	P12107	COL11A1	ADC	493	-0.001±0.002	0.804261	0±0.002	0.96915
COL11A2	P13942	COL11A2	ADC	389	-0.004±0.004	0.264121	-0.003±0.004	0.363549
COL12A1	Q99715	COL12A1	ADC	493	-0.009±0.003	0.00194668	-0.008±0.003	0.00576395
COL14A1	Q05707	COL14A1	ADC	493	-0.006±0.003	0.0285984	-0.005±0.003	0.0470668
COL15A1	P39059	COL15A1	ADC	493	-0.008±0.003	0.00640418	-0.008±0.003	0.0103455
COL16A1	Q07092	COL16A1	ADC	492	-0.004±0.003	0.214315	-0.003±0.003	0.31863
COL18A1	P39060	COL18A1	ADC	493	-0.003±0.003	0.278466	-0.003±0.003	0.334187
COL19A1	Q14993	COL19A1	ADC	102	0.002±0.005	0.755903	0.005±0.006	0.396463
COL1A1	P02452	COL1A1	ADC	493	-0.01±0.003	0.000658249	-0.009±0.003	0.00181141
COL1A2	P08123	COL1A2	ADC	493	-0.009±0.003	0.000979587	-0.008±0.003	0.0023679
COL20A1	Q9P218	COL20A1	ADC	66	-0.005±0.009	0.562447	-0.01±0.009	0.277267
COL21A1	Q96P44	COL21A1	ADC	493	-0.001±0.003	0.777548	0±0.003	0.9223
COL23A1	Q86Y22	COL23A1	ADC	125	0.016±0.006	0.00754565	0.014±0.006	0.0131861
COL26A1	Q96A83	COL26A1	ADC	269	0.007±0.003	0.0484169	0.007±0.003	0.050448
COL28A1	Q2UY09	COL28A1	ADC	493	-0.001±0.002	0.691611	0±0.002	0.925481
COL3A1	P02461	COL3A1	ADC	493	-0.009±0.003	0.00140791	-0.008±0.003	0.00333754
COL4A1	P02462	COL4A1	ADC	493	-0.004±0.003	0.151814	-0.004±0.003	0.140256
COL4A2	P08572	COL4A2	ADC	493	-0.007±0.003	0.00716216	-0.007±0.003	0.00556708
COL5A1	P20908	COL5A1	ADC	493	-0.009±0.003	0.00580075	-0.007±0.003	0.0239079
COL5A2	P05997	COL5A2	ADC	493	0.003±0.003	0.316726	0.003±0.003	0.239672
COL5A3	P25940	COL5A3	ADC	265	-0.003±0.004	0.476972	-0.003±0.004	0.479101
COL6A1	P12109	COL6A1	ADC	493	0.007±0.003	0.00599157	0.007±0.003	0.0106073
COL6A2	P12110	COL6A2	ADC	493	-0.008±0.003	0.00514913	-0.007±0.003	0.0136478
COL6A3	P12111	COL6A3	ADC	493	-0.011±0.003	4.46462e-05	-0.01±0.003	0.000244964
COL8A1	P27658	COL8A1	ADC	421	-0.011±0.004	0.00261256	-0.011±0.004	0.00146341
COLEC10	Q9Y6Z7	COLEC10	ADC	260	-0.001±0.004	0.683708	-0.001±0.004	0.735493
COLEC11	Q9BWP8	COLEC11	ADC	395	0.002±0.003	0.392018	0.002±0.003	0.468401
COLEC12	Q5KU26	COLEC12	ADC	493	0.003±0.003	0.229906	0.003±0.003	0.266967
COLGALT1	Q8NBJ5	COLGALT1	ADC	103	0.002±0.006	0.696496	0±0.006	0.952963
COMP	P49747	COMP	ADC	493	-0.012±0.003	0.000355679	-0.011±0.003	0.000549927
COPB1	P53618	COPB1	ADC	8	n.m.	n.m.	n.m.	n.m.
COPB2	P35606	COPB2	ADC	19	n.m.	n.m.	n.m.	n.m.
COPE	O14579	COPE	ADC	7	n.m.	n.m.	n.m.	n.m.
COPG1	Q9Y678	COPG1	ADC	8	n.m.	n.m.	n.m.	n.m.
COPS2	P61201	COPS2	ADC	8	n.m.	n.m.	n.m.	n.m.
COPS3	Q9UNS2	COPS3	ADC	8	n.m.	n.m.	n.m.	n.m.
COPS4	Q9BT78	COPS4	ADC	32	n.m.	n.m.	n.m.	n.m.
COPS6	Q7L5N1	COPS6	ADC	178	-0.001±0.005	0.81098	-0.001±0.005	0.891858
CORO1A	P31146	CORO1A	ADC	493	0.001±0.003	0.795419	0±0.003	0.975366
CORO1B	Q9BR76	CORO1B	ADC	296	0±0.004	0.95338	-0.001±0.004	0.89325
CORO1C	Q9ULV4	CORO1C	ADC	398	0.002±0.003	0.547567	0.001±0.003	0.674025
CORT	O00230	CORT	ADC	423	0.006±0.003	0.056004	0.006±0.003	0.0828758
COTL1	Q14019	COTL1	ADC	493	0.002±0.003	0.583084	0.001±0.003	0.857771
COX16	Q9P0S2	COX16	ADC	465	0.001±0.003	0.832537	0±0.003	0.897716
COX17	Q14061	COX17	ADC	25	n.m.	n.m.	n.m.	n.m.
COX6B1	P14854	COX6B1	ADC	14	n.m.	n.m.	n.m.	n.m.
CP	P00450	CP	ADC	493	-0.008±0.003	0.00202564	-0.007±0.003	0.00857113
CPA1	P15085	CPA1	ADC	199	-0.001±0.005	0.858393	0.002±0.004	0.60761
CPA2	P48052	CPA2	ADC	320	-0.002±0.003	0.463056	-0.002±0.003	0.500806
CPA4	Q9UI42	CPA4	ADC	365	-0.003±0.003	0.320875	-0.003±0.003	0.349679
CPAMD8	Q8IZJ3	CPAMD8	ADC	493	-0.001±0.003	0.638217	-0.001±0.003	0.811447
CPB1	P15086	CPB1	ADC	493	0.001±0.003	0.640733	0.002±0.003	0.512599
CPB2	Q96IY4	CPB2	ADC	493	-0.005±0.003	0.0805052	-0.003±0.003	0.240156
CPD	O75976	CPD	ADC	493	0.011±0.003	6.84309e-05	0.011±0.003	0.000178001
CPE	P16870	CPE	ADC	493	0.006±0.003	0.0318761	0.005±0.003	0.0641342
CPED1	A4D0V7	CPED1	ADC	23	n.m.	n.m.	n.m.	n.m.
CPLX1	O14810	CPLX1	ADC	69	-0.005±0.006	0.418739	-0.005±0.007	0.456333
CPLX2	Q6PUV4	CPLX2	ADC	471	0.012±0.002	2.18466e-06	0.01±0.002	3.02792e-05
CPLX3	Q8WVH0	CPLX3	ADC	143	0±0.006	0.965517	0.002±0.006	0.76949
CPM	P14384	CPM	ADC	493	0.001±0.003	0.707416	0.001±0.003	0.713734
CPN1	P15169	CPN1	ADC	493	-0.001±0.003	0.841375	0±0.003	0.991972
CPN2	P22792	CPN2	ADC	493	-0.002±0.002	0.405665	-0.001±0.002	0.716604
CPNE1	Q99829	CPNE1	ADC	7	n.m.	n.m.	n.m.	n.m.
CPPED1	Q9BRF8	CPPED1	ADC	442	0.002±0.003	0.373223	0.002±0.003	0.415647
CPQ	Q9Y646	CPQ	ADC	493	0.003±0.002	0.22684	0.004±0.002	0.142572
CPVL	Q9H3G5	CPVL	ADC	493	-0.003±0.003	0.302085	-0.004±0.003	0.156153
CPXM1	Q96SM3	CPXM1	ADC	390	-0.007±0.003	0.0107043	-0.007±0.003	0.014667
CPXM2	Q8N436	CPXM2	ADC	493	-0.002±0.003	0.473036	-0.002±0.003	0.395078
CPZ	Q66K79	CPZ	ADC	482	-0.001±0.003	0.776884	-0.002±0.003	0.519427
CR1	P17927	CR1	ADC	278	-0.006±0.004	0.0749783	-0.003±0.004	0.338922
CRABP1	P29762	CRABP1	ADC	493	-0.002±0.002	0.362003	-0.003±0.002	0.25443
CRABP2	P29373	CRABP2	ADC	116	-0.008±0.006	0.195082	-0.006±0.006	0.297073
CRB2	Q5IJ48	CRB2	ADC	493	0±0.003	0.95125	0.002±0.003	0.468842
CRCT1	Q9UGL9	CRCT1	ADC	20	n.m.	n.m.	n.m.	n.m.
CREB3L3	Q68CJ9	CREB3L3	ADC	326	-0.002±0.003	0.527596	0±0.003	0.959788
CREG1	O75629	CREG1	ADC	482	0.003±0.002	0.273618	0.002±0.002	0.340951
CREG2	Q8IUH2	CREG2	ADC	184	0.002±0.004	0.67888	0.003±0.004	0.518443
CRELD1	Q96HD1	CRELD1	ADC	493	0.003±0.003	0.286719	0.002±0.003	0.44797
CRELD2	Q6UXH1	CRELD2	ADC	395	0.002±0.003	0.554231	0.003±0.003	0.314734
CRH	P06850	CRH	ADC	71	-0.01±0.006	0.14327	-0.01±0.006	0.107384
CRHBP	P24387	CRHBP	ADC	480	0±0.002	0.936942	0±0.002	0.892844
CRIM1	Q9NZV1	CRIM1	ADC	493	0.003±0.003	0.303062	0.004±0.003	0.203143
CRIP2	P52943	CRIP2	ADC	431	-0.012±0.003	6.87427e-05	-0.012±0.003	7.05876e-05
CRISP2	P16562	CRISP2	ADC	56	0.022±0.009	0.0197717	0.025±0.009	0.00562807
CRISP3	P54108	CRISP3	ADC	493	-0.003±0.003	0.262916	-0.002±0.003	0.565951
CRISPLD1	Q9H336	CRISPLD1	ADC	479	-0.006±0.003	0.0258632	-0.006±0.003	0.0175579
CRISPLD2	Q9H0B8	CRISPLD2	ADC	261	-0.008±0.004	0.0513367	-0.008±0.004	0.0501734
CRK	P46108	CRK	ADC	253	-0.007±0.003	0.0430872	-0.008±0.003	0.0162384
CRKL	P46109	CRKL	ADC	294	-0.001±0.003	0.826249	-0.001±0.003	0.799617
CRLF1	O75462	CRLF1	ADC	429	-0.01±0.003	0.000832761	-0.009±0.003	0.00219307
CRP	P02741	CRP	ADC	493	-0.009±0.003	0.0010963	-0.009±0.003	0.00120512
CRTAC1	Q9NQ79	CRTAC1	ADC	493	0.008±0.003	0.00213942	0.008±0.003	0.00373678
CRTAP	O75718	CRTAP	ADC	35	n.m.	n.m.	n.m.	n.m.
CRYAB	P02511	CRYAB	ADC	484	-0.005±0.003	0.108656	-0.004±0.003	0.140265
CRYGD	P07320	CRYGD	ADC	158	-0.004±0.005	0.401712	-0.005±0.005	0.324091
CRYL1	Q9Y2S2	CRYL1	ADC	302	-0.002±0.004	0.588499	-0.001±0.004	0.758377
CRYM	Q14894	CRYM	ADC	493	0.009±0.002	0.000227978	0.008±0.002	0.000702737
CRYZ	Q08257	CRYZ	ADC	134	-0.003±0.004	0.425127	-0.005±0.004	0.258167
CSDE1	O75534	CSDE1	ADC	8	n.m.	n.m.	n.m.	n.m.
CSE1L	P55060	CSE1L	ADC	27	n.m.	n.m.	n.m.	n.m.
CSF1	P09603	CSF1	ADC	493	0±0.003	0.89455	0±0.003	0.917655
CSF1R	P07333	CSF1R	ADC	493	0.003±0.003	0.254466	0.004±0.003	0.152894
CSF2RA	P15509	CSF2RA	ADC	492	-0.003±0.003	0.333175	-0.002±0.003	0.415322
CSGALNACT1	Q8TDX6	CSGALNACT1	ADC	234	0.006±0.004	0.1801	0.005±0.004	0.224647
CSMD1	Q96PZ7	CSMD1	ADC	329	0.003±0.003	0.34661	0.004±0.003	0.246817
CSMD2	Q7Z408	CSMD2	ADC	428	0.005±0.003	0.122744	0.006±0.003	0.0932146
CSMD3	Q7Z407	CSMD3	ADC	201	-0.003±0.005	0.473553	-0.003±0.005	0.559745
CSNK1A1L	Q8N752	CSNK1A1L	ADC	14	n.m.	n.m.	n.m.	n.m.
CSPG4	Q6UVK1	CSPG4	ADC	493	-0.001±0.003	0.814389	0±0.003	0.984796
CSPG5	O95196	CSPG5	ADC	471	0.008±0.003	0.00249235	0.008±0.003	0.00294952
CSRNP1	Q96S65	CSRNP1	ADC	493	0.007±0.003	0.00431608	0.006±0.003	0.0109449
CSRNP3	Q8WYN3	CSRNP3	ADC	356	0.007±0.003	0.0386352	0.006±0.003	0.0786314
CSRP1	P21291	CSRP1	ADC	427	-0.011±0.003	0.00163895	-0.011±0.003	0.000606885
CST1	P01037	CST1	ADC	68	-0.003±0.008	0.67546	-0.004±0.008	0.603557
CST2	P09228	CST2	ADC	23	n.m.	n.m.	n.m.	n.m.
CST3	P01034	CST3	ADC	493	0.003±0.003	0.266844	0.003±0.003	0.33068
CST4	P01036	CST4	ADC	490	-0.004±0.003	0.219396	-0.004±0.003	0.191986
CST6	Q15828	CST6	ADC	493	-0.004±0.003	0.199808	-0.002±0.003	0.531793
CSTA	P01040	CSTA	ADC	305	0.004±0.004	0.305951	0.004±0.004	0.268594
CSTB	P04080	CSTB	ADC	493	-0.009±0.003	0.00277176	-0.009±0.003	0.00338561
CTBS	Q01459	CTBS	ADC	493	-0.001±0.003	0.614802	-0.001±0.003	0.85157
CTHRC1	Q96CG8	CTHRC1	ADC	493	-0.006±0.003	0.04319	-0.005±0.003	0.117643
CTNNA1	P35221	CTNNA1	ADC	165	-0.003±0.005	0.533119	-0.003±0.005	0.582366
CTNNB1	P35222	CTNNB1	ADC	15	n.m.	n.m.	n.m.	n.m.
CTRB1	P17538	CTRB1	ADC	152	-0.002±0.005	0.63389	-0.003±0.005	0.57059
CTSA	P10619	CTSA	ADC	493	0.002±0.002	0.373253	0.002±0.002	0.388582
CTSB	P07858	CTSB	ADC	493	0.002±0.003	0.571995	0.001±0.003	0.611697
CTSC	P53634	CTSC	ADC	493	-0.001±0.003	0.697312	0±0.003	0.899919
CTSD	P07339	CTSD	ADC	493	-0.001±0.002	0.723332	-0.001±0.002	0.635905
CTSF	Q9UBX1	CTSF	ADC	493	-0.004±0.003	0.138666	-0.003±0.003	0.312841
CTSG	P08311	CTSG	ADC	10	n.m.	n.m.	n.m.	n.m.
CTSH	P09668	CTSH	ADC	493	0.004±0.003	0.107244	0.005±0.003	0.0610954
CTSL	P07711	CTSL	ADC	493	0.006±0.002	0.0207903	0.006±0.002	0.015195
CTSO	P43234	CTSO	ADC	493	0.005±0.003	0.0558209	0.005±0.003	0.0653756
CTSS	P25774	CTSS	ADC	493	0.001±0.003	0.757959	0±0.003	0.979218
CTSV	O60911	CTSV	ADC	222	0.004±0.004	0.249099	0.003±0.004	0.35257
CTSZ	Q9UBR2	CTSZ	ADC	493	0±0.002	0.892276	0±0.002	0.845318
CTTN	Q14247	CTTN	ADC	361	-0.002±0.003	0.556223	-0.002±0.003	0.596095
CTXND1	A0A1B0GTU2	CTXND1	ADC	313	0.006±0.003	0.0964675	0.005±0.003	0.1776
CUEDC2	Q9H467	CUEDC2	ADC	312	0.005±0.004	0.200281	0.006±0.003	0.0967762
CUL2	Q13617	CUL2	ADC	8	n.m.	n.m.	n.m.	n.m.
CUTA	O60888	CUTA	ADC	493	0.007±0.003	0.0110371	0.007±0.003	0.0108323
CX3CL1	P78423	CX3CL1	ADC	482	0.008±0.003	0.00140558	0.008±0.003	0.00267385
CXADR	P78310	CXADR	ADC	493	0.009±0.003	0.00188504	0.009±0.003	0.00146211
CXCL10	P02778	CXCL10	ADC	209	0±0.004	0.934663	0.002±0.004	0.702748
CXCL12	P48061	CXCL12	ADC	493	-0.004±0.003	0.150855	-0.005±0.003	0.0644055
CXCL14	O95715	CXCL14	ADC	370	0.003±0.003	0.297588	0.003±0.003	0.311651
CXCL16	Q9H2A7	CXCL16	ADC	493	-0.001±0.003	0.811452	-0.001±0.003	0.771377
CXCL17	Q6UXB2	CXCL17	ADC	34	n.m.	n.m.	n.m.	n.m.
CXCL8	P10145	CXCL8	ADC	8	n.m.	n.m.	n.m.	n.m.
CXXC5	Q7LFL8	CXXC5	ADC	206	-0.01±0.005	0.0432873	-0.01±0.005	0.031691
CYB5A	P00167	CYB5A	ADC	37	n.m.	n.m.	n.m.	n.m.
CYB5B	O43169	CYB5B	ADC	72	-0.018±0.011	0.0933658	-0.016±0.01	0.123989
CYB5R2	Q6BCY4	CYB5R2	ADC	96	0.001±0.006	0.91535	0.004±0.007	0.51281
CYB5R3	P00387	CYB5R3	ADC	44	n.m.	n.m.	n.m.	n.m.
CYBA	P13498	CYBA	ADC	91	-0.014±0.007	0.0466494	-0.018±0.007	0.00995562
CYCS	P99999	CYCS	ADC	493	0.006±0.003	0.0298776	0.005±0.003	0.0714598
CYP27A1	Q02318	CYP27A1	ADC	19	n.m.	n.m.	n.m.	n.m.
CYP4F22	Q6NT55	CYP4F22	ADC	13	n.m.	n.m.	n.m.	n.m.
CYRIB	Q9NUQ9	CYRIB	ADC	493	-0.004±0.002	0.0177335	-0.004±0.002	0.0237315
CYSTM1	Q9H1C7	CYSTM1	ADC	358	-0.002±0.003	0.404548	-0.002±0.003	0.40982
CYTL1	Q9NRR1	CYTL1	ADC	493	-0.002±0.003	0.480801	-0.001±0.003	0.768275
CZIB	Q9NWV4	CZIB	ADC	396	-0.002±0.003	0.57486	-0.002±0.003	0.387106
DAB2	P98082	DAB2	ADC	8	n.m.	n.m.	n.m.	n.m.
DAG1	Q14118	DAG1	ADC	493	0±0.003	0.993142	0±0.003	0.921262
DARS1	P14868	DARS1	ADC	33	n.m.	n.m.	n.m.	n.m.
DBH	P09172	DBH	ADC	493	-0.001±0.003	0.817103	0±0.003	0.956495
DBI	P07108	DBI	ADC	493	0.002±0.003	0.517488	0.001±0.003	0.641896
DBN1	Q16643	DBN1	ADC	350	-0.002±0.004	0.614053	-0.003±0.004	0.49429
DBNL	Q9UJU6	DBNL	ADC	150	-0.005±0.005	0.306695	-0.004±0.005	0.380265
DCAF13	Q9NV06	DCAF13	ADC	56	0.012±0.008	0.175271	0.015±0.009	0.0770434
DCBLD1	Q8N8Z6	DCBLD1	ADC	375	0.006±0.003	0.0695311	0.007±0.003	0.046264
DCBLD2	Q96PD2	DCBLD2	ADC	493	0.002±0.003	0.518012	0.002±0.003	0.428251
DCC	P43146	DCC	ADC	493	0.012±0.003	1.816e-05	0.012±0.003	1.44524e-05
DCD	P81605	DCD	ADC	493	0.002±0.003	0.405683	0.002±0.003	0.456015
DCHS1	Q96JQ0	DCHS1	ADC	481	0.004±0.003	0.171729	0.005±0.003	0.093488
DCHS2	Q6V1P9	DCHS2	ADC	362	0.006±0.003	0.0497534	0.006±0.003	0.0734708
DCLK1	O15075	DCLK1	ADC	64	0±0.006	0.944464	-0.001±0.006	0.921276
DCN	P07585	DCN	ADC	493	-0.003±0.002	0.180638	-0.004±0.002	0.0853015
DCPS	Q96C86	DCPS	ADC	8	n.m.	n.m.	n.m.	n.m.
DCSTAMP	Q9H295	DCSTAMP	ADC	194	-0.003±0.005	0.587344	-0.003±0.005	0.535953
DCTN1	Q14203	DCTN1	ADC	67	-0.006±0.006	0.32896	-0.005±0.006	0.376348
DCTN2	Q13561	DCTN2	ADC	8	n.m.	n.m.	n.m.	n.m.
DCTN4	Q9UJW0	DCTN4	ADC	2	n.m.	n.m.	n.m.	n.m.
DCXR	Q7Z4W1	DCXR	ADC	8	n.m.	n.m.	n.m.	n.m.
DDAH1	O94760	DDAH1	ADC	493	0.005±0.002	0.0290569	0.005±0.002	0.0572638
DDAH2	O95865	DDAH2	ADC	469	-0.003±0.003	0.28948	-0.003±0.003	0.21651
DDB1	Q16531	DDB1	ADC	422	0.006±0.003	0.0459291	0.005±0.003	0.0657137
DDOST	P39656	DDOST	ADC	74	0.001±0.007	0.833204	-0.002±0.007	0.781672
DDR1	Q08345	DDR1	ADC	493	0.006±0.003	0.050134	0.005±0.003	0.0532833
DDR2	Q16832	DDR2	ADC	399	-0.006±0.003	0.0515551	-0.005±0.003	0.134554
DDRGK1	Q96HY6	DDRGK1	ADC	165	0.006±0.005	0.229478	0.006±0.005	0.216757
DDT	P30046	DDT	ADC	468	-0.005±0.003	0.101296	-0.006±0.003	0.0416483
DDX17	Q92841	DDX17	ADC	8	n.m.	n.m.	n.m.	n.m.
DDX19B	Q9UMR2	DDX19B	ADC	212	-0.001±0.004	0.785089	-0.003±0.004	0.534214
DDX21	Q9NR30	DDX21	ADC	16	n.m.	n.m.	n.m.	n.m.
DDX39B	Q13838	DDX39B	ADC	10	n.m.	n.m.	n.m.	n.m.
DDX3X	O00571	DDX3X	ADC	20	n.m.	n.m.	n.m.	n.m.
DDX46	Q7L014	DDX46	ADC	8	n.m.	n.m.	n.m.	n.m.
DDX49	Q9Y6V7	DDX49	ADC	11	n.m.	n.m.	n.m.	n.m.
DEFA1; DEFA1B	P59665	DEFA1	ADC	380	0.003±0.003	0.319862	0.003±0.003	0.314717
DEFA6	Q01524	DEFA6	ADC	77	-0.003±0.009	0.69061	0.001±0.009	0.944999
DEFB1	P60022	DEFB1	ADC	482	-0.002±0.003	0.36153	-0.002±0.003	0.411373
DEFB103A; DEFB103B	P81534	DEFB103A	ADC	445	-0.004±0.003	0.0896557	-0.004±0.003	0.136794
DEFB4A; DEFB4B	O15263	DEFB4A; DEFB4B	ADC	14	n.m.	n.m.	n.m.	n.m.
DENND1A	Q8TEH3	DENND1A	ADC	10	n.m.	n.m.	n.m.	n.m.
DES	P17661	DES	ADC	72	0.002±0.008	0.768354	-0.001±0.007	0.853887
DET1	Q7L5Y6	DET1	ADC	305	0.003±0.004	0.479199	0.002±0.004	0.61625
DGCR2	P98153	DGCR2	ADC	493	0.008±0.003	0.00544867	0.007±0.003	0.0143963
DGKD	Q16760	DGKD	ADC	174	0.015±0.006	0.014819	0.013±0.006	0.0381794
DHH	O43323	DHH	ADC	445	-0.009±0.003	0.00476729	-0.006±0.003	0.059205
DHRS12	A0PJE2	DHRS12	ADC	25	n.m.	n.m.	n.m.	n.m.
DHX15	O43143	DHX15	ADC	8	n.m.	n.m.	n.m.	n.m.
DHX9	Q08211	DHX9	ADC	20	n.m.	n.m.	n.m.	n.m.
DIPK1A	Q5T7M9	DIPK1A	ADC	44	n.m.	n.m.	n.m.	n.m.
DIPK1C	Q0P6D2	DIPK1C	ADC	493	0.009±0.003	0.00121477	0.009±0.003	0.00096052
DIPK2A	Q8NDZ4	DIPK2A	ADC	163	0.003±0.005	0.529203	0.004±0.005	0.44845
DIPK2B	Q9H7Y0	DIPK2B	ADC	493	0.008±0.003	0.00792475	0.009±0.003	0.00250666
DISP1	Q96F81	DISP1	ADC	165	0±0.005	0.952783	0.001±0.005	0.849085
DISP2	A7MBM2	DISP2	ADC	52	0.012±0.011	0.266298	0.011±0.01	0.272826
DISP3	Q9P2K9	DISP3	ADC	371	0.002±0.003	0.512977	0.001±0.003	0.710318
DKK1	O94907	DKK1	ADC	8	n.m.	n.m.	n.m.	n.m.
DKK2	Q9UBU2	DKK2	ADC	291	-0.001±0.003	0.779917	-0.002±0.003	0.62669
DKK3	Q9UBP4	DKK3	ADC	493	0.006±0.003	0.0268723	0.005±0.003	0.0552442
DLD	P09622	DLD	ADC	493	0.007±0.003	0.00718919	0.007±0.003	0.00856898
DLG1	Q12959	DLG1	ADC	27	n.m.	n.m.	n.m.	n.m.
DLGAP4	Q9Y2H0	DLGAP4	ADC	8	n.m.	n.m.	n.m.	n.m.
DLK1	P80370	DLK1	ADC	272	-0.003±0.004	0.360274	-0.003±0.004	0.401512
DLK2	Q6UY11	DLK2	ADC	493	0.006±0.003	0.0462545	0.006±0.003	0.0275963
DLL1	O00548	DLL1	ADC	156	-0.005±0.005	0.340685	-0.005±0.005	0.267488
DLL3	Q9NYJ7	DLL3	ADC	30	n.m.	n.m.	n.m.	n.m.
DLST	P36957	DLST	ADC	493	0.007±0.003	0.00980642	0.006±0.003	0.0201446
DMBT1	Q9UGM3	DMBT1	ADC	54	-0.001±0.013	0.91778	-0.004±0.013	0.744025
DMD	P11532	DMD	ADC	134	0.006±0.005	0.258052	0.005±0.005	0.35882
DMKN	A3EZ82	DMKN	ADC	493	0.002±0.003	0.370326	0.001±0.003	0.586648
DMRT2	Q9Y5R5	DMRT2	ADC	19	n.m.	n.m.	n.m.	n.m.
DMXL2	Q8TDJ6	DMXL2	ADC	32	n.m.	n.m.	n.m.	n.m.
DNAH2	Q9P225	DNAH2	ADC	155	-0.006±0.006	0.314628	-0.007±0.006	0.284556
DNAJA1	P31689	DNAJA1	ADC	268	0.003±0.004	0.356423	0±0.004	0.900572
DNAJA2	O60884	DNAJA2	ADC	146	-0.001±0.006	0.798151	0±0.006	0.960897
DNAJB1	P25685	DNAJB1	ADC	89	-0.001±0.005	0.888049	-0.008±0.006	0.145453
DNAJB11	Q9UBS4	DNAJB11	ADC	469	0.003±0.003	0.240479	0.004±0.003	0.100193
DNAJB12	Q9NXW2	DNAJB12	ADC	25	n.m.	n.m.	n.m.	n.m.
DNAJB14	Q8TBM8	DNAJB14	ADC	13	n.m.	n.m.	n.m.	n.m.
DNAJB2	P25686	DNAJB2	ADC	398	0±0.003	0.87286	0±0.003	0.966712
DNAJB4	Q9UDY4	DNAJB4	ADC	8	n.m.	n.m.	n.m.	n.m.
DNAJB9	Q9UBS3	DNAJB9	ADC	69	0.004±0.007	0.501523	0.006±0.006	0.360215
DNAJC10	Q8IXB1	DNAJC10	ADC	249	0±0.004	0.987868	-0.001±0.004	0.686629
DNAJC16	Q9Y2G8	DNAJC16	ADC	115	0.006±0.007	0.365757	0.005±0.007	0.491332
DNAJC3	Q13217	DNAJC3	ADC	493	-0.004±0.003	0.143884	-0.005±0.003	0.109749
DNAJC5	Q9H3Z4	DNAJC5	ADC	8	n.m.	n.m.	n.m.	n.m.
DNAJC8	O75937	DNAJC8	ADC	11	n.m.	n.m.	n.m.	n.m.
DNAJC9	Q8WXX5	DNAJC9	ADC	8	n.m.	n.m.	n.m.	n.m.
DNASE1	P24855	DNASE1	ADC	322	0.001±0.003	0.793294	0±0.003	0.964608
DNASE1L1	P49184	DNASE1L1	ADC	264	-0.005±0.004	0.224895	-0.003±0.004	0.44285
DNASE1L2	Q92874	DNASE1L2	ADC	11	n.m.	n.m.	n.m.	n.m.
DNASE2	O00115	DNASE2	ADC	493	0.004±0.003	0.109065	0.004±0.003	0.115831
DNER	Q8NFT8	DNER	ADC	493	0.006±0.003	0.0230772	0.006±0.003	0.0248262
DNM1	Q05193	DNM1	ADC	493	0.003±0.003	0.196019	0.003±0.003	0.214106
DNM1L	O00429	DNM1L	ADC	250	0.003±0.003	0.349244	0.003±0.003	0.358785
DNPEP	Q9ULA0	DNPEP	ADC	8	n.m.	n.m.	n.m.	n.m.
DNPH1	O43598	DNPH1	ADC	252	0.001±0.004	0.749846	0.002±0.004	0.609376
DPEP2	Q9H4A9	DPEP2	ADC	282	-0.004±0.004	0.312665	-0.003±0.004	0.35192
DPM3	Q9P2X0	DPM3	ADC	21	n.m.	n.m.	n.m.	n.m.
DPP10	Q8N608	DPP10	ADC	493	0.009±0.003	0.00103629	0.01±0.003	0.000313344
DPP3	Q9NY33	DPP3	ADC	487	0.003±0.003	0.319153	0.001±0.003	0.654175
DPP4	P27487	DPP4	ADC	480	-0.001±0.003	0.744444	0±0.003	0.909499
DPP6	P42658	DPP6	ADC	493	0.012±0.003	8.52881e-06	0.012±0.003	7.82654e-06
DPP7	Q9UHL4	DPP7	ADC	493	0.001±0.003	0.578689	0±0.003	0.870017
DPP9	Q86TI2	DPP9	ADC	8	n.m.	n.m.	n.m.	n.m.
DPT	Q07507	DPT	ADC	493	-0.008±0.003	0.007336	-0.007±0.003	0.0160726
DPYSL2	Q16555	DPYSL2	ADC	493	0±0.003	0.999296	0±0.003	0.96084
DPYSL3	Q14195	DPYSL3	ADC	315	-0.002±0.004	0.598744	-0.002±0.004	0.622714
DPYSL4	O14531	DPYSL4	ADC	11	n.m.	n.m.	n.m.	n.m.
DRAXIN	Q8NBI3	DRAXIN	ADC	493	0.003±0.002	0.193104	0.003±0.002	0.218578
DSC1	Q08554	DSC1	ADC	493	0±0.002	0.876362	0.001±0.002	0.756641
DSC2	Q02487	DSC2	ADC	493	0.002±0.003	0.542394	0.001±0.003	0.689452
DSC3	Q14574	DSC3	ADC	493	-0.01±0.003	5.62695e-05	-0.01±0.002	8.80498e-05
DSCAM	O60469	DSCAM	ADC	269	0±0.004	0.999348	0±0.004	0.954627
DSCAML1	Q8TD84	DSCAML1	ADC	420	0.004±0.003	0.161113	0.005±0.003	0.141638
DSG1	Q02413	DSG1	ADC	481	0.001±0.003	0.610215	0.002±0.003	0.548963
DSG2	Q14126	DSG2	ADC	493	-0.005±0.003	0.0726016	-0.004±0.003	0.131546
DSG4	Q86SJ6	DSG4	ADC	10	n.m.	n.m.	n.m.	n.m.
DSP	P15924	DSP	ADC	493	0.003±0.003	0.348388	0.003±0.003	0.29866
DSTN	P60981	DSTN	ADC	471	-0.008±0.003	0.00587303	-0.008±0.003	0.0057935
DSTYK	Q6XUX3	DSTYK	ADC	171	-0.004±0.005	0.407531	-0.002±0.005	0.651382
DTD1	Q8TEA8	DTD1	ADC	486	0.005±0.003	0.0946762	0.004±0.003	0.211655
DUSP14	O95147	DUSP14	ADC	43	n.m.	n.m.	n.m.	n.m.
DYNC1H1	Q14204	DYNC1H1	ADC	80	-0.002±0.004	0.647279	-0.002±0.004	0.682008
DYNC1I1	O14576	DYNC1I1	ADC	62	0.002±0.008	0.834172	0.001±0.007	0.919338
DYNC1I2	Q13409	DYNC1I2	ADC	326	0.006±0.004	0.115799	0.004±0.004	0.282743
DYNC1LI1	Q9Y6G9	DYNC1LI1	ADC	12	n.m.	n.m.	n.m.	n.m.
DYNLL1	P63167	DYNLL1	ADC	36	n.m.	n.m.	n.m.	n.m.
DYNLL2	Q96FJ2	DYNLL2	ADC	493	0.004±0.002	0.08585	0.003±0.002	0.170107
DYNLRB1	Q9NP97	DYNLRB1	ADC	90	0.005±0.009	0.542062	0.006±0.008	0.490284
EBI3	Q14213	EBI3	ADC	99	-0.007±0.007	0.275202	-0.005±0.007	0.430882
ECE1	P42892	ECE1	ADC	472	-0.005±0.003	0.11102	-0.003±0.003	0.233738
ECHDC1	Q9NTX5	ECHDC1	ADC	8	n.m.	n.m.	n.m.	n.m.
ECM1	Q16610	ECM1	ADC	493	0.01±0.003	0.000829299	0.01±0.003	0.000714781
ECM2	O94769	ECM2	ADC	493	-0.003±0.003	0.311365	-0.003±0.003	0.251959
ECRG4	Q9H1Z8	ECRG4	ADC	493	0.002±0.003	0.484297	0.002±0.003	0.583307
EDA2R	Q9HAV5	EDA2R	ADC	145	-0.004±0.005	0.469896	-0.002±0.005	0.661683
EDF1	O60869	EDF1	ADC	153	0.007±0.006	0.269747	0.007±0.006	0.296988
EDIL3	O43854	EDIL3	ADC	493	0.001±0.003	0.854663	0.001±0.003	0.753621
EDN1	P05305	EDN1	ADC	446	0±0.003	0.986687	-0.001±0.003	0.783535
EDN3	P14138	EDN3	ADC	493	0.006±0.003	0.0155259	0.005±0.003	0.0378852
EDNRB	P24530	EDNRB	ADC	115	0.005±0.004	0.302928	0.003±0.005	0.486572
EEA1	Q15075	EEA1	ADC	8	n.m.	n.m.	n.m.	n.m.
EEF1A1	P68104	EEF1A1	ADC	422	-0.002±0.003	0.506509	-0.002±0.003	0.462548
EEF1B2	P24534	EEF1B2	ADC	35	n.m.	n.m.	n.m.	n.m.
EEF1D	P29692	EEF1D	ADC	8	n.m.	n.m.	n.m.	n.m.
EEF1G	P26641	EEF1G	ADC	228	-0.001±0.004	0.905703	-0.002±0.004	0.650119
EEF2	P13639	EEF2	ADC	480	-0.003±0.003	0.231345	-0.004±0.003	0.161497
EFCAB14	O75071	EFCAB14	ADC	493	0.003±0.003	0.287115	0.003±0.003	0.256934
EFCC1	Q9HA90	EFCC1	ADC	185	-0.003±0.005	0.610177	-0.003±0.005	0.621482
EFEMP1	Q12805	EFEMP1	ADC	493	-0.007±0.003	0.0201267	-0.006±0.003	0.0296521
EFEMP2	O95967	EFEMP2	ADC	493	-0.003±0.003	0.225568	-0.003±0.003	0.223665
EFHD1	Q9BUP0	EFHD1	ADC	247	-0.01±0.004	0.0158462	-0.009±0.004	0.0288205
EFHD2	Q96C19	EFHD2	ADC	287	-0.006±0.004	0.141692	-0.007±0.004	0.0872649
EFNA1	P20827	EFNA1	ADC	493	0.005±0.003	0.0748955	0.005±0.003	0.0597251
EFNA2	O43921	EFNA2	ADC	191	0.009±0.004	0.0394782	0.009±0.004	0.0358143
EFNA3	P52797	EFNA3	ADC	177	0.015±0.004	0.000587591	0.015±0.004	0.000519097
EFNA4	P52798	EFNA4	ADC	163	-0.009±0.005	0.0524663	-0.008±0.004	0.0613825
EFNA5	P52803	EFNA5	ADC	493	0.008±0.003	0.00270803	0.009±0.003	0.00117566
EFNB1	P98172	EFNB1	ADC	493	0.001±0.003	0.748056	0.001±0.003	0.641364
EFNB2	P52799	EFNB2	ADC	493	0.008±0.003	0.00327507	0.007±0.003	0.00437898
EFNB3	Q15768	EFNB3	ADC	493	0.005±0.003	0.0957834	0.005±0.003	0.0925939
EFTUD2	Q15029	EFTUD2	ADC	8	n.m.	n.m.	n.m.	n.m.
EGF	P01133	EGF	ADC	35	n.m.	n.m.	n.m.	n.m.
EGFL6	Q8IUX8	EGFL6	ADC	80	0.001±0.008	0.867314	-0.004±0.008	0.630457
EGFL7	Q9UHF1	EGFL7	ADC	70	0.001±0.008	0.878596	0.001±0.008	0.896171
EGFL8	Q99944	EGFL8	ADC	307	0.001±0.004	0.714616	0.003±0.004	0.479953
EGFLAM	Q63HQ2	EGFLAM	ADC	493	-0.001±0.003	0.633367	-0.001±0.003	0.781269
EGFR	P00533	EGFR	ADC	493	0.002±0.003	0.342342	0.004±0.003	0.136399
EHBP1L1	Q8N3D4	EHBP1L1	ADC	448	0.007±0.003	0.0149831	0.007±0.003	0.0191949
EHD1	Q9H4M9	EHD1	ADC	29	n.m.	n.m.	n.m.	n.m.
EHD2	Q9NZN4	EHD2	ADC	8	n.m.	n.m.	n.m.	n.m.
EIF2S1	P05198	EIF2S1	ADC	28	n.m.	n.m.	n.m.	n.m.
EIF2S2	P20042	EIF2S2	ADC	110	0.005±0.005	0.268089	0.004±0.004	0.336728
EIF3A	Q14152	EIF3A	ADC	98	0.005±0.005	0.316351	0.005±0.005	0.325671
EIF3B	P55884	EIF3B	ADC	15	n.m.	n.m.	n.m.	n.m.
EIF3E	P60228	EIF3E	ADC	8	n.m.	n.m.	n.m.	n.m.
EIF3F	O00303	EIF3F	ADC	11	n.m.	n.m.	n.m.	n.m.
EIF3G	O75821	EIF3G	ADC	8	n.m.	n.m.	n.m.	n.m.
EIF3I	Q13347	EIF3I	ADC	8	n.m.	n.m.	n.m.	n.m.
EIF3J	O75822	EIF3J	ADC	8	n.m.	n.m.	n.m.	n.m.
EIF3L	Q9Y262	EIF3L	ADC	20	n.m.	n.m.	n.m.	n.m.
EIF4A1	P60842	EIF4A1	ADC	128	0.002±0.004	0.62217	0±0.005	0.944699
EIF4A2	Q14240	EIF4A2	ADC	102	-0.009±0.006	0.142269	-0.009±0.006	0.12559
EIF4B	P23588	EIF4B	ADC	436	0.004±0.003	0.189706	0.003±0.003	0.230566
EIF4E	P06730	EIF4E	ADC	96	0.006±0.006	0.360181	0.006±0.006	0.28189
EIF4EBP1	Q13541	EIF4EBP1	ADC	113	-0.003±0.005	0.539646	-0.003±0.005	0.560533
EIF4G1	Q04637	EIF4G1	ADC	9	n.m.	n.m.	n.m.	n.m.
EIF4G3	O43432	EIF4G3	ADC	348	-0.004±0.003	0.275784	-0.003±0.003	0.356009
EIF4H	Q15056	EIF4H	ADC	227	-0.009±0.004	0.0129616	-0.009±0.004	0.0104441
EIF5A	P63241	EIF5A	ADC	294	-0.005±0.004	0.22841	-0.005±0.004	0.14444
EIF6	P56537	EIF6	ADC	270	0.002±0.004	0.519125	0.002±0.004	0.583004
ELANE	P08246	ELANE	ADC	124	-0.005±0.003	0.149605	-0.005±0.003	0.119964
ELAPOR1	Q6UXG2	ELAPOR1	ADC	200	0.002±0.005	0.73408	0.002±0.005	0.734428
ELAVL1	Q15717	ELAVL1	ADC	8	n.m.	n.m.	n.m.	n.m.
ELFN1	P0C7U0	ELFN1	ADC	10	n.m.	n.m.	n.m.	n.m.
ELFN2	Q5R3F8	ELFN2	ADC	355	0.01±0.003	0.00312078	0.009±0.003	0.00575533
ELN	P15502	ELN	ADC	48	n.m.	n.m.	n.m.	n.m.
ELOB	Q15370	ELOB	ADC	28	n.m.	n.m.	n.m.	n.m.
EMC1	Q8N766	EMC1	ADC	152	-0.002±0.006	0.701317	-0.003±0.006	0.638328
EMC10	Q5UCC4	EMC10	ADC	493	0.006±0.003	0.0171629	0.006±0.003	0.0314081
EMC7	Q9NPA0	EMC7	ADC	119	0.003±0.007	0.668823	0.004±0.007	0.555116
EMCN	Q9ULC0	EMCN	ADC	395	0.004±0.003	0.187388	0.004±0.003	0.196747
EMID1	Q96A84	EMID1	ADC	121	0.001±0.006	0.916185	0.002±0.006	0.68254
EMILIN1	Q9Y6C2	EMILIN1	ADC	493	-0.001±0.003	0.833868	-0.001±0.003	0.697822
EMILIN2	Q9BXX0	EMILIN2	ADC	493	-0.008±0.003	0.00526508	-0.007±0.003	0.00642994
EMILIN3	Q9NT22	EMILIN3	ADC	493	-0.002±0.003	0.51458	-0.001±0.003	0.581891
ENAM	Q9NRM1	ENAM	ADC	16	n.m.	n.m.	n.m.	n.m.
ENDOD1	O94919	ENDOD1	ADC	493	0.005±0.003	0.110202	0.005±0.003	0.130238
ENG	P17813	ENG	ADC	292	-0.008±0.004	0.0370939	-0.006±0.004	0.130717
ENO1	P06733	ENO1	ADC	493	0.003±0.002	0.161526	0.002±0.002	0.368525
ENO2	P09104	ENO2	ADC	493	0.01±0.003	4.06672e-05	0.01±0.003	0.000161095
ENO3	P13929	ENO3	ADC	24	n.m.	n.m.	n.m.	n.m.
ENOPH1	Q9UHY7	ENOPH1	ADC	454	0.004±0.003	0.0887203	0.004±0.003	0.115707
ENPEP	Q07075	ENPEP	ADC	258	-0.004±0.004	0.322234	-0.002±0.004	0.623038
ENPP2	Q13822	ENPP2	ADC	493	-0.005±0.003	0.0437548	-0.006±0.003	0.0208849
ENPP4	Q9Y6X5	ENPP4	ADC	493	0.005±0.003	0.0668218	0.005±0.003	0.0757
ENPP5	Q9UJA9	ENPP5	ADC	493	0.006±0.003	0.0257118	0.005±0.003	0.0382803
ENPP6	Q6UWR7	ENPP6	ADC	493	-0.001±0.003	0.621121	-0.002±0.003	0.517197
ENSA	O43768	ENSA	ADC	331	0.002±0.003	0.609799	0.002±0.003	0.58821
ENTPD1	P49961	ENTPD1	ADC	289	0.002±0.004	0.598079	0.001±0.004	0.882095
ENTPD3	O75355	ENTPD3	ADC	18	n.m.	n.m.	n.m.	n.m.
ENTPD4	Q9Y227	ENTPD4	ADC	396	-0.001±0.003	0.72128	-0.001±0.003	0.761398
ENTPD5	O75356	ENTPD5	ADC	17	n.m.	n.m.	n.m.	n.m.
ENTPD6	O75354	ENTPD6	ADC	493	0.005±0.003	0.0832293	0.005±0.003	0.0541428
EPB41L1	Q9H4G0	EPB41L1	ADC	406	0.003±0.003	0.389863	0.002±0.003	0.485374
EPB41L2	O43491	EPB41L2	ADC	493	0.002±0.003	0.581922	0.001±0.003	0.757415
EPB41L3	Q9Y2J2	EPB41L3	ADC	389	-0.001±0.003	0.669038	-0.002±0.003	0.449005
EPDR1	Q9UM22	EPDR1	ADC	493	0.006±0.003	0.0317669	0.006±0.003	0.0285701
EPHA1	P21709	EPHA1	ADC	21	n.m.	n.m.	n.m.	n.m.
EPHA10	Q5JZY3	EPHA10	ADC	493	0.01±0.003	0.000467156	0.01±0.003	0.000244381
EPHA4	P54764	EPHA4	ADC	493	0.01±0.003	0.000105682	0.01±0.003	0.000147957
EPHA5	P54756	EPHA5	ADC	493	0.008±0.003	0.0040984	0.008±0.003	0.00522682
EPHA6	Q9UF33	EPHA6	ADC	493	0.007±0.003	0.00707658	0.007±0.003	0.00865184
EPHA7	Q15375	EPHA7	ADC	493	0.003±0.003	0.238516	0.003±0.003	0.191549
EPHB1	P54762	EPHB1	ADC	79	0.011±0.007	0.131943	0.018±0.008	0.0202545
EPHB2	P29323	EPHB2	ADC	493	0.005±0.003	0.0839946	0.005±0.003	0.101232
EPHB3	P54753	EPHB3	ADC	475	0.002±0.003	0.624387	0.002±0.003	0.497206
EPHB4	P54760	EPHB4	ADC	404	0.008±0.003	0.0165331	0.008±0.003	0.0165556
EPHB6	O15197	EPHB6	ADC	493	0.009±0.003	0.00110787	0.009±0.003	0.000904972
EPN1	Q9Y6I3	EPN1	ADC	37	n.m.	n.m.	n.m.	n.m.
EPPK1	P58107	EPPK1	ADC	119	-0.006±0.007	0.417387	-0.005±0.006	0.429983
ERAP1	Q9NZ08	ERAP1	ADC	493	-0.001±0.003	0.581408	0±0.003	0.904583
ERAP2	Q6P179	ERAP2	ADC	493	-0.005±0.003	0.0414812	-0.005±0.003	0.0633972
ERBB2	P04626	ERBB2	ADC	56	-0.008±0.007	0.272403	-0.005±0.007	0.472958
ERBB3	P21860	ERBB3	ADC	493	0.004±0.003	0.166818	0.004±0.003	0.147424
ERBB4	Q15303	ERBB4	ADC	493	0.005±0.003	0.0746642	0.006±0.003	0.0402781
ERH	P84090	ERH	ADC	16	n.m.	n.m.	n.m.	n.m.
ERICH5	Q6P6B1	ERICH5	ADC	10	n.m.	n.m.	n.m.	n.m.
ERLEC1	Q96DZ1	ERLEC1	ADC	255	-0.003±0.004	0.420958	-0.005±0.004	0.242544
ERLIN2	O94905	ERLIN2	ADC	70	0±0.011	0.972859	0.001±0.011	0.955919
ERMAP	Q96PL5	ERMAP	ADC	20	n.m.	n.m.	n.m.	n.m.
ERMN	Q8TAM6	ERMN	ADC	198	0.003±0.004	0.515113	0.003±0.004	0.532584
ERO1A	Q96HE7	ERO1A	ADC	56	0.012±0.009	0.223235	0.009±0.009	0.358393
ERP29	P30040	ERP29	ADC	169	-0.004±0.005	0.422506	-0.004±0.004	0.334828
ERP44	Q9BS26	ERP44	ADC	493	0.003±0.003	0.228385	0.002±0.003	0.355156
ERV3-1	Q14264	ERV3-1	ADC	26	n.m.	n.m.	n.m.	n.m.
ERVMER34-1	Q9H9K5	ERVMER34-1	ADC	345	0.01±0.003	0.00118069	0.011±0.003	0.000620129
ESAM	Q96AP7	ESAM	ADC	481	0.007±0.003	0.0121788	0.006±0.003	0.0251946
ESD	P10768	ESD	ADC	474	0.004±0.003	0.246235	0.004±0.003	0.18977
ESM1	Q9NQ30	ESM1	ADC	481	-0.006±0.002	0.00938318	-0.006±0.002	0.0178186
ESPNL	Q6ZVH7	ESPNL	ADC	22	n.m.	n.m.	n.m.	n.m.
ESYT1	Q9BSJ8	ESYT1	ADC	11	n.m.	n.m.	n.m.	n.m.
EVA1C	P58658	EVA1C	ADC	139	-0.005±0.004	0.261166	-0.005±0.004	0.267259
EVI2A	P22794	EVI2A	ADC	331	0.004±0.003	0.151414	0.004±0.003	0.149512
EVPL	Q92817	EVPL	ADC	50	-0.015±0.009	0.128182	-0.014±0.008	0.105393
EXT1	Q16394	EXT1	ADC	493	-0.006±0.003	0.0484326	-0.006±0.003	0.081477
EXT2	Q93063	EXT2	ADC	493	-0.001±0.003	0.688654	0±0.003	0.894373
EXTL1	Q92935	EXTL1	ADC	299	0.009±0.004	0.0079816	0.009±0.003	0.010275
EXTL2	Q9UBQ6	EXTL2	ADC	493	0.01±0.003	0.000555001	0.009±0.003	0.000588862
EXTL3	O43909	EXTL3	ADC	493	0.007±0.003	0.0155338	0.006±0.003	0.0333069
EZHIP	Q86X51	EZHIP	ADC	71	-0.01±0.007	0.18224	-0.009±0.007	0.186384
EZR	P15311	EZR	ADC	493	-0.006±0.003	0.0622587	-0.006±0.003	0.054744
F10	P00742	F10	ADC	493	-0.005±0.003	0.103058	-0.003±0.003	0.293057
F11	P03951	F11	ADC	493	-0.004±0.003	0.123036	-0.002±0.003	0.341272
F11R	Q9Y624	F11R	ADC	25	n.m.	n.m.	n.m.	n.m.
F12	P00748	F12	ADC	493	-0.001±0.003	0.616592	0±0.003	0.942059
F13A1	P00488	F13A1	ADC	493	-0.003±0.002	0.150232	-0.003±0.002	0.232703
F13B	P05160	F13B	ADC	493	-0.003±0.002	0.208486	-0.002±0.002	0.476785
F2	P00734	F2	ADC	493	-0.004±0.003	0.155927	-0.002±0.003	0.421879
F3	P13726	F3	ADC	456	0.005±0.003	0.0848595	0.004±0.003	0.112025
F5	P12259	F5	ADC	493	-0.003±0.003	0.261484	-0.003±0.003	0.22111
F7	P08709	F7	ADC	493	-0.002±0.002	0.374525	-0.001±0.002	0.663977
F9	P00740	F9	ADC	493	-0.007±0.003	0.00616442	-0.006±0.003	0.0152692
FABP1	P07148	FABP1	ADC	468	0±0.003	0.911935	0±0.003	0.99991
FABP3	P05413	FABP3	ADC	493	0.001±0.003	0.829425	0±0.003	0.929959
FABP4	P15090	FABP4	ADC	438	-0.009±0.003	0.00595935	-0.009±0.003	0.00480475
FABP5	Q01469	FABP5	ADC	493	-0.005±0.003	0.104427	-0.005±0.003	0.0742012
FABP6	P51161	FABP6	ADC	115	0.002±0.007	0.733407	0.003±0.006	0.623784
FABP7	O15540	FABP7	ADC	407	0.004±0.003	0.160991	0.003±0.003	0.333288
FAF1	Q9UNN5	FAF1	ADC	272	-0.01±0.004	0.0116646	-0.008±0.004	0.0494243
FAF2	Q96CS3	FAF2	ADC	88	-0.002±0.007	0.73772	-0.002±0.007	0.734751
FAH	P16930	FAH	ADC	493	-0.005±0.003	0.0380296	-0.005±0.003	0.065507
FAHD1	Q6P587	FAHD1	ADC	69	0.015±0.009	0.105831	0.014±0.009	0.138518
FAIM2	Q9BWQ8	FAIM2	ADC	493	0.01±0.003	7.41888e-05	0.01±0.003	0.00010419
FAM107B	Q9H098	FAM107B	ADC	46	n.m.	n.m.	n.m.	n.m.
FAM131B	Q86XD5	FAM131B	ADC	90	-0.002±0.008	0.836316	-0.001±0.008	0.903684
FAM155A	B1AL88	FAM155A	ADC	193	0.007±0.004	0.113388	0.006±0.004	0.139111
FAM171A1	Q5VUB5	FAM171A1	ADC	493	0.004±0.003	0.179875	0.004±0.003	0.146898
FAM171A2	A8MVW0	FAM171A2	ADC	177	0.003±0.005	0.506339	0.002±0.005	0.640538
FAM171B	Q6P995	FAM171B	ADC	433	0.004±0.003	0.2612	0.003±0.003	0.301536
FAM174A	Q8TBP5	FAM174A	ADC	452	0.005±0.003	0.10171	0.005±0.003	0.0990403
FAM177A1	Q8N128	FAM177A1	ADC	297	-0.001±0.003	0.660424	-0.001±0.003	0.84716
FAM20A	Q96MK3	FAM20A	ADC	404	-0.001±0.003	0.749819	-0.001±0.003	0.814895
FAM20B	O75063	FAM20B	ADC	493	0.003±0.003	0.232544	0.004±0.003	0.198121
FAM20C	Q8IXL6	FAM20C	ADC	493	-0.002±0.003	0.550303	-0.001±0.003	0.762579
FAM234A	Q9H0X4	FAM234A	ADC	376	-0.007±0.003	0.0359772	-0.006±0.003	0.0459016
FAM234B	A2RU67	FAM234B	ADC	481	0.01±0.003	6.80649e-05	0.01±0.002	3.29992e-05
FAM241B	Q96D05	FAM241B	ADC	210	0.005±0.004	0.23078	0.004±0.004	0.409349
FAM25G	B3EWG6	FAM25G	ADC	96	0.008±0.006	0.174488	0.012±0.006	0.0607382
FAM3A	P98173	FAM3A	ADC	493	0.002±0.003	0.535583	0.002±0.003	0.543616
FAM3B	P58499	FAM3B	ADC	331	-0.007±0.003	0.022302	-0.007±0.003	0.0369069
FAM3C	Q92520	FAM3C	ADC	493	0.006±0.003	0.0278584	0.006±0.003	0.0248615
FAM83G	A6ND36	FAM83G	ADC	27	n.m.	n.m.	n.m.	n.m.
FAM9B	Q8IZU0	FAM9B	ADC	316	0.001±0.004	0.793415	-0.001±0.004	0.718588
FAN1	Q9Y2M0	FAN1	ADC	102	-0.011±0.009	0.216485	-0.009±0.008	0.271448
FANCD2	Q9BXW9	FANCD2	ADC	111	-0.006±0.006	0.299973	-0.005±0.005	0.396757
FAP	Q12884	FAP	ADC	391	-0.003±0.003	0.228235	-0.003±0.003	0.364676
FARP1	Q9Y4F1	FARP1	ADC	24	n.m.	n.m.	n.m.	n.m.
FARSB	Q9NSD9	FARSB	ADC	8	n.m.	n.m.	n.m.	n.m.
FAS	P25445	FAS	ADC	221	-0.007±0.005	0.113011	-0.005±0.004	0.257834
FASN	P49327	FASN	ADC	30	n.m.	n.m.	n.m.	n.m.
FAT1	Q14517	FAT1	ADC	493	-0.001±0.003	0.7598	0±0.003	0.975526
FAT2	Q9NYQ8	FAT2	ADC	493	0.005±0.003	0.0658041	0.005±0.003	0.0470933
FAT3	Q8TDW7	FAT3	ADC	453	0.001±0.002	0.665109	0.002±0.002	0.377696
FAT4	Q6V0I7	FAT4	ADC	228	-0.009±0.004	0.0415885	-0.011±0.004	0.0126115
FBL	P22087	FBL	ADC	8	n.m.	n.m.	n.m.	n.m.
FBLN1	P23142	FBLN1	ADC	493	-0.003±0.002	0.211707	-0.004±0.002	0.153444
FBLN2	P98095	FBLN2	ADC	493	-0.002±0.003	0.474612	-0.002±0.003	0.590692
FBLN5	Q9UBX5	FBLN5	ADC	493	-0.003±0.003	0.346451	-0.004±0.003	0.202328
FBLN7	Q53RD9	FBLN7	ADC	493	0.01±0.003	0.000479082	0.009±0.003	0.00104481
FBN1	P35555	FBN1	ADC	493	-0.008±0.003	0.00147195	-0.008±0.003	0.00314731
FBN2	P35556	FBN2	ADC	277	0.005±0.004	0.20461	0.003±0.004	0.391002
FBXO2	Q9UK22	FBXO2	ADC	262	0±0.004	0.966014	-0.001±0.004	0.826128
FCER1G	P30273	FCER1G	ADC	11	n.m.	n.m.	n.m.	n.m.
FCER2	P06734	FCER2	ADC	74	-0.006±0.011	0.546768	-0.006±0.01	0.546583
FCGBP	Q9Y6R7	FCGBP	ADC	493	-0.002±0.003	0.485774	-0.003±0.003	0.349738
FCGR1B	Q92637	FCGR1B	ADC	19	n.m.	n.m.	n.m.	n.m.
FCGR2A	P12318	FCGR2A	ADC	492	-0.002±0.003	0.435868	-0.002±0.003	0.524333
FCGR3A	P08637	FCGR3A	ADC	493	0.001±0.003	0.849389	0±0.003	0.877135
FCGR3B	O75015	FCGR3B	ADC	226	-0.005±0.004	0.174063	-0.002±0.004	0.659012
FCGRT	P55899	FCGRT	ADC	71	0.003±0.009	0.747484	0.003±0.008	0.695779
FCMR	O60667	FCMR	ADC	74	0.005±0.01	0.580774	0.007±0.009	0.40909
FCN1	O00602	FCN1	ADC	9	n.m.	n.m.	n.m.	n.m.
FCN2	Q15485	FCN2	ADC	489	-0.001±0.002	0.751095	0±0.002	0.840248
FCN3	O75636	FCN3	ADC	493	0±0.002	0.897513	0±0.002	0.914155
FCRL5	Q96RD9	FCRL5	ADC	19	n.m.	n.m.	n.m.	n.m.
FDPS	P14324	FDPS	ADC	481	0.005±0.003	0.0936748	0.004±0.003	0.107782
FERMT2	Q96AC1	FERMT2	ADC	8	n.m.	n.m.	n.m.	n.m.
FETUB	Q9UGM5	FETUB	ADC	493	-0.005±0.003	0.0515449	-0.004±0.003	0.122997
FGA	P02671	FGA	ADC	493	-0.004±0.003	0.103704	-0.002±0.003	0.353807
FGB	P02675	FGB	ADC	493	-0.005±0.003	0.0581042	-0.003±0.003	0.283551
FGF10	O15520	FGF10	ADC	262	0.002±0.004	0.611354	0.002±0.004	0.54329
FGF3	P11487	FGF3	ADC	104	0.001±0.005	0.857858	0.002±0.006	0.699848
FGFBP2	Q9BYJ0	FGFBP2	ADC	452	-0.006±0.003	0.048558	-0.005±0.003	0.0808548
FGFR1	P11362	FGFR1	ADC	493	0.005±0.003	0.0561699	0.005±0.003	0.0706379
FGFR2	P21802	FGFR2	ADC	493	0.001±0.003	0.659183	0.001±0.003	0.656314
FGFR3	P22607	FGFR3	ADC	493	0.007±0.003	0.0102044	0.006±0.003	0.0153416
FGFR4	P22455	FGFR4	ADC	408	0.001±0.003	0.706836	0.004±0.003	0.1787
FGFRL1	Q8N441	FGFRL1	ADC	118	-0.005±0.007	0.50814	-0.009±0.007	0.21468
FGG	P02679	FGG	ADC	493	-0.005±0.003	0.0824562	-0.002±0.003	0.353162
FGL2	Q14314	FGL2	ADC	493	-0.004±0.003	0.088045	-0.005±0.003	0.0507826
FH	P07954	FH	ADC	44	n.m.	n.m.	n.m.	n.m.
FHAD1	B1AJZ9	FHAD1	ADC	8	n.m.	n.m.	n.m.	n.m.
FHDC1	Q9C0D6	FHDC1	ADC	13	n.m.	n.m.	n.m.	n.m.
FHIT	P49789	FHIT	ADC	244	-0.001±0.005	0.919402	-0.001±0.005	0.91268
FHL1	Q13642	FHL1	ADC	424	-0.003±0.003	0.359392	-0.004±0.003	0.143576
FHOD1	Q9Y613	FHOD1	ADC	157	0.005±0.005	0.292952	0.005±0.005	0.305549
FIBCD1	Q8N539	FIBCD1	ADC	251	0.005±0.004	0.292367	0.003±0.004	0.534704
FIBIN	Q8TAL6	FIBIN	ADC	389	-0.009±0.003	0.00599275	-0.009±0.003	0.00462119
FILIP1L	Q4L180	FILIP1L	ADC	61	-0.017±0.01	0.117163	-0.015±0.01	0.137964
FIS1	Q9Y3D6	FIS1	ADC	276	0.002±0.004	0.571023	0.002±0.004	0.64102
FITM1	A5D6W6	FITM1	ADC	309	-0.003±0.003	0.453591	-0.001±0.003	0.655082
FJX1	Q86VR8	FJX1	ADC	296	0.003±0.003	0.278309	0.002±0.003	0.506612
FKBP14	Q9NWM8	FKBP14	ADC	42	n.m.	n.m.	n.m.	n.m.
FKBP1A	P62942	FKBP1A	ADC	59	0±0.009	0.957639	0±0.009	0.959142
FKBP2	P26885	FKBP2	ADC	448	-0.001±0.003	0.824931	-0.001±0.003	0.677759
FKBP3	Q00688	FKBP3	ADC	200	0.006±0.004	0.185044	0.004±0.004	0.368529
FKBP4	Q02790	FKBP4	ADC	388	0.007±0.003	0.0241238	0.006±0.003	0.0712677
FKBP7	Q9Y680	FKBP7	ADC	42	n.m.	n.m.	n.m.	n.m.
FKBP9	O95302	FKBP9	ADC	112	0.006±0.006	0.247726	0.004±0.006	0.47976
FKRP	Q9H9S5	FKRP	ADC	493	0.009±0.003	0.00395011	0.009±0.003	0.00344142
FLG	P20930	FLG	ADC	480	0.003±0.003	0.249532	0.003±0.003	0.266443
FLG2	Q5D862	FLG2	ADC	490	0±0.003	0.957184	0±0.003	0.954387
FLNA	P21333	FLNA	ADC	493	-0.009±0.003	0.002675	-0.01±0.003	0.00209298
FLNB	O75369	FLNB	ADC	460	0±0.003	0.957375	-0.001±0.003	0.637864
FLNC	Q14315	FLNC	ADC	493	0.001±0.003	0.72637	0.001±0.003	0.818852
FLOT2	Q14254	FLOT2	ADC	19	n.m.	n.m.	n.m.	n.m.
FLRT1	Q9NZU1	FLRT1	ADC	480	-0.003±0.002	0.28098	-0.003±0.002	0.223208
FLRT2	O43155	FLRT2	ADC	493	0±0.003	0.908323	-0.001±0.003	0.713492
FLRT3	Q9NZU0	FLRT3	ADC	335	0.003±0.003	0.330601	0.004±0.003	0.250217
FLT3	P36888	FLT3	ADC	422	-0.002±0.003	0.596836	-0.001±0.003	0.747035
FLT4	P35916	FLT4	ADC	274	-0.001±0.004	0.766248	0±0.004	0.980928
FMOD	Q06828	FMOD	ADC	493	-0.005±0.003	0.0887161	-0.004±0.003	0.146441
FN1	P02751	FN1	ADC	493	-0.005±0.003	0.112724	-0.005±0.003	0.111541
FNDC1	Q4ZHG4	FNDC1	ADC	405	0±0.003	0.893073	0.001±0.003	0.858294
FNDC9	Q8TBE3	FNDC9	ADC	288	0.005±0.003	0.0868198	0.005±0.003	0.12354
FNTA	P49354	FNTA	ADC	19	n.m.	n.m.	n.m.	n.m.
FOLH1	Q04609	FOLH1	ADC	423	0.002±0.003	0.411894	0.002±0.003	0.498185
FOLR1	P15328	FOLR1	ADC	493	-0.005±0.003	0.0803918	-0.004±0.003	0.116383
FOLR2	P14207	FOLR2	ADC	493	0.001±0.003	0.618047	0.001±0.003	0.648399
FRAS1	Q86XX4	FRAS1	ADC	393	-0.001±0.003	0.858857	0±0.003	0.993854
FREM1	Q5H8C1	FREM1	ADC	314	-0.001±0.004	0.846138	-0.001±0.004	0.766184
FREM2	Q5SZK8	FREM2	ADC	493	0.008±0.003	0.0025324	0.008±0.003	0.00174812
FRMPD1	Q5SYB0	FRMPD1	ADC	493	0±0.002	0.932457	-0.001±0.002	0.823883
FRRS1L	Q9P0K9	FRRS1L	ADC	493	0.007±0.003	0.00693759	0.007±0.003	0.00833705
FRZB	Q92765	FRZB	ADC	493	0.001±0.003	0.664392	0.001±0.003	0.605758
FSCN1	Q16658	FSCN1	ADC	493	0±0.003	0.880186	0±0.003	0.978535
FSHB	P01225	FSHB	ADC	83	-0.004±0.011	0.737381	-0.011±0.01	0.294604
FSIP2	Q5CZC0	FSIP2	ADC	8	n.m.	n.m.	n.m.	n.m.
FST	P19883	FST	ADC	23	n.m.	n.m.	n.m.	n.m.
FSTL1	Q12841	FSTL1	ADC	493	-0.005±0.003	0.0583643	-0.005±0.003	0.0325694
FSTL3	O95633	FSTL3	ADC	493	-0.009±0.003	0.00335448	-0.008±0.003	0.0106238
FSTL4	Q6MZW2	FSTL4	ADC	493	0.013±0.003	5.73931e-07	0.013±0.003	1.10762e-06
FSTL5	Q8N475	FSTL5	ADC	493	0.004±0.003	0.158133	0.004±0.003	0.182296
FTH1	P02794	FTH1	ADC	493	0.008±0.003	0.0027728	0.008±0.003	0.00389049
FTL	P02792	FTL	ADC	493	0.006±0.003	0.026984	0.007±0.003	0.0161549
FUCA1	P04066	FUCA1	ADC	493	-0.003±0.003	0.282824	-0.004±0.003	0.147191
FUCA2	Q9BTY2	FUCA2	ADC	493	-0.005±0.003	0.03539	-0.006±0.002	0.0160279
FURIN	P09958	FURIN	ADC	469	0.001±0.003	0.742584	0±0.003	0.949434
FUS	P35637	FUS	ADC	198	0.001±0.004	0.717218	0.002±0.004	0.613898
FUT1	P19526	FUT1	ADC	269	0.001±0.004	0.744116	0.002±0.004	0.51398
FUT10	Q6P4F1	FUT10	ADC	121	0.002±0.006	0.722961	0.001±0.005	0.790426
FUT11	Q495W5	FUT11	ADC	493	0.002±0.003	0.426348	0.003±0.003	0.334027
FUT8	Q9BYC5	FUT8	ADC	493	0.005±0.002	0.0604351	0.005±0.002	0.0514376
FUT9	Q9Y231	FUT9	ADC	87	0.014±0.007	0.034791	0.014±0.007	0.0475039
FXYD1	O00168	FXYD1	ADC	435	-0.001±0.003	0.620242	-0.001±0.003	0.723156
FXYD6	Q9H0Q3	FXYD6	ADC	493	-0.006±0.003	0.0189315	-0.006±0.002	0.0175177
FXYD7	P58549	FXYD7	ADC	311	0.005±0.003	0.10648	0.005±0.003	0.0696341
FYTTD1	Q96QD9	FYTTD1	ADC	296	-0.009±0.004	0.0204152	-0.008±0.004	0.0292032
FZD1	Q9UP38	FZD1	ADC	492	0.001±0.003	0.610622	0.001±0.003	0.729967
FZD2	Q14332	FZD2	ADC	493	0.003±0.003	0.254491	0.002±0.003	0.360729
FZD3	Q9NPG1	FZD3	ADC	379	0.001±0.003	0.869387	0.001±0.003	0.669309
FZD4	Q9ULV1	FZD4	ADC	74	0.027±0.008	0.00117301	0.021±0.008	0.0112267
FZD6	O60353	FZD6	ADC	236	-0.004±0.004	0.364504	-0.003±0.004	0.358548
FZD8	Q9H461	FZD8	ADC	409	0.001±0.003	0.7108	0.001±0.003	0.673106
G0S2	P27469	G0S2	ADC	29	n.m.	n.m.	n.m.	n.m.
G3BP1	Q13283	G3BP1	ADC	8	n.m.	n.m.	n.m.	n.m.
G6PD	P11413	G6PD	ADC	81	0.005±0.008	0.565069	0.004±0.008	0.6433
GAA	P10253	GAA	ADC	493	0.005±0.003	0.0734761	0.005±0.003	0.137034
GABARAP	O95166	GABARAP	ADC	408	0.002±0.003	0.628303	0±0.003	0.966573
GABARAPL1	Q9H0R8	GABARAPL1	ADC	40	n.m.	n.m.	n.m.	n.m.
GABARAPL2	P60520	GABARAPL2	ADC	475	-0.001±0.002	0.677674	-0.001±0.002	0.701078
GABRA1	P14867	GABRA1	ADC	78	0.015±0.007	0.0288959	0.013±0.007	0.0505027
GABRG2	P18507	GABRG2	ADC	205	0.012±0.004	0.00504064	0.007±0.004	0.111892
GAL	P22466	GAL	ADC	21	n.m.	n.m.	n.m.	n.m.
GAL3ST3	Q96A11	GAL3ST3	ADC	11	n.m.	n.m.	n.m.	n.m.
GAL3ST4	Q96RP7	GAL3ST4	ADC	493	-0.003±0.003	0.255044	-0.003±0.003	0.309795
GALC	P54803	GALC	ADC	493	-0.002±0.003	0.575729	-0.002±0.003	0.582822
GALM	Q96C23	GALM	ADC	89	-0.005±0.009	0.599768	-0.002±0.01	0.799666
GALNS	P34059	GALNS	ADC	493	0.003±0.003	0.309506	0.004±0.003	0.172656
GALNT1	Q10472	GALNT1	ADC	493	0.008±0.003	0.0141791	0.008±0.003	0.0162506
GALNT10	Q86SR1	GALNT10	ADC	493	0±0.003	0.922608	0.001±0.003	0.751303
GALNT11	Q8NCW6	GALNT11	ADC	482	-0.003±0.003	0.251709	-0.004±0.003	0.184687
GALNT12	Q8IXK2	GALNT12	ADC	44	n.m.	n.m.	n.m.	n.m.
GALNT13	Q8IUC8	GALNT13	ADC	493	0.005±0.003	0.046704	0.006±0.003	0.0331978
GALNT14	Q96FL9	GALNT14	ADC	69	-0.008±0.014	0.588767	-0.004±0.015	0.809192
GALNT15	Q8N3T1	GALNT15	ADC	493	-0.005±0.003	0.0517964	-0.005±0.003	0.0503815
GALNT16	Q8N428	GALNT16	ADC	493	0.005±0.003	0.0516252	0.005±0.003	0.0757243
GALNT17	Q6IS24	GALNT17	ADC	480	0.003±0.003	0.25754	0.003±0.003	0.258396
GALNT18	Q6P9A2	GALNT18	ADC	493	0.009±0.003	0.00121787	0.009±0.003	0.00135644
GALNT2	Q10471	GALNT2	ADC	493	-0.001±0.003	0.775104	-0.001±0.003	0.675851
GALNT3	Q14435	GALNT3	ADC	238	-0.013±0.004	0.000728899	-0.011±0.004	0.00315617
GALNT4	Q8N4A0	GALNT4	ADC	445	0.002±0.003	0.457609	0.001±0.003	0.670555
GALNT5	Q7Z7M9	GALNT5	ADC	493	-0.003±0.003	0.215161	-0.004±0.003	0.166047
GALNT6	Q8NCL4	GALNT6	ADC	493	0.005±0.003	0.0516803	0.005±0.003	0.0928591
GALNT7	Q86SF2	GALNT7	ADC	493	0±0.003	0.995476	0±0.003	0.931483
GALNTL6	Q49A17	GALNTL6	ADC	22	n.m.	n.m.	n.m.	n.m.
GANAB	Q14697	GANAB	ADC	493	0.01±0.003	0.000535011	0.009±0.003	0.00104005
GAP43	P17677	GAP43	ADC	493	0.007±0.002	0.00412559	0.006±0.002	0.0126196
GAPDH	P04406	GAPDH	ADC	493	0.006±0.003	0.0151747	0.006±0.003	0.0181508
GARS1	P41250	GARS1	ADC	227	-0.005±0.004	0.228868	-0.006±0.004	0.14787
GAS1	P54826	GAS1	ADC	490	0.005±0.003	0.102174	0.005±0.003	0.074711
GAS2L2	Q8NHY3	GAS2L2	ADC	57	0.005±0.01	0.631269	0.005±0.01	0.631839
GAS6	Q14393	GAS6	ADC	493	0.003±0.003	0.281661	0.003±0.003	0.256593
GASK1A	Q9UFP1	GASK1A	ADC	493	-0.002±0.003	0.399727	-0.001±0.003	0.750439
GASK1B	Q6UWH4	GASK1B	ADC	493	0.003±0.003	0.276084	0.002±0.003	0.345053
GATD3B	A0A0B4J2D5	GATD3B	ADC	38	n.m.	n.m.	n.m.	n.m.
GBA	P04062	GBA	ADC	493	0.001±0.002	0.571265	0.002±0.002	0.336705
GBE1	Q04446	GBE1	ADC	413	-0.001±0.003	0.823104	0±0.003	0.979419
GC	P02774	GC	ADC	493	-0.005±0.003	0.0590439	-0.004±0.003	0.179784
GCHFR	P30047	GCHFR	ADC	22	n.m.	n.m.	n.m.	n.m.
GCNT1	Q02742	GCNT1	ADC	35	n.m.	n.m.	n.m.	n.m.
GCNT2	Q8N0V5	GCNT2	ADC	144	-0.001±0.005	0.802273	0±0.005	0.978851
GCNT4	Q9P109	GCNT4	ADC	9	n.m.	n.m.	n.m.	n.m.
GCSH	P23434	GCSH	ADC	325	0.001±0.003	0.813968	0.001±0.003	0.695651
GDA	Q9Y2T3	GDA	ADC	493	0.008±0.002	0.0015054	0.008±0.002	0.00108877
GDF10	P55107	GDF10	ADC	452	0.005±0.003	0.146038	0.005±0.003	0.143983
GDF11	O95390	GDF11	ADC	493	0.009±0.003	0.00201989	0.009±0.003	0.000656502
GDF15	Q99988	GDF15	ADC	317	-0.003±0.004	0.436145	-0.004±0.004	0.326722
GDF2	Q9UK05	GDF2	ADC	24	n.m.	n.m.	n.m.	n.m.
GDF7	Q7Z4P5	GDF7	ADC	21	n.m.	n.m.	n.m.	n.m.
GDI1	P31150	GDI1	ADC	493	0.002±0.003	0.455252	0.001±0.003	0.713412
GDI2	P50395	GDI2	ADC	493	-0.004±0.003	0.164475	-0.004±0.003	0.119725
GDNF	P39905	GDNF	ADC	54	-0.004±0.008	0.609638	-0.004±0.008	0.630984
GFAP	P14136	GFAP	ADC	493	-0.006±0.003	0.0774748	-0.006±0.003	0.0804473
GFRA1	P56159	GFRA1	ADC	493	0.002±0.003	0.45566	0.001±0.003	0.59345
GFRA2	O00451	GFRA2	ADC	493	0.009±0.003	0.00047677	0.009±0.003	0.000893264
GFRA3	O60609	GFRA3	ADC	493	-0.001±0.002	0.632523	0±0.002	0.871453
GGCT	O75223	GGCT	ADC	493	0.006±0.003	0.0295653	0.006±0.003	0.0320051
GGH	Q92820	GGH	ADC	493	0.002±0.003	0.355616	0.003±0.003	0.336673
GGT1	P19440	GGT1	ADC	105	-0.001±0.005	0.888742	-0.002±0.005	0.671309
GGT5	P36269	GGT5	ADC	79	-0.001±0.009	0.940956	0±0.009	0.959495
GGT7	Q9UJ14	GGT7	ADC	493	0.003±0.003	0.266003	0.003±0.003	0.268506
GIMAP4	Q9NUV9	GIMAP4	ADC	11	n.m.	n.m.	n.m.	n.m.
GINM1	Q9NU53	GINM1	ADC	484	0.006±0.003	0.0394297	0.006±0.003	0.0327103
GIP	P09681	GIP	ADC	367	-0.007±0.003	0.0136971	-0.007±0.003	0.014707
GIPC1	O14908	GIPC1	ADC	387	0.001±0.003	0.812867	0±0.003	0.961431
GIPR	P48546	GIPR	ADC	286	0.004±0.003	0.185349	0.003±0.003	0.326338
GJA1	P17302	GJA1	ADC	58	0±0.008	0.999787	-0.001±0.008	0.898182
GJB2	P29033	GJB2	ADC	123	-0.011±0.005	0.033148	-0.011±0.005	0.0309418
GJB6	O95452	GJB6	ADC	26	n.m.	n.m.	n.m.	n.m.
GLA	P06280	GLA	ADC	483	-0.001±0.003	0.679201	-0.001±0.003	0.796383
GLB1	P16278	GLB1	ADC	437	-0.003±0.003	0.268027	-0.002±0.003	0.415355
GLB1L	Q6UWU2	GLB1L	ADC	93	-0.007±0.005	0.125491	-0.005±0.005	0.231076
GLB1L2	Q8IW92	GLB1L2	ADC	9	n.m.	n.m.	n.m.	n.m.
GLCE	O94923	GLCE	ADC	283	0±0.004	0.896081	0.003±0.004	0.423079
GLDN	Q6ZMI3	GLDN	ADC	493	0.001±0.003	0.595951	0.002±0.003	0.534122
GLG1	Q92896	GLG1	ADC	493	0.009±0.003	0.00174072	0.009±0.003	0.00173349
GLIPR2	Q9H4G4	GLIPR2	ADC	302	-0.003±0.003	0.439784	-0.002±0.003	0.645142
GLO1	Q04760	GLO1	ADC	493	0.001±0.003	0.693808	0±0.003	0.97702
GLOD4	Q9HC38	GLOD4	ADC	493	-0.001±0.003	0.657702	-0.002±0.003	0.460724
GLP2R	O95838	GLP2R	ADC	217	0.004±0.004	0.385093	0.004±0.004	0.310634
GLRX	P35754	GLRX	ADC	492	0.003±0.003	0.249788	0.003±0.003	0.287807
GLRX3	O76003	GLRX3	ADC	16	n.m.	n.m.	n.m.	n.m.
GLTP	Q9NZD2	GLTP	ADC	110	0.008±0.007	0.215278	0.008±0.007	0.256972
GLUD1	P00367	GLUD1	ADC	24	n.m.	n.m.	n.m.	n.m.
GLUL	P15104	GLUL	ADC	442	0.003±0.003	0.284615	0.003±0.003	0.274487
GLYATL1	Q969I3	GLYATL1	ADC	271	-0.008±0.004	0.0335834	-0.01±0.004	0.0128821
GM2A	P17900	GM2A	ADC	493	0.003±0.003	0.245294	0.003±0.003	0.270196
GMFB	P60983	GMFB	ADC	493	0.002±0.003	0.49703	0.002±0.003	0.511795
GMFG	O60234	GMFG	ADC	100	0.002±0.008	0.779049	0.002±0.008	0.817633
GMNN	O75496	GMNN	ADC	131	0.003±0.006	0.612306	0.006±0.006	0.367899
GMPR2	Q9P2T1	GMPR2	ADC	35	n.m.	n.m.	n.m.	n.m.
GNAI2	P04899	GNAI2	ADC	472	-0.002±0.003	0.56733	-0.002±0.003	0.429281
GNAO1	P09471	GNAO1	ADC	197	0±0.004	0.997633	0.001±0.004	0.714056
GNAQ	P50148	GNAQ	ADC	159	0.004±0.004	0.357075	0.004±0.004	0.393197
GNAS	O95467	GNAS	ADC	493	-0.002±0.003	0.491881	-0.003±0.003	0.265086
GNAS.Q5JWF2	Q5JWF2	GNAS.Q5JWF2	ADC	228	0±0.004	0.980232	-0.002±0.004	0.600401
GNB1	P62873	GNB1	ADC	493	-0.002±0.003	0.41313	-0.002±0.003	0.405612
GNB4	Q9HAV0	GNB4	ADC	158	-0.001±0.005	0.779261	-0.001±0.005	0.851095
GNG12	Q9UBI6	GNG12	ADC	188	-0.003±0.004	0.445023	-0.003±0.004	0.39275
GNG2	P59768	GNG2	ADC	224	0.004±0.004	0.2997	0.004±0.004	0.333407
GNG5	P63218	GNG5	ADC	181	0.001±0.005	0.902006	0.001±0.005	0.869258
GNPDA1	P46926	GNPDA1	ADC	78	0.003±0.005	0.558401	0.002±0.005	0.705407
GNPDA2	Q8TDQ7	GNPDA2	ADC	426	0.001±0.003	0.656576	0.001±0.003	0.746732
GNPTAB	Q3T906	GNPTAB	ADC	98	0.001±0.007	0.905008	0.001±0.007	0.835351
GNPTG	Q9UJJ9	GNPTG	ADC	493	0.001±0.002	0.775675	0.001±0.002	0.746338
GNRH1	P01148	GNRH1	ADC	421	-0.001±0.003	0.62149	0±0.003	0.860835
GNS	P15586	GNS	ADC	493	-0.002±0.003	0.508345	-0.002±0.003	0.419631
GOLGA3	Q08378	GOLGA3	ADC	84	0.013±0.011	0.273003	0.011±0.012	0.375321
GOLIM4	O00461	GOLIM4	ADC	493	0.006±0.003	0.033067	0.005±0.003	0.0635817
GOLM1	Q8NBJ4	GOLM1	ADC	493	0.005±0.003	0.048922	0.004±0.003	0.105077
GOLM2	Q6P4E1	GOLM2	ADC	493	0.005±0.003	0.0567185	0.005±0.003	0.0711868
GORASP2	Q9H8Y8	GORASP2	ADC	256	-0.001±0.004	0.751944	-0.001±0.003	0.700431
GOSR1	O95249	GOSR1	ADC	26	n.m.	n.m.	n.m.	n.m.
GOT1	P17174	GOT1	ADC	493	0.008±0.002	0.000419953	0.008±0.002	0.000559697
GOT2	P00505	GOT2	ADC	493	0.007±0.003	0.0172623	0.007±0.003	0.0156031
GP1BA	P07359	GP1BA	ADC	372	0±0.003	0.998435	0±0.003	0.994659
GP5	P40197	GP5	ADC	66	0.002±0.005	0.711261	0.002±0.005	0.726908
GPATCH3	Q96I76	GPATCH3	ADC	5	n.m.	n.m.	n.m.	n.m.
GPC1	P35052	GPC1	ADC	493	0.01±0.003	0.000253832	0.009±0.003	0.000466596
GPC4	O75487	GPC4	ADC	493	-0.001±0.003	0.669439	-0.001±0.003	0.603745
GPC5	P78333	GPC5	ADC	493	0.007±0.003	0.0105018	0.007±0.003	0.00867705
GPC6	Q9Y625	GPC6	ADC	390	-0.003±0.003	0.260905	-0.003±0.003	0.271145
GPD1	P21695	GPD1	ADC	100	0.002±0.004	0.578825	0.003±0.004	0.521664
GPHN	Q9NQX3	GPHN	ADC	71	-0.01±0.007	0.125789	-0.01±0.006	0.112826
GPI	P06744	GPI	ADC	493	0.003±0.002	0.191217	0.002±0.002	0.332647
GPIHBP1	Q8IV16	GPIHBP1	ADC	102	0.003±0.006	0.675895	0.007±0.006	0.299449
GPLD1	P80108	GPLD1	ADC	493	-0.003±0.003	0.289453	-0.001±0.003	0.734225
GPM6A	P51674	GPM6A	ADC	370	-0.002±0.003	0.562198	-0.001±0.003	0.762469
GPNMB	Q14956	GPNMB	ADC	493	-0.009±0.003	0.00743495	-0.009±0.003	0.00699056
GPR158	Q5T848	GPR158	ADC	493	0.007±0.003	0.00626394	0.007±0.003	0.00995231
GPR179	Q6PRD1	GPR179	ADC	11	n.m.	n.m.	n.m.	n.m.
GPR180	Q86V85	GPR180	ADC	387	0±0.003	0.891943	0.002±0.003	0.58299
GPR37	O15354	GPR37	ADC	493	0.003±0.003	0.191504	0.002±0.002	0.410941
GPR37L1	O60883	GPR37L1	ADC	493	0.007±0.003	0.00995803	0.006±0.003	0.0259415
GPRC5B	Q9NZH0	GPRC5B	ADC	322	-0.001±0.003	0.726401	-0.002±0.003	0.539446
GPS1	Q13098	GPS1	ADC	173	-0.002±0.005	0.737876	0±0.005	0.91576
GPT	P24298	GPT	ADC	154	0±0.005	0.965445	0.001±0.005	0.793927
GPX3	P22352	GPX3	ADC	493	-0.002±0.003	0.506653	-0.002±0.003	0.560319
GRB2	P62993	GRB2	ADC	493	0.004±0.003	0.185845	0.003±0.003	0.298418
GREM1	O60565	GREM1	ADC	338	0.004±0.004	0.289304	0.003±0.004	0.474473
GREM2	Q9H772	GREM2	ADC	301	-0.001±0.004	0.793967	-0.001±0.003	0.666882
GRHPR	Q9UBQ7	GRHPR	ADC	180	-0.001±0.005	0.809954	-0.004±0.005	0.361772
GRIA1	P42261	GRIA1	ADC	36	n.m.	n.m.	n.m.	n.m.
GRIA2	P42262	GRIA2	ADC	493	0.01±0.003	0.00015736	0.009±0.003	0.000337459
GRIA3	P42263	GRIA3	ADC	281	0.001±0.004	0.686718	0.002±0.003	0.477671
GRIA4	P48058	GRIA4	ADC	493	0.009±0.002	0.000231254	0.009±0.002	0.000298079
GRID2	O43424	GRID2	ADC	456	0.005±0.003	0.0883735	0.005±0.003	0.0952178
GRIN2A	Q12879	GRIN2A	ADC	84	0±0.006	0.966748	0.002±0.006	0.76334
GRM1	Q13255	GRM1	ADC	143	0.001±0.005	0.863092	0.003±0.006	0.571468
GRM2	Q14416	GRM2	ADC	162	0.01±0.004	0.0181172	0.009±0.004	0.0390927
GRM3	Q14832	GRM3	ADC	29	n.m.	n.m.	n.m.	n.m.
GRM5	P41594	GRM5	ADC	313	-0.001±0.004	0.828927	-0.001±0.004	0.702084
GRM7	Q14831	GRM7	ADC	9	n.m.	n.m.	n.m.	n.m.
GRN	P28799	GRN	ADC	493	0.001±0.003	0.609131	0±0.003	0.896265
GRP	P07492	GRP	ADC	489	0.005±0.003	0.0873707	0.005±0.003	0.133499
GRXCR2	A6NFK2	GRXCR2	ADC	86	-0.006±0.004	0.193171	-0.005±0.005	0.284509
GSDMA	Q96QA5	GSDMA	ADC	151	0.004±0.005	0.353678	0.004±0.005	0.427413
GSDME	O60443	GSDME	ADC	23	n.m.	n.m.	n.m.	n.m.
GSN	P06396	GSN	ADC	493	-0.003±0.003	0.28628	-0.001±0.003	0.821117
GSR	P00390	GSR	ADC	493	0.002±0.003	0.559148	0.002±0.003	0.531879
GSS	P48637	GSS	ADC	493	0.005±0.003	0.0750687	0.004±0.003	0.101594
GSTK1	Q9Y2Q3	GSTK1	ADC	201	0.003±0.005	0.508443	0.004±0.005	0.45951
GSTM1	P09488	GSTM1	ADC	157	0.002±0.004	0.695184	0.002±0.004	0.56607
GSTM2	P28161	GSTM2	ADC	465	0±0.003	0.92662	-0.002±0.003	0.498876
GSTM3	P21266	GSTM3	ADC	425	0.008±0.003	0.0024167	0.007±0.003	0.00628264
GSTO1	P78417	GSTO1	ADC	493	0.005±0.003	0.108122	0.004±0.003	0.161089
GSTP1	P09211	GSTP1	ADC	493	0.001±0.003	0.81852	-0.001±0.003	0.743439
GSTT1	P30711	GSTT1	ADC	351	0±0.004	0.904459	-0.001±0.004	0.837717
GTF2IRD2	Q86UP8	GTF2IRD2	ADC	396	-0.004±0.003	0.21986	-0.002±0.003	0.481669
GUCA2A	Q02747	GUCA2A	ADC	493	-0.002±0.003	0.447361	-0.001±0.003	0.694377
GUCA2B	Q16661	GUCA2B	ADC	279	-0.003±0.004	0.372684	-0.002±0.004	0.584076
GUCY1B1	Q02153	GUCY1B1	ADC	33	n.m.	n.m.	n.m.	n.m.
GUSB	P08236	GUSB	ADC	86	-0.01±0.008	0.229638	-0.012±0.008	0.16281
GXYLT1	Q4G148	GXYLT1	ADC	485	0.002±0.002	0.508511	0.001±0.002	0.564905
GYG1	P46976	GYG1	ADC	392	0±0.003	0.943988	0±0.003	0.912806
GYPC	P04921	GYPC	ADC	8	n.m.	n.m.	n.m.	n.m.
H1-0	P07305	H1-0	ADC	46	n.m.	n.m.	n.m.	n.m.
H1-2	P16403	H1-2	ADC	9	n.m.	n.m.	n.m.	n.m.
H1-4	P10412	H1-4	ADC	79	0.01±0.007	0.181229	0.008±0.007	0.220185
H1-5	P16401	H1-5	ADC	53	-0.002±0.012	0.88546	-0.003±0.011	0.761496
H2AC20	Q16777	H2AC20	ADC	314	0.001±0.004	0.772949	-0.001±0.004	0.889511
H2AZ2	Q71UI9	H2AZ2	ADC	65	0.004±0.009	0.705482	0.003±0.009	0.71203
H2BC18	Q5QNW6	H2BC18	ADC	486	0±0.003	0.859084	-0.001±0.003	0.607509
H3-4	Q16695	H3-4	ADC	278	0±0.004	0.988181	-0.002±0.004	0.666945
H4-16; H4C1; H4C11; H4C12; H4C13; H4C14; H4C15; H4C2; H4C3; H4C4; H4C5; H4C6; H4C8; H4C9	P62805	H4-16	ADC	343	-0.001±0.003	0.862739	-0.002±0.003	0.508013
H6PD	O95479	H6PD	ADC	455	-0.004±0.003	0.231194	-0.002±0.003	0.449739
HAAO	P46952	HAAO	ADC	8	n.m.	n.m.	n.m.	n.m.
HABP2	Q14520	HABP2	ADC	493	-0.005±0.003	0.0622226	-0.004±0.003	0.189672
HACD3	Q9P035	HACD3	ADC	445	0.003±0.003	0.350715	0.003±0.003	0.355978
HAGH	Q16775	HAGH	ADC	493	0.003±0.003	0.288856	0.002±0.003	0.583816
HAL	P42357	HAL	ADC	127	0.007±0.006	0.267659	0.008±0.006	0.159623
HAMP	P81172	HAMP	ADC	450	0.001±0.003	0.848665	0.001±0.003	0.803121
HAPLN1	P10915	HAPLN1	ADC	321	-0.008±0.003	0.0224395	-0.007±0.004	0.0622449
HAPLN2	Q9GZV7	HAPLN2	ADC	402	-0.001±0.003	0.711569	0±0.003	0.868444
HAPLN3	Q96S86	HAPLN3	ADC	194	-0.006±0.004	0.145922	-0.005±0.004	0.189866
HAPLN4	Q86UW8	HAPLN4	ADC	479	0±0.003	0.929714	0.001±0.003	0.601039
HARS1	P12081	HARS1	ADC	20	n.m.	n.m.	n.m.	n.m.
HAT1	O14929	HAT1	ADC	8	n.m.	n.m.	n.m.	n.m.
HAUS7	Q99871	HAUS7	ADC	13	n.m.	n.m.	n.m.	n.m.
HAVCR2	Q8TDQ0	HAVCR2	ADC	493	0.004±0.003	0.181525	0.003±0.003	0.220278
HBA1; HBA2	P69905	HBA1	ADC	493	-0.001±0.003	0.599409	-0.002±0.003	0.403189
HBB	P68871	HBB	ADC	493	-0.001±0.003	0.847894	-0.002±0.003	0.572523
HBD	P02042	HBD	ADC	450	-0.001±0.003	0.730204	-0.002±0.003	0.494634
HBEGF	Q99075	HBEGF	ADC	332	-0.001±0.003	0.794055	-0.001±0.003	0.820274
HBG1	P69891	HBG1	ADC	74	-0.001±0.004	0.891609	-0.001±0.004	0.859997
HBM	Q6B0K9	HBM	ADC	10	n.m.	n.m.	n.m.	n.m.
HBP1	O60381	HBP1	ADC	34	n.m.	n.m.	n.m.	n.m.
HBQ1	P09105	HBQ1	ADC	13	n.m.	n.m.	n.m.	n.m.
HCLS1	P14317	HCLS1	ADC	29	n.m.	n.m.	n.m.	n.m.
HCN1	O60741	HCN1	ADC	379	0.005±0.003	0.066034	0.007±0.003	0.0198461
HCN2	Q9UL51	HCN2	ADC	423	0.009±0.003	0.000577876	0.008±0.003	0.003971
HCRT	O43612	HCRT	ADC	376	0.003±0.003	0.304545	0.002±0.003	0.522747
HDDC2	Q7Z4H3	HDDC2	ADC	23	n.m.	n.m.	n.m.	n.m.
HDGF	P51858	HDGF	ADC	82	0.014±0.009	0.117031	0.008±0.009	0.399108
HDHD2	Q9H0R4	HDHD2	ADC	493	0.01±0.003	0.000505118	0.009±0.003	0.00222864
HDLBP	Q00341	HDLBP	ADC	8	n.m.	n.m.	n.m.	n.m.
HEBP1	Q9NRV9	HEBP1	ADC	423	-0.002±0.003	0.490071	-0.004±0.003	0.178133
HEBP2	Q9Y5Z4	HEBP2	ADC	481	-0.008±0.003	0.0032312	-0.008±0.003	0.00609218
HECTD2	Q5U5R9	HECTD2	ADC	12	n.m.	n.m.	n.m.	n.m.
HEG1	Q9ULI3	HEG1	ADC	493	0.002±0.003	0.375599	0.003±0.003	0.302879
HEPACAM	Q14CZ8	HEPACAM	ADC	493	0.001±0.002	0.547772	0.001±0.002	0.71375
HEPH	Q9BQS7	HEPH	ADC	466	0.001±0.003	0.779084	0.003±0.003	0.40126
HERPUD1	Q15011	HERPUD1	ADC	8	n.m.	n.m.	n.m.	n.m.
HEXA	P06865	HEXA	ADC	493	0.002±0.003	0.499889	0.002±0.003	0.449939
HEXB	P07686	HEXB	ADC	493	0.003±0.003	0.196053	0.003±0.003	0.185333
HGF	P14210	HGF	ADC	187	-0.008±0.004	0.0748175	-0.006±0.004	0.151255
HGFAC	Q04756	HGFAC	ADC	493	-0.002±0.003	0.515397	-0.001±0.003	0.797668
HGS	O14964	HGS	ADC	42	n.m.	n.m.	n.m.	n.m.
HHIP	Q96QV1	HHIP	ADC	419	0.001±0.003	0.606333	0.002±0.003	0.470818
HHIPL1	Q96JK4	HHIPL1	ADC	362	-0.001±0.003	0.816472	0±0.003	0.999763
HIBADH	P31937	HIBADH	ADC	186	0.006±0.005	0.244811	0.003±0.005	0.477
HILPDA	Q9Y5L2	HILPDA	ADC	309	0.005±0.004	0.156717	0.004±0.004	0.315458
HINT1	P49773	HINT1	ADC	398	0±0.004	0.96899	-0.002±0.004	0.642583
HIP1	O00291	HIP1	ADC	8	n.m.	n.m.	n.m.	n.m.
HIP1R	O75146	HIP1R	ADC	390	0.001±0.003	0.75315	0±0.003	0.9401
HK1	P19367	HK1	ADC	493	0.007±0.003	0.0110182	0.006±0.003	0.0204221
HLA-A	P04439	HLA-A	ADC	493	0.001±0.003	0.818968	0±0.003	0.963903
HLA-B	P01889	HLA-B	ADC	433	-0.003±0.003	0.429108	-0.002±0.003	0.597579
HLA-C	P10321	HLA-C	ADC	493	0.001±0.003	0.841337	0±0.003	0.990653
HLA-DMB	P28068	HLA-DMB	ADC	13	n.m.	n.m.	n.m.	n.m.
HLA-DPA1	P20036	HLA-DPA1	ADC	454	0.003±0.003	0.260655	0.003±0.003	0.3718
HLA-DPB1	P04440	HLA-DPB1	ADC	472	0.004±0.003	0.161348	0.004±0.003	0.194436
HLA-DQB1	P01920	HLA-DQB1	ADC	18	n.m.	n.m.	n.m.	n.m.
HLA-DRA	P01903	HLA-DRA	ADC	481	0±0.002	0.844301	0±0.002	0.871863
HLA-DRB1	P01911	HLA-DRB1	ADC	375	-0.003±0.003	0.363827	-0.003±0.003	0.42859
HLA-DRB4	P13762	HLA-DRB4	ADC	80	-0.007±0.005	0.205849	-0.011±0.005	0.0458472
HLA-DRB5	Q30154	HLA-DRB5	ADC	384	-0.001±0.003	0.702452	-0.002±0.003	0.577982
HLA-E	P13747	HLA-E	ADC	358	-0.004±0.004	0.282817	-0.003±0.004	0.414503
HLA-H	P01893	HLA-H	ADC	42	n.m.	n.m.	n.m.	n.m.
HLF	Q16534	HLF	ADC	330	-0.003±0.003	0.416011	-0.001±0.003	0.724019
HMCN1	Q96RW7	HMCN1	ADC	493	-0.013±0.002	2.31751e-07	-0.013±0.002	3.2799e-07
HMCN2	Q8NDA2	HMCN2	ADC	123	-0.012±0.005	0.0258788	-0.011±0.005	0.045809
HMGB1	P09429	HMGB1	ADC	26	n.m.	n.m.	n.m.	n.m.
HMGB2	P26583	HMGB2	ADC	18	n.m.	n.m.	n.m.	n.m.
HMGCS1	Q01581	HMGCS1	ADC	14	n.m.	n.m.	n.m.	n.m.
HMGN1	P05114	HMGN1	ADC	8	n.m.	n.m.	n.m.	n.m.
HMGN2	P05204	HMGN2	ADC	24	n.m.	n.m.	n.m.	n.m.
HNMT	P50135	HNMT	ADC	401	-0.003±0.003	0.330336	-0.003±0.003	0.303246
HNRNPA1	P09651	HNRNPA1	ADC	137	-0.009±0.006	0.113019	-0.008±0.005	0.104085
HNRNPA2B1	P22626	HNRNPA2B1	ADC	238	-0.002±0.004	0.654791	-0.003±0.005	0.507391
HNRNPA3	P51991	HNRNPA3	ADC	16	n.m.	n.m.	n.m.	n.m.
HNRNPAB	Q99729	HNRNPAB	ADC	16	n.m.	n.m.	n.m.	n.m.
HNRNPC	P07910	HNRNPC	ADC	67	-0.002±0.006	0.718934	-0.003±0.006	0.624243
HNRNPD	Q14103	HNRNPD	ADC	172	0.001±0.005	0.777613	0.001±0.005	0.788634
HNRNPF	P52597	HNRNPF	ADC	8	n.m.	n.m.	n.m.	n.m.
HNRNPH1	P31943	HNRNPH1	ADC	45	n.m.	n.m.	n.m.	n.m.
HNRNPH3	P31942	HNRNPH3	ADC	8	n.m.	n.m.	n.m.	n.m.
HNRNPK	P61978	HNRNPK	ADC	483	-0.002±0.003	0.49262	-0.003±0.003	0.234778
HNRNPL	P14866	HNRNPL	ADC	8	n.m.	n.m.	n.m.	n.m.
HNRNPM	P52272	HNRNPM	ADC	10	n.m.	n.m.	n.m.	n.m.
HNRNPR	O43390	HNRNPR	ADC	8	n.m.	n.m.	n.m.	n.m.
HNRNPU	Q00839	HNRNPU	ADC	43	n.m.	n.m.	n.m.	n.m.
HNRNPUL2	Q1KMD3	HNRNPUL2	ADC	8	n.m.	n.m.	n.m.	n.m.
HOOK3	Q86VS8	HOOK3	ADC	97	0.004±0.005	0.393173	0.005±0.005	0.368194
HOPX	Q9BPY8	HOPX	ADC	117	0.011±0.007	0.127721	0.001±0.007	0.943793
HP	P00738	HP	ADC	493	-0.005±0.003	0.0792455	-0.004±0.003	0.125429
HPCAL1	P37235	HPCAL1	ADC	365	0.001±0.003	0.787705	0±0.003	0.909521
HPR	P00739	HPR	ADC	493	-0.004±0.003	0.134663	-0.003±0.003	0.246393
HPRT1	P00492	HPRT1	ADC	493	0.006±0.002	0.0118278	0.006±0.002	0.0115368
HPX	P02790	HPX	ADC	493	-0.007±0.003	0.0155779	-0.005±0.003	0.054508
HRC	P23327	HRC	ADC	106	0.004±0.006	0.553247	0.002±0.007	0.720376
HRG	P04196	HRG	ADC	493	-0.001±0.003	0.672172	0.001±0.003	0.810577
HRNR	Q86YZ3	HRNR	ADC	493	0±0.003	0.868761	-0.001±0.003	0.680513
HROB	Q8N3J3	HROB	ADC	493	0±0.003	0.889001	0.002±0.003	0.523966
HS3ST1	O14792	HS3ST1	ADC	382	0.003±0.003	0.399372	0.004±0.003	0.215343
HS6ST1	O60243	HS6ST1	ADC	493	0.007±0.003	0.0138295	0.006±0.003	0.023071
HS6ST2	Q96MM7	HS6ST2	ADC	491	0.008±0.003	0.00856945	0.007±0.003	0.0188313
HS6ST3	Q8IZP7	HS6ST3	ADC	493	0.009±0.003	0.000822921	0.009±0.003	0.00090614
HSBP1	O75506	HSBP1	ADC	138	-0.004±0.005	0.423754	-0.006±0.005	0.283979
HSP90AA1	P07900	HSP90AA1	ADC	493	-0.001±0.003	0.780211	-0.003±0.003	0.3591
HSP90AB1	P08238	HSP90AB1	ADC	477	0±0.003	0.937401	-0.002±0.003	0.549691
HSP90B1	P14625	HSP90B1	ADC	493	0.001±0.003	0.722426	0.001±0.003	0.774206
HSPA13	P48723	HSPA13	ADC	493	-0.004±0.003	0.190017	-0.003±0.003	0.209923
HSPA1B	P0DMV9	HSPA1B	ADC	493	0.004±0.003	0.116357	0.003±0.003	0.326129
HSPA2	P54652	HSPA2	ADC	493	0.004±0.003	0.145452	0.003±0.003	0.301886
HSPA4	P34932	HSPA4	ADC	493	0.008±0.003	0.00299299	0.007±0.003	0.00885386
HSPA4L	O95757	HSPA4L	ADC	176	0.003±0.005	0.59171	0.002±0.005	0.658966
HSPA5	P11021	HSPA5	ADC	493	0.006±0.003	0.0228729	0.006±0.003	0.0271221
HSPA8	P11142	HSPA8	ADC	493	0.009±0.003	0.000662941	0.007±0.003	0.00441028
HSPA9	P38646	HSPA9	ADC	134	0.006±0.005	0.167995	0.005±0.005	0.299338
HSPB1	P04792	HSPB1	ADC	481	-0.005±0.003	0.136732	-0.005±0.003	0.0996617
HSPB11	Q9Y547	HSPB11	ADC	9	n.m.	n.m.	n.m.	n.m.
HSPB6	O14558	HSPB6	ADC	240	0.006±0.004	0.196511	0.006±0.004	0.212668
HSPD1	P10809	HSPD1	ADC	137	0±0.004	0.955927	-0.001±0.004	0.904565
HSPE1	P61604	HSPE1	ADC	493	0.008±0.002	0.000565638	0.007±0.002	0.00273744
HSPG2	P98160	HSPG2	ADC	493	-0.008±0.003	0.00393991	-0.009±0.003	0.00337988
HSPH1	Q92598	HSPH1	ADC	43	n.m.	n.m.	n.m.	n.m.
HTRA1	Q92743	HTRA1	ADC	493	-0.003±0.002	0.205112	-0.003±0.002	0.173559
HYAL1	Q12794	HYAL1	ADC	493	-0.004±0.003	0.092733	-0.004±0.003	0.169443
HYOU1	Q9Y4L1	HYOU1	ADC	493	0.008±0.003	0.00631022	0.008±0.003	0.00498525
IAH1	Q2TAA2	IAH1	ADC	55	0.009±0.009	0.314483	0.009±0.009	0.307094
IARS1	P41252	IARS1	ADC	218	0±0.004	0.963005	-0.002±0.004	0.686432
IBSP	P21815	IBSP	ADC	15	n.m.	n.m.	n.m.	n.m.
ICAM1	P05362	ICAM1	ADC	493	-0.002±0.003	0.511621	-0.001±0.003	0.603048
ICAM2	P13598	ICAM2	ADC	493	0.004±0.003	0.154425	0.004±0.003	0.205074
ICAM3	P32942	ICAM3	ADC	156	-0.01±0.004	0.0218395	-0.01±0.004	0.0292065
ICAM5	Q9UMF0	ICAM5	ADC	493	0.012±0.003	1.36306e-05	0.011±0.003	2.73196e-05
ICOSLG	O75144	ICOSLG	ADC	493	0.005±0.003	0.176529	0.004±0.003	0.18816
IDE	P14735	IDE	ADC	51	0.009±0.01	0.399286	0.002±0.009	0.792736
IDH1	O75874	IDH1	ADC	493	-0.003±0.002	0.256689	-0.003±0.002	0.25551
IDH3B	O43837	IDH3B	ADC	33	n.m.	n.m.	n.m.	n.m.
IDI1	Q13907	IDI1	ADC	112	-0.002±0.008	0.84695	0±0.007	0.953625
IDS	P22304	IDS	ADC	493	0.004±0.003	0.114505	0.004±0.003	0.13748
IDUA	P35475	IDUA	ADC	367	0.005±0.003	0.0997531	0.005±0.003	0.0746957
IFI30	P13284	IFI30	ADC	493	0.001±0.003	0.75607	0.001±0.003	0.615347
IFI6	P09912	IFI6	ADC	458	0.005±0.003	0.137275	0.003±0.003	0.325617
IFNAR1	P17181	IFNAR1	ADC	492	0.008±0.003	0.00436966	0.008±0.003	0.00389113
IFNAR2	P48551	IFNAR2	ADC	481	0.008±0.003	0.00812742	0.008±0.003	0.00451887
IFNGR1	P15260	IFNGR1	ADC	281	0.007±0.003	0.0497624	0.007±0.003	0.0495548
IFT172	Q9UG01	IFT172	ADC	13	n.m.	n.m.	n.m.	n.m.
IFT74	Q96LB3	IFT74	ADC	8	n.m.	n.m.	n.m.	n.m.
IGA-2	P0DOX2	IGA-2	ADC	493	-0.003±0.003	0.281182	-0.002±0.003	0.426381
IGD	P0DOX3	IGD	ADC	493	-0.003±0.003	0.185389	-0.003±0.003	0.267827
IGDCC4	Q8TDY8	IGDCC4	ADC	135	0.004±0.005	0.439754	0.005±0.004	0.308821
IGF1	P05019	IGF1	ADC	482	-0.004±0.003	0.123946	-0.003±0.003	0.337245
IGF1R	P08069	IGF1R	ADC	81	0.008±0.007	0.268158	0.007±0.007	0.274187
IGF2	P01344	IGF2	ADC	493	-0.006±0.003	0.0218535	-0.006±0.003	0.0197144
IGF2R	P11717	IGF2R	ADC	493	0±0.003	0.93211	0±0.003	0.976374
IGFALS	P35858	IGFALS	ADC	493	-0.003±0.003	0.241557	-0.001±0.003	0.662797
IGFBP1	P08833	IGFBP1	ADC	243	-0.003±0.004	0.54224	-0.002±0.004	0.652613
IGFBP2	P18065	IGFBP2	ADC	493	-0.008±0.003	0.00249676	-0.008±0.003	0.00285123
IGFBP3	P17936	IGFBP3	ADC	493	-0.004±0.003	0.151372	-0.003±0.003	0.259942
IGFBP4	P22692	IGFBP4	ADC	493	-0.005±0.003	0.0524396	-0.005±0.003	0.0623797
IGFBP5	P24593	IGFBP5	ADC	493	-0.008±0.002	0.00148624	-0.009±0.002	0.000338396
IGFBP6	P24592	IGFBP6	ADC	493	-0.006±0.003	0.0388873	-0.005±0.003	0.0752798
IGFBP7	Q16270	IGFBP7	ADC	493	-0.002±0.003	0.441273	-0.003±0.003	0.294521
IGFBPL1	Q8WX77	IGFBPL1	ADC	493	0.003±0.003	0.208355	0.003±0.003	0.292061
IGFLR1	Q9H665	IGFLR1	ADC	138	0.004±0.005	0.404189	0.003±0.006	0.529036
IGG-1	P0DOX5	IGG-1	ADC	493	-0.004±0.003	0.119326	-0.003±0.003	0.216626
IGHA1	P01876	IGHA1	ADC	493	-0.004±0.003	0.12503	-0.003±0.003	0.230157
IGHD	P01880	IGHD	ADC	13	n.m.	n.m.	n.m.	n.m.
IGHE	P01854	IGHE	ADC	32	n.m.	n.m.	n.m.	n.m.
IGHG2	P01859	IGHG2	ADC	493	-0.005±0.003	0.0531605	-0.005±0.003	0.0736713
IGHG3	P01860	IGHG3	ADC	493	-0.004±0.003	0.179276	-0.003±0.003	0.244842
IGHG4	P01861	IGHG4	ADC	493	0.003±0.003	0.333315	0.003±0.003	0.237705
IGHM	P01871	IGHM	ADC	493	0±0.002	0.949478	0.001±0.002	0.730798
IGHV1-18	A0A0C4DH31	IGHV1-18	ADC	387	0±0.003	0.902595	-0.001±0.003	0.8298
IGHV1-2	P23083	IGHV1-2	ADC	493	-0.004±0.003	0.160623	-0.003±0.003	0.306032
IGHV1-24	A0A0C4DH33	IGHV1-24	ADC	454	-0.002±0.003	0.54776	-0.001±0.003	0.786346
IGHV1-3	A0A0C4DH29	IGHV1-3	ADC	62	-0.005±0.007	0.521881	-0.006±0.007	0.360965
IGHV1-45	A0A0A0MS14	IGHV1-45	ADC	493	-0.003±0.002	0.222501	-0.002±0.002	0.436475
IGHV1-46	P01743	IGHV1-46	ADC	53	0.005±0.009	0.602087	0.005±0.009	0.600002
IGHV1-58	A0A0C4DH39	IGHV1-58	ADC	346	-0.002±0.003	0.418877	-0.001±0.003	0.744219
IGHV1-69	P01742	IGHV1-69	ADC	493	-0.006±0.003	0.0388848	-0.005±0.003	0.0809597
IGHV1-69-2	A0A0G2JMI3	IGHV1-69-2	ADC	419	0.002±0.003	0.621695	0.002±0.003	0.487121
IGHV1-69D	A0A0B4J2H0	IGHV1-69D	ADC	186	-0.005±0.005	0.280051	-0.003±0.005	0.572367
IGHV1-8	P0DP01	IGHV1-8	ADC	25	n.m.	n.m.	n.m.	n.m.
IGHV2-26	A0A0B4J1V2	IGHV2-26	ADC	493	-0.003±0.003	0.29186	-0.002±0.003	0.553191
IGHV2-5	P01817	IGHV2-5	ADC	369	-0.007±0.003	0.0444056	-0.007±0.003	0.0453385
IGHV2-70	P01814	IGHV2-70	ADC	361	-0.004±0.003	0.243191	-0.004±0.003	0.15637
IGHV2-70D	A0A0C4DH43	IGHV2-70D	ADC	441	-0.001±0.003	0.66091	-0.002±0.003	0.559507
IGHV3-11	P01762	IGHV3-11	ADC	129	-0.002±0.005	0.639627	-0.002±0.005	0.732943
IGHV3-13	P01766	IGHV3-13	ADC	480	-0.001±0.003	0.671674	-0.001±0.003	0.820029
IGHV3-15	A0A0B4J1V0	IGHV3-15	ADC	493	-0.007±0.003	0.010971	-0.006±0.003	0.0247639
IGHV3-16	A0A0C4DH30	IGHV3-16	ADC	60	-0.008±0.009	0.417981	-0.004±0.009	0.646533
IGHV3-20	A0A0C4DH32	IGHV3-20	ADC	459	0.005±0.003	0.082473	0.005±0.003	0.0589165
IGHV3-21	A0A0B4J1V1	IGHV3-21	ADC	46	n.m.	n.m.	n.m.	n.m.
IGHV3-23	P01764	IGHV3-23	ADC	438	-0.004±0.003	0.106802	-0.004±0.003	0.124632
IGHV3-30	P01768	IGHV3-30	ADC	493	-0.002±0.003	0.413675	-0.001±0.003	0.564442
IGHV3-35	A0A0C4DH35	IGHV3-35	ADC	493	-0.002±0.003	0.389593	-0.002±0.003	0.395499
IGHV3-38	A0A0C4DH36	IGHV3-38	ADC	461	-0.005±0.003	0.0803124	-0.004±0.003	0.142965
IGHV3-38-3	P0DTE1	IGHV3-38-3	ADC	493	-0.002±0.003	0.393909	-0.002±0.003	0.409481
IGHV3-43	A0A0B4J1X8	IGHV3-43	ADC	440	0±0.003	0.906289	0.001±0.003	0.833096
IGHV3-48	P01763	IGHV3-48	ADC	119	-0.005±0.004	0.193157	-0.006±0.004	0.123338
IGHV3-49	A0A0A0MS15	IGHV3-49	ADC	493	-0.002±0.003	0.552092	0±0.003	0.958782
IGHV3-53	P01767	IGHV3-53	ADC	133	-0.003±0.005	0.566114	-0.003±0.005	0.568676
IGHV3-64	A0A075B6Q5	IGHV3-64	ADC	482	-0.007±0.003	0.0117282	-0.006±0.003	0.0278314
IGHV3-64D	A0A0J9YX35	IGHV3-64D	ADC	493	-0.004±0.003	0.167777	-0.003±0.003	0.299346
IGHV3-7	P01780	IGHV3-7	ADC	493	-0.002±0.003	0.369393	-0.001±0.003	0.687997
IGHV3-72	A0A0B4J1Y9	IGHV3-72	ADC	493	-0.004±0.003	0.112399	-0.003±0.003	0.214183
IGHV3-73	A0A0B4J1V6	IGHV3-73	ADC	391	-0.001±0.003	0.812578	0.001±0.003	0.620255
IGHV3-74	A0A0B4J1X5	IGHV3-74	ADC	257	-0.012±0.004	0.00541898	-0.012±0.004	0.00292721
IGHV3-9	P01782	IGHV3-9	ADC	493	-0.006±0.003	0.0297998	-0.005±0.003	0.0418781
IGHV4-28	A0A0C4DH34	IGHV4-28	ADC	493	-0.004±0.003	0.130456	-0.003±0.003	0.277333
IGHV4-30-2	A0A087WSY4	IGHV4-30-2	ADC	52	0.002±0.005	0.642706	0.002±0.005	0.627031
IGHV4-31	P0DP07	IGHV4-31	ADC	9	n.m.	n.m.	n.m.	n.m.
IGHV4-34	P06331	IGHV4-34	ADC	173	-0.002±0.005	0.605704	-0.002±0.004	0.711924
IGHV4-38-2	P0DP08	IGHV4-38-2	ADC	24	n.m.	n.m.	n.m.	n.m.
IGHV4-39	P01824	IGHV4-39	ADC	493	-0.003±0.003	0.252107	-0.002±0.003	0.505464
IGHV4-4	A0A075B6R2	IGHV4-4	ADC	493	-0.003±0.003	0.212904	-0.003±0.003	0.243124
IGHV4-59	P01825	IGHV4-59	ADC	241	-0.006±0.003	0.0733263	-0.006±0.003	0.0908829
IGHV5-10-1	A0A0J9YXX1	IGHV5-10-1	ADC	479	0±0.003	0.890037	0.001±0.003	0.660235
IGHV5-51	A0A0C4DH38	IGHV5-51	ADC	493	-0.003±0.003	0.23136	-0.002±0.002	0.431941
IGHV6-1	A0A0B4J1U7	IGHV6-1	ADC	493	-0.003±0.003	0.25114	-0.002±0.003	0.458475
IGHV7-4-1	A0A0J9YVY3	IGHV7-4-1	ADC	94	-0.008±0.006	0.215612	-0.007±0.006	0.28244
IGHV7-81	A0A0B4J1V7	IGHV7-81	ADC	459	-0.002±0.003	0.543848	-0.001±0.003	0.702311
IGK	P0DOX7	IGK	ADC	493	-0.007±0.003	0.005263	-0.006±0.003	0.0191015
IGKC	P01834	IGKC	ADC	493	-0.006±0.003	0.0194036	-0.005±0.003	0.0500373
IGKJ1	A0A0A0MT89	IGKJ1	ADC	310	-0.005±0.003	0.144675	-0.005±0.003	0.114034
IGKV1-12	A0A0C4DH73	IGKV1-12	ADC	81	0.001±0.008	0.871311	0.003±0.008	0.724985
IGKV1-16	P04430	IGKV1-16	ADC	431	-0.003±0.003	0.363924	-0.002±0.003	0.506167
IGKV1-17	P01599	IGKV1-17	ADC	493	-0.003±0.003	0.280071	-0.002±0.003	0.335399
IGKV1-27	A0A075B6S5	IGKV1-27	ADC	446	-0.004±0.002	0.138502	-0.004±0.002	0.141652
IGKV1-37	A0A075B6S9	IGKV1-37	ADC	40	n.m.	n.m.	n.m.	n.m.
IGKV1-5	P01602	IGKV1-5	ADC	470	-0.006±0.003	0.0180959	-0.006±0.003	0.0277842
IGKV1-8	A0A0C4DH67	IGKV1-8	ADC	480	0±0.003	0.88627	0±0.003	0.985186
IGKV1D-13	A0A0B4J2D9	IGKV1D-13	ADC	224	0±0.004	0.913534	0.001±0.004	0.817846
IGKV1D-16	P01601	IGKV1D-16	ADC	42	n.m.	n.m.	n.m.	n.m.
IGKV1D-33	P01593	IGKV1D-33	ADC	493	-0.004±0.003	0.143554	-0.003±0.003	0.325442
IGKV1D-39	P04432	IGKV1D-39	ADC	426	-0.003±0.003	0.234364	-0.003±0.003	0.263716
IGKV1D-8	A0A087WSZ0	IGKV1D-8	ADC	10	n.m.	n.m.	n.m.	n.m.
IGKV2-29	A2NJV5	IGKV2-29	ADC	12	n.m.	n.m.	n.m.	n.m.
IGKV2-30	P06310	IGKV2-30	ADC	482	-0.001±0.003	0.846531	0.001±0.003	0.723162
IGKV2-40	A0A087WW87	IGKV2-40	ADC	493	-0.004±0.003	0.120609	-0.003±0.003	0.225448
IGKV2D-24	A0A075B6R9	IGKV2D-24	ADC	378	-0.004±0.003	0.228013	-0.002±0.003	0.615892
IGKV2D-29	A0A075B6S2	IGKV2D-29	ADC	493	-0.004±0.003	0.201707	-0.003±0.003	0.303393
IGKV2D-30	A0A075B6S6	IGKV2D-30	ADC	113	-0.009±0.006	0.171074	-0.009±0.006	0.164321
IGKV3-11	P04433	IGKV3-11	ADC	493	-0.003±0.003	0.205179	-0.002±0.002	0.434695
IGKV3-20	P01619	IGKV3-20	ADC	493	-0.004±0.003	0.104655	-0.003±0.002	0.23007
IGKV3-7	A0A075B6H7	IGKV3-7	ADC	493	-0.011±0.003	6.17587e-05	-0.01±0.003	0.000228131
IGKV3D-15	A0A087WSY6	IGKV3D-15	ADC	493	-0.003±0.003	0.231696	-0.002±0.003	0.460793
IGKV3D-20	A0A0C4DH25	IGKV3D-20	ADC	493	-0.002±0.002	0.50872	-0.001±0.002	0.722168
IGKV3D-7	A0A0C4DH55	IGKV3D-7	ADC	20	n.m.	n.m.	n.m.	n.m.
IGKV4-1	P06312	IGKV4-1	ADC	493	-0.003±0.003	0.224574	-0.002±0.003	0.360951
IGKV6-21	A0A0C4DH24	IGKV6-21	ADC	448	-0.001±0.003	0.773393	-0.001±0.003	0.792257
IGKV6D-21	A0A0A0MT36	IGKV6D-21	ADC	482	-0.004±0.003	0.108469	-0.004±0.003	0.167242
IGL-1	P0DOX8	IGL-1	ADC	493	-0.003±0.003	0.274077	-0.002±0.003	0.38852
IGLC3	P0DOY3	IGLC3	ADC	493	-0.001±0.003	0.711104	0±0.003	0.858373
IGLC7	A0M8Q6	IGLC7	ADC	493	0.001±0.003	0.80386	0.001±0.003	0.7726
IGLL1	P15814	IGLL1	ADC	113	-0.005±0.007	0.476142	-0.004±0.007	0.584099
IGLON5	A6NGN9	IGLON5	ADC	493	0.007±0.003	0.011389	0.007±0.003	0.0123297
IGLV1-36	A0A0B4J1U3	IGLV1-36	ADC	420	-0.004±0.003	0.25642	-0.001±0.003	0.64202
IGLV1-40	P01703	IGLV1-40	ADC	491	-0.005±0.003	0.0653363	-0.004±0.003	0.102517
IGLV1-44	P01699	IGLV1-44	ADC	416	-0.002±0.003	0.495716	-0.001±0.003	0.709578
IGLV1-47	P01700	IGLV1-47	ADC	493	-0.004±0.003	0.112054	-0.004±0.003	0.179082
IGLV1-50	A0A075B6I6	IGLV1-50	ADC	25	n.m.	n.m.	n.m.	n.m.
IGLV1-51	P01701	IGLV1-51	ADC	493	0±0.003	0.886877	0.001±0.003	0.650725
IGLV10-54	A0A075B6I4	IGLV10-54	ADC	428	-0.001±0.003	0.646352	-0.001±0.003	0.744392
IGLV2-11	P01706	IGLV2-11	ADC	493	-0.004±0.003	0.131559	-0.003±0.003	0.249425
IGLV2-14	P01704	IGLV2-14	ADC	416	-0.003±0.003	0.349959	-0.002±0.003	0.516193
IGLV2-18	A0A075B6J9	IGLV2-18	ADC	447	-0.001±0.003	0.856358	0±0.003	0.961386
IGLV2-23	P01705	IGLV2-23	ADC	492	-0.003±0.003	0.331599	-0.003±0.003	0.307212
IGLV2-8	P01709	IGLV2-8	ADC	493	-0.004±0.003	0.242945	-0.003±0.003	0.304601
IGLV3-10	A0A075B6K4	IGLV3-10	ADC	493	-0.001±0.003	0.703325	-0.001±0.003	0.848851
IGLV3-16	A0A075B6K0	IGLV3-16	ADC	493	-0.003±0.003	0.314467	-0.002±0.003	0.396688
IGLV3-19	P01714	IGLV3-19	ADC	493	-0.005±0.003	0.0934222	-0.005±0.003	0.0857753
IGLV3-25	P01717	IGLV3-25	ADC	279	-0.004±0.003	0.167795	-0.004±0.003	0.214091
IGLV3-27	P01718	IGLV3-27	ADC	437	-0.006±0.003	0.0571379	-0.005±0.003	0.0880608
IGLV3-9	A0A075B6K5	IGLV3-9	ADC	493	-0.004±0.003	0.16752	-0.003±0.003	0.322504
IGLV4-3	A0A075B6K6	IGLV4-3	ADC	66	0.004±0.008	0.605479	0.002±0.008	0.770792
IGLV4-60	A0A075B6I1	IGLV4-60	ADC	411	0±0.003	0.877483	0±0.003	0.979204
IGLV4-69	A0A075B6H9	IGLV4-69	ADC	493	-0.005±0.003	0.0492814	-0.004±0.003	0.11951
IGLV5-37	A0A075B6J1	IGLV5-37	ADC	308	-0.002±0.003	0.498042	-0.003±0.003	0.356047
IGLV5-39	A0A0G2JS06	IGLV5-39	ADC	493	-0.002±0.003	0.357522	-0.002±0.003	0.342973
IGLV5-45	A0A087WSX0	IGLV5-45	ADC	337	-0.005±0.003	0.152424	-0.004±0.003	0.175162
IGLV5-48	A0A075B6I7	IGLV5-48	ADC	34	n.m.	n.m.	n.m.	n.m.
IGLV5-52	A0A0A0MRZ9	IGLV5-52	ADC	55	-0.004±0.013	0.793832	-0.003±0.013	0.819914
IGLV6-57	P01721	IGLV6-57	ADC	473	-0.002±0.003	0.480914	-0.002±0.003	0.601049
IGLV7-46	A0A075B6I9	IGLV7-46	ADC	493	-0.006±0.003	0.0292264	-0.006±0.003	0.0217824
IGLV8-61	A0A075B6I0	IGLV8-61	ADC	493	0.001±0.002	0.603955	0.001±0.002	0.675042
IGLV9-49	A0A0B4J1Y8	IGLV9-49	ADC	493	-0.001±0.003	0.662483	-0.001±0.003	0.841926
IGSF1	Q8N6C5	IGSF1	ADC	493	0.002±0.002	0.460161	0.001±0.002	0.649734
IGSF10	Q6WRI0	IGSF10	ADC	80	-0.011±0.008	0.168405	-0.012±0.008	0.132454
IGSF21	Q96ID5	IGSF21	ADC	493	0.011±0.003	6.94793e-05	0.01±0.003	8.47165e-05
IGSF3	O75054	IGSF3	ADC	115	-0.021±0.007	0.00249155	-0.022±0.007	0.00122458
IGSF8	Q969P0	IGSF8	ADC	493	0.002±0.003	0.446827	0.001±0.003	0.627659
IGSF9B	Q9UPX0	IGSF9B	ADC	95	-0.004±0.009	0.643745	-0.004±0.009	0.683196
IL10RB	Q08334	IL10RB	ADC	139	0.003±0.005	0.517931	0.004±0.005	0.487445
IL13RA1	P78552	IL13RA1	ADC	100	-0.006±0.006	0.292544	-0.005±0.005	0.385218
IL16	Q14005	IL16	ADC	41	n.m.	n.m.	n.m.	n.m.
IL17RC	Q8NAC3	IL17RC	ADC	7	n.m.	n.m.	n.m.	n.m.
IL17RD	Q8NFM7	IL17RD	ADC	19	n.m.	n.m.	n.m.	n.m.
IL18	Q14116	IL18	ADC	107	0.002±0.006	0.730477	-0.001±0.006	0.88116
IL18BP	O95998	IL18BP	ADC	493	0.005±0.003	0.0721772	0.005±0.003	0.0895548
IL1R2	P27930	IL1R2	ADC	480	-0.002±0.003	0.401553	-0.001±0.003	0.664608
IL1RAP	Q9NPH3	IL1RAP	ADC	493	-0.002±0.003	0.355357	-0.002±0.003	0.51246
IL1RAPL1	Q9NZN1	IL1RAPL1	ADC	331	0.003±0.003	0.298567	0.004±0.003	0.268198
IL1RL1	Q01638	IL1RL1	ADC	22	n.m.	n.m.	n.m.	n.m.
IL1RN	P18510	IL1RN	ADC	82	-0.005±0.007	0.503134	0±0.007	0.96629
IL34	Q6ZMJ4	IL34	ADC	44	n.m.	n.m.	n.m.	n.m.
IL36G	Q9NZH8	IL36G	ADC	26	n.m.	n.m.	n.m.	n.m.
IL36RN	Q9UBH0	IL36RN	ADC	13	n.m.	n.m.	n.m.	n.m.
IL6	P05231	IL6	ADC	16	n.m.	n.m.	n.m.	n.m.
IL6R	P08887	IL6R	ADC	493	0.002±0.003	0.366602	0.002±0.003	0.550358
IL6ST	P40189	IL6ST	ADC	493	0.007±0.003	0.0115766	0.007±0.003	0.0101561
ILDR2	Q71H61	ILDR2	ADC	461	0.003±0.002	0.168925	0.003±0.002	0.278954
ILF2	Q12905	ILF2	ADC	8	n.m.	n.m.	n.m.	n.m.
ILF3	Q12906	ILF3	ADC	23	n.m.	n.m.	n.m.	n.m.
IMPA1	P29218	IMPA1	ADC	493	0.004±0.003	0.100008	0.004±0.003	0.0970951
IMPDH2	P12268	IMPDH2	ADC	416	0.003±0.003	0.256602	0.005±0.003	0.118315
IMPG2	Q9BZV3	IMPG2	ADC	251	-0.005±0.004	0.143935	-0.005±0.004	0.15253
INA	Q16352	INA	ADC	6	n.m.	n.m.	n.m.	n.m.
INAFM1	C9JVW0	INAFM1	ADC	493	0.006±0.003	0.0295264	0.005±0.003	0.04691
INHBA	P08476	INHBA	ADC	493	-0.011±0.003	0.000436354	-0.01±0.003	0.000651957
INHBB	P09529	INHBB	ADC	405	-0.005±0.003	0.0781661	-0.005±0.003	0.0852988
INHBC	P55103	INHBC	ADC	298	-0.001±0.003	0.834363	-0.001±0.003	0.708409
INPP1	P49441	INPP1	ADC	52	-0.009±0.009	0.282583	-0.009±0.008	0.280631
INSR	P06213	INSR	ADC	413	0.008±0.003	0.0196328	0.006±0.003	0.0572745
IPO5	O00410	IPO5	ADC	8	n.m.	n.m.	n.m.	n.m.
IQGAP1	P46940	IQGAP1	ADC	105	-0.003±0.006	0.567111	-0.007±0.006	0.237022
IRGQ	Q8WZA9	IRGQ	ADC	103	0.013±0.009	0.162004	0.015±0.009	0.118196
IRX4	P78413	IRX4	ADC	328	0±0.003	0.888322	-0.001±0.003	0.75641
ISG15	P05161	ISG15	ADC	119	0.008±0.006	0.145883	0.009±0.005	0.114844
ISLR	O14498	ISLR	ADC	493	0±0.003	0.908027	0.001±0.003	0.725253
ISLR2	Q6UXK2	ISLR2	ADC	493	0.012±0.003	7.31129e-06	0.012±0.003	6.92502e-06
ISM1	B1AKI9	ISM1	ADC	235	-0.006±0.005	0.264266	-0.006±0.005	0.196523
ISM2	Q6H9L7	ISM2	ADC	177	0.005±0.005	0.259307	0.004±0.005	0.458362
ISOC1	Q96CN7	ISOC1	ADC	36	n.m.	n.m.	n.m.	n.m.
ISOC2	Q96AB3	ISOC2	ADC	26	n.m.	n.m.	n.m.	n.m.
ISYNA1	Q9NPH2	ISYNA1	ADC	53	0.005±0.007	0.466597	0.006±0.007	0.416091
ITFG1	Q8TB96	ITFG1	ADC	170	0.016±0.006	0.00721347	0.013±0.006	0.030831
ITGA1	P56199	ITGA1	ADC	309	-0.003±0.004	0.391327	-0.004±0.004	0.34812
ITGA3	P26006	ITGA3	ADC	8	n.m.	n.m.	n.m.	n.m.
ITGA6	P23229	ITGA6	ADC	213	-0.007±0.004	0.105858	-0.007±0.004	0.106064
ITGA7	Q13683	ITGA7	ADC	493	-0.003±0.003	0.270252	-0.004±0.003	0.189273
ITGAM	P11215	ITGAM	ADC	424	-0.002±0.003	0.451102	-0.002±0.003	0.554783
ITGAV	P06756	ITGAV	ADC	305	-0.005±0.003	0.125883	-0.004±0.003	0.162587
ITGB1	P05556	ITGB1	ADC	493	-0.006±0.003	0.0456384	-0.007±0.003	0.0197783
ITGB2	P05107	ITGB2	ADC	493	0±0.003	0.9656	-0.001±0.003	0.816974
ITGB3	P05106	ITGB3	ADC	17	n.m.	n.m.	n.m.	n.m.
ITGB4	P16144	ITGB4	ADC	451	-0.006±0.003	0.0209755	-0.007±0.003	0.0102414
ITGB8	P26012	ITGB8	ADC	370	0.001±0.003	0.813076	0±0.003	0.992471
ITGBL1	O95965	ITGBL1	ADC	493	-0.005±0.003	0.0876148	-0.005±0.003	0.0695639
ITIH1	P19827	ITIH1	ADC	493	0±0.003	0.864845	0.001±0.003	0.701615
ITIH2	P19823	ITIH2	ADC	493	0±0.003	0.943744	0.002±0.003	0.419433
ITIH3	Q06033	ITIH3	ADC	493	-0.004±0.003	0.148783	-0.003±0.003	0.303202
ITIH4	Q14624	ITIH4	ADC	493	-0.002±0.003	0.348366	-0.001±0.003	0.680507
ITIH5	Q86UX2	ITIH5	ADC	493	0±0.003	0.995718	0±0.003	0.858266
ITLN1	Q8WWA0	ITLN1	ADC	265	-0.006±0.004	0.0770118	-0.005±0.004	0.160869
ITM2A	O43736	ITM2A	ADC	493	-0.002±0.003	0.343684	-0.001±0.003	0.573394
ITM2B	Q9Y287	ITM2B	ADC	493	-0.001±0.002	0.767034	-0.001±0.002	0.75579
ITM2C	Q9NQX7	ITM2C	ADC	493	-0.002±0.003	0.573292	-0.001±0.003	0.625577
ITPA	Q9BY32	ITPA	ADC	56	-0.005±0.009	0.606308	-0.004±0.009	0.665711
IVL	P07476	IVL	ADC	67	-0.006±0.007	0.342702	-0.004±0.006	0.520269
IZUMO4	Q1ZYL8	IZUMO4	ADC	58	0±0.007	0.959245	0.001±0.007	0.923426
JAG1	P78504	JAG1	ADC	493	-0.002±0.003	0.515355	-0.001±0.003	0.62208
JAG2	Q9Y219	JAG2	ADC	424	0.002±0.003	0.565988	0.002±0.003	0.361896
JAM2	P57087	JAM2	ADC	493	0.005±0.003	0.0506761	0.005±0.002	0.0380042
JAM3	Q9BX67	JAM3	ADC	493	0.004±0.003	0.129438	0.004±0.003	0.183321
JAML	Q86YT9	JAML	ADC	328	-0.006±0.003	0.0548348	-0.007±0.003	0.03517
JCHAIN	P01591	JCHAIN	ADC	493	0.002±0.002	0.389145	0.002±0.002	0.302014
JMJD1C	Q15652	JMJD1C	ADC	60	-0.001±0.009	0.952905	-0.003±0.008	0.680341
JMJD8	Q96S16	JMJD8	ADC	322	-0.004±0.003	0.169823	-0.006±0.003	0.0848448
JPT1	Q9UK76	JPT1	ADC	99	0.001±0.007	0.886268	0.001±0.007	0.936575
JPT2	Q9H910	JPT2	ADC	42	n.m.	n.m.	n.m.	n.m.
JUP	P14923	JUP	ADC	493	0.001±0.003	0.587658	0.002±0.003	0.555647
KANSL3	Q9P2N6	KANSL3	ADC	35	n.m.	n.m.	n.m.	n.m.
KARS1	Q15046	KARS1	ADC	8	n.m.	n.m.	n.m.	n.m.
KAZALD1	Q96I82	KAZALD1	ADC	180	-0.002±0.004	0.654951	-0.001±0.004	0.778589
KCNE5	Q9UJ90	KCNE5	ADC	180	-0.002±0.004	0.724637	0±0.004	0.923356
KCNIP3	Q9Y2W7	KCNIP3	ADC	106	0±0.006	0.955146	-0.001±0.006	0.896988
KCNIP4	Q6PIL6	KCNIP4	ADC	11	n.m.	n.m.	n.m.	n.m.
KCT2	Q8NC54	KCT2	ADC	207	0.004±0.003	0.210226	0.004±0.003	0.172131
KCTD12	Q96CX2	KCTD12	ADC	482	-0.001±0.003	0.806176	0±0.003	0.881949
KDR	P35968	KDR	ADC	391	-0.008±0.004	0.0416578	-0.005±0.004	0.140834
KERA	O60938	KERA	ADC	37	n.m.	n.m.	n.m.	n.m.
KHDRBS1	Q07666	KHDRBS1	ADC	8	n.m.	n.m.	n.m.	n.m.
KHK	P50053	KHK	ADC	23	n.m.	n.m.	n.m.	n.m.
KIAA0100	Q14667	KIAA0100	ADC	260	0.002±0.004	0.619611	0.002±0.004	0.703224
KIAA0319	Q5VV43	KIAA0319	ADC	493	0.005±0.003	0.0694007	0.006±0.003	0.031526
KIAA0319L	Q8IZA0	KIAA0319L	ADC	493	0.003±0.003	0.212189	0.003±0.003	0.245675
KIAA1549	Q9HCM3	KIAA1549	ADC	61	-0.007±0.007	0.301021	-0.001±0.005	0.858186
KIAA1549L	Q6ZVL6	KIAA1549L	ADC	493	0.009±0.003	0.000346421	0.009±0.002	0.000526504
KIAA1755	Q5JYT7	KIAA1755	ADC	147	0.002±0.006	0.746164	-0.001±0.006	0.92864
KIDINS220	Q9ULH0	KIDINS220	ADC	127	-0.001±0.006	0.805439	-0.002±0.006	0.719957
KIF2C	Q99661	KIF2C	ADC	205	-0.004±0.004	0.341581	-0.004±0.004	0.324089
KIF5B	P33176	KIF5B	ADC	8	n.m.	n.m.	n.m.	n.m.
KIFC3	Q9BVG8	KIFC3	ADC	10	n.m.	n.m.	n.m.	n.m.
KIN	O60870	KIN	ADC	6	n.m.	n.m.	n.m.	n.m.
KIRREL3	Q8IZU9	KIRREL3	ADC	322	-0.001±0.003	0.871197	0±0.003	0.980984
KISS1	Q15726	KISS1	ADC	23	n.m.	n.m.	n.m.	n.m.
KIT	P10721	KIT	ADC	493	0.005±0.003	0.0419846	0.005±0.003	0.0511022
KITLG	P21583	KITLG	ADC	258	0.004±0.004	0.289695	0.005±0.004	0.142722
KLC1	Q07866	KLC1	ADC	8	n.m.	n.m.	n.m.	n.m.
KLHL4	Q9C0H6	KLHL4	ADC	224	-0.003±0.004	0.494219	-0.003±0.004	0.368948
KLK10	O43240	KLK10	ADC	281	-0.008±0.004	0.03897	-0.007±0.004	0.0715396
KLK11	Q9UBX7	KLK11	ADC	493	-0.006±0.003	0.0364647	-0.006±0.003	0.0264353
KLK5	Q9Y337	KLK5	ADC	8	n.m.	n.m.	n.m.	n.m.
KLK6	Q92876	KLK6	ADC	493	0.003±0.003	0.21041	0.003±0.003	0.290977
KLK7	P49862	KLK7	ADC	411	0.001±0.003	0.612434	0.001±0.003	0.825689
KLK8	O60259	KLK8	ADC	375	-0.003±0.003	0.261669	-0.003±0.003	0.230211
KLKB1	P03952	KLKB1	ADC	493	-0.002±0.003	0.394468	-0.001±0.003	0.761583
KNG1	P01042	KNG1	ADC	493	-0.002±0.003	0.447572	-0.001±0.003	0.820138
KPNA3	O00505	KPNA3	ADC	8	n.m.	n.m.	n.m.	n.m.
KPNA5	O15131	KPNA5	ADC	8	n.m.	n.m.	n.m.	n.m.
KPNB1	Q14974	KPNB1	ADC	23	n.m.	n.m.	n.m.	n.m.
KPRP	Q5T749	KPRP	ADC	446	0.003±0.003	0.206224	0.004±0.003	0.129678
KREMEN1	Q96MU8	KREMEN1	ADC	461	0±0.003	0.938286	0.001±0.003	0.674769
KRT1	P04264	KRT1	ADC	493	0.002±0.003	0.37985	0.003±0.003	0.346567
KRT1.v2	P04264	KRT1.v2	ADC	142	0.005±0.006	0.389801	0.004±0.005	0.477201
KRT10	P13645	KRT10	ADC	493	0.002±0.003	0.494284	0.002±0.003	0.399879
KRT13	P13646-1	KRT13	ADC	287	-0.005±0.003	0.0793362	-0.006±0.003	0.0524226
KRT14	P02533	KRT14	ADC	493	0.004±0.003	0.124376	0.005±0.003	0.0846418
KRT15	P19012	KRT15	ADC	16	n.m.	n.m.	n.m.	n.m.
KRT16	P08779	KRT16	ADC	493	0.004±0.003	0.117857	0.004±0.003	0.135217
KRT17	Q04695	KRT17	ADC	493	0.007±0.003	0.0228611	0.007±0.003	0.0135703
KRT19	P08727	KRT19	ADC	24	n.m.	n.m.	n.m.	n.m.
KRT2	P35908	KRT2	ADC	493	0.002±0.003	0.404138	0.003±0.003	0.338224
KRT2.v2	P35908	KRT2.v2	ADC	92	-0.005±0.005	0.2908	-0.005±0.005	0.311808
KRT23	Q9C075	KRT23	ADC	203	0±0.004	0.957537	-0.001±0.004	0.854879
KRT25	Q7Z3Z0	KRT25	ADC	78	0.003±0.009	0.742852	0.004±0.009	0.678569
KRT3	P12035	KRT3	ADC	320	0.002±0.003	0.455085	0.002±0.003	0.447191
KRT31	Q9UE12	KRT31	ADC	462	0.002±0.003	0.514891	0.002±0.003	0.479092
KRT32	Q14532	KRT32	ADC	127	0±0.006	0.976606	0±0.006	0.984005
KRT33A	O76009	KRT33A	ADC	195	0.001±0.005	0.805442	0.002±0.005	0.671901
KRT33B	Q14525	KRT33B	ADC	238	0±0.004	0.996244	0±0.005	0.934173
KRT34	Q8IUT8	KRT34	ADC	32	n.m.	n.m.	n.m.	n.m.
KRT35	Q92764	KRT35	ADC	144	0.006±0.005	0.222726	0.006±0.005	0.217916
KRT36	O76013	KRT36	ADC	242	0.004±0.004	0.306963	0.005±0.004	0.223873
KRT38	O76015	KRT38	ADC	41	n.m.	n.m.	n.m.	n.m.
KRT39	Q6IFU6	KRT39	ADC	20	n.m.	n.m.	n.m.	n.m.
KRT4	P19013	KRT4	ADC	167	0.007±0.005	0.221618	0.007±0.005	0.209171
KRT5	P13647	KRT5	ADC	493	0.003±0.003	0.283729	0.003±0.003	0.257961
KRT6A	P02538	KRT6A	ADC	480	0.008±0.003	0.00538996	0.008±0.003	0.00689411
KRT6B	P04259	KRT6B	ADC	493	0.007±0.003	0.0127465	0.007±0.003	0.0185289
KRT6B.v2	P04259	KRT6B.v2	ADC	217	0.006±0.005	0.157389	0.009±0.005	0.0601628
KRT71	Q3SY84	KRT71	ADC	230	-0.003±0.004	0.400476	-0.002±0.004	0.554842
KRT75	O95678	KRT75	ADC	27	n.m.	n.m.	n.m.	n.m.
KRT76	Q01546	KRT76	ADC	266	0.004±0.004	0.312458	0.005±0.004	0.193148
KRT77	Q7Z794	KRT77	ADC	312	0.002±0.003	0.641526	0.002±0.003	0.578963
KRT78	Q8N1N4	KRT78	ADC	485	0.002±0.003	0.560532	0.002±0.003	0.50587
KRT79	Q5XKE5	KRT79	ADC	63	0.007±0.008	0.361718	0.01±0.008	0.204413
KRT80	Q6KB66-1	KRT80	ADC	474	0.003±0.003	0.334597	0.003±0.003	0.262371
KRT82	Q9NSB4	KRT82	ADC	248	0.002±0.004	0.597342	0.003±0.004	0.48021
KRT83	Q6NT21	KRT83	ADC	125	0.01±0.006	0.110078	0.011±0.006	0.0771177
KRT84	Q9NSB2	KRT84	ADC	56	-0.005±0.008	0.545721	-0.003±0.008	0.70485
KRT85	P78386	KRT85	ADC	473	-0.001±0.003	0.708753	-0.001±0.003	0.675382
KRT86	O43790	KRT86	ADC	460	-0.003±0.003	0.292862	-0.003±0.003	0.350228
KRT87P	A6NCN2	KRT87P	ADC	148	0.005±0.007	0.430292	0.004±0.006	0.502583
KRT9	P35527	KRT9	ADC	493	0.001±0.003	0.72483	0.002±0.003	0.553162
KRTAP11-1	Q8IUC1	KRTAP11-1	ADC	114	0.005±0.007	0.485906	0.006±0.007	0.436704
KRTAP2-4	Q9BYR9	KRTAP2-4	ADC	151	0±0.006	0.981429	-0.001±0.006	0.915054
KRTAP29-1	A8MX34	KRTAP29-1	ADC	322	-0.002±0.004	0.549339	-0.002±0.004	0.63196
KRTAP4-3	Q9BYR4	KRTAP4-3	ADC	12	n.m.	n.m.	n.m.	n.m.
KRTAP4-4	Q9BYR3	KRTAP4-4	ADC	12	n.m.	n.m.	n.m.	n.m.
KRTAP9-8	Q9BYQ0	KRTAP9-8	ADC	12	n.m.	n.m.	n.m.	n.m.
KYAT1	Q16773	KYAT1	ADC	22	n.m.	n.m.	n.m.	n.m.
L1CAM	P32004	L1CAM	ADC	493	0.011±0.003	6.7721e-05	0.01±0.003	0.000110434
LACRT	Q9GZZ8	LACRT	ADC	316	-0.002±0.004	0.53434	-0.003±0.004	0.423895
LAIR1	Q6GTX8	LAIR1	ADC	493	-0.002±0.002	0.400859	-0.002±0.002	0.316504
LALBA	P00709	LALBA	ADC	94	-0.005±0.007	0.502145	-0.004±0.007	0.5343
LAMA1	P25391	LAMA1	ADC	46	n.m.	n.m.	n.m.	n.m.
LAMA2	P24043	LAMA2	ADC	493	-0.004±0.003	0.104583	-0.004±0.003	0.126836
LAMA3	Q16787	LAMA3	ADC	436	-0.002±0.003	0.432528	-0.001±0.003	0.739023
LAMA4	Q16363	LAMA4	ADC	493	0.003±0.003	0.176629	0.004±0.003	0.156796
LAMA5	O15230	LAMA5	ADC	493	-0.002±0.003	0.349132	-0.002±0.003	0.36299
LAMB1	P07942	LAMB1	ADC	493	0±0.003	0.866853	0±0.003	0.88835
LAMB2	P55268	LAMB2	ADC	493	-0.001±0.003	0.685985	-0.001±0.003	0.795898
LAMC1	P11047	LAMC1	ADC	493	-0.001±0.003	0.783176	-0.001±0.003	0.699663
LAMC2	Q13753	LAMC2	ADC	301	0.001±0.004	0.741852	0.002±0.004	0.571603
LAMC3	Q9Y6N6	LAMC3	ADC	493	-0.001±0.003	0.605305	-0.002±0.003	0.464483
LAMP1	P11279	LAMP1	ADC	493	0.006±0.002	0.0178099	0.005±0.002	0.0259457
LAMP2	P13473	LAMP2	ADC	493	0.004±0.003	0.110334	0.004±0.003	0.148624
LAMP5	Q9UJQ1	LAMP5	ADC	438	0.002±0.003	0.433859	0.002±0.003	0.58282
LAMTOR1	Q6IAA8	LAMTOR1	ADC	83	-0.005±0.007	0.508219	-0.005±0.007	0.503732
LAMTOR2	Q9Y2Q5	LAMTOR2	ADC	219	0±0.004	0.956742	0.002±0.004	0.608928
[truncated: 1,867 more rows]
