# Supplementary material for: Neuroplasticity and immune system are related to altered grey matter networks: a cohort study in sporadic Alzheimer’s disease
Source: Brain Commun. 2026 Jul 8;8(4):fcag257. doi: 10.1093/braincomms/fcag257 (PMC13373788; doi:10.1093/braincomms/fcag257)
Supplement: fcag257_Supplementary_Data [file fcag257_supplementary_data.zip › Supplementary_Table_5.xlsx]

## Sheet: Supplementary table 5
Supplementary table 5: Associations of CSF protein levels and small world coefficient, gamma and lambda in ADC respectively. Model 1 showcases main protein effects regardless of clinical stage.
Protein info					Model 1
ProtInd	Uniprot	Genesymbol	Cohort	n obs	sw Main beta±SE	sw Main p	gamma Main beta±SE	gamma Main p	lambda Main beta±SE	lambda Main p
CAMK2A	Q9UQM7	CAMK2A	ADC	493	0.013±0.003	9.36703e-07	0.018±0.003	1.75859e-07	0.003±0.001	5.63189e-08
LTBP1	Q14766	LTBP1	ADC	493	-0.013±0.003	8.15196e-06	-0.018±0.004	1.1818e-06	-0.003±0.001	7.56324e-08
PTPRT	O14522	PTPRT	ADC	493	0.016±0.003	1.08437e-07	0.022±0.004	3.08528e-08	0.003±0.001	1.31867e-07
FSTL4	Q6MZW2	FSTL4	ADC	493	0.013±0.003	1.10762e-06	0.019±0.004	2.68995e-07	0.003±0.001	2.17554e-07
NTNG1	Q9Y2I2	NTNG1	ADC	493	0.011±0.003	6.85911e-05	0.017±0.004	1.2213e-05	0.003±0.001	6.53818e-07
NPTX2	P47972	NPTX2	ADC	493	0.013±0.003	5.68995e-06	0.018±0.004	1.60806e-06	0.003±0.001	1.0874e-06
NFASC	O94856	NFASC	ADC	493	0.012±0.003	2.22941e-05	0.017±0.004	5.0773e-06	0.003±0.001	1.25753e-06
NPTX1	Q15818	NPTX1	ADC	493	0.012±0.003	2.3353e-06	0.017±0.003	7.93207e-07	0.003±0.001	1.2734e-06
SLITRK4	Q8IW52	SLITRK4	ADC	493	0.011±0.002	1.01921e-05	0.016±0.003	2.91412e-06	0.002±0.001	1.83913e-06
NRCAM	Q92823	NRCAM	ADC	493	0.012±0.003	5.22415e-06	0.017±0.003	1.49486e-06	0.003±0.001	1.85899e-06
PTPRG	P23470	PTPRG	ADC	493	0.014±0.003	5.20619e-07	0.019±0.004	2.49527e-07	0.003±0.001	2.09755e-06
CNTNAP2	Q9UHC6	CNTNAP2	ADC	493	0.013±0.003	1.64255e-06	0.018±0.004	6.98688e-07	0.003±0.001	2.79996e-06
NRXN2	Q9P2S2	NRXN2	ADC	493	0.011±0.003	7.42887e-05	0.016±0.004	1.69421e-05	0.003±0.001	3.44014e-06
WIF1	Q9Y5W5	WIF1	ADC	493	0.01±0.003	0.000425283	0.015±0.004	8.05216e-05	0.003±0.001	3.78762e-06
CBLN4	Q9NTU7	CBLN4	ADC	493	0.011±0.003	2.61515e-05	0.016±0.004	8.37103e-06	0.003±0.001	3.91866e-06
VGF	O15240	VGF	ADC	493	0.011±0.003	4.84533e-05	0.016±0.004	1.33068e-05	0.003±0.001	4.39886e-06
ATRNL1	Q5VV63	ATRNL1	ADC	482	0.01±0.003	0.00016512	0.014±0.003	3.79163e-05	0.002±0.001	4.46884e-06
PCSK2	P16519	PCSK2	ADC	493	0.01±0.003	0.000316969	0.015±0.004	6.51614e-05	0.003±0.001	4.64354e-06
LTBP2	Q14767	LTBP2	ADC	493	-0.013±0.003	4.70696e-06	-0.019±0.004	2.04445e-06	-0.003±0.001	4.65391e-06
RGMB	Q6NW40	RGMB	ADC	493	0.012±0.003	2.58387e-05	0.017±0.004	7.51338e-06	0.003±0.001	4.92624e-06
LINGO1	Q96FE5	LINGO1	ADC	493	0.012±0.003	5.95029e-06	0.017±0.004	2.49643e-06	0.003±0.001	5.54228e-06
CAPG	P40121	CAPG	ADC	493	-0.01±0.003	0.000380948	-0.015±0.004	8.76206e-05	-0.003±0.001	6.27854e-06
ATP6AP2	O75787	ATP6AP2	ADC	493	0.009±0.003	0.000554229	0.014±0.004	0.000113614	0.003±0.001	6.70214e-06
NEGR1	Q7Z3B1	NEGR1	ADC	493	0.012±0.003	1.42426e-05	0.017±0.004	5.00526e-06	0.003±0.001	7.05246e-06
PCSK1	P29120	PCSK1	ADC	493	0.009±0.003	0.000323087	0.014±0.003	7.47846e-05	0.002±0.001	7.96329e-06
COL6A3	P12111	COL6A3	ADC	493	-0.01±0.003	0.000244964	-0.014±0.004	5.88281e-05	-0.002±0.001	8.07581e-06
TMEM132B	Q14DG7	TMEM132B	ADC	493	0.01±0.003	0.000188196	0.015±0.004	4.9352e-05	0.002±0.001	8.08306e-06
NXPH1	P58417	NXPH1	ADC	493	0.01±0.003	0.000108982	0.015±0.003	3.10517e-05	0.002±0.001	9.37807e-06
WDR1	O75083	WDR1	ADC	493	-0.012±0.003	2.78103e-05	-0.017±0.004	9.21514e-06	-0.003±0.001	1.31795e-05
RTN4R	Q9BZR6	RTN4R	ADC	493	0.012±0.003	8.67562e-06	0.016±0.004	3.98132e-06	0.002±0.001	1.37717e-05
L1CAM	P32004	L1CAM	ADC	493	0.01±0.003	0.000110434	0.015±0.004	3.34247e-05	0.002±0.001	1.43498e-05
ICAM5	Q9UMF0	ICAM5	ADC	493	0.011±0.003	2.73196e-05	0.016±0.004	1.0541e-05	0.002±0.001	1.52859e-05
DCC	P43146	DCC	ADC	493	0.012±0.003	1.44524e-05	0.016±0.004	6.86286e-06	0.002±0.001	1.75577e-05
CHGA	P10645	CHGA	ADC	493	0.01±0.003	0.000155553	0.014±0.003	4.86421e-05	0.002±0.001	1.79247e-05
SORCS1	Q8WY21	SORCS1	ADC	493	0.01±0.003	0.000596725	0.014±0.004	0.000158977	0.003±0.001	1.85541e-05
NELL2	Q99435	NELL2	ADC	493	0.011±0.003	5.55165e-05	0.015±0.004	1.95846e-05	0.002±0.001	1.86787e-05
CADM2	Q8N3J6	CADM2	ADC	493	0.01±0.003	8.1779e-05	0.015±0.003	2.78523e-05	0.002±0.001	1.94477e-05
COL1A2	P08123	COL1A2	ADC	493	-0.008±0.003	0.0023679	-0.012±0.003	0.00054184	-0.002±0.001	1.95857e-05
ANXA5	P08758	ANXA5	ADC	493	-0.01±0.002	8.41599e-05	-0.014±0.003	3.00719e-05	-0.002±0.001	2.1566e-05
PCDHGC5	Q9Y5F6	PCDHGC5	ADC	493	0.011±0.003	3.87446e-05	0.016±0.004	1.58025e-05	0.002±0.001	2.25066e-05
LRFN2	Q9ULH4	LRFN2	ADC	405	0.01±0.003	0.000759003	0.014±0.004	0.00018477	0.003±0.001	2.30228e-05
NEFM	P07197	NEFM	ADC	490	-0.013±0.003	0.000178304	-0.018±0.005	6.99062e-05	-0.003±0.001	2.35284e-05
COL1A1	P02452	COL1A1	ADC	493	-0.009±0.003	0.00181141	-0.013±0.004	0.000458424	-0.002±0.001	2.38044e-05
HMCN1	Q96RW7	HMCN1	ADC	493	-0.013±0.002	3.2799e-07	-0.017±0.003	3.39457e-07	-0.002±0.001	2.42723e-05
NPTXR	O95502	NPTXR	ADC	493	0.011±0.003	6.20003e-05	0.015±0.004	2.46742e-05	0.002±0.001	2.51749e-05
SEZ6L	Q9BYH1	SEZ6L	ADC	493	0.01±0.003	0.000183873	0.014±0.003	5.86314e-05	0.002±0.001	2.59688e-05
CSRP1	P21291	CSRP1	ADC	427	-0.011±0.003	0.000606885	-0.017±0.004	0.000167591	-0.003±0.001	2.63184e-05
CHL1	O00533	CHL1	ADC	493	0.011±0.003	7.06734e-05	0.015±0.004	2.66167e-05	0.002±0.001	2.75142e-05
GANAB	Q14697	GANAB	ADC	493	0.009±0.003	0.00104005	0.014±0.004	0.000290561	0.003±0.001	2.89837e-05
ADAMDEC1	O15204	ADAMDEC1	ADC	493	-0.008±0.002	0.000735043	-0.012±0.003	0.000214385	-0.002±0.001	3.02517e-05
PCDH9	Q9HC56	PCDH9	ADC	493	0.011±0.003	9.63079e-05	0.015±0.004	3.70828e-05	0.002±0.001	3.03745e-05
APP	P05067	APP	ADC	493	0.01±0.003	0.000221928	0.015±0.004	7.34751e-05	0.002±0.001	3.14864e-05
TIMP1	P01033	TIMP1	ADC	493	-0.011±0.003	2.51201e-05	-0.015±0.003	1.37189e-05	-0.002±0.001	3.37207e-05
PRELP	P51888	PRELP	ADC	493	-0.012±0.003	6.38504e-06	-0.016±0.003	4.37094e-06	-0.002±0.001	3.58385e-05
PCSK1N	Q9UHG2	PCSK1N	ADC	493	0.008±0.003	0.00426646	0.012±0.004	0.000942441	0.002±0.001	3.68787e-05
NRXN3	Q9Y4C0	NRXN3	ADC	493	0.011±0.003	6.79492e-05	0.015±0.004	2.8075e-05	0.002±0.001	3.74532e-05
CDH7	Q9ULB5	CDH7	ADC	493	0.01±0.003	0.000103679	0.014±0.003	3.98263e-05	0.002±0.001	3.79466e-05
B4GAT1	O43505	B4GAT1	ADC	493	0.009±0.003	0.00037036	0.014±0.004	0.00012298	0.002±0.001	3.86392e-05
GPC1	P35052	GPC1	ADC	493	0.009±0.003	0.000466596	0.014±0.004	0.000147142	0.002±0.001	3.86691e-05
NRXN1	Q9ULB1	NRXN1	ADC	493	0.01±0.003	7.26289e-05	0.015±0.003	2.92417e-05	0.002±0.001	3.94969e-05
NTRK2	Q16620	NTRK2	ADC	493	0.01±0.003	0.00054233	0.014±0.004	0.000174062	0.002±0.001	4.32988e-05
SCG3	Q8WXD2	SCG3	ADC	493	0.009±0.002	0.000319119	0.013±0.003	0.000107408	0.002±0.001	4.36159e-05
C4orf48	Q5BLP8	C4orf48	ADC	493	0.011±0.003	2.683e-05	0.016±0.004	1.36193e-05	0.002±0.001	5.34456e-05
EPHA10	Q5JZY3	EPHA10	ADC	493	0.01±0.003	0.000244381	0.015±0.004	9.47352e-05	0.002±0.001	5.46407e-05
PCDH1	Q08174	PCDH1	ADC	493	0.011±0.003	5.70182e-05	0.015±0.004	2.48659e-05	0.002±0.001	5.54014e-05
GRIA4	P48058	GRIA4	ADC	493	0.009±0.002	0.000298079	0.013±0.003	0.000111098	0.002±0.001	5.62611e-05
MAMDC2	Q7Z304	MAMDC2	ADC	493	-0.01±0.002	7.49191e-05	-0.014±0.003	3.2914e-05	-0.002±0.001	5.63568e-05
CHGB	P05060	CHGB	ADC	493	0.008±0.003	0.00105012	0.012±0.003	0.000323238	0.002±0.001	5.65952e-05
CANT1	Q8WVQ1	CANT1	ADC	493	0.01±0.003	0.000259487	0.014±0.004	9.44819e-05	0.002±0.001	5.70579e-05
OLFM1	Q99784	OLFM1	ADC	493	0.011±0.003	0.000183095	0.015±0.004	7.24868e-05	0.002±0.001	5.77148e-05
ADAM23	O75077	ADAM23	ADC	493	0.007±0.003	0.00534032	0.011±0.003	0.00132766	0.002±0.001	5.77962e-05
CA11	O75493	CA11	ADC	493	0.012±0.003	1.286e-05	0.017±0.004	8.02269e-06	0.002±0.001	6.46503e-05
ENO2	P09104	ENO2	ADC	493	0.01±0.003	0.000161095	0.014±0.003	6.99734e-05	0.002±0.001	6.57073e-05
PNOC	Q13519	PNOC	ADC	493	0.01±0.003	0.00023333	0.014±0.004	9.31755e-05	0.002±0.001	6.57936e-05
CELSR2	Q9HCU4	CELSR2	ADC	493	0.01±0.003	0.000206501	0.015±0.004	7.78431e-05	0.002±0.001	6.66628e-05
C1S	P09871	C1S	ADC	493	-0.009±0.002	0.000159469	-0.013±0.003	6.77496e-05	-0.002±0.001	6.95572e-05
PXDN	Q92626	PXDN	ADC	493	-0.01±0.003	5.45987e-05	-0.015±0.003	2.86785e-05	-0.002±0.001	7.08256e-05
IGSF3	O75054	IGSF3	ADC	115	-0.022±0.007	0.00122458	-0.034±0.009	0.000401886	-0.006±0.001	7.42886e-05
SCG2	P13521	SCG2	ADC	493	0.009±0.003	0.00154324	0.013±0.004	0.000481128	0.002±0.001	7.61773e-05
MEGF10	Q96KG7	MEGF10	ADC	493	0.01±0.003	0.00025652	0.014±0.004	0.000107299	0.002±0.001	8.19803e-05
ASTN1	O14525	ASTN1	ADC	493	0.009±0.003	0.00136157	0.013±0.004	0.000470116	0.002±0.001	8.26953e-05
NCAN	O14594	NCAN	ADC	493	0.01±0.003	0.00013804	0.015±0.004	6.03467e-05	0.002±0.001	8.31171e-05
DPP6	P42658	DPP6	ADC	493	0.012±0.003	7.82654e-06	0.017±0.004	6.15792e-06	0.002±0.001	9.03318e-05
RTN4RL1	Q86UN2	RTN4RL1	ADC	493	0.01±0.003	0.000119024	0.014±0.003	5.72863e-05	0.002±0.001	9.37735e-05
KIAA1549L	Q6ZVL6	KIAA1549L	ADC	493	0.009±0.002	0.000526504	0.013±0.003	0.000185913	0.002±0.001	9.4028e-05
COL3A1	P02461	COL3A1	ADC	493	-0.008±0.003	0.00333754	-0.012±0.004	0.00106102	-0.002±0.001	9.50621e-05
NPDC1	Q9NQX5	NPDC1	ADC	493	0.01±0.003	0.000492081	0.014±0.004	0.000169044	0.002±0.001	9.7437e-05
RTN4RL2	Q86UN3	RTN4RL2	ADC	493	0.009±0.003	0.000229273	0.013±0.003	0.00010326	0.002±0.001	9.84431e-05
IGFBP2	P18065	IGFBP2	ADC	493	-0.008±0.003	0.00285123	-0.012±0.004	0.00099996	-0.002±0.001	0.000102361
TMEM132D	Q14C87	TMEM132D	ADC	493	0.01±0.003	0.000242055	0.014±0.003	0.000106675	0.002±0.001	0.000102517
ROBO2	Q9HCK4	ROBO2	ADC	493	0.012±0.003	4.51572e-05	0.016±0.004	2.65619e-05	0.002±0.001	0.000104265
CGREF1	Q99674	CGREF1	ADC	493	0.01±0.003	0.000208405	0.014±0.003	9.05548e-05	0.002±0.001	0.000104903
APLP2	Q06481	APLP2	ADC	493	0.01±0.003	0.000176453	0.014±0.004	8.49634e-05	0.002±0.001	0.000113263
CNTNAP5	Q8WYK1	CNTNAP5	ADC	493	0.009±0.003	0.000679296	0.013±0.003	0.000250843	0.002±0.001	0.000114376
FKRP	Q9H9S5	FKRP	ADC	493	0.009±0.003	0.00344142	0.013±0.004	0.00106082	0.002±0.001	0.00011739
CPD	O75976	CPD	ADC	493	0.011±0.003	0.000178001	0.015±0.004	8.3448e-05	0.002±0.001	0.000119096
ADGRB3	O60242	ADGRB3	ADC	493	0.008±0.003	0.00290415	0.012±0.004	0.00106644	0.002±0.001	0.000120421
MAN2A2	P49641	MAN2A2	ADC	493	0.009±0.003	0.000672668	0.013±0.004	0.000248731	0.002±0.001	0.000124059
SEMA7A	O75326	SEMA7A	ADC	493	0.009±0.003	0.000551678	0.014±0.004	0.000239959	0.002±0.001	0.000126335
EXTL2	Q9UBQ6	EXTL2	ADC	493	0.009±0.003	0.000588862	0.014±0.004	0.000231556	0.002±0.001	0.000128243
ISLR2	Q6UXK2	ISLR2	ADC	493	0.012±0.003	6.92502e-06	0.016±0.004	5.94599e-06	0.002±0.001	0.000130703
ADGRB1	O14514	ADGRB1	ADC	493	0.01±0.003	0.000232568	0.014±0.003	0.000114868	0.002±0.001	0.000136537
TMEM132A	Q24JP5	TMEM132A	ADC	493	0.009±0.002	0.000344555	0.012±0.003	0.000147937	0.002±0.001	0.000136876
FAM234B	A2RU67	FAM234B	ADC	481	0.01±0.002	3.29992e-05	0.014±0.003	3.37871e-05	0.002±0.001	0.000137549
SPRN	Q5BIV9	SPRN	ADC	401	0.011±0.003	0.000137093	0.016±0.004	7.7296e-05	0.002±0.001	0.000138726
EPHA4	P54764	EPHA4	ADC	493	0.01±0.003	0.000147957	0.014±0.003	7.14452e-05	0.002±0.001	0.000145685
LYPD6	Q86Y78	LYPD6	ADC	339	0.011±0.003	0.000725076	0.016±0.004	0.000289884	0.002±0.001	0.000146237
DPP10	Q8N608	DPP10	ADC	493	0.01±0.003	0.000313344	0.014±0.004	0.000152527	0.002±0.001	0.00014773
THY1	P04216	THY1	ADC	493	0.011±0.003	0.000106283	0.015±0.004	6.321e-05	0.002±0.001	0.000147802
ECM1	Q16610	ECM1	ADC	493	0.01±0.003	0.000714781	0.014±0.004	0.000262671	0.002±0.001	0.000157057
AHNAK	Q09666	AHNAK	ADC	493	-0.01±0.003	0.00143077	-0.015±0.004	0.000529	-0.003±0.001	0.000160064
PTPRN2	Q92932	PTPRN2	ADC	493	0.01±0.003	0.000508823	0.014±0.004	0.000218898	0.002±0.001	0.000164242
OMG	P23515	OMG	ADC	493	0.009±0.003	0.000642568	0.013±0.004	0.00027355	0.002±0.001	0.000165232
C1QTNF4	Q9BXJ3	C1QTNF4	ADC	493	0.008±0.003	0.00342093	0.011±0.003	0.00132884	0.002±0.001	0.000167173
THBS2	P35442	THBS2	ADC	493	-0.005±0.003	0.0521384	-0.009±0.003	0.0134191	-0.002±0.001	0.00017761
NDRG4	Q9ULP0	NDRG4	ADC	493	0.01±0.002	5.82356e-05	0.013±0.003	3.61998e-05	0.002±0.001	0.000180816
ADGRL1	O94910	ADGRL1	ADC	493	0.009±0.003	0.000670218	0.013±0.004	0.000287711	0.002±0.001	0.000182829
ST8SIA5	O15466	ST8SIA5	ADC	493	0.01±0.003	0.000110202	0.014±0.003	6.52291e-05	0.002±0.001	0.000190271
EPHB6	O15197	EPHB6	ADC	493	0.009±0.003	0.000904972	0.013±0.004	0.000364197	0.002±0.001	0.000192192
MASP1	P48740	MASP1	ADC	493	-0.007±0.003	0.00948007	-0.01±0.003	0.00293046	-0.002±0.001	0.000194485
TRHDE	Q9UKU6	TRHDE	ADC	493	0.009±0.003	0.00106445	0.013±0.004	0.000429842	0.002±0.001	0.000206088
VCAM1	P19320	VCAM1	ADC	493	-0.008±0.003	0.00584289	-0.012±0.004	0.00229868	-0.002±0.001	0.000215577
NLGN2	Q8NFZ4	NLGN2	ADC	493	0.01±0.003	0.000520478	0.014±0.004	0.000266474	0.002±0.001	0.000228036
ADGRL3	Q9HAR2	ADGRL3	ADC	493	0.01±0.003	0.000178803	0.014±0.004	0.00010123	0.002±0.001	0.000232886
PTPRN	Q16849	PTPRN	ADC	493	0.009±0.003	0.000444314	0.013±0.004	0.000218384	0.002±0.001	0.000233697
CNTNAP4	Q9C0A0	CNTNAP4	ADC	493	0.008±0.003	0.00199872	0.012±0.004	0.000794218	0.002±0.001	0.000239742
INHBA	P08476	INHBA	ADC	493	-0.01±0.003	0.000651957	-0.015±0.004	0.00031298	-0.002±0.001	0.000244738
PRKCSH	P14314	PRKCSH	ADC	493	0.008±0.003	0.00593431	0.012±0.004	0.00196846	0.002±0.001	0.000250377
CACNA2D1	P54289	CACNA2D1	ADC	493	0.01±0.003	0.000262074	0.014±0.004	0.000140871	0.002±0.001	0.000253241
PAM	P19021	PAM	ADC	493	0.01±0.003	0.000586103	0.014±0.004	0.000306906	0.002±0.001	0.000262573
CILP	O75339	CILP	ADC	277	-0.011±0.004	0.0052275	-0.017±0.005	0.00174269	-0.003±0.001	0.000274713
OPCML	Q14982	OPCML	ADC	493	0.009±0.003	0.000366319	0.013±0.003	0.000178299	0.002±0.001	0.000275557
EFNA5	P52803	EFNA5	ADC	493	0.009±0.003	0.00117566	0.013±0.004	0.000518728	0.002±0.001	0.000278499
PODN	Q7Z5L7	PODN	ADC	493	-0.008±0.003	0.00371442	-0.011±0.004	0.00142615	-0.002±0.001	0.000280655
PTPRF	P10586	PTPRF	ADC	493	0.009±0.003	0.00196896	0.013±0.004	0.000768162	0.002±0.001	0.000282409
LRRC4B	Q9NT99	LRRC4B	ADC	493	0.01±0.003	0.000661609	0.014±0.004	0.000323677	0.002±0.001	0.000282647
LEAP2	Q969E1	LEAP2	ADC	482	-0.01±0.003	0.0017906	-0.014±0.004	0.000752256	-0.002±0.001	0.000300938
CDH8	P55286	CDH8	ADC	493	0.009±0.003	0.000732002	0.013±0.004	0.000339844	0.002±0.001	0.000302441
SLITRK1	Q96PX8	SLITRK1	ADC	493	0.009±0.003	0.000962193	0.012±0.003	0.000423778	0.002±0.001	0.000307153
GFRA2	O00451	GFRA2	ADC	493	0.009±0.003	0.000893264	0.013±0.004	0.000402525	0.002±0.001	0.000308279
SDC2	P34741	SDC2	ADC	485	-0.007±0.003	0.019835	-0.011±0.004	0.00703861	-0.002±0.001	0.000331912
MSN	P26038	MSN	ADC	493	-0.012±0.003	0.000108417	-0.016±0.004	7.46581e-05	-0.002±0.001	0.000337435
SCN3B	Q9NY72	SCN3B	ADC	493	0.009±0.003	0.000753643	0.013±0.004	0.000373182	0.002±0.001	0.000337649
CSTB	P04080	CSTB	ADC	493	-0.009±0.003	0.00338561	-0.013±0.004	0.00127986	-0.002±0.001	0.000344052
PCDH8	O95206	PCDH8	ADC	493	0.009±0.003	0.00065249	0.012±0.003	0.000332262	0.002±0.001	0.000345744
CDH9	Q9ULB4	CDH9	ADC	493	0.011±0.003	8.39731e-05	0.015±0.004	5.39318e-05	0.002±0.001	0.000354565
ATP6AP1	Q15904	ATP6AP1	ADC	493	0.007±0.002	0.00474107	0.01±0.003	0.00181263	0.002±0.001	0.000359646
POSTN	Q15063	POSTN	ADC	493	-0.012±0.004	0.000589476	-0.018±0.005	0.000270136	-0.003±0.001	0.000364811
CPLX2	Q6PUV4	CPLX2	ADC	471	0.01±0.002	3.02792e-05	0.014±0.003	2.56152e-05	0.002±0.001	0.000368525
HS6ST3	Q8IZP7	HS6ST3	ADC	493	0.009±0.003	0.00090614	0.012±0.004	0.000430474	0.002±0.001	0.000373313
BDNF	P23560	BDNF	ADC	493	0.009±0.003	0.000415188	0.013±0.004	0.000224745	0.002±0.001	0.000374441
RGMA	Q96B86	RGMA	ADC	493	0.008±0.003	0.00325645	0.011±0.004	0.00134116	0.002±0.001	0.000375745
LRP11	Q86VZ4	LRP11	ADC	493	0.008±0.003	0.0019598	0.012±0.003	0.000860816	0.002±0.001	0.000381257
COL12A1	Q99715	COL12A1	ADC	493	-0.008±0.003	0.00576395	-0.011±0.004	0.00210213	-0.002±0.001	0.0003925
COL14A1	Q05707	COL14A1	ADC	493	-0.005±0.003	0.0470668	-0.009±0.004	0.0136998	-0.002±0.001	0.000397884
PCDH17	O14917	PCDH17	ADC	493	0.01±0.003	0.000152367	0.014±0.004	0.000102609	0.002±0.001	0.00039806
RPH3A	Q9Y2J0	RPH3A	ADC	467	0.009±0.003	0.00123054	0.012±0.004	0.000601439	0.002±0.001	0.000402021
IFNAR1	P17181	IFNAR1	ADC	492	0.008±0.003	0.00389113	0.012±0.004	0.00144098	0.002±0.001	0.000407281
LGALS3	P17931	LGALS3	ADC	493	-0.012±0.003	5.35723e-05	-0.016±0.004	4.09176e-05	-0.002±0.001	0.000429757
ARHGDIB	P52566	ARHGDIB	ADC	493	-0.006±0.002	0.00671587	-0.009±0.003	0.00261933	-0.002±0	0.00043023
PCDH7	O60245	PCDH7	ADC	493	0.009±0.003	0.000585628	0.013±0.004	0.000319879	0.002±0.001	0.000430329
REEP2	Q9BRK0	REEP2	ADC	403	0.009±0.003	0.0026691	0.013±0.004	0.00107878	0.002±0.001	0.000435887
PROS1	P07225	PROS1	ADC	493	-0.007±0.002	0.00360423	-0.01±0.003	0.00156519	-0.002±0	0.000436649
CACNA2D3	Q8IZS8	CACNA2D3	ADC	493	0.009±0.003	0.00138409	0.012±0.004	0.000638709	0.002±0.001	0.00043701
CDH13	P55290	CDH13	ADC	493	0.009±0.003	0.000380153	0.013±0.003	0.000224429	0.002±0.001	0.000457008
NECTIN1	Q15223	NECTIN1	ADC	493	0.007±0.003	0.00458063	0.011±0.003	0.00178492	0.002±0.001	0.000460107
LFNG	Q8NES3	LFNG	ADC	493	0.007±0.003	0.00616025	0.011±0.004	0.00252672	0.002±0.001	0.000465242
PCDH19	Q8TAB3	PCDH19	ADC	493	0.008±0.003	0.00307097	0.012±0.004	0.00125813	0.002±0.001	0.000481896
TYRO3	Q06418	TYRO3	ADC	493	0.007±0.003	0.0210349	0.011±0.004	0.00721548	0.002±0.001	0.000484579
IGFBP5	P24593	IGFBP5	ADC	493	-0.009±0.002	0.000338396	-0.012±0.003	0.000216526	-0.002±0.001	0.000494577
CNTFR	P26992	CNTFR	ADC	493	0.009±0.003	0.00143892	0.013±0.004	0.000672473	0.002±0.001	0.000504693
PFN1	P07737	PFN1	ADC	493	-0.009±0.003	0.00325049	-0.013±0.004	0.0014877	-0.002±0.001	0.000515656
GRIA2	P42262	GRIA2	ADC	493	0.009±0.003	0.000337459	0.013±0.004	0.000195375	0.002±0.001	0.00053173
TNFRSF21	O75509	TNFRSF21	ADC	493	0.008±0.003	0.00226654	0.011±0.003	0.000975701	0.002±0.001	0.000542595
CSPG5	O95196	CSPG5	ADC	471	0.008±0.003	0.00294952	0.012±0.004	0.00126044	0.002±0.001	0.000550575
VSTM2A	Q8TAG5	VSTM2A	ADC	493	0.007±0.003	0.00463308	0.011±0.004	0.00190898	0.002±0.001	0.000563183
HYOU1	Q9Y4L1	HYOU1	ADC	493	0.008±0.003	0.00498525	0.011±0.004	0.00214143	0.002±0.001	0.000574428
COL4A2	P08572	COL4A2	ADC	493	-0.007±0.003	0.00556708	-0.011±0.004	0.00233152	-0.002±0.001	0.000582303
GOT1	P17174	GOT1	ADC	493	0.008±0.002	0.000559697	0.011±0.003	0.000321077	0.002±0	0.000606495
SCN4B	Q8IWT1	SCN4B	ADC	493	0.004±0.003	0.136294	0.007±0.004	0.0457762	0.002±0.001	0.000633035
SEZ6L2	Q6UXD5	SEZ6L2	ADC	493	0.009±0.003	0.00142097	0.012±0.004	0.000706133	0.002±0.001	0.000669687
BCAN	Q96GW7	BCAN	ADC	493	0.009±0.003	0.00186599	0.012±0.004	0.000997554	0.002±0.001	0.000671788
CLSTN1	O94985	CLSTN1	ADC	493	0.009±0.003	0.000421495	0.013±0.004	0.000252121	0.002±0.001	0.000676592
CCL14	Q16627	CCL14	ADC	493	-0.008±0.003	0.00204835	-0.012±0.004	0.0011452	-0.002±0.001	0.000710909
UNC5D	Q6UXZ4	UNC5D	ADC	482	0.008±0.003	0.00365923	0.011±0.004	0.00160273	0.002±0.001	0.000725973
CBLN1	P23435	CBLN1	ADC	493	0.004±0.003	0.0971895	0.008±0.004	0.0363135	0.002±0.001	0.0007265
ADAMTS1	Q9UHI8	ADAMTS1	ADC	493	0.009±0.003	0.000604764	0.013±0.004	0.000316453	0.002±0.001	0.000729169
NCAM1	P13591	NCAM1	ADC	493	0.008±0.003	0.0028611	0.011±0.004	0.00127724	0.002±0.001	0.000745477
LRTM2	Q8N967	LRTM2	ADC	484	0.009±0.003	0.000709414	0.013±0.004	0.000421952	0.002±0.001	0.00074713
ST8SIA3	O43173	ST8SIA3	ADC	493	0.008±0.003	0.00267627	0.012±0.004	0.00135687	0.002±0.001	0.000751277
CACNB1	Q02641	CACNB1	ADC	264	0.009±0.004	0.0317929	0.014±0.005	0.0112419	0.003±0.001	0.000768619
CRYM	Q14894	CRYM	ADC	493	0.008±0.002	0.000702737	0.012±0.003	0.000411313	0.002±0.001	0.000772895
LSAMP	Q13449	LSAMP	ADC	493	0.008±0.003	0.00214829	0.011±0.003	0.00104482	0.002±0.001	0.000791758
NEO1	Q92859	NEO1	ADC	493	0.009±0.003	0.00133095	0.013±0.004	0.000696495	0.002±0.001	0.000801595
CRTAC1	Q9NQ79	CRTAC1	ADC	493	0.008±0.003	0.00373678	0.011±0.004	0.00165234	0.002±0.001	0.000815661
APLP1	P51693	APLP1	ADC	493	0.008±0.003	0.00222203	0.012±0.004	0.00108564	0.002±0.001	0.000823493
SLC4A10	Q6U841	SLC4A10	ADC	468	0.009±0.003	0.000612353	0.013±0.004	0.000399152	0.002±0.001	0.000825649
PDGFB	P01127	PDGFB	ADC	493	0.007±0.003	0.0153334	0.01±0.004	0.00571417	0.002±0.001	0.000826614
EPHA5	P54756	EPHA5	ADC	493	0.008±0.003	0.00522682	0.011±0.004	0.00232114	0.002±0.001	0.000834018
FBN1	P35555	FBN1	ADC	493	-0.008±0.003	0.00314731	-0.011±0.004	0.00147721	-0.002±0.001	0.000843598
PTPRR	Q15256	PTPRR	ADC	480	0.007±0.003	0.00318821	0.011±0.003	0.00162995	0.002±0.001	0.00084578
PALM	O75781	PALM	ADC	493	0.009±0.002	0.000285241	0.012±0.003	0.000198428	0.002±0.001	0.000850582
C11orf87	Q6NUJ2	C11orf87	ADC	482	0.007±0.003	0.00937933	0.011±0.004	0.00373202	0.002±0.001	0.000866069
FBLN7	Q53RD9	FBLN7	ADC	493	0.009±0.003	0.00104481	0.013±0.004	0.000576202	0.002±0.001	0.00086892
AJAP1	Q9UKB5	AJAP1	ADC	493	0.009±0.003	0.000654265	0.013±0.004	0.000370941	0.002±0.001	0.000869666
RNPEP	Q9H4A4	RNPEP	ADC	282	-0.012±0.004	0.000658799	-0.017±0.005	0.000422594	-0.003±0.001	0.000886076
ADAM11	O75078	ADAM11	ADC	493	0.009±0.003	0.000715899	0.012±0.003	0.000425381	0.002±0.001	0.000887745
FAM171A1	Q5VUB5	FAM171A1	ADC	493	0.004±0.003	0.146898	0.008±0.004	0.0538441	0.002±0.001	0.000920992
NUTF2	P61970	NUTF2	ADC	493	0.008±0.003	0.00725907	0.011±0.004	0.00365418	0.002±0.001	0.000941128
PRRT3	Q5FWE3	PRRT3	ADC	493	0.009±0.003	0.00102893	0.013±0.004	0.000559565	0.002±0.001	0.000964521
CBLN2	Q8IUK8	CBLN2	ADC	293	0.008±0.003	0.0220908	0.012±0.005	0.00880033	0.002±0.001	0.000970931
FIBIN	Q8TAL6	FIBIN	ADC	389	-0.009±0.003	0.00462119	-0.013±0.004	0.00205855	-0.002±0.001	0.00097173
COL6A1	P12109	COL6A1	ADC	493	0.007±0.003	0.0106073	0.01±0.003	0.00441577	0.002±0.001	0.000980265
ADGRB2	O60241	ADGRB2	ADC	493	0.009±0.003	0.000545737	0.013±0.004	0.000357293	0.002±0.001	0.00100146
DIPK2B	Q9H7Y0	DIPK2B	ADC	493	0.009±0.003	0.00250666	0.013±0.004	0.00124285	0.002±0.001	0.00101274
COL8A1	P27658	COL8A1	ADC	421	-0.011±0.004	0.00146341	-0.016±0.005	0.000849837	-0.002±0.001	0.00101686
TNR	Q92752	TNR	ADC	493	0.009±0.003	0.000638058	0.013±0.004	0.000366891	0.002±0.001	0.00103775
NRN1	Q9NPD7	NRN1	ADC	493	0.007±0.003	0.00451522	0.011±0.003	0.00211464	0.002±0.001	0.00104198
IL6ST	P40189	IL6ST	ADC	493	0.007±0.003	0.0101561	0.011±0.004	0.0045698	0.002±0.001	0.00104408
MEGF8	Q7Z7M0	MEGF8	ADC	493	0.007±0.003	0.00780988	0.011±0.004	0.00362999	0.002±0.001	0.00107049
SVIP	Q8NHG7	SVIP	ADC	482	0.006±0.003	0.040696	0.009±0.004	0.0143351	0.002±0.001	0.00111201
IGSF21	Q96ID5	IGSF21	ADC	493	0.01±0.003	8.47165e-05	0.014±0.004	7.75427e-05	0.002±0.001	0.0011216
RCN2	Q14257	RCN2	ADC	493	0.008±0.003	0.00465666	0.011±0.004	0.00230022	0.002±0.001	0.00112776
LCP1	P13796	LCP1	ADC	493	-0.007±0.003	0.00570977	-0.011±0.004	0.00272464	-0.002±0.001	0.00115599
GLG1	Q92896	GLG1	ADC	493	0.009±0.003	0.00173349	0.013±0.004	0.00095316	0.002±0.001	0.0011687
TPBG	Q13641	TPBG	ADC	493	0.009±0.003	0.00191924	0.013±0.004	0.00114804	0.002±0.001	0.00120266
LINGO3	P0C6S8	LINGO3	ADC	493	0.007±0.003	0.0118885	0.01±0.004	0.00558355	0.002±0.001	0.0012287
SEMA6D	Q8NFY4	SEMA6D	ADC	493	0.007±0.003	0.00915242	0.01±0.004	0.00412528	0.002±0.001	0.00123139
LRRC4	Q9HBW1	LRRC4	ADC	458	0.005±0.002	0.0202667	0.008±0.003	0.00881101	0.002±0	0.00123818
PCDHA4	Q9UN74	PCDHA4	ADC	481	0.009±0.003	0.00326298	0.013±0.004	0.00172785	0.002±0.001	0.00130195
LUM	P51884	LUM	ADC	493	-0.008±0.003	0.00194618	-0.012±0.004	0.00111997	-0.002±0.001	0.00131479
FLNA	P21333	FLNA	ADC	493	-0.01±0.003	0.00209298	-0.013±0.004	0.00121455	-0.002±0.001	0.00133925
ROBO1	Q9Y6N7	ROBO1	ADC	493	0.008±0.003	0.00510501	0.011±0.004	0.00242139	0.002±0.001	0.00135717
SV2A	Q7L0J3	SV2A	ADC	347	0.008±0.003	0.0104776	0.011±0.004	0.00457535	0.002±0.001	0.00139081
RTBDN	Q9BSG5	RTBDN	ADC	493	0.008±0.003	0.00208877	0.012±0.004	0.00114853	0.002±0.001	0.0014102
TAFA2	Q8N3H0	TAFA2	ADC	493	0.008±0.003	0.000985075	0.012±0.003	0.000622862	0.002±0.001	0.00141437
GALNT18	Q6P9A2	GALNT18	ADC	493	0.009±0.003	0.00135644	0.013±0.004	0.000831136	0.002±0.001	0.00142711
UBL7	Q96S82	UBL7	ADC	350	0.005±0.003	0.0920944	0.009±0.004	0.0365333	0.002±0.001	0.00149368
TAC1	P20366	TAC1	ADC	492	0.008±0.003	0.00742677	0.012±0.004	0.00319749	0.002±0.001	0.00150819
PRG4	Q92954	PRG4	ADC	493	-0.012±0.003	2.63916e-05	-0.015±0.004	3.9569e-05	-0.002±0.001	0.00152191
ABI3BP	Q7Z7G0	ABI3BP	ADC	493	-0.008±0.003	0.00607424	-0.011±0.004	0.00293922	-0.002±0.001	0.00152891
ATP1B1	P05026	ATP1B1	ADC	493	0.007±0.003	0.0101992	0.01±0.004	0.00443727	0.002±0.001	0.0015507
PTGDS	P41222	PTGDS	ADC	493	0.004±0.002	0.0648614	0.007±0.003	0.0259637	0.002±0	0.0015521
IGKV3-7	A0A075B6H7	IGKV3-7	ADC	493	-0.01±0.003	0.000228131	-0.013±0.004	0.000208708	-0.002±0.001	0.00157959
NTM	Q9P121	NTM	ADC	493	0.009±0.003	0.000424982	0.012±0.003	0.000310103	0.002±0.001	0.00160686
SEMA6A	Q9H2E6	SEMA6A	ADC	493	0.008±0.003	0.0027403	0.012±0.004	0.00161891	0.002±0.001	0.00163892
PGLYRP1	O75594	PGLYRP1	ADC	58	-0.015±0.007	0.0439231	-0.025±0.01	0.0165846	-0.005±0.002	0.00164481
RMDN3	Q96TC7	RMDN3	ADC	493	0.006±0.003	0.0335403	0.009±0.004	0.0145054	0.002±0.001	0.00165776
MFGE8	Q08431	MFGE8	ADC	493	0.006±0.003	0.0262042	0.009±0.004	0.0116124	0.002±0.001	0.00168875
CLIC4	Q9Y696	CLIC4	ADC	493	-0.011±0.003	0.000588357	-0.015±0.004	0.000459782	-0.002±0.001	0.00171258
SPARCL1	Q14515	SPARCL1	ADC	493	0.007±0.003	0.00903222	0.01±0.003	0.00430476	0.002±0.001	0.00172587
FABP4	P15090	FABP4	ADC	438	-0.009±0.003	0.00480475	-0.013±0.004	0.00246652	-0.002±0.001	0.00172627
QPCT	Q16769	QPCT	ADC	493	0.008±0.003	0.00223644	0.012±0.004	0.00145459	0.002±0.001	0.00175994
CHI3L2	Q15782	CHI3L2	ADC	493	-0.007±0.002	0.00388881	-0.01±0.003	0.00236655	-0.002±0.001	0.00176531
CX3CL1	P78423	CX3CL1	ADC	482	0.008±0.003	0.00267385	0.011±0.003	0.0014877	0.002±0.001	0.00176884
IGHV3-74	A0A0B4J1X5	IGHV3-74	ADC	257	-0.012±0.004	0.00292721	-0.018±0.006	0.00174809	-0.003±0.001	0.00179269
CALY	Q9NYX4	CALY	ADC	493	0.01±0.003	0.000490992	0.013±0.004	0.000369774	0.002±0.001	0.00179368
B4GALNT1	Q00973	B4GALNT1	ADC	493	0.005±0.002	0.0367927	0.008±0.003	0.0162651	0.002±0.001	0.00181114
MAN1B1	Q9UKM7	MAN1B1	ADC	493	0.007±0.003	0.00867669	0.01±0.003	0.00438875	0.002±0.001	0.00183185
GDF11	O95390	GDF11	ADC	493	0.009±0.003	0.000656502	0.013±0.004	0.000481738	0.002±0.001	0.00183918
CCK	P06307	CCK	ADC	493	0.009±0.003	0.0011336	0.012±0.004	0.000770132	0.002±0.001	0.00185542
ST6GALNAC1	Q9NSC7	ST6GALNAC1	ADC	493	0.006±0.003	0.0197491	0.009±0.003	0.00888961	0.002±0.001	0.00189904
SEMA4B	Q9NPR2	SEMA4B	ADC	493	0.007±0.003	0.00803844	0.011±0.004	0.00423026	0.002±0.001	0.00191202
GJB2	P29033	GJB2	ADC	123	-0.011±0.005	0.0309418	-0.017±0.007	0.0125937	-0.004±0.001	0.00194767
ADAM22	Q9P0K1	ADAM22	ADC	493	0.008±0.003	0.00106178	0.012±0.003	0.000703764	0.002±0.001	0.00198832
POMGNT1	Q8WZA1	POMGNT1	ADC	493	0.008±0.003	0.004575	0.011±0.004	0.00250128	0.002±0.001	0.00200199
GNG12	Q9UBI6	GNG12	ADC	188	-0.003±0.004	0.39275	-0.008±0.005	0.154201	-0.003±0.001	0.00202816
CLSTN3	Q9BQT9	CLSTN3	ADC	493	0.009±0.003	0.00275289	0.013±0.004	0.00168321	0.002±0.001	0.00205703
USH2A	O75445	USH2A	ADC	403	0.006±0.003	0.0249509	0.01±0.004	0.0104104	0.002±0.001	0.00207324
NID2	Q14112	NID2	ADC	493	-0.008±0.003	0.00288923	-0.012±0.004	0.00190899	-0.002±0.001	0.0020848
LOXL3	P58215	LOXL3	ADC	493	-0.006±0.003	0.0331165	-0.009±0.004	0.0159939	-0.002±0.001	0.00215746
STMN3	Q9NZ72	STMN3	ADC	493	0.007±0.003	0.00777508	0.01±0.004	0.00390315	0.002±0.001	0.00217496
NTNG2	Q96CW9	NTNG2	ADC	419	0.007±0.003	0.0161947	0.01±0.004	0.00951439	0.002±0.001	0.00219061
CEP68	Q76N32	CEP68	ADC	493	0.008±0.003	0.00259147	0.012±0.004	0.00149759	0.002±0.001	0.00222624
LY6H	O94772	LY6H	ADC	493	0.008±0.003	0.00268128	0.011±0.003	0.00160777	0.002±0.001	0.00226122
S100A6	P06703	S100A6	ADC	493	-0.008±0.003	0.00987111	-0.012±0.004	0.00492108	-0.002±0.001	0.00228777
CRIP2	P52943	CRIP2	ADC	431	-0.012±0.003	7.05876e-05	-0.016±0.004	8.48656e-05	-0.002±0.001	0.0023268
VSTM2B	A6NLU5	VSTM2B	ADC	493	0.007±0.003	0.00469361	0.01±0.003	0.00269516	0.002±0.001	0.0023868
INSR	P06213	INSR	ADC	413	0.006±0.003	0.0572745	0.01±0.004	0.0235869	0.002±0.001	0.00239095
XYLT1	Q86Y38	XYLT1	ADC	493	0.008±0.003	0.00441978	0.011±0.004	0.00269766	0.002±0.001	0.00241341
PTPRK	Q15262	PTPRK	ADC	493	0.006±0.003	0.0272549	0.009±0.004	0.0130058	0.002±0.001	0.00241429
ARHGDIA	P52565	ARHGDIA	ADC	493	-0.009±0.003	0.00431636	-0.012±0.004	0.00245561	-0.002±0.001	0.00243426
CCER2	I3L3R5	CCER2	ADC	493	0.007±0.003	0.0187379	0.01±0.004	0.00890093	0.002±0.001	0.00246134
CPZ	Q66K79	CPZ	ADC	482	-0.002±0.003	0.519427	-0.005±0.004	0.225724	-0.002±0.001	0.00249701
DLST	P36957	DLST	ADC	493	0.006±0.003	0.0201446	0.01±0.004	0.00918603	0.002±0.001	0.00250223
VMO1	Q7Z5L0	VMO1	ADC	390	-0.007±0.003	0.0310741	-0.011±0.004	0.0135931	-0.002±0.001	0.00250839
EFNA3	P52797	EFNA3	ADC	177	0.015±0.004	0.000519097	0.02±0.006	0.000444262	0.003±0.001	0.00253685
BMPR2	Q13873	BMPR2	ADC	482	0.01±0.003	0.00017035	0.014±0.004	0.000176714	0.002±0.001	0.00256506
GPC5	P78333	GPC5	ADC	493	0.007±0.003	0.00867705	0.011±0.004	0.00505089	0.002±0.001	0.00256737
SCRN1	Q12765	SCRN1	ADC	480	-0.007±0.003	0.0338995	-0.011±0.004	0.0147538	-0.002±0.001	0.00258134
BPNT2	Q9NX62	BPNT2	ADC	493	0.008±0.003	0.00356515	0.011±0.004	0.00218352	0.002±0.001	0.0026037
NBR1	Q14596	NBR1	ADC	417	0.007±0.003	0.00948493	0.011±0.004	0.00454631	0.002±0.001	0.00260713
ALDOC	P09972	ALDOC	ADC	493	0.008±0.003	0.0027287	0.012±0.004	0.00173843	0.002±0.001	0.00261101
CDH10	Q9Y6N8	CDH10	ADC	493	0.008±0.003	0.00186091	0.011±0.003	0.00129138	0.002±0.001	0.00261141
B4GALT2	O60909	B4GALT2	ADC	410	-0.007±0.003	0.0246551	-0.011±0.004	0.0110477	-0.002±0.001	0.00263801
PTPRZ1	P23471	PTPRZ1	ADC	493	0.009±0.003	0.00163256	0.012±0.004	0.00110386	0.002±0.001	0.00264898
CXADR	P78310	CXADR	ADC	493	0.009±0.003	0.00146211	0.013±0.004	0.00105327	0.002±0.001	0.00269539
CFH	P08603	CFH	ADC	493	-0.007±0.003	0.00668359	-0.01±0.003	0.00374559	-0.002±0.001	0.00271631
RNASE4	P34096	RNASE4	ADC	493	-0.011±0.003	4.93024e-05	-0.014±0.003	7.21661e-05	-0.002±0.001	0.00273556
NELL1	Q92832	NELL1	ADC	493	0.009±0.003	0.000392097	0.012±0.003	0.000384217	0.002±0.001	0.00275123
GDA	Q9Y2T3	GDA	ADC	493	0.008±0.002	0.00108877	0.011±0.003	0.000880101	0.002±0.001	0.00275914
PLS3	P13797	PLS3	ADC	493	-0.01±0.003	0.00131336	-0.014±0.004	0.000997893	-0.002±0.001	0.0027637
EIF4H	Q15056	EIF4H	ADC	227	-0.009±0.004	0.0104441	-0.014±0.005	0.00541449	-0.002±0.001	0.00280826
DGCR2	P98153	DGCR2	ADC	493	0.007±0.003	0.0143963	0.01±0.004	0.0068754	0.002±0.001	0.00283897
MINPP1	Q9UNW1	MINPP1	ADC	493	0.004±0.003	0.133918	0.007±0.004	0.0540996	0.002±0.001	0.00284194
MEGF9	Q9H1U4	MEGF9	ADC	493	0.007±0.003	0.00519213	0.01±0.003	0.00289812	0.002±0.001	0.0028873
ACTB	P60709	ACTB	ADC	493	-0.006±0.002	0.0118217	-0.009±0.003	0.00635833	-0.002±0.001	0.00290019
DSTN	P60981	DSTN	ADC	471	-0.008±0.003	0.0057935	-0.011±0.004	0.00332134	-0.002±0.001	0.00294034
CCSMST1	Q4G0I0	CCSMST1	ADC	493	0.005±0.003	0.0581455	0.008±0.003	0.0250503	0.002±0.001	0.00298905
HCN2	Q9UL51	HCN2	ADC	423	0.008±0.003	0.003971	0.011±0.004	0.00238966	0.002±0.001	0.00311235
TXNRD1	Q16881	TXNRD1	ADC	449	-0.005±0.003	0.0743221	-0.008±0.004	0.0391436	-0.002±0.001	0.00314861
CLIC1	O00299	CLIC1	ADC	493	-0.007±0.003	0.00982625	-0.01±0.003	0.00551032	-0.002±0.001	0.00315982
PHF24	Q9UPV7	PHF24	ADC	276	0.005±0.003	0.131642	0.009±0.004	0.0545508	0.002±0.001	0.00321191
SUCO	Q9UBS9	SUCO	ADC	440	0.004±0.003	0.127247	0.007±0.004	0.0503721	0.002±0.001	0.00327681
RELN	P78509	RELN	ADC	493	0.006±0.003	0.0259993	0.009±0.004	0.013968	0.002±0.001	0.00335089
LAMP1	P11279	LAMP1	ADC	493	0.005±0.002	0.0259457	0.008±0.003	0.0136065	0.002±0.001	0.00336717
ANG	P03950	ANG	ADC	493	-0.008±0.003	0.00243223	-0.011±0.004	0.00181559	-0.002±0.001	0.00339506
TEK	Q02763	TEK	ADC	327	0.011±0.004	0.00390349	0.016±0.005	0.00242618	0.002±0.001	0.00343527
DKK3	Q9UBP4	DKK3	ADC	493	0.005±0.003	0.0552442	0.009±0.004	0.0240054	0.002±0.001	0.00347539
TPI1	P60174	TPI1	ADC	493	0.008±0.003	0.00281086	0.011±0.004	0.00195899	0.002±0.001	0.00356406
XXYLT1	Q8NBI6	XXYLT1	ADC	493	0.009±0.003	0.000578109	0.012±0.003	0.000507898	0.002±0.001	0.00356683
MYLK	Q15746	MYLK	ADC	460	-0.011±0.003	0.000392734	-0.015±0.004	0.000420714	-0.002±0.001	0.003583
SST	P61278	SST	ADC	493	0.007±0.003	0.0108381	0.01±0.004	0.00634979	0.002±0.001	0.00359753
CAPNS1	P04632	CAPNS1	ADC	302	-0.009±0.003	0.00809713	-0.013±0.005	0.00489099	-0.002±0.001	0.003755
ALDOA	P04075	ALDOA	ADC	493	0.007±0.002	0.00207555	0.01±0.003	0.00152357	0.001±0	0.00379947
CP	P00450	CP	ADC	493	-0.007±0.003	0.00857113	-0.01±0.004	0.00511914	-0.002±0.001	0.00380148
C1R	P00736	C1R	ADC	493	-0.008±0.002	0.00188159	-0.011±0.003	0.00141928	-0.002±0.001	0.00382122
FAIM2	Q9BWQ8	FAIM2	ADC	493	0.01±0.003	0.00010419	0.013±0.003	0.000133884	0.002±0.001	0.00389111
CNTN1	Q12860	CNTN1	ADC	493	0.006±0.003	0.0283535	0.009±0.003	0.0135634	0.002±0.001	0.00390607
BSG	P35613	BSG	ADC	493	0.008±0.003	0.00483379	0.011±0.004	0.00315818	0.002±0.001	0.0039172
PLXDC1	Q8IUK5	PLXDC1	ADC	493	0.009±0.003	0.00073539	0.012±0.004	0.000641728	0.002±0.001	0.00405946
EPHA6	Q9UF33	EPHA6	ADC	493	0.007±0.003	0.00865184	0.01±0.003	0.00532091	0.002±0.001	0.00408392
DSC3	Q14574	DSC3	ADC	493	-0.01±0.002	8.80498e-05	-0.013±0.003	0.000131079	-0.002±0.001	0.00410454
PEX5L	Q8IYB4	PEX5L	ADC	216	0.011±0.004	0.00434535	0.016±0.005	0.00293862	0.002±0.001	0.00410963
NECTIN3	Q9NQS3	NECTIN3	ADC	493	0.008±0.003	0.00281744	0.011±0.004	0.00198787	0.002±0.001	0.00412153
PSMB7	Q99436	PSMB7	ADC	354	0.006±0.004	0.112574	0.009±0.005	0.0519574	0.002±0.001	0.00412568
SULF1	Q8IWU6	SULF1	ADC	375	-0.011±0.003	0.00107404	-0.014±0.004	0.00110057	-0.002±0.001	0.00416697
APOE	P02649	APOE	ADC	493	0.007±0.002	0.00292362	0.01±0.003	0.0020679	0.001±0.001	0.0041771
C7	P10643	C7	ADC	493	-0.006±0.003	0.0434749	-0.01±0.004	0.020435	-0.002±0.001	0.00422587
PVR	P15151	PVR	ADC	493	0.009±0.003	0.00117626	0.012±0.004	0.000989331	0.002±0.001	0.00422886
PTPRS	Q13332	PTPRS	ADC	493	0.007±0.003	0.00684252	0.01±0.004	0.00399425	0.002±0.001	0.00423037
DNER	Q8NFT8	DNER	ADC	493	0.006±0.003	0.0248262	0.009±0.004	0.0124822	0.002±0.001	0.00423893
COL6A2	P12110	COL6A2	ADC	493	-0.007±0.003	0.0136478	-0.01±0.004	0.00717572	-0.002±0.001	0.00429795
CFD	P00746	CFD	ADC	493	-0.007±0.003	0.018409	-0.011±0.004	0.0109748	-0.002±0.001	0.0043336
CADM3	Q8N126	CADM3	ADC	493	0.007±0.003	0.00340309	0.01±0.003	0.0022666	0.002±0.001	0.00434465
TMEM59L	Q9UK28	TMEM59L	ADC	491	0.005±0.002	0.0188747	0.008±0.003	0.00998379	0.001±0	0.0043467
ATP2B1	P20020	ATP2B1	ADC	74	0.012±0.006	0.0392306	0.019±0.008	0.0191988	0.004±0.001	0.00435795
CFL1	P23528	CFL1	ADC	493	-0.007±0.003	0.0136229	-0.01±0.004	0.00754049	-0.002±0.001	0.00442478
ELFN2	Q5R3F8	ELFN2	ADC	355	0.009±0.003	0.00575533	0.012±0.004	0.00372788	0.002±0.001	0.00442763
CACHD1	Q5VU97	CACHD1	ADC	493	0.006±0.003	0.0236498	0.009±0.004	0.0130885	0.002±0.001	0.00444037
TRPM1	Q7Z4N2	TRPM1	ADC	186	-0.013±0.005	0.00379909	-0.018±0.006	0.00323104	-0.003±0.001	0.00446973
EFNB2	P52799	EFNB2	ADC	493	0.007±0.003	0.00437898	0.01±0.003	0.00287249	0.002±0.001	0.0044713
EXTL3	O43909	EXTL3	ADC	493	0.006±0.003	0.0333069	0.009±0.004	0.0161008	0.002±0.001	0.00447219
PODXL2	Q9NZ53	PODXL2	ADC	485	0.007±0.003	0.00952634	0.01±0.004	0.00531044	0.002±0.001	0.00449335
GLYATL1	Q969I3	GLYATL1	ADC	271	-0.01±0.004	0.0128821	-0.013±0.005	0.0102149	-0.002±0.001	0.00453855
AGT	P01019	AGT	ADC	493	0.007±0.003	0.0111649	0.01±0.004	0.00671847	0.002±0.001	0.00455531
GALNT13	Q8IUC8	GALNT13	ADC	493	0.006±0.003	0.0331978	0.008±0.003	0.0171095	0.002±0.001	0.00456314
HDHD2	Q9H0R4	HDHD2	ADC	493	0.009±0.003	0.00222864	0.012±0.004	0.00160669	0.002±0.001	0.00460128
BASP1	P80723	BASP1	ADC	493	0.007±0.002	0.00357391	0.01±0.003	0.00248499	0.001±0	0.00460228
NSF	P46459	NSF	ADC	493	0.008±0.003	0.00185115	0.011±0.004	0.00147765	0.002±0.001	0.00463641
BID	P55957	BID	ADC	462	0.007±0.003	0.0129687	0.01±0.004	0.00678814	0.002±0.001	0.00474271
NRG3	P56975	NRG3	ADC	467	0.007±0.003	0.00577626	0.01±0.003	0.00375421	0.002±0.001	0.00482404
LRIG2	O94898	LRIG2	ADC	493	0.006±0.003	0.0327557	0.01±0.004	0.0162862	0.002±0.001	0.00485198
ENG	P17813	ENG	ADC	292	-0.006±0.004	0.130717	-0.01±0.005	0.0567227	-0.002±0.001	0.00486256
C2	P06681	C2	ADC	493	-0.006±0.003	0.0184751	-0.009±0.003	0.00973294	-0.002±0.001	0.00490072
LYZ	P61626	LYZ	ADC	493	-0.009±0.003	0.00525042	-0.011±0.004	0.00576876	-0.002±0.001	0.00506568
IGLON5	A6NGN9	IGLON5	ADC	493	0.007±0.003	0.0123297	0.009±0.004	0.00705576	0.002±0.001	0.00507934
PLPPR4	Q7Z2D5	PLPPR4	ADC	269	0.008±0.003	0.0154551	0.012±0.004	0.00790341	0.002±0.001	0.00508674
PIANP	Q8IYJ0	PIANP	ADC	493	0.007±0.003	0.00995807	0.01±0.004	0.00609394	0.002±0.001	0.00513104
PCDH10	Q9P2E7	PCDH10	ADC	493	0.008±0.003	0.00456436	0.011±0.004	0.00318776	0.002±0.001	0.00513847
PTPRO	Q16827	PTPRO	ADC	304	0.006±0.003	0.0569091	0.009±0.004	0.0269488	0.002±0.001	0.00519613
ICAM3	P32942	ICAM3	ADC	156	-0.01±0.004	0.0292065	-0.015±0.006	0.0167345	-0.003±0.001	0.00527185
HPRT1	P00492	HPRT1	ADC	493	0.006±0.002	0.0115368	0.008±0.003	0.00688286	0.001±0	0.00528242
CD99L2	Q8TCZ2	CD99L2	ADC	493	0.005±0.003	0.0378513	0.008±0.003	0.0190448	0.002±0.001	0.00531101
PREP	P48147	PREP	ADC	493	0.007±0.002	0.00780249	0.009±0.003	0.00475265	0.001±0.001	0.00532813
GALNT1	Q10472	GALNT1	ADC	493	0.008±0.003	0.0162506	0.011±0.004	0.00939914	0.002±0.001	0.00532965
RAB7A	P51149	RAB7A	ADC	94	0.01±0.006	0.0898617	0.015±0.007	0.0484797	0.003±0.001	0.00538806
LCAT	P04180	LCAT	ADC	493	0.007±0.003	0.00698604	0.01±0.003	0.00500151	0.001±0.001	0.00540722
SPOCK1	Q08629	SPOCK1	ADC	493	0.006±0.003	0.0480728	0.009±0.004	0.0251052	0.002±0.001	0.00545537
NRXN1.beta	P58400	NRXN1.beta	ADC	493	0.009±0.003	0.000736422	0.012±0.004	0.000706894	0.002±0.001	0.00550597
VEGFD	O43915	VEGFD	ADC	280	-0.007±0.003	0.0169486	-0.011±0.004	0.00988198	-0.002±0.001	0.00552083
BGN	P21810	BGN	ADC	493	-0.008±0.003	0.00219284	-0.011±0.004	0.00182088	-0.002±0.001	0.00552511
MEPE	Q9NQ76	MEPE	ADC	482	0.006±0.003	0.0225198	0.009±0.004	0.0113469	0.002±0.001	0.00555223
CDH4	P55283	CDH4	ADC	493	0.007±0.003	0.00833712	0.01±0.004	0.00478353	0.002±0.001	0.00555441
NRXN2.beta	P58401	NRXN2.beta	ADC	350	0.007±0.003	0.0167394	0.011±0.004	0.00788358	0.002±0.001	0.00562121
NRGN	Q92686	NRGN	ADC	493	0.006±0.002	0.00566122	0.009±0.003	0.00409481	0.001±0	0.00572647
RNH1	P13489	RNH1	ADC	493	-0.007±0.003	0.0294152	-0.01±0.004	0.0168457	-0.002±0.001	0.00580089
IGHV4-59	P01825	IGHV4-59	ADC	241	-0.006±0.003	0.0908829	-0.009±0.005	0.0440905	-0.002±0.001	0.00583691
SCGB1A1	P11684	SCGB1A1	ADC	323	-0.008±0.004	0.0521065	-0.012±0.005	0.0307148	-0.002±0.001	0.00585687
CD177	Q8N6Q3	CD177	ADC	493	-0.005±0.003	0.044567	-0.008±0.004	0.0240476	-0.002±0.001	0.00586214
MET	P08581	MET	ADC	493	0.009±0.003	0.00105748	0.012±0.004	0.00103978	0.002±0.001	0.00586784
PLD5	Q8N7P1	PLD5	ADC	337	0.008±0.003	0.00478878	0.012±0.004	0.00324446	0.002±0.001	0.00587839
F9	P00740	F9	ADC	493	-0.006±0.003	0.0152692	-0.009±0.003	0.00918731	-0.001±0.001	0.00602414
MAPK1	P28482	MAPK1	ADC	460	-0.007±0.003	0.019366	-0.01±0.004	0.0116608	-0.002±0.001	0.00606919
PRAP1	Q96NZ9	PRAP1	ADC	493	-0.008±0.003	0.00380309	-0.011±0.004	0.00303372	-0.002±0.001	0.00610412
COL26A1	Q96A83	COL26A1	ADC	269	0.007±0.003	0.050448	0.01±0.005	0.024801	0.002±0.001	0.00611799
LGMN	Q99538	LGMN	ADC	493	-0.005±0.003	0.0578469	-0.008±0.004	0.0293562	-0.002±0.001	0.00626454
ENTPD6	O75354	ENTPD6	ADC	493	0.005±0.003	0.0541428	0.008±0.004	0.0273154	0.002±0.001	0.00627197
SCRG1	O75711	SCRG1	ADC	493	0.005±0.002	0.059768	0.007±0.003	0.0275144	0.001±0.001	0.00630581
PRSS23	O95084	PRSS23	ADC	493	-0.003±0.002	0.275345	-0.005±0.003	0.127774	-0.001±0.001	0.0063345
ITGB1	P05556	ITGB1	ADC	493	-0.007±0.003	0.0197783	-0.01±0.004	0.0122402	-0.002±0.001	0.00635564
LRRN1	Q6UXK5	LRRN1	ADC	493	0.006±0.003	0.0308868	0.009±0.004	0.0172922	0.002±0.001	0.00652104
AK1	P00568	AK1	ADC	481	-0.005±0.003	0.0825343	-0.008±0.004	0.0401593	-0.002±0.001	0.00660656
NPEPPS	P55786	NPEPPS	ADC	493	0.006±0.002	0.0106705	0.009±0.003	0.00685904	0.001±0.001	0.00673097
C1QL1	O75973	C1QL1	ADC	493	0.006±0.003	0.0378084	0.009±0.004	0.0196606	0.002±0.001	0.00674165
HSPG2	P98160	HSPG2	ADC	493	-0.009±0.003	0.00337988	-0.012±0.004	0.00264219	-0.002±0.001	0.00674424
SCG5	P05408	SCG5	ADC	493	0.006±0.003	0.0239663	0.009±0.004	0.0138737	0.002±0.001	0.00675798
GFAP	P14136	GFAP	ADC	493	-0.006±0.003	0.0804473	-0.009±0.004	0.0441322	-0.002±0.001	0.00684929
MEGF11	A6BM72	MEGF11	ADC	456	0.006±0.003	0.0102686	0.009±0.003	0.00641046	0.001±0.001	0.006888
CALR	P27797	CALR	ADC	493	0.006±0.003	0.0212377	0.009±0.004	0.0116426	0.002±0.001	0.00694868
B4GALT3	O60512	B4GALT3	ADC	493	0.006±0.002	0.0142285	0.009±0.003	0.00893955	0.001±0.001	0.00697441
SLITRK3	O94933	SLITRK3	ADC	493	0.009±0.003	0.00211285	0.012±0.004	0.00192451	0.002±0.001	0.00698826
GIP	P09681	GIP	ADC	367	-0.007±0.003	0.014707	-0.01±0.004	0.00962198	-0.002±0.001	0.00704073
LRP4	O75096	LRP4	ADC	493	0.006±0.003	0.0211413	0.009±0.003	0.0128082	0.001±0.001	0.00711615
IFNAR2	P48551	IFNAR2	ADC	481	0.008±0.003	0.00451887	0.011±0.004	0.00349572	0.002±0.001	0.00715373
PPIA	P62937	PPIA	ADC	493	-0.006±0.003	0.0449752	-0.009±0.004	0.0225258	-0.002±0.001	0.00720852
FXYD7	P58549	FXYD7	ADC	311	0.005±0.003	0.0696341	0.008±0.004	0.0393037	0.002±0.001	0.00722621
LINGO2	Q7L985	LINGO2	ADC	398	0.008±0.003	0.00676474	0.012±0.004	0.00501605	0.002±0.001	0.0072517
ERVMER34-1	Q9H9K5	ERVMER34-1	ADC	345	0.011±0.003	0.000620129	0.014±0.004	0.000767581	0.002±0.001	0.00727361
TNFRSF14	Q92956	TNFRSF14	ADC	395	0.006±0.003	0.0512053	0.01±0.004	0.0282001	0.002±0.001	0.00730732
TGM2	P21980	TGM2	ADC	409	-0.008±0.003	0.0118631	-0.012±0.004	0.00800114	-0.002±0.001	0.00734912
ACAN	P16112	ACAN	ADC	493	-0.008±0.003	0.00712118	-0.011±0.004	0.00520281	-0.002±0.001	0.00741683
ST6GALNAC2	Q9UJ37	ST6GALNAC2	ADC	451	-0.006±0.003	0.036535	-0.009±0.004	0.0210811	-0.002±0.001	0.00741759
ERBB4	Q15303	ERBB4	ADC	493	0.006±0.003	0.0402781	0.008±0.004	0.023183	0.002±0.001	0.00744874
ATP1B3	P54709	ATP1B3	ADC	309	-0.01±0.003	0.00338556	-0.014±0.005	0.002791	-0.002±0.001	0.00748301
NAGK	Q9UJ70	NAGK	ADC	96	0.019±0.005	0.000327022	0.024±0.007	0.00045234	0.003±0.001	0.0075841
FAM3C	Q92520	FAM3C	ADC	493	0.006±0.003	0.0248615	0.009±0.004	0.0144905	0.002±0.001	0.00766356
PRRT2	Q7Z6L0	PRRT2	ADC	493	0.007±0.002	0.00361585	0.01±0.003	0.00268189	0.001±0.001	0.00770237
MDH1	P40925	MDH1	ADC	493	0.006±0.002	0.0096006	0.009±0.003	0.00654194	0.001±0.001	0.0079005
LAMP2	P13473	LAMP2	ADC	493	0.004±0.003	0.148624	0.007±0.004	0.0751183	0.002±0.001	0.00806876
IGF2	P01344	IGF2	ADC	493	-0.006±0.003	0.0197144	-0.009±0.004	0.0117975	-0.001±0.001	0.00807225
KRT6A	P02538	KRT6A	ADC	480	0.008±0.003	0.00689411	0.011±0.004	0.00477812	0.002±0.001	0.00821246
TENM1	Q9UKZ4	TENM1	ADC	493	0.005±0.003	0.0699443	0.007±0.003	0.032349	0.001±0.001	0.00823371
PLXNA1	Q9UIW2	PLXNA1	ADC	493	0.006±0.003	0.0239181	0.008±0.003	0.014868	0.001±0.001	0.00825248
NLGN4X	Q8N0W4	NLGN4X	ADC	493	0.009±0.003	0.00229935	0.013±0.004	0.00202764	0.002±0.001	0.00826338
TAFA5	Q7Z5A7	TAFA5	ADC	493	0.006±0.003	0.0249579	0.009±0.004	0.0144267	0.001±0.001	0.00826814
DIPK1C	Q0P6D2	DIPK1C	ADC	493	0.009±0.003	0.00096052	0.012±0.004	0.000996384	0.002±0.001	0.00828584
SPRING1	Q9H741	SPRING1	ADC	493	0.006±0.003	0.0415558	0.009±0.004	0.022132	0.002±0.001	0.00830288
GPNMB	Q14956	GPNMB	ADC	493	-0.009±0.003	0.00699056	-0.012±0.004	0.00586871	-0.002±0.001	0.00834196
THBS1	P07996	THBS1	ADC	493	-0.004±0.002	0.0667092	-0.007±0.003	0.0357415	-0.001±0	0.00838384
CLU	P10909	CLU	ADC	493	0.003±0.003	0.22942	0.006±0.004	0.114791	0.002±0.001	0.00851869
IGHG3	P01860	IGHG3	ADC	493	-0.003±0.003	0.244842	-0.006±0.004	0.117598	-0.002±0.001	0.00855688
BACE1	P56817	BACE1	ADC	493	0.006±0.002	0.00614677	0.009±0.003	0.0046697	0.001±0	0.00860511
COL5A1	P20908	COL5A1	ADC	493	-0.007±0.003	0.0239079	-0.011±0.004	0.0143668	-0.002±0.001	0.00861833
TXNDC16	Q9P2K2	TXNDC16	ADC	387	-0.009±0.003	0.00455734	-0.012±0.004	0.00386482	-0.002±0.001	0.00868476
AMPH	P49418	AMPH	ADC	418	0.01±0.003	0.00082445	0.013±0.004	0.000788479	0.002±0.001	0.00871422
SEMA6B	Q9H3T3	SEMA6B	ADC	484	0.009±0.003	0.00347818	0.012±0.004	0.00288603	0.002±0.001	0.00877785
DLD	P09622	DLD	ADC	493	0.007±0.003	0.00856898	0.01±0.003	0.00593285	0.001±0.001	0.00892132
CHST10	O43529	CHST10	ADC	493	0.006±0.003	0.0109343	0.009±0.003	0.00850627	0.001±0.001	0.00896825
FTH1	P02794	FTH1	ADC	493	0.008±0.003	0.00389049	0.011±0.004	0.00338557	0.002±0.001	0.00932386
CHPF	Q8IZ52	CHPF	ADC	406	0.009±0.003	0.00281494	0.012±0.004	0.0024604	0.002±0.001	0.00938856
CDH22	Q9UJ99	CDH22	ADC	493	0.007±0.003	0.0115788	0.009±0.003	0.00758596	0.001±0.001	0.00940517
SLITRK5	O94991	SLITRK5	ADC	493	0.006±0.003	0.0298218	0.008±0.004	0.0190193	0.001±0.001	0.00952296
ASPH	Q12797	ASPH	ADC	493	0.006±0.003	0.0344469	0.009±0.004	0.0181408	0.001±0.001	0.00953447
EPDR1	Q9UM22	EPDR1	ADC	493	0.006±0.003	0.0285701	0.009±0.004	0.0183053	0.002±0.001	0.00961369
LRRC4C	Q9HCJ2	LRRC4C	ADC	407	0.007±0.003	0.0136887	0.01±0.004	0.00890072	0.002±0.001	0.00969697
PTPRD	P23468	PTPRD	ADC	493	0.006±0.003	0.0252081	0.009±0.004	0.014973	0.002±0.001	0.00980502
CBLN3	Q6UW01	CBLN3	ADC	493	0.004±0.003	0.152506	0.006±0.003	0.0801802	0.001±0.001	0.00980665
SLIT1	O75093	SLIT1	ADC	493	0.008±0.003	0.00195176	0.011±0.003	0.00183662	0.001±0.001	0.00981389
ATP2B2	Q01814	ATP2B2	ADC	403	0.01±0.003	0.000392951	0.013±0.004	0.00055937	0.002±0.001	0.00982246
DDT	P30046	DDT	ADC	468	-0.006±0.003	0.0416483	-0.008±0.004	0.0246236	-0.001±0.001	0.00983984
SLC8A2	Q9UPR5	SLC8A2	ADC	487	0.009±0.003	0.0015471	0.011±0.004	0.00150617	0.001±0.001	0.00984199
A2ML1	A8K2U0	A2ML1	ADC	96	0.017±0.007	0.0171124	0.025±0.009	0.0102565	0.004±0.001	0.00988201
SPINK5	Q9NQ38	SPINK5	ADC	493	-0.004±0.003	0.160488	-0.006±0.004	0.0841577	-0.001±0.001	0.00992237
SMPDL3A	Q92484	SMPDL3A	ADC	493	-0.005±0.002	0.0537643	-0.007±0.003	0.0285865	-0.001±0.001	0.00996525
SPINT2	O43291	SPINT2	ADC	493	0.007±0.003	0.00883815	0.009±0.003	0.00609564	0.001±0.001	0.0100227
CRYGD	P07320	CRYGD	ADC	158	-0.005±0.005	0.324091	-0.01±0.007	0.157963	-0.003±0.001	0.0100968
ST6GAL2	Q96JF0	ST6GAL2	ADC	493	0.006±0.003	0.0275777	0.008±0.004	0.0169821	0.001±0.001	0.0101373
CD93	Q9NPY3	CD93	ADC	493	0.004±0.003	0.159696	0.007±0.004	0.07729	0.002±0.001	0.0101955
PDCD6IP	Q8WUM4	PDCD6IP	ADC	491	-0.005±0.003	0.0393771	-0.008±0.003	0.0242093	-0.001±0.001	0.0102678
WBP2	Q969T9	WBP2	ADC	493	0.007±0.002	0.00429021	0.01±0.003	0.00359895	0.001±0.001	0.0104812
CTSL	P07711	CTSL	ADC	493	0.006±0.002	0.015195	0.008±0.003	0.0108428	0.001±0.001	0.010528
IGK	P0DOX7	IGK	ADC	493	-0.006±0.003	0.0191015	-0.008±0.003	0.0124871	-0.001±0.001	0.0107267
SARAF	Q96BY9	SARAF	ADC	469	0.004±0.003	0.220081	0.007±0.004	0.115271	0.002±0.001	0.010761
SDK2	Q58EX2	SDK2	ADC	375	-0.006±0.003	0.0542755	-0.01±0.004	0.0294675	-0.002±0.001	0.0109444
CDH2	P19022	CDH2	ADC	493	0.007±0.003	0.00754341	0.01±0.004	0.00553835	0.001±0.001	0.010957
PTMA	P06454	PTMA	ADC	480	-0.004±0.003	0.16872	-0.006±0.003	0.0932025	-0.001±0.001	0.0110179
SNCA	P37840	SNCA	ADC	493	0.009±0.003	0.00105728	0.012±0.004	0.00113909	0.001±0.001	0.0112658
FGFR1	P11362	FGFR1	ADC	493	0.005±0.003	0.0706379	0.007±0.004	0.0367062	0.001±0.001	0.0112762
SHISA7	A6NL88	SHISA7	ADC	493	0.007±0.003	0.0129239	0.01±0.004	0.00878686	0.001±0.001	0.0112825
TMEM25	Q86YD3	TMEM25	ADC	493	0.008±0.003	0.00423146	0.01±0.004	0.00393417	0.001±0.001	0.0113049
FAH	P16930	FAH	ADC	493	-0.005±0.003	0.065507	-0.007±0.003	0.036164	-0.001±0.001	0.011346
CAMK2G	Q13555	CAMK2G	ADC	493	0.008±0.003	0.00142927	0.011±0.003	0.00144864	0.001±0.001	0.0114611
SEMA3E	O15041	SEMA3E	ADC	493	0.006±0.003	0.0403422	0.008±0.004	0.0235463	0.001±0.001	0.0114749
UNC5A	Q6ZN44	UNC5A	ADC	493	0.004±0.002	0.12481	0.006±0.003	0.0608283	0.001±0	0.0114833
NRP1	O14786	NRP1	ADC	493	-0.002±0.003	0.35898	-0.005±0.003	0.184992	-0.001±0.001	0.0114834
PCSK5	Q92824	PCSK5	ADC	482	0.003±0.003	0.259798	0.006±0.004	0.125924	0.002±0.001	0.0114918
SVEP1	Q4LDE5	SVEP1	ADC	493	-0.003±0.003	0.317798	-0.005±0.004	0.16418	-0.001±0.001	0.0115257
C1QTNF7	Q9BXJ2	C1QTNF7	ADC	283	-0.008±0.004	0.0277727	-0.012±0.005	0.0173119	-0.002±0.001	0.0118084
ATP1A3	P13637	ATP1A3	ADC	492	0.007±0.003	0.0168414	0.01±0.004	0.012332	0.002±0.001	0.0118816
VNN2	O95498	VNN2	ADC	79	0.007±0.006	0.237407	0.012±0.008	0.140425	0.003±0.001	0.0121629
FRRS1L	Q9P0K9	FRRS1L	ADC	493	0.007±0.003	0.00833705	0.009±0.003	0.00646881	0.001±0.001	0.0123043
HSPA8	P11142	HSPA8	ADC	493	0.007±0.003	0.00441028	0.01±0.004	0.0037895	0.001±0.001	0.0123446
S100A4	P26447	S100A4	ADC	404	-0.007±0.003	0.0402669	-0.01±0.004	0.0242703	-0.002±0.001	0.0123848
STX1B	P61266	STX1B	ADC	493	0.007±0.003	0.00561156	0.01±0.004	0.00490487	0.001±0.001	0.0125291
CELSR1	Q9NYQ6	CELSR1	ADC	78	0.013±0.007	0.0486743	0.02±0.009	0.0269964	0.004±0.001	0.0125414
FAT4	Q6V0I7	FAT4	ADC	228	-0.011±0.004	0.0126115	-0.015±0.006	0.00937489	-0.002±0.001	0.0126621
TIMP2	P16035	TIMP2	ADC	493	-0.006±0.002	0.0128866	-0.009±0.003	0.00974036	-0.001±0.001	0.0127756
TNXB	P22105	TNXB	ADC	493	-0.006±0.003	0.0172462	-0.009±0.003	0.012053	-0.001±0.001	0.0128914
SERPING1	P05155	SERPING1	ADC	493	-0.005±0.003	0.0527242	-0.008±0.004	0.0303095	-0.001±0.001	0.0128916
TAGLN	Q01995	TAGLN	ADC	493	-0.009±0.003	0.00437349	-0.012±0.004	0.00388083	-0.002±0.001	0.0129091
LRP8	Q14114	LRP8	ADC	493	0.007±0.003	0.0108982	0.01±0.004	0.00889322	0.001±0.001	0.0129181
CAPN2	P17655	CAPN2	ADC	129	-0.008±0.005	0.0916665	-0.012±0.006	0.0599627	-0.003±0.001	0.0129266
CCN2	P29279	CCN2	ADC	493	-0.007±0.003	0.0386879	-0.01±0.004	0.0257774	-0.002±0.001	0.0129267
TWSG1	Q9GZX9	TWSG1	ADC	493	-0.004±0.002	0.136603	-0.006±0.003	0.0736125	-0.001±0.001	0.0131139
NCSTN	Q92542	NCSTN	ADC	492	0.006±0.003	0.0259456	0.009±0.004	0.0167456	0.001±0.001	0.0131392
LAMTOR3	Q9UHA4	LAMTOR3	ADC	359	0.005±0.003	0.0848064	0.008±0.004	0.0506477	0.002±0.001	0.0131816
SOD1	P00441	SOD1	ADC	493	0.006±0.003	0.0119049	0.009±0.003	0.00862313	0.001±0.001	0.0132782
CNTN4	Q8IWV2	CNTN4	ADC	493	0.008±0.003	0.00222707	0.011±0.003	0.00214791	0.001±0.001	0.0134239
OLFML2B	Q68BL8	OLFML2B	ADC	493	-0.011±0.003	3.92843e-05	-0.014±0.004	0.000102202	-0.001±0.001	0.0134808
ANXA3	P12429	ANXA3	ADC	114	-0.005±0.004	0.254801	-0.009±0.006	0.135531	-0.002±0.001	0.0134917
SEL1L	Q9UBV2	SEL1L	ADC	478	0.008±0.002	0.00139371	0.011±0.003	0.00144246	0.001±0.001	0.0135042
PSMA4	P25789	PSMA4	ADC	323	0.005±0.004	0.193269	0.008±0.005	0.101486	0.002±0.001	0.0135556
ADIRF	Q15847	ADIRF	ADC	452	-0.006±0.003	0.0520949	-0.009±0.004	0.0364173	-0.002±0.001	0.0135591
PIK3IP1	Q96FE7	PIK3IP1	ADC	493	0.006±0.003	0.0371726	0.008±0.004	0.0219728	0.001±0.001	0.0136229
PDGFD	Q9GZP0	PDGFD	ADC	484	-0.002±0.003	0.58492	-0.004±0.004	0.302036	-0.001±0.001	0.0136453
SPON2	Q9BUD6	SPON2	ADC	493	-0.001±0.002	0.574844	-0.003±0.003	0.301724	-0.001±0.001	0.013697
CUTA	O60888	CUTA	ADC	493	0.007±0.003	0.0108323	0.009±0.003	0.00838852	0.001±0.001	0.0137872
TTLL7	Q6ZT98	TTLL7	ADC	374	-0.005±0.003	0.0516928	-0.008±0.004	0.0317016	-0.001±0.001	0.0138616
CNTN3	Q9P232	CNTN3	ADC	493	0.008±0.003	0.00226819	0.011±0.004	0.00228336	0.001±0.001	0.0139064
CPXM1	Q96SM3	CPXM1	ADC	390	-0.007±0.003	0.014667	-0.01±0.004	0.0105353	-0.001±0.001	0.013995
ERBB3	P21860	ERBB3	ADC	493	0.004±0.003	0.147424	0.006±0.004	0.0776105	0.001±0.001	0.0140483
EMILIN2	Q9BXX0	EMILIN2	ADC	493	-0.007±0.003	0.00642994	-0.01±0.004	0.0055125	-0.001±0.001	0.0140504
TPPP3	Q9BW30	TPPP3	ADC	468	-0.006±0.003	0.0481226	-0.008±0.004	0.0300859	-0.001±0.001	0.0142171
CAMSAP2	Q08AD1	CAMSAP2	ADC	223	-0.007±0.004	0.121037	-0.011±0.006	0.0705235	-0.002±0.001	0.0143546
CNR1	P21554	CNR1	ADC	447	0.007±0.003	0.00789034	0.01±0.004	0.00651334	0.001±0.001	0.0144105
GAPDH	P04406	GAPDH	ADC	493	0.006±0.003	0.0181508	0.008±0.003	0.0133562	0.001±0.001	0.0144564
CBR1	P16152	CBR1	ADC	493	-0.003±0.003	0.268989	-0.005±0.004	0.154155	-0.001±0.001	0.0147183
FN1	P02751	FN1	ADC	493	-0.005±0.003	0.111541	-0.007±0.004	0.0613656	-0.001±0.001	0.0148367
B3GNT2	Q9NY97	B3GNT2	ADC	493	0.006±0.003	0.0138117	0.009±0.004	0.0109156	0.001±0.001	0.0148768
TENM2	Q9NT68	TENM2	ADC	493	0.006±0.003	0.0360105	0.008±0.004	0.0249223	0.001±0.001	0.015001
TMEM132C	Q8N3T6	TMEM132C	ADC	493	0.006±0.003	0.0265183	0.009±0.004	0.0182343	0.001±0.001	0.0150511
ENPP4	Q9Y6X5	ENPP4	ADC	493	0.005±0.003	0.0757	0.007±0.004	0.0457884	0.001±0.001	0.0150984
NIBAN1	Q9BZQ8	NIBAN1	ADC	85	-0.013±0.006	0.0500782	-0.019±0.009	0.0281078	-0.003±0.001	0.0151061
PLD3	Q8IV08	PLD3	ADC	493	0.007±0.003	0.00585835	0.01±0.004	0.00489756	0.001±0.001	0.0152119
SERPINA3	P01011	SERPINA3	ADC	493	-0.006±0.003	0.0244361	-0.009±0.004	0.0170503	-0.001±0.001	0.0153589
NLGN1	Q8N2Q7	NLGN1	ADC	493	0.008±0.003	0.00539474	0.011±0.004	0.00550887	0.001±0.001	0.0155239
PLTP	P55058	PLTP	ADC	493	-0.007±0.003	0.0336137	-0.009±0.004	0.0236599	-0.002±0.001	0.0155386
A1BG	P04217	A1BG	ADC	493	-0.004±0.003	0.0838461	-0.007±0.003	0.0491862	-0.001±0.001	0.0155798
ULBP2	Q9BZM5	ULBP2	ADC	493	0.006±0.003	0.0299065	0.008±0.004	0.0184111	0.001±0.001	0.0155948
LRRTM2	O43300	LRRTM2	ADC	493	0.004±0.003	0.0903954	0.007±0.004	0.0531892	0.001±0.001	0.0156022
SPINK1	P00995	SPINK1	ADC	493	-0.004±0.003	0.156777	-0.006±0.004	0.0830255	-0.001±0.001	0.0156606
NPTN	Q9Y639	NPTN	ADC	493	0.008±0.003	0.00616241	0.01±0.004	0.00529986	0.001±0.001	0.0157637
CEP192	Q8TEP8	CEP192	ADC	413	0.005±0.003	0.0600738	0.008±0.004	0.0382925	0.001±0.001	0.0158035
SLC12A9	Q9BXP2	SLC12A9	ADC	102	0.009±0.006	0.12049	0.014±0.008	0.0747027	0.003±0.001	0.0158551
SEMA3A	Q14563	SEMA3A	ADC	493	0.007±0.003	0.00799743	0.01±0.004	0.00731375	0.001±0.001	0.0159022
SQSTM1	Q13501	SQSTM1	ADC	457	0.008±0.003	0.00295535	0.011±0.004	0.00268853	0.001±0.001	0.0159909
SPDYA	Q5MJ70	SPDYA	ADC	295	-0.004±0.004	0.251456	-0.008±0.005	0.129299	-0.002±0.001	0.0160052
DPT	Q07507	DPT	ADC	493	-0.007±0.003	0.0160726	-0.01±0.004	0.0119862	-0.001±0.001	0.0160645
AMIGO1	Q86WK6	AMIGO1	ADC	162	0.012±0.005	0.00650863	0.017±0.006	0.00542333	0.002±0.001	0.0160767
GALNT16	Q8N428	GALNT16	ADC	493	0.005±0.003	0.0757243	0.007±0.003	0.0428926	0.001±0.001	0.0162187
TPM1	P09493	TPM1	ADC	493	-0.005±0.003	0.0946027	-0.008±0.004	0.0574031	-0.002±0.001	0.0162363
SCYL2	Q6P3W7	SCYL2	ADC	245	-0.004±0.004	0.285637	-0.007±0.005	0.154704	-0.002±0.001	0.0162668
MAN1A1	P33908	MAN1A1	ADC	493	0.006±0.003	0.0412636	0.008±0.004	0.0277904	0.001±0.001	0.0163919
PLXNB3	Q9ULL4	PLXNB3	ADC	493	0.006±0.003	0.0536337	0.008±0.004	0.0332503	0.001±0.001	0.0166397
NMB	P08949	NMB	ADC	453	-0.007±0.003	0.0145941	-0.009±0.004	0.0116549	-0.001±0.001	0.0167177
IGLV7-46	A0A075B6I9	IGLV7-46	ADC	493	-0.006±0.003	0.0217824	-0.009±0.004	0.0145378	-0.001±0.001	0.0167727
CDIP1	Q9H305	CDIP1	ADC	335	0.005±0.003	0.143002	0.008±0.004	0.0726779	0.002±0.001	0.0169282
C9	P02748	C9	ADC	493	-0.007±0.003	0.0138793	-0.009±0.004	0.0117285	-0.001±0.001	0.0170546
NPNT	Q6UXI9	NPNT	ADC	481	-0.005±0.002	0.0381037	-0.007±0.003	0.0266888	-0.001±0.001	0.0170546
NXPH3	O95157	NXPH3	ADC	493	0.006±0.003	0.0167244	0.009±0.004	0.0118283	0.001±0.001	0.0171365
AP2B1	P63010	AP2B1	ADC	493	0.005±0.003	0.0421089	0.008±0.004	0.0287404	0.001±0.001	0.0172634
CHRD	Q9H2X0	CHRD	ADC	493	0.006±0.003	0.0282445	0.009±0.004	0.0191395	0.001±0.001	0.017324
CCDC43	Q96MW1	CCDC43	ADC	61	0.014±0.008	0.0828097	0.022±0.011	0.0490092	0.004±0.002	0.0173366
GAP43	P17677	GAP43	ADC	493	0.006±0.002	0.0126196	0.008±0.003	0.0097473	0.001±0	0.0175115
HCN1	O60741	HCN1	ADC	379	0.007±0.003	0.0198461	0.01±0.004	0.0157866	0.001±0.001	0.0175877
SPP1	P10451	SPP1	ADC	493	0.006±0.003	0.0208167	0.008±0.003	0.0147766	0.001±0.001	0.0175905
PPP2R1A	P30153	PPP2R1A	ADC	259	-0.006±0.004	0.12592	-0.009±0.005	0.0725153	-0.002±0.001	0.0177631
HSPE1	P61604	HSPE1	ADC	493	0.007±0.002	0.00273744	0.01±0.003	0.00283737	0.001±0.001	0.0178257
ATIC	P31939	ATIC	ADC	170	-0.007±0.004	0.0910733	-0.011±0.006	0.0520942	-0.002±0.001	0.0178777
COL23A1	Q86Y22	COL23A1	ADC	125	0.014±0.006	0.0131861	0.02±0.008	0.0111941	0.003±0.001	0.0180235
CNDP1	Q96KN2	CNDP1	ADC	493	0.003±0.003	0.294113	0.005±0.004	0.161075	0.001±0.001	0.0181076
TES	Q9UGI8	TES	ADC	52	-0.024±0.011	0.0338425	-0.034±0.014	0.0222811	-0.005±0.002	0.0182237
IDS	P22304	IDS	ADC	493	0.004±0.003	0.13748	0.006±0.004	0.0839101	0.001±0.001	0.018344
SORT1	Q99523	SORT1	ADC	493	0.005±0.003	0.0653053	0.008±0.004	0.0403215	0.001±0.001	0.0183565
VCL	P18206	VCL	ADC	493	-0.007±0.003	0.0150832	-0.01±0.004	0.0118406	-0.001±0.001	0.0183896
FUCA2	Q9BTY2	FUCA2	ADC	493	-0.006±0.002	0.0160279	-0.008±0.003	0.0122639	-0.001±0.001	0.018763
FGFR3	P22607	FGFR3	ADC	493	0.006±0.003	0.0153416	0.009±0.004	0.0116485	0.001±0.001	0.0189362
GRID2	O43424	GRID2	ADC	456	0.005±0.003	0.0952178	0.008±0.004	0.0598161	0.001±0.001	0.019032
THSD4	Q6ZMP0	THSD4	ADC	493	-0.007±0.003	0.0119593	-0.009±0.004	0.0104459	-0.001±0.001	0.0191354
C1QL3	Q5VWW1	C1QL3	ADC	493	0.006±0.003	0.0257179	0.008±0.004	0.0191467	0.001±0.001	0.0192773
GOLIM4	O00461	GOLIM4	ADC	493	0.005±0.003	0.0635817	0.007±0.004	0.0379121	0.001±0.001	0.019301
DDAH2	O95865	DDAH2	ADC	469	-0.003±0.003	0.21651	-0.005±0.003	0.128111	-0.001±0.001	0.0193464
CFB	P00751	CFB	ADC	493	-0.006±0.003	0.0224763	-0.008±0.003	0.0159548	-0.001±0.001	0.0194545
SEMA3G	Q9NS98	SEMA3G	ADC	493	0.005±0.003	0.0965453	0.007±0.004	0.0573787	0.001±0.001	0.0195668
STMN4	Q9H169	STMN4	ADC	328	0.006±0.003	0.0896055	0.009±0.004	0.0555398	0.002±0.001	0.019705
SYT1	P21579	SYT1	ADC	493	0.006±0.003	0.0171781	0.009±0.003	0.0120771	0.001±0.001	0.0197933
UFD1	Q92890	UFD1	ADC	93	0.017±0.006	0.00839369	0.023±0.008	0.0072674	0.003±0.001	0.0198751
CALML3	P27482	CALML3	ADC	177	-0.008±0.005	0.0890973	-0.012±0.006	0.0541447	-0.002±0.001	0.0199773
RAP2A	P10114	RAP2A	ADC	366	0.006±0.003	0.0901679	0.008±0.004	0.0599686	0.002±0.001	0.0202018
TNFRSF12A	Q9NP84	TNFRSF12A	ADC	493	-0.006±0.003	0.0387305	-0.009±0.004	0.0285004	-0.001±0.001	0.0202392
EPHB4	P54760	EPHB4	ADC	404	0.008±0.003	0.0165556	0.011±0.004	0.0136812	0.002±0.001	0.020305
TGOLN2	O43493	TGOLN2	ADC	493	0.006±0.003	0.019279	0.009±0.004	0.0134677	0.001±0.001	0.0204603
JAM2	P57087	JAM2	ADC	493	0.005±0.002	0.0380042	0.007±0.003	0.0260969	0.001±0.001	0.0206241
GPR158	Q5T848	GPR158	ADC	493	0.007±0.003	0.00995231	0.01±0.004	0.0081301	0.001±0.001	0.0207429
THSD7A	Q9UPZ6	THSD7A	ADC	493	0.008±0.003	0.0039897	0.011±0.004	0.00400391	0.001±0.001	0.0211856
PYCARD	Q9ULZ3	PYCARD	ADC	314	-0.006±0.003	0.0556135	-0.009±0.004	0.0391414	-0.002±0.001	0.0212657
SERPINA5	P05154	SERPINA5	ADC	493	-0.005±0.003	0.0550192	-0.008±0.004	0.0376304	-0.001±0.001	0.0213131
TAC3	Q9UHF0	TAC3	ADC	493	0.007±0.002	0.00833264	0.009±0.003	0.00795247	0.001±0.001	0.0213449
EXT1	Q16394	EXT1	ADC	493	-0.006±0.003	0.081477	-0.009±0.004	0.0498118	-0.002±0.001	0.0214902
LBP	P18428	LBP	ADC	493	-0.008±0.002	0.000744055	-0.011±0.003	0.00104218	-0.001±0.001	0.0214979
CRYAB	P02511	CRYAB	ADC	484	-0.004±0.003	0.140265	-0.007±0.004	0.0816795	-0.001±0.001	0.0215225
IGKV1-5	P01602	IGKV1-5	ADC	470	-0.006±0.003	0.0277842	-0.008±0.004	0.0206737	-0.001±0.001	0.0218226
GALNT3	Q14435	GALNT3	ADC	238	-0.011±0.004	0.00315617	-0.015±0.005	0.00477689	-0.002±0.001	0.0218833
KRT6B	P04259	KRT6B	ADC	493	0.007±0.003	0.0185289	0.01±0.004	0.0132865	0.001±0.001	0.0218889
SCN2B	O60939	SCN2B	ADC	482	0.007±0.003	0.0168619	0.009±0.004	0.0130635	0.001±0.001	0.0219844
NTRK3	Q16288	NTRK3	ADC	493	0.008±0.003	0.00093862	0.011±0.003	0.00136156	0.001±0.001	0.0219918
CTSO	P43234	CTSO	ADC	493	0.005±0.003	0.0653756	0.007±0.004	0.0442654	0.001±0.001	0.021995
PKM	P14618	PKM	ADC	493	0.007±0.002	0.00344783	0.009±0.003	0.00358321	0.001±0	0.0220277
CSRNP1	Q96S65	CSRNP1	ADC	493	0.006±0.003	0.0109449	0.009±0.003	0.00919982	0.001±0.001	0.0224237
HPX	P02790	HPX	ADC	493	-0.005±0.003	0.054508	-0.007±0.004	0.0362413	-0.001±0.001	0.0227876
MGP	P08493	MGP	ADC	493	-0.009±0.003	0.00138955	-0.012±0.004	0.00219953	-0.001±0.001	0.0228456
ST6GALNAC5	Q9BVH7	ST6GALNAC5	ADC	479	0.006±0.003	0.0183269	0.009±0.004	0.0140356	0.001±0.001	0.0228754
EPHB2	P29323	EPHB2	ADC	493	0.005±0.003	0.101232	0.007±0.004	0.0615009	0.001±0.001	0.0228812
IGLV4-69	A0A075B6H9	IGLV4-69	ADC	493	-0.004±0.003	0.11951	-0.007±0.004	0.0701922	-0.001±0.001	0.0230802
IGHV3-64	A0A075B6Q5	IGHV3-64	ADC	482	-0.006±0.003	0.0278314	-0.009±0.004	0.0213093	-0.001±0.001	0.0231347
VIM	P08670	VIM	ADC	493	-0.004±0.003	0.221556	-0.006±0.004	0.128062	-0.001±0.001	0.0231892
IGHG2	P01859	IGHG2	ADC	493	-0.005±0.003	0.0736713	-0.007±0.004	0.047785	-0.001±0.001	0.0232412
MMP24	Q9Y5R2	MMP24	ADC	471	0.008±0.003	0.0051201	0.01±0.004	0.00507378	0.001±0.001	0.0232653
TMEM132E	Q6IEE7	TMEM132E	ADC	493	0.005±0.003	0.0565309	0.008±0.004	0.0359431	0.001±0.001	0.0232775
IGHV3-9	P01782	IGHV3-9	ADC	493	-0.005±0.003	0.0418781	-0.007±0.003	0.0292561	-0.001±0.001	0.0233158
ORM1	P02763	ORM1	ADC	493	-0.004±0.003	0.10307	-0.007±0.004	0.06179	-0.001±0.001	0.0238527
ANGPTL1	O95841	ANGPTL1	ADC	493	-0.005±0.003	0.0765446	-0.007±0.004	0.0516208	-0.001±0.001	0.0240283
GOT2	P00505	GOT2	ADC	493	0.007±0.003	0.0156031	0.009±0.004	0.0123988	0.001±0.001	0.0241224
LDHB	P07195	LDHB	ADC	493	0.006±0.003	0.0206634	0.008±0.003	0.0159499	0.001±0.001	0.0247144
TKT	P29401	TKT	ADC	493	-0.005±0.003	0.107885	-0.007±0.004	0.0703568	-0.001±0.001	0.0248026
ADAMTSL2	Q86TH1	ADAMTSL2	ADC	493	0.004±0.003	0.0932907	0.007±0.003	0.0572753	0.001±0.001	0.0248839
LRP1B	Q9NZR2	LRP1B	ADC	493	0.007±0.003	0.0127144	0.01±0.004	0.0112775	0.001±0.001	0.0249147
ACVR1B	P36896	ACVR1B	ADC	493	0.004±0.002	0.0802322	0.006±0.003	0.0522211	0.001±0.001	0.0257353
ACVR2A	P27037	ACVR2A	ADC	298	0.005±0.004	0.139065	0.008±0.005	0.0854736	0.002±0.001	0.0257427
TPM2	P07951	TPM2	ADC	493	-0.007±0.004	0.0413957	-0.01±0.005	0.0298359	-0.002±0.001	0.0258809
SCARF1	Q14162	SCARF1	ADC	480	-0.002±0.003	0.511065	-0.004±0.004	0.290018	-0.001±0.001	0.0259969
COMP	P49747	COMP	ADC	493	-0.011±0.003	0.000549927	-0.015±0.004	0.00100492	-0.002±0.001	0.0266756
F13A1	P00488	F13A1	ADC	493	-0.003±0.002	0.232703	-0.004±0.003	0.136751	-0.001±0	0.0266889
CRABP1	P29762	CRABP1	ADC	493	-0.003±0.002	0.25443	-0.004±0.003	0.155446	-0.001±0	0.0267141
CANX	P27824	CANX	ADC	493	0.005±0.003	0.0922309	0.007±0.004	0.056901	0.001±0.001	0.0268383
ACYP2	P14621	ACYP2	ADC	493	0.004±0.002	0.145854	0.006±0.003	0.089695	0.001±0.001	0.0268498
SORCS3	Q9UPU3	SORCS3	ADC	493	0.005±0.003	0.0648589	0.007±0.004	0.0422298	0.001±0.001	0.0269315
KLK11	Q9UBX7	KLK11	ADC	493	-0.006±0.003	0.0264353	-0.009±0.004	0.0220245	-0.001±0.001	0.0272744
FAF1	Q9UNN5	FAF1	ADC	272	-0.008±0.004	0.0494243	-0.011±0.005	0.0398208	-0.002±0.001	0.0273139
SERPINI1	Q99574	SERPINI1	ADC	493	0.006±0.003	0.0405643	0.009±0.004	0.0294366	0.001±0.001	0.0273299
IGHV3-15	A0A0B4J1V0	IGHV3-15	ADC	493	-0.006±0.003	0.0247639	-0.008±0.004	0.0191513	-0.001±0.001	0.0273775
HEBP2	Q9Y5Z4	HEBP2	ADC	481	-0.008±0.003	0.00609218	-0.01±0.004	0.00647015	-0.001±0.001	0.0274441
TGFBI	Q15582	TGFBI	ADC	493	-0.003±0.003	0.194881	-0.005±0.003	0.121764	-0.001±0.001	0.0274832
NQO2	P16083	NQO2	ADC	439	0.004±0.003	0.217615	0.006±0.004	0.129605	0.001±0.001	0.0276795
CAPZA2	P47755	CAPZA2	ADC	404	0.008±0.003	0.00184397	0.011±0.004	0.00233553	0.001±0.001	0.0279597
IGHV3-48	P01763	IGHV3-48	ADC	119	-0.006±0.004	0.123338	-0.008±0.005	0.0772296	-0.002±0.001	0.0279932
C8G	P07360	C8G	ADC	493	-0.003±0.003	0.234029	-0.005±0.003	0.135969	-0.001±0.001	0.028422
ALCAM	Q13740	ALCAM	ADC	493	0.006±0.003	0.0196852	0.009±0.004	0.0149807	0.001±0.001	0.0288297
TXN	P10599	TXN	ADC	493	0.006±0.003	0.0336495	0.009±0.004	0.0261545	0.001±0.001	0.0289843
FAP	Q12884	FAP	ADC	391	-0.003±0.003	0.364676	-0.005±0.004	0.216835	-0.001±0.001	0.0290097
GDF15	Q99988	GDF15	ADC	317	-0.004±0.004	0.326722	-0.007±0.005	0.196127	-0.002±0.001	0.0290274
NAXE	Q8NCW5	NAXE	ADC	493	0.005±0.003	0.0919391	0.007±0.004	0.0600029	0.001±0.001	0.0291439
C1orf21	Q9H246	C1orf21	ADC	331	0.01±0.004	0.00545432	0.013±0.005	0.00600706	0.002±0.001	0.0293224
LTA4H	P09960	LTA4H	ADC	493	-0.004±0.003	0.220844	-0.006±0.004	0.135978	-0.001±0.001	0.0293907
CHST1	O43916	CHST1	ADC	493	0.004±0.003	0.134908	0.006±0.003	0.0860457	0.001±0.001	0.0297826
KRT6B.v2	P04259	KRT6B.v2	ADC	217	0.009±0.005	0.0601628	0.013±0.006	0.0397573	0.002±0.001	0.0298193
PEAR1	Q5VY43	PEAR1	ADC	356	0.009±0.003	0.00906133	0.012±0.005	0.0095916	0.002±0.001	0.0300986
LYNX1	P0DP58	LYNX1	ADC	493	0.006±0.003	0.0202376	0.008±0.003	0.017147	0.001±0.001	0.0301455
FAN1	Q9Y2M0	FAN1	ADC	102	-0.009±0.008	0.271448	-0.015±0.011	0.184497	-0.004±0.002	0.0302026
FNDC9	Q8TBE3	FNDC9	ADC	288	0.005±0.003	0.12354	0.008±0.004	0.076504	0.001±0.001	0.0302452
ESM1	Q9NQ30	ESM1	ADC	481	-0.006±0.002	0.0178186	-0.008±0.003	0.0145825	-0.001±0.001	0.0302549
GLP2R	O95838	GLP2R	ADC	217	0.004±0.004	0.310634	0.008±0.006	0.196053	0.002±0.001	0.0303585
ACO1	P21399	ACO1	ADC	315	-0.001±0.004	0.858579	-0.003±0.005	0.503633	-0.002±0.001	0.0304213
SIRPA	P78324	SIRPA	ADC	493	0.005±0.003	0.0356698	0.008±0.003	0.0267955	0.001±0.001	0.0304271
PUDP	Q08623	PUDP	ADC	407	-0.007±0.003	0.0414021	-0.01±0.005	0.0351361	-0.002±0.001	0.0306925
VSNL1	P62760	VSNL1	ADC	451	0.01±0.003	0.0011322	0.013±0.004	0.00158876	0.001±0.001	0.0307205
STC1	P52823	STC1	ADC	381	-0.007±0.004	0.0418771	-0.01±0.005	0.033199	-0.002±0.001	0.0310113
PCMT1	P22061	PCMT1	ADC	493	0.006±0.003	0.017503	0.008±0.003	0.0163754	0.001±0.001	0.0313013
ARPC4	P59998	ARPC4	ADC	349	-0.005±0.003	0.126872	-0.007±0.004	0.0782466	-0.001±0.001	0.0313122
PCDHGB5	Q9Y5G0	PCDHGB5	ADC	265	-0.006±0.004	0.111124	-0.009±0.005	0.0734568	-0.002±0.001	0.0313815
MYRF	Q9Y2G1	MYRF	ADC	491	0.004±0.003	0.19853	0.006±0.004	0.125468	0.001±0.001	0.0315402
CSGALNACT1	Q8TDX6	CSGALNACT1	ADC	234	0.005±0.004	0.224647	0.009±0.006	0.131808	0.002±0.001	0.0317965
CFHR4	Q92496	CFHR4	ADC	447	-0.003±0.003	0.191681	-0.006±0.004	0.120326	-0.001±0.001	0.0318153
SLPI	P03973	SLPI	ADC	493	-0.005±0.003	0.0816741	-0.007±0.004	0.0716406	-0.001±0.001	0.0321315
EMC10	Q5UCC4	EMC10	ADC	493	0.006±0.003	0.0314081	0.008±0.003	0.0247014	0.001±0.001	0.0323877
SPTBN1	Q01082	SPTBN1	ADC	279	0±0.004	0.930132	-0.003±0.005	0.559524	-0.002±0.001	0.0323926
PCDHAC2	Q9Y5I4	PCDHAC2	ADC	493	0.007±0.003	0.0090575	0.009±0.003	0.00898454	0.001±0.001	0.0323957
DPEP2	Q9H4A9	DPEP2	ADC	282	-0.003±0.004	0.35192	-0.006±0.005	0.202955	-0.002±0.001	0.0325461
ATP1B2	P14415	ATP1B2	ADC	493	0.006±0.003	0.0241138	0.008±0.003	0.0208933	0.001±0.001	0.032897
CDH6	P55285	CDH6	ADC	493	0.006±0.003	0.0189162	0.009±0.004	0.0162197	0.001±0.001	0.0329611
LRG1	P02750	LRG1	ADC	493	-0.006±0.003	0.0345743	-0.008±0.004	0.0291701	-0.001±0.001	0.0329754
CSMD2	Q7Z408	CSMD2	ADC	428	0.006±0.003	0.0932146	0.008±0.005	0.0634218	0.002±0.001	0.0329799
PAPPA	Q13219	PAPPA	ADC	250	-0.003±0.003	0.311738	-0.006±0.004	0.190356	-0.001±0.001	0.0331083
IGHV3-72	A0A0B4J1Y9	IGHV3-72	ADC	493	-0.003±0.003	0.214183	-0.005±0.004	0.133597	-0.001±0.001	0.0331684
HS6ST2	Q96MM7	HS6ST2	ADC	491	0.007±0.003	0.0188313	0.009±0.004	0.0172661	0.001±0.001	0.0331808
SFRP2	Q96HF1	SFRP2	ADC	485	-0.005±0.003	0.0517607	-0.007±0.004	0.0395512	-0.001±0.001	0.03364
LGALS1	P09382	LGALS1	ADC	493	-0.008±0.003	0.00435905	-0.011±0.004	0.00527855	-0.001±0.001	0.0337872
TMX2	Q9Y320	TMX2	ADC	158	-0.006±0.004	0.126541	-0.01±0.006	0.0844534	-0.002±0.001	0.0340134
NXPH4	O95158	NXPH4	ADC	482	0.007±0.002	0.00389141	0.009±0.003	0.00460233	0.001±0.001	0.0342844
PCDH20	Q8N6Y1	PCDH20	ADC	325	0.004±0.003	0.169285	0.007±0.004	0.0990892	0.001±0.001	0.0344207
CTSH	P09668	CTSH	ADC	493	0.005±0.003	0.0610954	0.007±0.004	0.0423268	0.001±0.001	0.0345879
PSMB4	P28070	PSMB4	ADC	238	0.008±0.004	0.0566205	0.011±0.006	0.0428286	0.002±0.001	0.0348945
SERPINA7	P05543	SERPINA7	ADC	493	-0.006±0.003	0.0268095	-0.009±0.004	0.0214275	-0.001±0.001	0.0353096
IGFBP4	P22692	IGFBP4	ADC	493	-0.005±0.003	0.0623797	-0.007±0.004	0.0488992	-0.001±0.001	0.0353982
TAGLN2	P37802	TAGLN2	ADC	478	-0.006±0.003	0.0412968	-0.008±0.004	0.0294494	-0.001±0.001	0.0354338
ITFG1	Q8TB96	ITFG1	ADC	170	0.013±0.006	0.030831	0.019±0.008	0.0238134	0.003±0.001	0.0354494
SPON1	Q9HCB6	SPON1	ADC	493	0.004±0.003	0.157986	0.006±0.003	0.109741	0.001±0.001	0.0354822
HK1	P19367	HK1	ADC	493	0.006±0.003	0.0204221	0.008±0.003	0.0189996	0.001±0.001	0.035506
P3H4	Q92791	P3H4	ADC	362	0.003±0.003	0.325152	0.006±0.004	0.186635	0.001±0.001	0.0355119
CADM4	Q8NFZ8	CADM4	ADC	493	0.004±0.003	0.124049	0.007±0.004	0.0760706	0.001±0.001	0.0357975
IGHV2-5	P01817	IGHV2-5	ADC	369	-0.007±0.003	0.0453385	-0.009±0.004	0.0346063	-0.001±0.001	0.0360665
CA10	Q9NS85	CA10	ADC	493	0.006±0.002	0.0158192	0.008±0.003	0.0147522	0.001±0.001	0.0360708
CNTN6	Q9UQ52	CNTN6	ADC	493	0.007±0.003	0.0085116	0.009±0.003	0.00856716	0.001±0.001	0.0362004
MMP2	P08253	MMP2	ADC	493	-0.005±0.003	0.0708195	-0.007±0.004	0.0502734	-0.001±0.001	0.0362676
NSFL1C	Q9UNZ2	NSFL1C	ADC	386	-0.003±0.003	0.246726	-0.006±0.004	0.159299	-0.001±0.001	0.0363524
CFL2	Q9Y281	CFL2	ADC	493	-0.005±0.003	0.0620373	-0.007±0.004	0.0465157	-0.001±0.001	0.0368271
IGLV1-47	P01700	IGLV1-47	ADC	493	-0.004±0.003	0.179082	-0.006±0.004	0.106435	-0.001±0.001	0.0368599
CD59	P13987	CD59	ADC	493	0.005±0.003	0.0527155	0.008±0.004	0.0386692	0.001±0.001	0.0373456
LAYN	Q6UX15	LAYN	ADC	493	0.004±0.003	0.113268	0.006±0.003	0.071563	0.001±0.001	0.0376765
PDLIM3	Q53GG5	PDLIM3	ADC	147	-0.004±0.004	0.38447	-0.007±0.006	0.241187	-0.002±0.001	0.0377178
MANSC1	Q9H8J5	MANSC1	ADC	493	0.008±0.003	0.00257535	0.011±0.004	0.00331996	0.001±0.001	0.0379082
RSU1	Q15404	RSU1	ADC	66	-0.008±0.007	0.23841	-0.013±0.009	0.157042	-0.003±0.001	0.0379359
RIPPLY2	Q5TAB7	RIPPLY2	ADC	392	0.003±0.003	0.280555	0.005±0.004	0.187486	0.001±0.001	0.0380123
C6	P13671	C6	ADC	493	-0.003±0.003	0.212372	-0.005±0.003	0.133071	-0.001±0.001	0.0381952
SPHKAP	Q2M3C7	SPHKAP	ADC	346	0.004±0.003	0.223271	0.006±0.004	0.140521	0.001±0.001	0.0384739
MAG	P20916	MAG	ADC	493	0.004±0.003	0.133906	0.006±0.004	0.0883929	0.001±0.001	0.0388935
NOTCH3	Q9UM47	NOTCH3	ADC	493	0.003±0.003	0.20353	0.005±0.004	0.125449	0.001±0.001	0.0397113
SERPINE1	P05121	SERPINE1	ADC	493	-0.005±0.003	0.0576778	-0.007±0.004	0.0439299	-0.001±0.001	0.039889
BRINP1	O60477	BRINP1	ADC	459	0.006±0.003	0.0330712	0.009±0.004	0.0286447	0.001±0.001	0.0399384
CKAP4	Q07065	CKAP4	ADC	54	-0.008±0.01	0.474474	-0.015±0.014	0.290452	-0.004±0.002	0.0400587
C1GALT1	Q9NS00	C1GALT1	ADC	373	0.006±0.003	0.0570222	0.009±0.004	0.0429187	0.001±0.001	0.0400888
CRP	P02741	CRP	ADC	493	-0.009±0.003	0.00120512	-0.011±0.004	0.00206354	-0.001±0.001	0.0401064
EPHB3	P54753	EPHB3	ADC	475	0.002±0.003	0.497206	0.005±0.005	0.318666	0.001±0.001	0.0403169
CDKL1	Q00532	CDKL1	ADC	228	-0.005±0.004	0.274906	-0.008±0.006	0.16925	-0.002±0.001	0.0403918
ASTN2	O75129	ASTN2	ADC	442	0.004±0.003	0.161645	0.006±0.004	0.107142	0.001±0.001	0.0404698
IGLV2-8	P01709	IGLV2-8	ADC	493	-0.003±0.003	0.304601	-0.005±0.004	0.19056	-0.001±0.001	0.0404894
GINM1	Q9NU53	GINM1	ADC	484	0.006±0.003	0.0327103	0.008±0.004	0.0279852	0.001±0.001	0.0407467
MMP17	Q9ULZ9	MMP17	ADC	493	0.005±0.002	0.0254538	0.008±0.003	0.0220204	0.001±0.001	0.0408306
FUT8	Q9BYC5	FUT8	ADC	493	0.005±0.002	0.0514376	0.007±0.003	0.0380017	0.001±0.001	0.0411374
CDH19	Q9H159	CDH19	ADC	353	0.005±0.003	0.129873	0.008±0.005	0.0860096	0.001±0.001	0.0411535
FBLN1	P23142	FBLN1	ADC	493	-0.004±0.002	0.153444	-0.005±0.003	0.107714	-0.001±0.001	0.0412705
IGKC	P01834	IGKC	ADC	493	-0.005±0.003	0.0500373	-0.007±0.003	0.039287	-0.001±0.001	0.0412852
TOB2	Q14106	TOB2	ADC	292	0.006±0.003	0.0811573	0.009±0.005	0.0580729	0.001±0.001	0.0413036
CAP2	P40123	CAP2	ADC	478	0.005±0.002	0.0383616	0.007±0.003	0.0306064	0.001±0	0.041308
SMPDL3B	Q92485	SMPDL3B	ADC	493	0.006±0.003	0.0302431	0.008±0.003	0.0266846	0.001±0.001	0.0413507
MATN2	O00339	MATN2	ADC	493	-0.004±0.003	0.141504	-0.006±0.003	0.0934048	-0.001±0.001	0.0415792
QSOX1	O00391	QSOX1	ADC	493	-0.003±0.003	0.236494	-0.005±0.003	0.162124	-0.001±0.001	0.041768
DDRGK1	Q96HY6	DDRGK1	ADC	165	0.006±0.005	0.216757	0.01±0.007	0.134782	0.002±0.001	0.0418024
NAE1	Q13564	NAE1	ADC	212	-0.003±0.004	0.541852	-0.005±0.006	0.352301	-0.002±0.001	0.0418186
FMOD	Q06828	FMOD	ADC	493	-0.004±0.003	0.146441	-0.006±0.004	0.100649	-0.001±0.001	0.0421571
PLXNC1	O60486	PLXNC1	ADC	406	0.003±0.003	0.274757	0.006±0.004	0.173278	0.001±0.001	0.0421616
HPR	P00739	HPR	ADC	493	-0.003±0.003	0.246393	-0.005±0.004	0.157321	-0.001±0.001	0.0426172
STAU1	O95793	STAU1	ADC	159	0.011±0.006	0.0615166	0.015±0.008	0.0496688	0.002±0.001	0.0430462
PLXNA4	Q9HCM2	PLXNA4	ADC	485	0.006±0.003	0.0198293	0.009±0.004	0.0182327	0.001±0.001	0.0432545
ENDOD1	O94919	ENDOD1	ADC	493	0.005±0.003	0.130238	0.007±0.004	0.087494	0.001±0.001	0.0433073
PRL	P01236	PRL	ADC	481	-0.004±0.002	0.0175524	-0.006±0.002	0.0172	-0.001±0	0.0433895
ADAM28	Q9UKQ2	ADAM28	ADC	493	-0.008±0.003	0.00145731	-0.01±0.003	0.0023993	-0.001±0.001	0.043477
LTF	P02788	LTF	ADC	493	-0.005±0.003	0.0456346	-0.007±0.004	0.0479994	-0.001±0.001	0.0436833
RNF112	Q9ULX5	RNF112	ADC	157	0.005±0.004	0.247604	0.008±0.006	0.15486	0.002±0.001	0.044025
EVI2A	P22794	EVI2A	ADC	331	0.004±0.003	0.149512	0.006±0.004	0.095987	0.001±0.001	0.0442076
TTR	P02766	TTR	ADC	493	-0.006±0.003	0.0200393	-0.008±0.004	0.0198234	-0.001±0.001	0.0445014
FAM174A	Q8TBP5	FAM174A	ADC	452	0.005±0.003	0.0990403	0.007±0.004	0.0687996	0.001±0.001	0.0448493
SEMA3D	O95025	SEMA3D	ADC	481	-0.007±0.003	0.00576745	-0.01±0.004	0.00704933	-0.001±0.001	0.0450743
CACNA1E	Q15878	CACNA1E	ADC	268	0.005±0.003	0.112787	0.007±0.004	0.0776776	0.001±0.001	0.0450799
TMEFF2	Q9UIK5	TMEFF2	ADC	493	0.004±0.003	0.153015	0.006±0.004	0.105022	0.001±0.001	0.0453245
SERPINA6	P08185	SERPINA6	ADC	493	-0.004±0.003	0.153074	-0.006±0.004	0.0979436	-0.001±0.001	0.0455369
UNC5B	Q8IZJ1	UNC5B	ADC	493	0.003±0.003	0.301622	0.005±0.004	0.176688	0.001±0.001	0.0456022
EGFR	P00533	EGFR	ADC	493	0.004±0.003	0.136399	0.006±0.003	0.0909842	0.001±0.001	0.045903
C8A	P07357	C8A	ADC	493	-0.003±0.003	0.254264	-0.005±0.003	0.161029	-0.001±0.001	0.0459622
YKT6	O15498	YKT6	ADC	384	-0.004±0.003	0.173526	-0.006±0.004	0.119555	-0.001±0.001	0.0459888
EZR	P15311	EZR	ADC	493	-0.006±0.003	0.054744	-0.008±0.004	0.0450298	-0.001±0.001	0.0460605
ADCYAP1R1	P41586	ADCYAP1R1	ADC	443	-0.003±0.003	0.394888	-0.005±0.004	0.265523	-0.001±0.001	0.0461008
PTHLH	P12272	PTHLH	ADC	457	0.008±0.003	0.00313344	0.011±0.004	0.00450934	0.001±0.001	0.0461614
FAM25G	B3EWG6	FAM25G	ADC	96	0.012±0.006	0.0607382	0.016±0.008	0.0489249	0.002±0.001	0.0463371
NDST2	P52849	NDST2	ADC	156	0.005±0.004	0.16881	0.008±0.005	0.109383	0.002±0.001	0.0464061
GALNT5	Q7Z7M9	GALNT5	ADC	493	-0.004±0.003	0.166047	-0.006±0.004	0.119015	-0.001±0.001	0.0465698
SLITRK2	Q9H156	SLITRK2	ADC	261	-0.007±0.004	0.105114	-0.01±0.006	0.0744042	-0.002±0.001	0.0465841
NBL1	P41271	NBL1	ADC	493	0.006±0.003	0.0235364	0.008±0.004	0.0217244	0.001±0.001	0.0468865
NRXN3.beta	Q9HDB5	NRXN3.beta	ADC	493	0.005±0.003	0.0364271	0.007±0.003	0.0313854	0.001±0.001	0.0470958
NDRG2	Q9UN36	NDRG2	ADC	493	0.006±0.003	0.0442427	0.008±0.004	0.0358483	0.001±0.001	0.0471052
OBP2A	Q9NY56	OBP2A	ADC	304	0.004±0.004	0.361982	0.007±0.005	0.207661	0.002±0.001	0.0474428
DEFB103A; DEFB103B	P81534	DEFB103A	ADC	445	-0.004±0.003	0.136794	-0.006±0.004	0.0949567	-0.001±0.001	0.0475391
GOLM2	Q6P4E1	GOLM2	ADC	493	0.005±0.003	0.0711868	0.007±0.004	0.0507037	0.001±0.001	0.0479538
AIF1	P55008	AIF1	ADC	469	-0.008±0.003	0.00605349	-0.01±0.004	0.00742778	-0.001±0.001	0.0479681
SCAMP1	O15126	SCAMP1	ADC	437	0.002±0.003	0.464744	0.004±0.003	0.281438	0.001±0.001	0.0479861
SLC39A10	Q9ULF5	SLC39A10	ADC	493	0.006±0.003	0.0272086	0.008±0.003	0.0243603	0.001±0.001	0.0480021
KLK10	O43240	KLK10	ADC	281	-0.007±0.004	0.0715396	-0.01±0.005	0.0540837	-0.002±0.001	0.0480134
SERPINB9	P50453	SERPINB9	ADC	400	-0.004±0.003	0.219686	-0.007±0.004	0.14343	-0.001±0.001	0.0480466
CYCS	P99999	CYCS	ADC	493	0.005±0.003	0.0714598	0.007±0.004	0.0541367	0.001±0.001	0.0483456
CA2	P00918	CA2	ADC	493	-0.004±0.003	0.204125	-0.006±0.004	0.135093	-0.001±0.001	0.0485587
C5	P01031	C5	ADC	493	-0.004±0.002	0.0958856	-0.006±0.003	0.0679605	-0.001±0.001	0.0487205
ITGBL1	O95965	ITGBL1	ADC	493	-0.005±0.003	0.0695639	-0.007±0.004	0.0515198	-0.001±0.001	0.0489108
DDAH1	O94760	DDAH1	ADC	493	0.005±0.002	0.0572638	0.006±0.003	0.046097	0.001±0.001	0.0489716
FXYD6	Q9H0Q3	FXYD6	ADC	493	-0.006±0.002	0.0175177	-0.008±0.003	0.0170213	-0.001±0.001	0.0494363
UNC5C	O95185	UNC5C	ADC	493	0.005±0.003	0.0738897	0.007±0.003	0.0547326	0.001±0.001	0.0495805
SEMA4A	Q9H3S1	SEMA4A	ADC	380	0.005±0.003	0.18213	0.007±0.005	0.118418	0.001±0.001	0.0499701
SLURP1	P55000	SLURP1	ADC	431	-0.003±0.002	0.290679	-0.004±0.003	0.205932	-0.001±0.001	0.0500297
KIAA0319	Q5VV43	KIAA0319	ADC	493	0.006±0.003	0.031526	0.008±0.004	0.0290524	0.001±0.001	0.0500986
KIF2C	Q99661	KIF2C	ADC	205	-0.004±0.004	0.324089	-0.006±0.005	0.204411	-0.001±0.001	0.0504152
ACVR2B	Q13705	ACVR2B	ADC	163	0.007±0.004	0.108626	0.011±0.006	0.0734839	0.002±0.001	0.0505151
ACTA1	P68133	ACTA1	ADC	493	-0.005±0.003	0.071186	-0.007±0.004	0.056077	-0.001±0.001	0.0506619
FSTL1	Q12841	FSTL1	ADC	493	-0.005±0.003	0.0325694	-0.007±0.003	0.0300366	-0.001±0.001	0.0507704
SLC24A2	Q9UI40	SLC24A2	ADC	493	0.004±0.003	0.163862	0.006±0.004	0.108877	0.001±0.001	0.0508614
KIAA0319L	Q8IZA0	KIAA0319L	ADC	493	0.003±0.003	0.245675	0.005±0.004	0.15255	0.001±0.001	0.0509327
ADGRF5	Q8IZF2	ADGRF5	ADC	423	-0.003±0.002	0.174147	-0.005±0.003	0.126808	-0.001±0	0.0509877
C1QA	P02745	C1QA	ADC	493	-0.004±0.003	0.105325	-0.006±0.004	0.0798385	-0.001±0.001	0.0510406
SORCS2	Q96PQ0	SORCS2	ADC	493	0.005±0.003	0.0605808	0.007±0.003	0.0491537	0.001±0.001	0.0512222
LOXL1	Q08397	LOXL1	ADC	493	-0.002±0.003	0.474401	-0.004±0.004	0.299566	-0.001±0.001	0.0514816
GOLM1	Q8NBJ4	GOLM1	ADC	493	0.004±0.003	0.105077	0.006±0.004	0.0718576	0.001±0.001	0.0515024
KRT17	Q04695	KRT17	ADC	493	0.007±0.003	0.0135703	0.009±0.004	0.0138945	0.001±0.001	0.0516179
SPRR1B	P22528	SPRR1B	ADC	200	-0.001±0.004	0.742667	-0.004±0.006	0.485223	-0.002±0.001	0.0517681
MYH9	P35579	MYH9	ADC	491	-0.004±0.003	0.147655	-0.006±0.004	0.104692	-0.001±0.001	0.0523737
FAM234A	Q9H0X4	FAM234A	ADC	376	-0.006±0.003	0.0459016	-0.009±0.004	0.0366387	-0.001±0.001	0.0524592
ESAM	Q96AP7	ESAM	ADC	481	0.006±0.003	0.0251946	0.008±0.004	0.0236021	0.001±0.001	0.0529847
H1-4	P10412	H1-4	ADC	79	0.008±0.007	0.220185	0.013±0.009	0.156397	0.002±0.001	0.0530194
LTBP4	Q8N2S1	LTBP4	ADC	493	-0.005±0.002	0.0521167	-0.007±0.003	0.0426807	-0.001±0.001	0.0530789
YWHAZ	P63104	YWHAZ	ADC	493	-0.005±0.003	0.0757574	-0.007±0.004	0.0582313	-0.001±0.001	0.0533908
CPXM2	Q8N436	CPXM2	ADC	493	-0.002±0.003	0.395078	-0.004±0.003	0.247493	-0.001±0.001	0.0534765
SERPINA1	P01009	SERPINA1	ADC	493	-0.005±0.003	0.0813058	-0.007±0.004	0.060951	-0.001±0.001	0.0534766
CLCN7	P51798	CLCN7	ADC	131	-0.008±0.005	0.138431	-0.012±0.007	0.0972611	-0.002±0.001	0.0535024
CPE	P16870	CPE	ADC	493	0.005±0.003	0.0641342	0.007±0.004	0.0534152	0.001±0.001	0.0535177
HS6ST1	O60243	HS6ST1	ADC	493	0.006±0.003	0.023071	0.009±0.004	0.0212699	0.001±0.001	0.0537037
GALNT15	Q8N3T1	GALNT15	ADC	493	-0.005±0.003	0.0503815	-0.008±0.004	0.0411282	-0.001±0.001	0.0539209
ERLEC1	Q96DZ1	ERLEC1	ADC	255	-0.005±0.004	0.242544	-0.007±0.005	0.169164	-0.002±0.001	0.053964
PLPBP	O94903	PLPBP	ADC	87	-0.021±0.009	0.0240787	-0.028±0.012	0.0231149	-0.003±0.002	0.0543193
F13B	P05160	F13B	ADC	493	-0.002±0.002	0.476785	-0.003±0.003	0.302993	-0.001±0.001	0.0543659
NCAM2	O15394	NCAM2	ADC	493	0.003±0.003	0.226886	0.006±0.004	0.150197	0.001±0.001	0.0544815
PILRA	Q9UKJ1	PILRA	ADC	480	-0.001±0.003	0.712702	-0.003±0.004	0.458808	-0.001±0.001	0.0545221
KLK6	Q92876	KLK6	ADC	493	0.003±0.003	0.290977	0.005±0.003	0.187962	0.001±0.001	0.0545364
AIF1L	Q9BQI0	AIF1L	ADC	197	0±0.005	0.946622	-0.003±0.006	0.698828	-0.002±0.001	0.0545595
C3	P01024	C3	ADC	493	-0.004±0.003	0.0856578	-0.006±0.003	0.061957	-0.001±0.001	0.0547246
CDH1	P12830	CDH1	ADC	493	-0.006±0.003	0.0447306	-0.008±0.004	0.0375443	-0.001±0.001	0.0547342
FHL1	Q13642	FHL1	ADC	424	-0.004±0.003	0.143576	-0.007±0.004	0.101044	-0.001±0.001	0.0554958
F5	P12259	F5	ADC	493	-0.003±0.003	0.22111	-0.005±0.004	0.158745	-0.001±0.001	0.0555514
CFHR5	Q9BXR6	CFHR5	ADC	493	-0.005±0.003	0.0504565	-0.007±0.004	0.0431017	-0.001±0.001	0.0556099
TSPAN7	P41732	TSPAN7	ADC	58	-0.019±0.009	0.04013	-0.027±0.012	0.030543	-0.004±0.002	0.0556961
B4GALT4	O60513	B4GALT4	ADC	304	-0.006±0.004	0.0970656	-0.009±0.005	0.0766363	-0.001±0.001	0.0558025
NPY	P01303	NPY	ADC	484	0.005±0.003	0.080286	0.007±0.004	0.0628406	0.001±0.001	0.0559834
LPA	P08519	LPA	ADC	467	0.008±0.002	0.0018047	0.01±0.003	0.00329301	0.001±0.001	0.0560334
TCTN3	Q6NUS6	TCTN3	ADC	87	0.004±0.008	0.601077	0.01±0.011	0.375058	0.003±0.002	0.0561556
EFNA1	P20827	EFNA1	ADC	493	0.005±0.003	0.0597251	0.007±0.004	0.0527847	0.001±0.001	0.056307
UBTD2	Q8WUN7	UBTD2	ADC	79	-0.011±0.007	0.141338	-0.016±0.009	0.102907	-0.003±0.001	0.057272
SFRP4	Q6FHJ7	SFRP4	ADC	493	-0.008±0.003	0.00439165	-0.011±0.004	0.00570935	-0.001±0.001	0.0573808
STX8	Q9UNK0	STX8	ADC	372	0.006±0.003	0.0556695	0.008±0.004	0.0462124	0.001±0.001	0.0575859
VEGFA	P15692	VEGFA	ADC	471	0.003±0.003	0.284804	0.005±0.004	0.179297	0.001±0.001	0.057675
GRP	P07492	GRP	ADC	489	0.005±0.003	0.133499	0.007±0.004	0.0876688	0.001±0.001	0.0578133
TMED9	Q9BVK6	TMED9	ADC	144	0.009±0.006	0.111361	0.014±0.008	0.0792304	0.002±0.001	0.0578285
VTN	P04004	VTN	ADC	493	-0.004±0.003	0.170314	-0.006±0.004	0.116846	-0.001±0.001	0.0578895
OLFM3	Q96PB7	OLFM3	ADC	256	-0.006±0.004	0.149655	-0.009±0.005	0.103261	-0.002±0.001	0.0581384
HSPA4	P34932	HSPA4	ADC	493	0.007±0.003	0.00885386	0.009±0.003	0.0102133	0.001±0.001	0.0581874
C8B	P07358	C8B	ADC	493	-0.002±0.003	0.337544	-0.004±0.003	0.217186	-0.001±0.001	0.0583276
NXPE3	Q969Y0	NXPE3	ADC	92	0.003±0.008	0.731481	0.008±0.01	0.454123	0.003±0.002	0.0583874
PLXNA2	O75051	PLXNA2	ADC	493	0.006±0.003	0.0215147	0.008±0.003	0.0215273	0.001±0.001	0.0587475
CD200	P41217	CD200	ADC	493	0.005±0.003	0.0857194	0.007±0.004	0.0649103	0.001±0.001	0.0589232
LDLRAD3	Q86YD5	LDLRAD3	ADC	480	-0.003±0.003	0.237376	-0.005±0.004	0.169147	-0.001±0.001	0.059031
SEMA3C	Q99985	SEMA3C	ADC	493	0.004±0.003	0.186472	0.006±0.004	0.130242	0.001±0.001	0.0591304
PCOLCE	Q15113	PCOLCE	ADC	493	-0.004±0.003	0.153335	-0.005±0.003	0.113642	-0.001±0.001	0.0594639
PPP5C	P53041	PPP5C	ADC	493	0.007±0.003	0.0184774	0.009±0.004	0.0190913	0.001±0.001	0.0596358
CPQ	Q9Y646	CPQ	ADC	493	0.004±0.002	0.142572	0.005±0.003	0.112487	0.001±0.001	0.0598905
VWC2	Q2TAL6	VWC2	ADC	480	0.006±0.003	0.02721	0.008±0.004	0.0249253	0.001±0.001	0.059993
MT3	P25713	MT3	ADC	493	0.006±0.003	0.024023	0.008±0.004	0.0226199	0.001±0.001	0.060146
CACNA2D2	Q9NY47	CACNA2D2	ADC	493	0.004±0.003	0.137023	0.006±0.004	0.101036	0.001±0.001	0.0602167
EIF5A	P63241	EIF5A	ADC	294	-0.005±0.004	0.14444	-0.008±0.005	0.1001	-0.001±0.001	0.0602234
INAFM1	C9JVW0	INAFM1	ADC	493	0.005±0.003	0.04691	0.007±0.003	0.0391737	0.001±0.001	0.0605733
STX1A	Q16623	STX1A	ADC	481	0.005±0.003	0.0571053	0.007±0.004	0.0486218	0.001±0.001	0.060624
TPD52	P55327	TPD52	ADC	479	0.008±0.003	0.00341355	0.01±0.004	0.00479641	0.001±0.001	0.0609119
TMCO3	Q6UWJ1	TMCO3	ADC	133	0.002±0.007	0.833775	0.006±0.01	0.536802	0.003±0.002	0.0609981
C18orf63	Q68DL7	C18orf63	ADC	228	-0.006±0.004	0.158379	-0.008±0.005	0.121389	-0.002±0.001	0.0610374
DDR1	Q08345	DDR1	ADC	493	0.005±0.003	0.0532833	0.008±0.004	0.043845	0.001±0.001	0.0612884
SERPINF1	P36955	SERPINF1	ADC	493	-0.004±0.002	0.0762592	-0.006±0.003	0.066759	-0.001±0.001	0.0614437
CREG2	Q8IUH2	CREG2	ADC	184	0.003±0.004	0.518443	0.006±0.006	0.311761	0.002±0.001	0.0615395
PLXNB2	O15031	PLXNB2	ADC	493	0.003±0.003	0.23881	0.005±0.003	0.155613	0.001±0.001	0.0617903
IMPDH2	P12268	IMPDH2	ADC	416	0.005±0.003	0.118315	0.007±0.004	0.0912664	0.001±0.001	0.061916
TGFBR3	Q03167	TGFBR3	ADC	493	0.003±0.003	0.35277	0.004±0.004	0.231356	0.001±0.001	0.0621024
EFCAB14	O75071	EFCAB14	ADC	493	0.003±0.003	0.256934	0.005±0.003	0.166301	0.001±0.001	0.0623284
IGLV2-14	P01704	IGLV2-14	ADC	416	-0.002±0.003	0.516193	-0.004±0.004	0.327818	-0.001±0.001	0.0624361
LDHA	P00338	LDHA	ADC	493	0.006±0.003	0.0165902	0.008±0.003	0.0176628	0.001±0.001	0.0624691
TAX1BP1	Q86VP1	TAX1BP1	ADC	218	0.005±0.004	0.22807	0.007±0.005	0.15993	0.002±0.001	0.0626328
HEBP1	Q9NRV9	HEBP1	ADC	423	-0.004±0.003	0.178133	-0.006±0.004	0.1231	-0.001±0.001	0.0630956
MARCO	Q9UEW3	MARCO	ADC	480	-0.002±0.003	0.610408	-0.004±0.004	0.395042	-0.001±0.001	0.0633102
SFN	P31947	SFN	ADC	321	-0.003±0.003	0.411898	-0.005±0.005	0.262878	-0.001±0.001	0.0634584
C1RL	Q9NZP8	C1RL	ADC	493	-0.003±0.003	0.213422	-0.005±0.004	0.155224	-0.001±0.001	0.0634815
STC2	O76061	STC2	ADC	493	0.005±0.003	0.0571681	0.007±0.004	0.0514103	0.001±0.001	0.0634942
PSMA1	P25786	PSMA1	ADC	434	0.006±0.003	0.0319763	0.009±0.004	0.0306681	0.001±0.001	0.0635343
MYH11	P35749	MYH11	ADC	461	-0.006±0.003	0.0141646	-0.009±0.004	0.0165549	-0.001±0.001	0.063671
ROBO4	Q8WZ75	ROBO4	ADC	493	0.004±0.003	0.18875	0.006±0.004	0.125022	0.001±0.001	0.0644446
SUSD5	O60279	SUSD5	ADC	493	0.005±0.003	0.0817648	0.007±0.004	0.0626443	0.001±0.001	0.0645489
IGKV2-40	A0A087WW87	IGKV2-40	ADC	493	-0.003±0.003	0.225448	-0.005±0.004	0.160005	-0.001±0.001	0.0648227
GP1BA	P07359	GP1BA	ADC	372	0±0.003	0.994659	-0.002±0.004	0.665665	-0.001±0.001	0.0654802
MIA3	Q5JRA6	MIA3	ADC	493	0.005±0.003	0.064265	0.007±0.004	0.0528126	0.001±0.001	0.0654911
CDH15	P55291	CDH15	ADC	493	0.004±0.003	0.117116	0.006±0.004	0.0921653	0.001±0.001	0.065883
TMED2	Q15363	TMED2	ADC	256	0.005±0.004	0.263902	0.008±0.006	0.180403	0.002±0.001	0.0659339
CFI	P05156	CFI	ADC	493	-0.004±0.003	0.107969	-0.006±0.004	0.0813596	-0.001±0.001	0.0659923
DNASE2	O00115	DNASE2	ADC	493	0.004±0.003	0.115831	0.006±0.003	0.0926653	0.001±0.001	0.0662177
MDGA2	Q7Z553	MDGA2	ADC	493	0.007±0.002	0.00715658	0.009±0.003	0.00903657	0.001±0.001	0.0665487
SELENBP1	Q13228	SELENBP1	ADC	493	0.003±0.003	0.293961	0.005±0.004	0.207811	0.001±0.001	0.0665877
PAPLN	O95428	PAPLN	ADC	493	0.005±0.003	0.0692098	0.008±0.004	0.0522497	0.001±0.001	0.0671188
RAB4B	P61018	RAB4B	ADC	493	0.004±0.002	0.11485	0.006±0.003	0.0863058	0.001±0.001	0.0673903
VWF	P04275	VWF	ADC	493	-0.003±0.003	0.290271	-0.004±0.003	0.206575	-0.001±0.001	0.0676277
SIGLEC1	Q9BZZ2	SIGLEC1	ADC	137	-0.001±0.005	0.805996	-0.005±0.007	0.510197	-0.002±0.001	0.0678107
NDRG3	Q9UGV2	NDRG3	ADC	480	0.005±0.003	0.0790288	0.007±0.004	0.0587789	0.001±0.001	0.0679573
TENM3	Q9P273	TENM3	ADC	468	0.007±0.003	0.00994929	0.009±0.004	0.0123662	0.001±0.001	0.0680372
DLK2	Q6UY11	DLK2	ADC	493	0.006±0.003	0.0275963	0.008±0.004	0.0263778	0.001±0.001	0.0683141
QSOX2	Q6ZRP7	QSOX2	ADC	493	0.006±0.003	0.0319595	0.008±0.004	0.031013	0.001±0.001	0.0686059
LMNB1	P20700	LMNB1	ADC	99	-0.006±0.006	0.275794	-0.01±0.008	0.180532	-0.002±0.001	0.0690089
YWHAH	Q04917	YWHAH	ADC	493	-0.004±0.003	0.156032	-0.006±0.004	0.118359	-0.001±0.001	0.0692893
COL16A1	Q07092	COL16A1	ADC	492	-0.003±0.003	0.31863	-0.005±0.004	0.211993	-0.001±0.001	0.0693788
SPOCK2	Q92563	SPOCK2	ADC	493	0.004±0.003	0.125271	0.006±0.004	0.0980432	0.001±0.001	0.0696916
EPHB1	P54762	EPHB1	ADC	79	0.018±0.008	0.0202545	0.023±0.01	0.0237345	0.003±0.002	0.0700881
C1GALT1C1	Q96EU7	C1GALT1C1	ADC	447	0.003±0.003	0.257298	0.005±0.004	0.183169	0.001±0.001	0.0701204
S100B	P04271	S100B	ADC	493	-0.004±0.003	0.09364	-0.006±0.003	0.0805338	-0.001±0.001	0.0704654
CALD1	Q05682	CALD1	ADC	408	-0.006±0.003	0.0618672	-0.009±0.004	0.0502678	-0.001±0.001	0.0710592
FCGBP	Q9Y6R7	FCGBP	ADC	493	-0.003±0.003	0.349738	-0.004±0.004	0.238505	-0.001±0.001	0.0711685
PSME2	Q9UL46	PSME2	ADC	247	-0.006±0.004	0.180225	-0.009±0.006	0.124577	-0.002±0.001	0.0715763
BAG6	P46379	BAG6	ADC	330	0.006±0.003	0.0670606	0.008±0.004	0.0559525	0.001±0.001	0.0718463
CCDC134	Q9H6E4	CCDC134	ADC	116	-0.005±0.005	0.333983	-0.009±0.007	0.225106	-0.002±0.001	0.0719911
CHMP4A	Q9BY43	CHMP4A	ADC	187	-0.002±0.005	0.724191	-0.004±0.006	0.489711	-0.002±0.001	0.0720282
PDIA6	Q15084	PDIA6	ADC	493	0.004±0.003	0.12922	0.006±0.004	0.0961974	0.001±0.001	0.0720299
MCAM	P43121	MCAM	ADC	493	0.004±0.003	0.119831	0.006±0.004	0.0858097	0.001±0.001	0.0720902
GFRA1	P56159	GFRA1	ADC	493	0.001±0.003	0.59345	0.003±0.004	0.384878	0.001±0.001	0.0721261
ACP6	Q9NPH0	ACP6	ADC	395	-0.001±0.003	0.747422	-0.003±0.004	0.511274	-0.001±0.001	0.0721429
BOLA2; BOLA2B	Q9H3K6	BOLA2	ADC	317	-0.006±0.005	0.231839	-0.009±0.006	0.164374	-0.002±0.001	0.0722326
GGCT	O75223	GGCT	ADC	493	0.006±0.003	0.0320051	0.008±0.004	0.0319337	0.001±0.001	0.0723077
ITIH3	Q06033	ITIH3	ADC	493	-0.003±0.003	0.303202	-0.004±0.003	0.221664	-0.001±0.001	0.0723156
ALDOB	P05062	ALDOB	ADC	306	-0.005±0.003	0.11483	-0.008±0.004	0.0836777	-0.001±0.001	0.0725429
CDH18	Q13634	CDH18	ADC	471	0.007±0.003	0.00966223	0.009±0.003	0.0113577	0.001±0.001	0.072584
SEC62	Q99442	SEC62	ADC	166	-0.006±0.006	0.325439	-0.009±0.008	0.243183	-0.002±0.001	0.0732257
TCN2	P20062	TCN2	ADC	493	-0.003±0.003	0.268238	-0.005±0.004	0.2001	-0.001±0.001	0.0732922
CPB2	Q96IY4	CPB2	ADC	493	-0.003±0.003	0.240156	-0.005±0.004	0.170063	-0.001±0.001	0.0733281
MERTK	Q12866	MERTK	ADC	493	0.004±0.003	0.159113	0.006±0.004	0.11565	0.001±0.001	0.0733691
GSS	P48637	GSS	ADC	493	0.004±0.003	0.101594	0.006±0.003	0.0801839	0.001±0.001	0.0734759
ACE	P12821	ACE	ADC	493	0.003±0.003	0.24114	0.005±0.004	0.179516	0.001±0.001	0.0738388
CRLF1	O75462	CRLF1	ADC	429	-0.009±0.003	0.00219307	-0.012±0.004	0.00376069	-0.001±0.001	0.073944
IGD	P0DOX3	IGD	ADC	493	-0.003±0.003	0.267827	-0.004±0.003	0.187572	-0.001±0.001	0.074034
PGM5	Q15124	PGM5	ADC	312	-0.005±0.004	0.198168	-0.008±0.005	0.157162	-0.001±0.001	0.0745153
FSTL3	O95633	FSTL3	ADC	493	-0.008±0.003	0.0106238	-0.01±0.004	0.0140754	-0.001±0.001	0.074698
IGLV3-27	P01718	IGLV3-27	ADC	437	-0.005±0.003	0.0880608	-0.007±0.004	0.0720065	-0.001±0.001	0.0750357
STMN1	P16949	STMN1	ADC	493	0.004±0.003	0.173688	0.005±0.003	0.123902	0.001±0.001	0.0750839
RBP2	P50120	RBP2	ADC	125	-0.01±0.006	0.116647	-0.014±0.008	0.0951619	-0.002±0.001	0.0752682
VSIG4	Q9Y279	VSIG4	ADC	493	-0.003±0.002	0.156899	-0.005±0.003	0.128249	-0.001±0.001	0.0753528
MCFD2	Q8NI22	MCFD2	ADC	493	-0.006±0.003	0.0213589	-0.008±0.004	0.023856	-0.001±0.001	0.075712
EFEMP1	Q12805	EFEMP1	ADC	493	-0.006±0.003	0.0296521	-0.008±0.004	0.0341792	-0.001±0.001	0.0758179
HSPA5	P11021	HSPA5	ADC	493	0.006±0.003	0.0271221	0.008±0.004	0.0279875	0.001±0.001	0.0761517
HNRNPK	P61978	HNRNPK	ADC	483	-0.003±0.003	0.234778	-0.005±0.004	0.165429	-0.001±0.001	0.0762615
CADM1	Q9BY67	CADM1	ADC	493	0.004±0.003	0.0852096	0.006±0.003	0.0666553	0.001±0.001	0.0762753
DCTN1	Q14203	DCTN1	ADC	67	-0.005±0.006	0.376348	-0.009±0.008	0.257347	-0.002±0.001	0.0765519
IGG-1	P0DOX5	IGG-1	ADC	493	-0.003±0.003	0.216626	-0.005±0.004	0.155093	-0.001±0.001	0.0768064
CRISP2	P16562	CRISP2	ADC	56	0.025±0.009	0.00562807	0.031±0.012	0.00989599	0.003±0.002	0.0768633
TTLL6	Q8N841	TTLL6	ADC	268	0.004±0.004	0.359828	0.006±0.005	0.23404	0.001±0.001	0.0768651
NEFL	P07196	NEFL	ADC	289	-0.005±0.004	0.259414	-0.008±0.006	0.182725	-0.002±0.001	0.0768813
HNRNPA1	P09651	HNRNPA1	ADC	137	-0.008±0.005	0.104085	-0.012±0.007	0.0788641	-0.002±0.001	0.0768943
AMBP	P02760	AMBP	ADC	493	-0.002±0.003	0.395193	-0.004±0.004	0.267608	-0.001±0.001	0.076968
CEND1	Q8N111	CEND1	ADC	493	0.005±0.002	0.0516896	0.006±0.003	0.0439072	0.001±0	0.0771597
F10	P00742	F10	ADC	493	-0.003±0.003	0.293057	-0.005±0.004	0.20374	-0.001±0.001	0.0773152
ENPP5	Q9UJA9	ENPP5	ADC	493	0.005±0.003	0.0382803	0.007±0.004	0.0374212	0.001±0.001	0.0777453
BMPR1B	O00238	BMPR1B	ADC	125	0.001±0.005	0.828034	0.004±0.007	0.539942	0.002±0.001	0.0778113
APOA4	P06727	APOA4	ADC	493	-0.003±0.003	0.288275	-0.005±0.004	0.196095	-0.001±0.001	0.0783133
INPP1	P49441	INPP1	ADC	52	-0.009±0.008	0.280631	-0.015±0.011	0.169459	-0.003±0.002	0.0783296
MB	P02144	MB	ADC	455	-0.002±0.003	0.517077	-0.004±0.004	0.342618	-0.001±0.001	0.0783348
CMPK1	P30085	CMPK1	ADC	85	-0.009±0.007	0.218497	-0.014±0.01	0.155849	-0.003±0.002	0.0784117
SHISA9	B4DS77	SHISA9	ADC	101	0.005±0.007	0.443766	0.01±0.009	0.282132	0.002±0.001	0.0784957
PEBP1	P30086	PEBP1	ADC	493	0.004±0.003	0.0908616	0.006±0.003	0.071344	0.001±0.001	0.0790058
NETO1	Q8TDF5	NETO1	ADC	437	0.004±0.003	0.130553	0.006±0.003	0.0967751	0.001±0.001	0.0792477
S100A11	P31949	S100A11	ADC	483	-0.004±0.002	0.0746057	-0.006±0.003	0.0646324	-0.001±0.001	0.0792729
CDHR5	Q9HBB8	CDHR5	ADC	169	0.002±0.004	0.727379	-0.001±0.006	0.876202	-0.002±0.001	0.0793662
CCDC173	Q0VFZ6	CCDC173	ADC	493	-0.003±0.003	0.259869	-0.005±0.004	0.188857	-0.001±0.001	0.0794731
TALDO1	P37837	TALDO1	ADC	493	0.006±0.003	0.0279228	0.008±0.004	0.0280922	0.001±0.001	0.0794826
ENPP2	Q13822	ENPP2	ADC	493	-0.006±0.003	0.0208849	-0.008±0.004	0.0247346	-0.001±0.001	0.0795203
WFDC2	Q14508	WFDC2	ADC	493	0.003±0.003	0.376234	0.004±0.004	0.249262	0.001±0.001	0.0797385
LRP1	Q07954	LRP1	ADC	493	0.004±0.003	0.173446	0.006±0.004	0.126335	0.001±0.001	0.0797634
COL15A1	P39059	COL15A1	ADC	493	-0.008±0.003	0.0103455	-0.01±0.004	0.0138528	-0.001±0.001	0.0804837
PPBP	P02775	PPBP	ADC	493	-0.002±0.002	0.493583	-0.003±0.003	0.335877	-0.001±0	0.0806256
EMCN	Q9ULC0	EMCN	ADC	395	0.004±0.003	0.196747	0.006±0.004	0.135261	0.001±0.001	0.0814252
SMPD1	P17405	SMPD1	ADC	493	0.004±0.003	0.0779291	0.006±0.003	0.0704876	0.001±0.001	0.0815638
GC	P02774	GC	ADC	493	-0.004±0.003	0.179784	-0.006±0.004	0.132601	-0.001±0.001	0.0816708
AZGP1	P25311	AZGP1	ADC	493	-0.003±0.003	0.333791	-0.005±0.004	0.229758	-0.001±0.001	0.0817069
APOH	P02749	APOH	ADC	493	-0.004±0.003	0.10215	-0.006±0.004	0.0836037	-0.001±0.001	0.0817164
CXCL12	P48061	CXCL12	ADC	493	-0.005±0.003	0.0644055	-0.007±0.004	0.0598869	-0.001±0.001	0.0817491
SKP1	P63208	SKP1	ADC	493	0.005±0.003	0.0910539	0.007±0.004	0.0724446	0.001±0.001	0.0820462
ORM2	P19652	ORM2	ADC	493	-0.004±0.003	0.0809379	-0.006±0.003	0.0689032	-0.001±0.001	0.0821876
ADH5	P11766	ADH5	ADC	225	0.001±0.004	0.770954	-0.001±0.005	0.862327	-0.001±0.001	0.0823308
TREM2	Q9NZC2	TREM2	ADC	343	-0.006±0.004	0.0937128	-0.009±0.005	0.0776976	-0.001±0.001	0.0825483
SNAP23	O00161	SNAP23	ADC	60	-0.012±0.006	0.0557592	-0.017±0.008	0.0450238	-0.002±0.001	0.0825766
SYN1	P17600	SYN1	ADC	493	0.006±0.002	0.0111475	0.008±0.003	0.0140909	0.001±0	0.0825811
SOD2	P04179	SOD2	ADC	493	0.007±0.003	0.0071934	0.009±0.003	0.00924639	0.001±0.001	0.0827062
ACTR3	P61158	ACTR3	ADC	348	-0.003±0.003	0.343002	-0.005±0.004	0.233441	-0.001±0.001	0.0830513
PCDHGA10	Q9Y5H3	PCDHGA10	ADC	243	-0.003±0.003	0.3653	-0.005±0.004	0.259151	-0.001±0.001	0.0834329
GM2A	P17900	GM2A	ADC	493	0.003±0.003	0.270196	0.005±0.004	0.188657	0.001±0.001	0.0836122
PHPT1	Q9NRX4	PHPT1	ADC	369	-0.006±0.004	0.0970522	-0.009±0.005	0.0863339	-0.001±0.001	0.0837995
RAB5C	P51148	RAB5C	ADC	165	-0.009±0.004	0.0386476	-0.012±0.006	0.0376893	-0.002±0.001	0.0838484
ACP3	P15309	ACP3	ADC	81	-0.006±0.008	0.468324	-0.011±0.011	0.302108	-0.003±0.002	0.0840755
FAT2	Q9NYQ8	FAT2	ADC	493	0.005±0.003	0.0470933	0.007±0.003	0.0433975	0.001±0.001	0.0841416
PLAUR	Q03405	PLAUR	ADC	493	0.005±0.003	0.108572	0.007±0.004	0.085696	0.001±0.001	0.084654
DNASE1L1	P49184	DNASE1L1	ADC	264	-0.003±0.004	0.44285	-0.006±0.006	0.299564	-0.001±0.001	0.085006
FBLN5	Q9UBX5	FBLN5	ADC	493	-0.004±0.003	0.202328	-0.005±0.004	0.156734	-0.001±0.001	0.0854233
PSAP	P07602	PSAP	ADC	493	0.005±0.003	0.0512211	0.007±0.004	0.0512454	0.001±0.001	0.0855852
ELANE	P08246	ELANE	ADC	124	-0.005±0.003	0.119964	-0.007±0.004	0.0975062	-0.001±0.001	0.0857096
AP1B1	Q10567	AP1B1	ADC	468	0.004±0.003	0.142145	0.006±0.004	0.116107	0.001±0.001	0.0862185
MANEA	Q5SRI9	MANEA	ADC	413	-0.006±0.003	0.0288946	-0.009±0.004	0.0301507	-0.001±0.001	0.0863464
TMEM200C	A6NKL6	TMEM200C	ADC	96	-0.01±0.007	0.183872	-0.015±0.009	0.121941	-0.002±0.001	0.0865604
ASRGL1	Q7L266	ASRGL1	ADC	383	0.002±0.003	0.520682	0.004±0.004	0.363944	0.001±0.001	0.0867914
IGLV1-40	P01703	IGLV1-40	ADC	491	-0.004±0.003	0.102517	-0.006±0.003	0.0827079	-0.001±0.001	0.0870319
IL18BP	O95998	IL18BP	ADC	493	0.005±0.003	0.0895548	0.006±0.004	0.0743777	0.001±0.001	0.0874144
FKBP4	Q02790	FKBP4	ADC	388	0.006±0.003	0.0712677	0.008±0.004	0.0629889	0.001±0.001	0.0875713
SAA4	P35542	SAA4	ADC	493	-0.005±0.003	0.0630956	-0.007±0.003	0.0563954	-0.001±0.001	0.0876443
GSTO1	P78417	GSTO1	ADC	493	0.004±0.003	0.161089	0.006±0.004	0.123585	0.001±0.001	0.0876736
LRP2	P98164	LRP2	ADC	493	-0.004±0.002	0.0682413	-0.006±0.003	0.0626085	-0.001±0.001	0.0881421
PPP1R14A	Q96A00	PPP1R14A	ADC	415	-0.007±0.003	0.0212153	-0.009±0.004	0.0249616	-0.001±0.001	0.0881522
IGSF1	Q8N6C5	IGSF1	ADC	493	0.001±0.002	0.649734	0.002±0.003	0.435318	0.001±0	0.0881779
HSPA2	P54652	HSPA2	ADC	493	0.003±0.003	0.301886	0.005±0.004	0.211527	0.001±0.001	0.0883635
ART3	Q13508	ART3	ADC	493	0.004±0.003	0.13644	0.006±0.004	0.104489	0.001±0.001	0.0884404
ZP2	Q05996	ZP2	ADC	493	0.006±0.003	0.0291084	0.009±0.004	0.0295984	0.001±0.001	0.0885399
FREM2	Q5SZK8	FREM2	ADC	493	0.008±0.003	0.00174812	0.011±0.004	0.00314562	0.001±0.001	0.0887482
SEMG1	P04279	SEMG1	ADC	493	0.004±0.003	0.177099	0.006±0.004	0.136599	0.001±0.001	0.0892087
RAN	P62826	RAN	ADC	351	-0.002±0.003	0.459997	-0.004±0.004	0.313876	-0.001±0.001	0.0892182
RPN1	P04843	RPN1	ADC	103	-0.008±0.005	0.0791299	-0.011±0.006	0.0659168	-0.001±0.001	0.0893553
DBNL	Q9UJU6	DBNL	ADC	150	-0.004±0.005	0.380265	-0.007±0.006	0.264618	-0.002±0.001	0.0894608
DNAH2	Q9P225	DNAH2	ADC	155	-0.007±0.006	0.284556	-0.01±0.008	0.224276	-0.002±0.001	0.0896361
PLAU	P00749	PLAU	ADC	221	-0.008±0.004	0.03872	-0.011±0.005	0.0385276	-0.001±0.001	0.089896
ITIH5	Q86UX2	ITIH5	ADC	493	0±0.003	0.858266	0.001±0.003	0.79691	0.001±0.001	0.089915
SET	Q01105	SET	ADC	66	0.011±0.008	0.18577	0.016±0.011	0.153605	0.002±0.001	0.0899216
MFAP5	Q13361	MFAP5	ADC	493	-0.008±0.003	0.00865616	-0.01±0.004	0.0116175	-0.001±0.001	0.090071
CYSTM1	Q9H1C7	CYSTM1	ADC	358	-0.002±0.003	0.40982	-0.004±0.004	0.296637	-0.001±0.001	0.0901208
CES1	P23141	CES1	ADC	60	-0.007±0.007	0.317796	-0.011±0.009	0.227425	-0.002±0.001	0.0901503
IGLV3-19	P01714	IGLV3-19	ADC	493	-0.005±0.003	0.0857753	-0.006±0.004	0.0784506	-0.001±0.001	0.0915792
METRNL	Q641Q3	METRNL	ADC	493	-0.007±0.003	0.00980682	-0.009±0.004	0.0126391	-0.001±0.001	0.0918599
RSPO2	Q6UXX9	RSPO2	ADC	112	-0.004±0.006	0.493606	-0.007±0.008	0.358132	-0.002±0.001	0.0919723
PAFAH1B1	P43034	PAFAH1B1	ADC	395	0.006±0.003	0.0732133	0.008±0.004	0.0622612	0.001±0.001	0.0919981
SEZ6	Q53EL9	SEZ6	ADC	493	0.005±0.003	0.0968117	0.007±0.004	0.0754335	0.001±0.001	0.0923701
FABP5	Q01469	FABP5	ADC	493	-0.005±0.003	0.0742012	-0.007±0.004	0.0690075	-0.001±0.001	0.0924603
RAD23B	P54727	RAD23B	ADC	493	0.005±0.003	0.0577899	0.007±0.003	0.0518452	0.001±0.001	0.0924722
CCL2	P13500	CCL2	ADC	493	-0.004±0.003	0.133931	-0.006±0.004	0.112349	-0.001±0.001	0.0925372
ARSA	P15289	ARSA	ADC	493	-0.005±0.003	0.0845707	-0.007±0.004	0.0669352	-0.001±0.001	0.0927729
PDCD6	O75340	PDCD6	ADC	181	0.002±0.004	0.588845	0.004±0.005	0.4178	0.001±0.001	0.0935611
CHST3	Q7LGC8	CHST3	ADC	484	-0.004±0.003	0.176111	-0.006±0.004	0.140542	-0.001±0.001	0.0937678
SLC1A2	P43004	SLC1A2	ADC	438	0.008±0.003	0.00461913	0.01±0.004	0.00714425	0.001±0.001	0.0942763
HP	P00738	HP	ADC	493	-0.004±0.003	0.125429	-0.006±0.004	0.106099	-0.001±0.001	0.0943474
OSGEPL1	Q9H4B0	OSGEPL1	ADC	254	-0.004±0.004	0.293586	-0.007±0.005	0.223986	-0.001±0.001	0.0943879
YIPF3	Q9GZM5	YIPF3	ADC	493	0.003±0.003	0.257704	0.005±0.004	0.178834	0.001±0.001	0.0947879
PPP3CA	Q08209	PPP3CA	ADC	493	0.005±0.002	0.0365981	0.006±0.003	0.0396387	0.001±0	0.0947996
SCARA5	Q6ZMJ2	SCARA5	ADC	310	-0.007±0.003	0.0425729	-0.009±0.005	0.0438475	-0.001±0.001	0.0948227
UNC80	Q8N2C7	UNC80	ADC	128	0.004±0.006	0.426038	0.007±0.007	0.318057	0.002±0.001	0.0950489
WEE2	P0C1S8	WEE2	ADC	82	-0.004±0.008	0.641314	-0.008±0.01	0.450263	-0.002±0.001	0.095197
AXL	P30530	AXL	ADC	493	0.004±0.003	0.119672	0.006±0.004	0.0998228	0.001±0.001	0.0952206
FYTTD1	Q96QD9	FYTTD1	ADC	296	-0.008±0.004	0.0292032	-0.011±0.005	0.0317367	-0.001±0.001	0.0952831
TOLLIP	Q9H0E2	TOLLIP	ADC	492	0.006±0.003	0.0311624	0.007±0.003	0.0327951	0.001±0.001	0.0966432
GLIPR2	Q9H4G4	GLIPR2	ADC	302	-0.002±0.003	0.645142	-0.004±0.005	0.433059	-0.001±0.001	0.0968652
GRM2	Q14416	GRM2	ADC	162	0.009±0.004	0.0390927	0.012±0.006	0.0372285	0.002±0.001	0.0973395
HSPB1	P04792	HSPB1	ADC	481	-0.005±0.003	0.0996617	-0.007±0.004	0.0876066	-0.001±0.001	0.0974028
IGHV4-4	A0A075B6R2	IGHV4-4	ADC	493	-0.003±0.003	0.243124	-0.005±0.004	0.188062	-0.001±0.001	0.0974109
IGKJ1	A0A0A0MT89	IGKJ1	ADC	310	-0.005±0.003	0.114034	-0.007±0.004	0.0945792	-0.001±0.001	0.0974463
RFNG	Q9Y644	RFNG	ADC	480	0.003±0.003	0.320416	0.005±0.004	0.234713	0.001±0.001	0.0975076
NCR3LG1	Q68D85	NCR3LG1	ADC	493	0.002±0.003	0.563812	0.003±0.004	0.408505	0.001±0.001	0.0977031
PENK	P01210	PENK	ADC	493	0.003±0.003	0.270859	0.004±0.003	0.20672	0.001±0.001	0.097752
VWA1	Q6PCB0	VWA1	ADC	493	-0.003±0.003	0.229801	-0.005±0.004	0.181544	-0.001±0.001	0.0978035
MXRA5	Q9NR99	MXRA5	ADC	383	-0.008±0.003	0.0133573	-0.011±0.005	0.016626	-0.001±0.001	0.0979541
ACHE	P22303	ACHE	ADC	493	0.003±0.003	0.303259	0.004±0.004	0.226322	0.001±0.001	0.0982284
FETUB	Q9UGM5	FETUB	ADC	493	-0.004±0.003	0.122997	-0.006±0.004	0.0999199	-0.001±0.001	0.0982898
SLC6A1	P30531	SLC6A1	ADC	369	0.006±0.004	0.122931	0.008±0.005	0.0996567	0.001±0.001	0.0984103
FGL2	Q14314	FGL2	ADC	493	-0.005±0.003	0.0507826	-0.007±0.003	0.050502	-0.001±0.001	0.0984734
IGL-1	P0DOX8	IGL-1	ADC	493	-0.002±0.003	0.38852	-0.004±0.004	0.269825	-0.001±0.001	0.0986041
CPVL	Q9H3G5	CPVL	ADC	493	-0.004±0.003	0.156153	-0.005±0.003	0.128482	-0.001±0.001	0.0987423
HEXB	P07686	HEXB	ADC	493	0.003±0.003	0.185333	0.005±0.003	0.152044	0.001±0.001	0.0994326
CYRIB	Q9NUQ9	CYRIB	ADC	493	-0.004±0.002	0.0237315	-0.005±0.002	0.0277937	-0.001±0	0.0999722
CUEDC2	Q9H467	CUEDC2	ADC	312	0.006±0.003	0.0967762	0.008±0.005	0.0880397	0.001±0.001	0.100099
EZHIP	Q86X51	EZHIP	ADC	71	-0.009±0.007	0.186384	-0.014±0.01	0.149603	-0.003±0.002	0.100374
SHISA4	Q96DD7	SHISA4	ADC	493	0.003±0.003	0.320492	0.004±0.004	0.236385	0.001±0.001	0.100747
AAMDC	Q9H7C9	AAMDC	ADC	280	-0.003±0.003	0.304889	-0.005±0.004	0.231923	-0.001±0.001	0.100841
IGKV6-21	A0A0C4DH24	IGKV6-21	ADC	448	-0.001±0.003	0.792257	-0.003±0.004	0.527172	-0.001±0.001	0.10115
MEP1A	Q16819	MEP1A	ADC	241	-0.004±0.004	0.415652	-0.006±0.006	0.302253	-0.001±0.001	0.101557
NEBL	O76041	NEBL	ADC	227	-0.004±0.004	0.288067	-0.007±0.006	0.202337	-0.001±0.001	0.101847
KRT13	P13646-1	KRT13	ADC	287	-0.006±0.003	0.0524226	-0.008±0.004	0.0490739	-0.001±0.001	0.102
GIPR	P48546	GIPR	ADC	286	0.003±0.003	0.326338	0.005±0.004	0.22974	0.001±0.001	0.102053
SPPL2A	Q8TCT8	SPPL2A	ADC	272	-0.007±0.004	0.127471	-0.009±0.006	0.101325	-0.001±0.001	0.102217
USP5	P45974	USP5	ADC	99	-0.006±0.006	0.337204	-0.01±0.009	0.249403	-0.002±0.001	0.102779
MDGA1	Q8NFP4	MDGA1	ADC	493	0.006±0.003	0.0142345	0.008±0.004	0.0181734	0.001±0.001	0.102795
NIF3L1	Q9GZT8	NIF3L1	ADC	493	0.006±0.003	0.0390469	0.007±0.004	0.0379502	0.001±0.001	0.102953
DGKD	Q16760	DGKD	ADC	174	0.013±0.006	0.0381794	0.016±0.008	0.0455847	0.002±0.001	0.103583
MSLN	Q13421	MSLN	ADC	493	-0.003±0.003	0.325225	-0.004±0.004	0.290541	-0.001±0.001	0.103955
BTD	P43251	BTD	ADC	493	0.002±0.003	0.466178	0.004±0.004	0.328741	0.001±0.001	0.103991
IFNGR1	P15260	IFNGR1	ADC	281	0.007±0.003	0.0495548	0.009±0.005	0.0469269	0.001±0.001	0.104036
F11	P03951	F11	ADC	493	-0.002±0.003	0.341272	-0.004±0.003	0.246852	-0.001±0.001	0.104054
MST1	P26927	MST1	ADC	493	-0.004±0.003	0.0992699	-0.006±0.004	0.0829298	-0.001±0.001	0.104182
EEF2	P13639	EEF2	ADC	480	-0.004±0.003	0.161497	-0.006±0.004	0.130187	-0.001±0.001	0.105321
MMRN2	Q9H8L6	MMRN2	ADC	493	0.001±0.003	0.697866	0.003±0.004	0.459922	0.001±0.001	0.105593
IGHV1-2	P23083	IGHV1-2	ADC	493	-0.003±0.003	0.306032	-0.004±0.003	0.224	-0.001±0.001	0.105715
VWA7	Q9Y334	VWA7	ADC	473	0.003±0.002	0.274601	0.004±0.003	0.207078	0.001±0	0.106525
PMS2	P54278	PMS2	ADC	133	-0.001±0.005	0.776667	-0.004±0.006	0.570727	-0.002±0.001	0.107237
APOL1	O14791	APOL1	ADC	493	-0.003±0.003	0.297964	-0.004±0.003	0.217616	-0.001±0.001	0.107462
FAM20B	O75063	FAM20B	ADC	493	0.004±0.003	0.198121	0.005±0.004	0.159661	0.001±0.001	0.107668
ARMH4	Q86TY3	ARMH4	ADC	493	0.004±0.003	0.148922	0.006±0.004	0.117307	0.001±0.001	0.107722
PCDHGA3	Q9Y5H0	PCDHGA3	ADC	446	0.005±0.003	0.118431	0.006±0.004	0.101232	0.001±0.001	0.108009
ANPEP	P15144	ANPEP	ADC	493	-0.003±0.003	0.212278	-0.005±0.004	0.168166	-0.001±0.001	0.109933
MFSD6	Q6ZSS7	MFSD6	ADC	381	0.005±0.003	0.102211	0.006±0.004	0.0898914	0.001±0.001	0.110275
SIRT6	Q8N6T7	SIRT6	ADC	87	-0.006±0.008	0.452573	-0.011±0.01	0.307179	-0.002±0.001	0.110545
TOR1AIP2	Q8NFQ8	TOR1AIP2	ADC	267	-0.004±0.003	0.208269	-0.007±0.005	0.146929	-0.001±0.001	0.110936
WSCD2	Q2TBF2	WSCD2	ADC	462	0.004±0.003	0.152791	0.006±0.004	0.124944	0.001±0.001	0.111266
XPNPEP1	Q9NQW7	XPNPEP1	ADC	118	-0.008±0.004	0.0716604	-0.01±0.006	0.0736399	-0.001±0.001	0.111496
IGHV3-23	P01764	IGHV3-23	ADC	438	-0.004±0.003	0.124632	-0.006±0.004	0.1088	-0.001±0.001	0.111844
TNFRSF11B	O00300	TNFRSF11B	ADC	335	-0.004±0.003	0.291316	-0.006±0.005	0.233642	-0.001±0.001	0.112322
EFHD2	Q96C19	EFHD2	ADC	287	-0.007±0.004	0.0872649	-0.009±0.005	0.0813239	-0.001±0.001	0.112804
EIF2S2	P20042	EIF2S2	ADC	110	0.004±0.004	0.336728	0.007±0.006	0.239272	0.002±0.001	0.112959
HEG1	Q9ULI3	HEG1	ADC	493	0.003±0.003	0.302879	0.004±0.004	0.21793	0.001±0.001	0.113016
CALB1	P05937	CALB1	ADC	493	0.006±0.003	0.0393464	0.008±0.004	0.0385855	0.001±0.001	0.113179
VAT1L	Q9HCJ6	VAT1L	ADC	493	-0.003±0.003	0.358818	-0.004±0.004	0.271439	-0.001±0.001	0.11337
KRT4	P19013	KRT4	ADC	167	0.007±0.005	0.209171	0.01±0.007	0.174187	0.002±0.001	0.113569
HBD	P02042	HBD	ADC	450	-0.002±0.003	0.494634	-0.004±0.004	0.347695	-0.001±0.001	0.113576
ADGRL2	O95490	ADGRL2	ADC	493	0.003±0.003	0.387082	0.004±0.004	0.27621	0.001±0.001	0.113663
PEPD	P12955	PEPD	ADC	493	0±0.002	0.856455	-0.002±0.003	0.585789	-0.001±0.001	0.113833
GNS	P15586	GNS	ADC	493	-0.002±0.003	0.419631	-0.004±0.003	0.292073	-0.001±0.001	0.113915
TGFBR2	P37173	TGFBR2	ADC	410	-0.004±0.003	0.127831	-0.006±0.004	0.120204	-0.001±0.001	0.114
AKR1B1	P15121	AKR1B1	ADC	493	-0.002±0.003	0.600972	-0.003±0.004	0.440279	-0.001±0.001	0.114089
CHMP3	Q9Y3E7	CHMP3	ADC	290	-0.006±0.004	0.135082	-0.009±0.006	0.116587	-0.001±0.001	0.114442
TNFRSF19	Q9NS68	TNFRSF19	ADC	401	-0.005±0.003	0.123421	-0.007±0.004	0.107506	-0.001±0.001	0.114891
SOD3	P08294	SOD3	ADC	493	-0.004±0.002	0.0711287	-0.006±0.003	0.0727278	-0.001±0	0.1149
MAGEA8	P43361	MAGEA8	ADC	319	0.003±0.002	0.161101	0.004±0.003	0.129507	0.001±0	0.114902
GAS6	Q14393	GAS6	ADC	493	0.003±0.003	0.256593	0.004±0.003	0.190414	0.001±0.001	0.115204
SHISA5	Q8N114	SHISA5	ADC	493	0.004±0.003	0.156683	0.006±0.004	0.125641	0.001±0.001	0.115264
TNFRSF17	Q02223	TNFRSF17	ADC	125	0.006±0.005	0.218804	0.009±0.006	0.170518	0.002±0.001	0.115647
PSMD9	O00233	PSMD9	ADC	214	-0.005±0.005	0.295011	-0.008±0.006	0.213816	-0.002±0.001	0.11587
RAC1	P63000	RAC1	ADC	462	-0.005±0.003	0.0709527	-0.006±0.003	0.0699293	-0.001±0.001	0.116096
CHID1	Q9BWS9	CHID1	ADC	493	-0.002±0.003	0.384052	-0.004±0.003	0.279299	-0.001±0.001	0.116247
JAM3	Q9BX67	JAM3	ADC	493	0.004±0.003	0.183321	0.005±0.004	0.141744	0.001±0.001	0.116272
JMJD8	Q96S16	JMJD8	ADC	322	-0.006±0.003	0.0848448	-0.008±0.004	0.0737517	-0.001±0.001	0.116315
IGKV1-27	A0A075B6S5	IGKV1-27	ADC	446	-0.004±0.002	0.141652	-0.005±0.003	0.118697	-0.001±0	0.117179
ARHGAP36	Q6ZRI8	ARHGAP36	ADC	445	0.004±0.003	0.301729	0.006±0.005	0.231613	0.001±0.001	0.117477
KITLG	P21583	KITLG	ADC	258	0.005±0.004	0.142722	0.008±0.005	0.114521	0.001±0.001	0.11763
C4BPB	P20851	C4BPB	ADC	475	-0.002±0.002	0.286608	-0.004±0.003	0.21979	-0.001±0	0.118399
NTN1	O95631	NTN1	ADC	129	0.001±0.005	0.758991	0.004±0.006	0.539196	0.001±0.001	0.118871
CSMD1	Q96PZ7	CSMD1	ADC	329	0.004±0.003	0.246817	0.006±0.004	0.192243	0.001±0.001	0.119255
NAGLU	P54802	NAGLU	ADC	493	-0.006±0.003	0.0299747	-0.008±0.004	0.032953	-0.001±0.001	0.119337
ACP2	P11117	ACP2	ADC	493	0.008±0.003	0.0167614	0.01±0.004	0.0229376	0.001±0.001	0.120284
SERPINC1	P01008	SERPINC1	ADC	493	-0.002±0.003	0.434472	-0.004±0.004	0.311324	-0.001±0.001	0.120514
SHH	Q15465	SHH	ADC	493	-0.003±0.003	0.252976	-0.005±0.004	0.19341	-0.001±0.001	0.12055
QPCTL	Q9NXS2	QPCTL	ADC	262	0.006±0.004	0.125676	0.009±0.006	0.115168	0.001±0.001	0.120554
KRT16	P08779	KRT16	ADC	493	0.004±0.003	0.135217	0.006±0.004	0.111974	0.001±0.001	0.121107
PLG	P00747	PLG	ADC	493	-0.003±0.003	0.309187	-0.004±0.004	0.228545	-0.001±0.001	0.12167
PCDHGC3	Q9UN70	PCDHGC3	ADC	493	0.004±0.003	0.144846	0.006±0.004	0.122784	0.001±0.001	0.121693
GALNT11	Q8NCW6	GALNT11	ADC	482	-0.004±0.003	0.184687	-0.005±0.004	0.151676	-0.001±0.001	0.122166
LRP12	Q9Y561	LRP12	ADC	428	0.002±0.003	0.482668	0.004±0.004	0.325441	0.001±0.001	0.122505
GSTK1	Q9Y2Q3	GSTK1	ADC	201	0.004±0.005	0.45951	0.002±0.007	0.794255	-0.002±0.001	0.12251
GDI2	P50395	GDI2	ADC	493	-0.004±0.003	0.119725	-0.006±0.004	0.0990458	-0.001±0.001	0.123002
CDH23	Q9H251	CDH23	ADC	459	0.003±0.003	0.24435	0.005±0.004	0.194653	0.001±0.001	0.123062
PDYN	P01213	PDYN	ADC	493	0.002±0.003	0.468792	0.004±0.004	0.346872	0.001±0.001	0.123154
C4BPA	P04003	C4BPA	ADC	493	-0.002±0.002	0.507324	-0.003±0.003	0.36513	-0.001±0	0.123816
MMRN1	Q13201	MMRN1	ADC	275	-0.004±0.003	0.288619	-0.005±0.004	0.235185	-0.001±0.001	0.123924
PEA15	Q15121	PEA15	ADC	493	-0.004±0.003	0.165726	-0.005±0.003	0.142254	-0.001±0.001	0.12443
MMP16	P51512	MMP16	ADC	399	0.004±0.003	0.165421	0.006±0.004	0.135605	0.001±0.001	0.124622
SLC3A2	P08195	SLC3A2	ADC	493	0.005±0.003	0.0658451	0.007±0.004	0.0672254	0.001±0.001	0.12493
HABP2	Q14520	HABP2	ADC	493	-0.004±0.003	0.189672	-0.005±0.004	0.154055	-0.001±0.001	0.125229
NEFH	P12036	NEFH	ADC	163	-0.01±0.005	0.0514965	-0.014±0.007	0.0468872	-0.002±0.001	0.125344
B3GALT6	Q96L58	B3GALT6	ADC	140	-0.007±0.006	0.223567	-0.011±0.008	0.172925	-0.002±0.001	0.125388
RELT	Q969Z4	RELT	ADC	493	0.002±0.002	0.451918	0.003±0.003	0.3193	0.001±0	0.125574
COL18A1	P39060	COL18A1	ADC	493	-0.003±0.003	0.334187	-0.004±0.004	0.263472	-0.001±0.001	0.126284
ENSA	O43768	ENSA	ADC	331	0.002±0.003	0.58821	0.004±0.005	0.417482	0.001±0.001	0.126374
IGLV3-16	A0A075B6K0	IGLV3-16	ADC	493	-0.002±0.003	0.396688	-0.004±0.004	0.284812	-0.001±0.001	0.126625
DNAJB1	P25685	DNAJB1	ADC	89	-0.008±0.006	0.145453	-0.012±0.008	0.13056	-0.002±0.001	0.126628
ANXA2	P07355	ANXA2	ADC	493	-0.002±0.003	0.386689	-0.004±0.004	0.281475	-0.001±0.001	0.127213
SPINK6	Q6UWN8	SPINK6	ADC	481	0.004±0.002	0.140772	0.005±0.003	0.125502	0.001±0.001	0.127311
PGD	P52209	PGD	ADC	490	-0.004±0.003	0.157047	-0.006±0.004	0.132441	-0.001±0.001	0.128453
CHST15	Q7LFX5	CHST15	ADC	493	-0.003±0.003	0.357492	-0.004±0.004	0.272868	-0.001±0.001	0.128512
ATP1A1	P05023	ATP1A1	ADC	493	0.006±0.003	0.0148986	0.008±0.004	0.0190055	0.001±0.001	0.128665
UST	Q9Y2C2	UST	ADC	392	0.002±0.003	0.571271	0.003±0.004	0.418405	0.001±0.001	0.128695
ADIPOQ	Q15848	ADIPOQ	ADC	493	-0.001±0.002	0.677882	-0.002±0.003	0.495727	-0.001±0.001	0.129368
DDOST	P39656	DDOST	ADC	74	-0.002±0.007	0.781672	-0.006±0.009	0.543428	-0.002±0.001	0.129385
LILRB5	O75023	LILRB5	ADC	177	-0.003±0.005	0.490892	-0.006±0.006	0.356025	-0.002±0.001	0.130957
ATP6V1G2	O95670	ATP6V1G2	ADC	232	0.005±0.004	0.221932	0.007±0.005	0.172038	0.001±0.001	0.131342
NDNF	Q8TB73	NDNF	ADC	493	-0.003±0.003	0.341668	-0.004±0.004	0.2524	-0.001±0.001	0.132055
PZP	P20742	PZP	ADC	493	-0.004±0.003	0.140707	-0.006±0.004	0.133175	-0.001±0.001	0.132169
SIL1	Q9H173	SIL1	ADC	493	-0.005±0.003	0.0775937	-0.006±0.004	0.0801972	-0.001±0.001	0.132639
VASN	Q6EMK4	VASN	ADC	493	0.005±0.003	0.123498	0.007±0.004	0.103339	0.001±0.001	0.133005
LNPEP	Q9UIQ6	LNPEP	ADC	492	0.003±0.003	0.292744	0.005±0.004	0.228002	0.001±0.001	0.133414
YWHAB	P31946	YWHAB	ADC	493	-0.003±0.003	0.36605	-0.004±0.004	0.27812	-0.001±0.001	0.134349
ALDH9A1	P49189	ALDH9A1	ADC	247	-0.004±0.003	0.200239	-0.006±0.004	0.170472	-0.001±0.001	0.134493
ALPL	P05186	ALPL	ADC	132	0.004±0.005	0.422686	0.007±0.007	0.304175	0.002±0.001	0.134552
F2	P00734	F2	ADC	493	-0.002±0.003	0.421879	-0.004±0.004	0.306756	-0.001±0.001	0.134573
ZG16	O60844	ZG16	ADC	216	-0.01±0.004	0.00458635	-0.013±0.005	0.00891849	-0.001±0.001	0.135275
PCP4L1	A6NKN8	PCP4L1	ADC	448	0.003±0.002	0.250726	0.004±0.003	0.200645	0.001±0	0.136067
CDH5	P33151	CDH5	ADC	493	-0.003±0.003	0.274726	-0.004±0.004	0.216312	-0.001±0.001	0.136481
GABRG2	P18507	GABRG2	ADC	205	0.007±0.004	0.111892	0.009±0.005	0.0974252	0.001±0.001	0.136909
CRYZ	Q08257	CRYZ	ADC	134	-0.005±0.004	0.258167	-0.007±0.006	0.205111	-0.001±0.001	0.137437
EEF1A1	P68104	EEF1A1	ADC	422	-0.002±0.003	0.462548	-0.004±0.004	0.343584	-0.001±0.001	0.137759
RANBP1	P43487	RANBP1	ADC	336	-0.008±0.004	0.0363307	-0.01±0.005	0.0395275	-0.001±0.001	0.137921
ANXA1	P04083	ANXA1	ADC	477	-0.005±0.003	0.0898513	-0.007±0.004	0.0883072	-0.001±0.001	0.138109
BTF3	P20290	BTF3	ADC	349	-0.006±0.003	0.0864611	-0.008±0.005	0.0811625	-0.001±0.001	0.138114
TINAGL1	Q9GZM7	TINAGL1	ADC	493	-0.003±0.003	0.220834	-0.005±0.004	0.171894	-0.001±0.001	0.138186
CA4	P22748	CA4	ADC	493	0.007±0.003	0.00876517	0.009±0.004	0.0125737	0.001±0.001	0.138374
SERPINB5	P36952	SERPINB5	ADC	116	-0.005±0.006	0.399559	-0.008±0.007	0.290669	-0.002±0.001	0.138464
LOX	P28300	LOX	ADC	57	-0.016±0.01	0.11176	-0.023±0.014	0.114784	-0.004±0.002	0.138554
CAMK2D	Q13557	CAMK2D	ADC	468	0.007±0.003	0.0116836	0.009±0.004	0.0163979	0.001±0.001	0.138969
MAN2B2	Q9Y2E5	MAN2B2	ADC	493	-0.003±0.003	0.348001	-0.004±0.004	0.262617	-0.001±0.001	0.139337
TGM4	P49221	TGM4	ADC	468	-0.003±0.003	0.30481	-0.005±0.004	0.233968	-0.001±0.001	0.139496
GDF10	P55107	GDF10	ADC	452	0.005±0.003	0.143983	0.007±0.004	0.112948	0.001±0.001	0.1395
SH3BGRL3	Q9H299	SH3BGRL3	ADC	493	-0.002±0.003	0.514959	-0.003±0.004	0.396078	-0.001±0.001	0.139615
PCSK6	P29122	PCSK6	ADC	493	-0.004±0.003	0.131853	-0.005±0.003	0.124999	-0.001±0.001	0.13981
LTBP3	Q9NS15	LTBP3	ADC	493	-0.002±0.003	0.39061	-0.004±0.003	0.294243	-0.001±0.001	0.140046
SNAP25	P60880	SNAP25	ADC	492	0.005±0.003	0.033893	0.007±0.003	0.0397082	0.001±0.001	0.140144
DCN	P07585	DCN	ADC	493	-0.004±0.002	0.0853015	-0.006±0.003	0.0799245	-0.001±0.001	0.140414
B3GALNT1	O75752	B3GALNT1	ADC	493	0.003±0.003	0.25361	0.004±0.003	0.204878	0.001±0.001	0.141058
FOLR1	P15328	FOLR1	ADC	493	-0.004±0.003	0.116383	-0.006±0.004	0.109561	-0.001±0.001	0.141205
AKR1A1	P14550	AKR1A1	ADC	470	-0.002±0.003	0.529566	-0.003±0.004	0.395578	-0.001±0.001	0.14211
SPRED1	Q7Z699	SPRED1	ADC	52	0.003±0.009	0.771076	0.008±0.012	0.537292	0.003±0.002	0.142572
BPGM	P07738	BPGM	ADC	252	-0.004±0.005	0.416008	-0.007±0.007	0.306557	-0.002±0.001	0.143062
CALCA.gene.related.peptide.1	P06881	CALCA.gene.related.peptide.1	ADC	277	-0.002±0.004	0.488141	-0.004±0.005	0.352487	-0.001±0.001	0.143125
SCUBE1	Q8IWY4	SCUBE1	ADC	493	-0.004±0.003	0.101784	-0.006±0.004	0.0985133	-0.001±0.001	0.144681
YWHAG	P61981	YWHAG	ADC	493	-0.001±0.002	0.622903	-0.003±0.003	0.455073	-0.001±0.001	0.144966
MGAT5B	Q3V5L5	MGAT5B	ADC	296	0.005±0.004	0.153591	0.008±0.005	0.134909	0.001±0.001	0.145013
SLC12A5	Q9H2X9	SLC12A5	ADC	470	0.005±0.003	0.0352139	0.007±0.004	0.0393382	0.001±0.001	0.145342
CAB39L	Q9H9S4	CAB39L	ADC	258	0.003±0.004	0.412671	0.005±0.005	0.345106	0.001±0.001	0.145496
HLF	Q16534	HLF	ADC	330	-0.001±0.003	0.724019	-0.003±0.004	0.528557	-0.001±0.001	0.145609
RGS10	O43665	RGS10	ADC	147	0.006±0.005	0.278643	0.008±0.007	0.247742	0.002±0.001	0.145644
RAB4A	P20338	RAB4A	ADC	292	-0.006±0.004	0.138984	-0.009±0.006	0.117094	-0.001±0.001	0.145746
B4GALT1	P15291	B4GALT1	ADC	493	-0.006±0.003	0.0317229	-0.008±0.004	0.0387957	-0.001±0.001	0.145775
ARPP21	Q9UBL0	ARPP21	ADC	277	0±0.004	0.891934	0.001±0.005	0.819884	0.001±0.001	0.145841
ARL3	P36405	ARL3	ADC	56	-0.016±0.01	0.119932	-0.022±0.014	0.116406	-0.003±0.002	0.145842
TOR1A	O14656	TOR1A	ADC	165	-0.006±0.005	0.222457	-0.008±0.006	0.180647	-0.001±0.001	0.145877
IGFBP1	P08833	IGFBP1	ADC	243	-0.002±0.004	0.652613	-0.004±0.006	0.472515	-0.001±0.001	0.146424
ABI2	Q9NYB9	ABI2	ADC	126	-0.002±0.005	0.620314	-0.004±0.006	0.511798	-0.001±0.001	0.146512
ADAMTSL4	Q6UY14	ADAMTSL4	ADC	493	-0.005±0.003	0.0803762	-0.006±0.004	0.0740763	-0.001±0.001	0.146802
PRNP	P04156	PRNP	ADC	493	0.006±0.003	0.0276492	0.007±0.003	0.0337372	0.001±0.001	0.146844
TNFSF12	O43508	TNFSF12	ADC	443	0.005±0.003	0.0866067	0.007±0.004	0.0778914	0.001±0.001	0.146872
DNAJC3	Q13217	DNAJC3	ADC	493	-0.005±0.003	0.109749	-0.006±0.004	0.107152	-0.001±0.001	0.146879
IQGAP1	P46940	IQGAP1	ADC	105	-0.007±0.006	0.237022	-0.01±0.007	0.189144	-0.002±0.001	0.14784
MILR1	Q7Z6M3	MILR1	ADC	335	-0.003±0.003	0.287283	-0.005±0.004	0.215245	-0.001±0.001	0.147955
HAPLN4	Q86UW8	HAPLN4	ADC	479	0.001±0.003	0.601039	0.003±0.004	0.455815	0.001±0.001	0.148123
CD55	P08174	CD55	ADC	493	0.002±0.003	0.429588	0.004±0.004	0.325164	0.001±0.001	0.148375
PCDHB4	Q9Y5E5	PCDHB4	ADC	172	0.008±0.004	0.0779802	0.011±0.006	0.0653245	0.001±0.001	0.1484
CXXC5	Q7LFL8	CXXC5	ADC	206	-0.01±0.005	0.031691	-0.013±0.006	0.0394518	-0.001±0.001	0.14859
EHBP1L1	Q8N3D4	EHBP1L1	ADC	448	0.007±0.003	0.0191949	0.009±0.004	0.0259645	0.001±0.001	0.149441
KIT	P10721	KIT	ADC	493	0.005±0.003	0.0511022	0.007±0.004	0.0532403	0.001±0.001	0.149605
IDH1	O75874	IDH1	ADC	493	-0.003±0.002	0.25551	-0.004±0.003	0.22277	-0.001±0.001	0.150093
TXNRD2	Q9NNW7	TXNRD2	ADC	132	0.006±0.004	0.192994	0.009±0.006	0.146232	0.001±0.001	0.150315
COL5A2	P05997	COL5A2	ADC	493	0.003±0.003	0.239672	0.005±0.004	0.191781	0.001±0.001	0.150412
PRKAR1A	P10644	PRKAR1A	ADC	493	0.004±0.003	0.17968	0.005±0.004	0.150589	0.001±0.001	0.151594
RARRES2	Q99969	RARRES2	ADC	493	-0.004±0.003	0.121096	-0.005±0.003	0.112342	-0.001±0.001	0.151826
NOTCH2	Q04721	NOTCH2	ADC	493	0.003±0.003	0.230199	0.005±0.004	0.163358	0.001±0.001	0.152422
KNG1	P01042	KNG1	ADC	493	-0.001±0.003	0.820138	-0.002±0.003	0.589949	-0.001±0.001	0.152686
PMCH	P20382	PMCH	ADC	396	-0.005±0.003	0.118391	-0.007±0.004	0.114479	-0.001±0.001	0.152735
FUCA1	P04066	FUCA1	ADC	493	-0.004±0.003	0.147191	-0.005±0.004	0.132166	-0.001±0.001	0.152748
RTN1	Q16799	RTN1	ADC	482	0.003±0.003	0.241679	0.005±0.003	0.192242	0.001±0.001	0.152823
B4GALNT4	Q76KP1	B4GALNT4	ADC	493	0.003±0.003	0.211026	0.005±0.004	0.178248	0.001±0.001	0.152884
IGFBP3	P17936	IGFBP3	ADC	493	-0.003±0.003	0.259942	-0.004±0.004	0.217216	-0.001±0.001	0.153169
RCSD1	Q6JBY9	RCSD1	ADC	232	0.008±0.004	0.0685157	0.01±0.006	0.0769525	0.001±0.001	0.153583
HMCN2	Q8NDA2	HMCN2	ADC	123	-0.011±0.005	0.045809	-0.015±0.007	0.0488602	-0.002±0.001	0.153785
CAMK2B	Q13554	CAMK2B	ADC	493	0.004±0.003	0.140653	0.006±0.004	0.122736	0.001±0.001	0.15457
DCBLD2	Q96PD2	DCBLD2	ADC	493	0.002±0.003	0.428251	0.004±0.004	0.326712	0.001±0.001	0.154724
NAXD	Q8IW45	NAXD	ADC	425	0.003±0.003	0.397204	0.004±0.004	0.313099	0.001±0.001	0.1552
IGSF10	Q6WRI0	IGSF10	ADC	80	-0.012±0.008	0.132454	-0.015±0.011	0.155124	-0.002±0.001	0.15572
IGLV5-45	A0A087WSX0	IGLV5-45	ADC	337	-0.004±0.003	0.175162	-0.006±0.004	0.142944	-0.001±0.001	0.155782
KLKB1	P03952	KLKB1	ADC	493	-0.001±0.003	0.761583	-0.002±0.004	0.553543	-0.001±0.001	0.155872
EDF1	O60869	EDF1	ADC	153	0.007±0.006	0.296988	0.01±0.009	0.24056	0.002±0.001	0.155925
CSRNP3	Q8WYN3	CSRNP3	ADC	356	0.006±0.003	0.0786314	0.008±0.004	0.0787915	0.001±0.001	0.156646
SERPINI2	O75830	SERPINI2	ADC	148	-0.004±0.006	0.480585	-0.007±0.008	0.399299	-0.002±0.001	0.157046
CRISPLD2	Q9H0B8	CRISPLD2	ADC	261	-0.008±0.004	0.0501734	-0.01±0.005	0.053749	-0.001±0.001	0.15705
SDK1	Q7Z5N4	SDK1	ADC	397	0.002±0.003	0.512438	0.004±0.004	0.375711	0.001±0.001	0.157323
NECTIN2	Q92692	NECTIN2	ADC	493	-0.004±0.004	0.310573	-0.006±0.005	0.244731	-0.001±0.001	0.157585
PYGB	P11216	PYGB	ADC	450	-0.004±0.003	0.213709	-0.006±0.004	0.175105	-0.001±0.001	0.157976
FILIP1L	Q4L180	FILIP1L	ADC	61	-0.015±0.01	0.137964	-0.022±0.014	0.124496	-0.003±0.002	0.158103
C1QB	P02746	C1QB	ADC	493	-0.004±0.003	0.109861	-0.006±0.004	0.107363	-0.001±0.001	0.158252
STAB1	Q9NY15	STAB1	ADC	493	-0.003±0.003	0.220606	-0.005±0.004	0.194304	-0.001±0.001	0.158635
PF4V1	P10720	PF4V1	ADC	57	-0.015±0.011	0.168436	-0.022±0.015	0.145253	-0.004±0.003	0.159257
CD320	Q9NPF0	CD320	ADC	493	0.002±0.003	0.472132	0.004±0.004	0.36054	0.001±0.001	0.159458
FGFBP2	Q9BYJ0	FGFBP2	ADC	452	-0.005±0.003	0.0808548	-0.007±0.004	0.0884342	-0.001±0.001	0.159483
BPNT1	O95861	BPNT1	ADC	466	-0.003±0.003	0.320356	-0.004±0.004	0.255712	-0.001±0.001	0.159926
CAPZB	P47756	CAPZB	ADC	311	0±0.003	0.914582	-0.002±0.004	0.695882	-0.001±0.001	0.16058
KRT2.v2	P35908	KRT2.v2	ADC	92	-0.005±0.005	0.311808	-0.008±0.007	0.24421	-0.001±0.001	0.161246
MFAP2	P55001	MFAP2	ADC	493	-0.001±0.003	0.75682	0±0.004	0.931951	0.001±0.001	0.161455
PTPRC	P08575	PTPRC	ADC	493	-0.006±0.003	0.0403131	-0.007±0.004	0.0486104	-0.001±0.001	0.161567
ZSCAN18	Q8TBC5	ZSCAN18	ADC	481	-0.002±0.003	0.382102	-0.004±0.004	0.305218	-0.001±0.001	0.161672
IGLV2-23	P01705	IGLV2-23	ADC	492	-0.003±0.003	0.307212	-0.004±0.004	0.248231	-0.001±0.001	0.161803
CCDC112	Q8NEF3	CCDC112	ADC	121	0.007±0.006	0.283127	0.011±0.009	0.221337	0.002±0.001	0.162279
RALA	P11233	RALA	ADC	98	-0.007±0.007	0.307826	-0.011±0.009	0.245791	-0.002±0.001	0.162529
AFM	P43652	AFM	ADC	493	-0.003±0.003	0.311209	-0.004±0.004	0.241588	-0.001±0.001	0.162568
EFNA4	P52798	EFNA4	ADC	163	-0.008±0.004	0.0613825	-0.012±0.006	0.0620787	-0.001±0.001	0.162624
AKAP5	P24588	AKAP5	ADC	347	0.006±0.003	0.0889171	0.008±0.004	0.0808703	0.001±0.001	0.162641
FZD4	Q9ULV1	FZD4	ADC	74	0.021±0.008	0.0112267	0.027±0.011	0.0164827	0.003±0.002	0.162714
IGKV2D-24	A0A075B6R9	IGKV2D-24	ADC	378	-0.002±0.003	0.615892	-0.003±0.004	0.440745	-0.001±0.001	0.162852
CHST12	Q9NRB3	CHST12	ADC	493	-0.005±0.003	0.0810161	-0.007±0.004	0.0775146	-0.001±0.001	0.162925
IGKV3-20	P01619	IGKV3-20	ADC	493	-0.003±0.002	0.23007	-0.004±0.003	0.200696	-0.001±0.001	0.163165
MPZ	P25189	MPZ	ADC	493	-0.006±0.003	0.0155191	-0.008±0.004	0.0218876	-0.001±0.001	0.164271
IGHV3-38	A0A0C4DH36	IGHV3-38	ADC	461	-0.004±0.003	0.142965	-0.006±0.004	0.129097	-0.001±0.001	0.164336
B4GALT6	Q9UBX8	B4GALT6	ADC	119	-0.01±0.006	0.0769611	-0.013±0.008	0.0809387	-0.002±0.001	0.16469
MYL9	P24844	MYL9	ADC	232	-0.005±0.004	0.290889	-0.007±0.006	0.228757	-0.001±0.001	0.16506
ITGB4	P16144	ITGB4	ADC	451	-0.007±0.003	0.0102414	-0.008±0.003	0.018558	-0.001±0.001	0.165264
GAA	P10253	GAA	ADC	493	0.005±0.003	0.137034	0.006±0.004	0.128973	0.001±0.001	0.165793
PTMS	P20962	PTMS	ADC	471	-0.001±0.003	0.639816	-0.003±0.004	0.497126	-0.001±0.001	0.165871
VTI1A	Q96AJ9	VTI1A	ADC	433	0.005±0.003	0.0895133	0.007±0.004	0.0853124	0.001±0.001	0.166044
PI16	Q6UXB8	PI16	ADC	493	-0.007±0.003	0.0159443	-0.008±0.004	0.0225197	-0.001±0.001	0.166661
TLN2	Q9Y4G6	TLN2	ADC	128	0.003±0.006	0.614829	0.007±0.009	0.428693	0.002±0.001	0.167016
CYBA	P13498	CYBA	ADC	91	-0.018±0.007	0.00995562	-0.019±0.009	0.0296985	-0.002±0.001	0.167299
FGFR4	P22455	FGFR4	ADC	408	0.004±0.003	0.1787	0.006±0.004	0.156376	0.001±0.001	0.168091
CLEC3B	P05452	CLEC3B	ADC	493	-0.001±0.003	0.814008	-0.002±0.004	0.582502	-0.001±0.001	0.168171
PRDX2	P32119	PRDX2	ADC	493	0.005±0.003	0.0870916	0.007±0.004	0.0932366	0.001±0.001	0.168197
IGLV2-11	P01706	IGLV2-11	ADC	493	-0.003±0.003	0.249425	-0.005±0.004	0.201405	-0.001±0.001	0.168834
CHST6	Q9GZX3	CHST6	ADC	404	-0.006±0.003	0.0481493	-0.008±0.004	0.0508778	-0.001±0.001	0.168895
IRGQ	Q8WZA9	IRGQ	ADC	103	0.015±0.009	0.118196	0.02±0.013	0.119376	0.003±0.002	0.169265
S1PR1	P21453	S1PR1	ADC	176	0.005±0.005	0.236353	0.008±0.006	0.211043	0.001±0.001	0.169703
GPM6A	P51674	GPM6A	ADC	370	-0.001±0.003	0.762469	-0.002±0.004	0.589723	-0.001±0.001	0.169708
IGHV1-58	A0A0C4DH39	IGHV1-58	ADC	346	-0.001±0.003	0.744219	-0.002±0.004	0.551704	-0.001±0.001	0.169786
IGHV3-64D	A0A0J9YX35	IGHV3-64D	ADC	493	-0.003±0.003	0.299346	-0.004±0.004	0.242355	-0.001±0.001	0.170326
PDLIM5	Q96HC4	PDLIM5	ADC	240	-0.004±0.004	0.315227	-0.006±0.005	0.258895	-0.001±0.001	0.170505
UBE2N	P61088	UBE2N	ADC	493	-0.004±0.003	0.0911129	-0.006±0.004	0.0882143	-0.001±0.001	0.170934
ABO	P16442	ABO	ADC	234	-0.006±0.004	0.12998	-0.008±0.005	0.12016	-0.001±0.001	0.170972
DCHS2	Q6V1P9	DCHS2	ADC	362	0.006±0.003	0.0734708	0.008±0.004	0.0776976	0.001±0.001	0.171331
PKP1	Q13835	PKP1	ADC	308	0±0.003	0.936844	-0.002±0.004	0.676911	-0.001±0.001	0.171798
GRIA3	P42263	GRIA3	ADC	281	0.002±0.003	0.477671	0.004±0.005	0.392507	0.001±0.001	0.171901
EFNA2	O43921	EFNA2	ADC	191	0.009±0.004	0.0358143	0.012±0.006	0.0490188	0.001±0.001	0.172159
PARK7	Q99497	PARK7	ADC	493	0.004±0.003	0.110421	0.006±0.004	0.100024	0.001±0.001	0.172234
CTSF	Q9UBX1	CTSF	ADC	493	-0.003±0.003	0.312841	-0.004±0.003	0.243862	-0.001±0.001	0.172344
IGF1R	P08069	IGF1R	ADC	81	0.007±0.007	0.274187	0.011±0.009	0.238992	0.002±0.002	0.17235
CLCC1	Q96S66	CLCC1	ADC	431	0.004±0.003	0.110729	0.006±0.004	0.107743	0.001±0.001	0.172616
ADGRG6	Q86SQ4	ADGRG6	ADC	347	0±0.003	0.898462	-0.002±0.004	0.681543	-0.001±0.001	0.173106
SERPINA2	P20848	SERPINA2	ADC	190	-0.004±0.004	0.29177	-0.007±0.006	0.248533	-0.001±0.001	0.173463
MTPN	P58546	MTPN	ADC	179	-0.003±0.004	0.417994	-0.005±0.005	0.327658	-0.001±0.001	0.173684
CLSTN2	Q9H4D0	CLSTN2	ADC	493	0.004±0.003	0.12488	0.006±0.004	0.115321	0.001±0.001	0.174301
CCDC40	Q4G0X9	CCDC40	ADC	147	0.005±0.005	0.339153	0.007±0.007	0.278765	0.001±0.001	0.174331
AHCY	P23526	AHCY	ADC	114	-0.003±0.005	0.550803	-0.006±0.007	0.393519	-0.002±0.001	0.174866
IGHV1-69	P01742	IGHV1-69	ADC	493	-0.005±0.003	0.0809597	-0.007±0.004	0.0785822	-0.001±0.001	0.175395
PPP1R7	Q15435	PPP1R7	ADC	493	0.004±0.003	0.0796336	0.006±0.003	0.0787081	0.001±0.001	0.175767
HLA-DRB4	P13762	HLA-DRB4	ADC	80	-0.011±0.005	0.0458472	-0.014±0.007	0.0575307	-0.002±0.001	0.175967
SUN3	Q8TAQ9	SUN3	ADC	403	-0.004±0.003	0.243871	-0.005±0.004	0.209738	-0.001±0.001	0.176159
TTN	Q8WZ42	TTN	ADC	460	-0.005±0.003	0.076568	-0.006±0.003	0.0868623	-0.001±0.001	0.176182
PCM1	Q15154	PCM1	ADC	348	0.004±0.003	0.153271	0.006±0.004	0.151416	0.001±0.001	0.176599
TIE1	P35590	TIE1	ADC	493	0.004±0.003	0.190718	0.005±0.004	0.185992	0.001±0.001	0.176761
TMEM165	Q9HC07	TMEM165	ADC	112	0.007±0.006	0.289821	0.01±0.009	0.245646	0.002±0.001	0.177116
AGAP1	Q9UPQ3	AGAP1	ADC	96	0.011±0.007	0.137766	0.015±0.01	0.128418	0.002±0.001	0.177344
ST3GAL6	Q9Y274	ST3GAL6	ADC	493	-0.005±0.003	0.058821	-0.007±0.004	0.0685876	-0.001±0.001	0.177345
PRRG1	O14668	PRRG1	ADC	493	0±0.002	0.993919	0.001±0.003	0.714554	0.001±0	0.17737
MMP24OS	A0A0U1RRL7	MMP24OS	ADC	280	0.005±0.004	0.157094	0.007±0.005	0.141724	0.001±0.001	0.177413
VWC2L	B2RUY7	VWC2L	ADC	432	0.006±0.003	0.0405191	0.008±0.004	0.0494375	0.001±0.001	0.178229
RNASE1	P07998	RNASE1	ADC	493	0.002±0.002	0.539134	0.003±0.003	0.403294	0.001±0.001	0.178458
COL20A1	Q9P218	COL20A1	ADC	66	-0.01±0.009	0.277267	-0.014±0.011	0.234075	-0.002±0.002	0.178535
LUZP2	Q86TE4	LUZP2	ADC	493	0.002±0.003	0.539818	0.003±0.004	0.413611	0.001±0.001	0.17896
IGHG4	P01861	IGHG4	ADC	493	0.003±0.003	0.237705	0.004±0.003	0.203792	0.001±0.001	0.17917
PCDHGA5	Q9Y5G8	PCDHGA5	ADC	438	0.003±0.003	0.320759	0.004±0.004	0.249067	0.001±0.001	0.179767
MAN2A1	Q16706	MAN2A1	ADC	493	0.004±0.003	0.1632	0.005±0.004	0.148771	0.001±0.001	0.179835
LGI1	O95970	LGI1	ADC	493	-0.004±0.003	0.116462	-0.006±0.004	0.113997	-0.001±0.001	0.179884
MAPRE1	Q15691	MAPRE1	ADC	283	-0.005±0.004	0.141609	-0.007±0.005	0.133483	-0.001±0.001	0.180081
SELENOM	Q8WWX9	SELENOM	ADC	483	0.003±0.003	0.189717	0.005±0.004	0.174812	0.001±0.001	0.180083
AMY1A	P0DUB6	AMY1A	ADC	387	0±0.003	0.917081	-0.001±0.004	0.803662	-0.001±0.001	0.180157
ADAMTSL3	P82987	ADAMTSL3	ADC	493	-0.004±0.002	0.061444	-0.006±0.003	0.0691691	-0.001±0	0.180217
A2M	P01023	A2M	ADC	493	0±0.002	0.848545	-0.001±0.003	0.641809	-0.001±0	0.180459
SEMA3F	Q13275	SEMA3F	ADC	493	0.005±0.003	0.105152	0.006±0.004	0.10739	0.001±0.001	0.180591
DPP4	P27487	DPP4	ADC	480	0±0.003	0.909499	-0.001±0.004	0.804888	-0.001±0.001	0.180841
PODXL	O00592	PODXL	ADC	462	0.005±0.003	0.0814762	0.007±0.004	0.0835057	0.001±0.001	0.181182
EGFLAM	Q63HQ2	EGFLAM	ADC	493	-0.001±0.003	0.781269	-0.002±0.004	0.612804	-0.001±0.001	0.181309
RDX	P35241	RDX	ADC	493	-0.003±0.003	0.335887	-0.004±0.004	0.302761	-0.001±0.001	0.181465
PROC	P04070	PROC	ADC	493	-0.001±0.003	0.595597	-0.003±0.004	0.439556	-0.001±0.001	0.181532
PTN	P21246	PTN	ADC	493	0.003±0.003	0.297028	0.004±0.004	0.259268	0.001±0.001	0.182387
PTPN11	Q06124	PTPN11	ADC	86	0.01±0.007	0.155678	0.014±0.01	0.144857	0.002±0.002	0.18316
IGHV3-35	A0A0C4DH35	IGHV3-35	ADC	493	-0.002±0.003	0.395499	-0.003±0.003	0.332338	-0.001±0.001	0.184783
XYLT2	Q9H1B5	XYLT2	ADC	404	-0.003±0.003	0.321379	-0.005±0.004	0.256069	-0.001±0.001	0.185079
PTGR1	Q14914	PTGR1	ADC	58	0.013±0.01	0.201121	0.019±0.014	0.187762	0.003±0.002	0.185725
GNB4	Q9HAV0	GNB4	ADC	158	-0.001±0.005	0.851095	-0.003±0.007	0.657732	-0.001±0.001	0.186348
LAMA4	Q16363	LAMA4	ADC	493	0.004±0.003	0.156796	0.005±0.003	0.139287	0.001±0.001	0.186554
ARSK	Q6UWY0	ARSK	ADC	167	0.005±0.005	0.305927	0.007±0.006	0.251091	0.001±0.001	0.186702
ABCC2	Q92887	ABCC2	ADC	293	0.004±0.003	0.193145	0.006±0.004	0.169813	0.001±0.001	0.1876
ARPC2	O15144	ARPC2	ADC	422	-0.003±0.003	0.316365	-0.004±0.004	0.263228	-0.001±0.001	0.187637
UQCR10	Q9UDW1	UQCR10	ADC	356	0.003±0.003	0.347174	0.005±0.004	0.272471	0.001±0.001	0.187736
SDF4	Q9BRK5	SDF4	ADC	493	0.003±0.003	0.211884	0.005±0.004	0.180718	0.001±0.001	0.187755
MXRA7	P84157	MXRA7	ADC	493	0.001±0.003	0.635862	0.003±0.004	0.468001	0.001±0.001	0.18831
CD46	P15529	CD46	ADC	493	0.003±0.003	0.334124	0.004±0.004	0.272899	0.001±0.001	0.188672
SELL	P14151	SELL	ADC	493	-0.002±0.003	0.597297	-0.003±0.004	0.470087	-0.001±0.001	0.188731
TFF3	Q07654	TFF3	ADC	257	0.007±0.004	0.101415	0.01±0.006	0.096088	0.001±0.001	0.188803
UGP2	Q16851	UGP2	ADC	112	-0.007±0.007	0.312633	-0.01±0.009	0.247244	-0.002±0.001	0.18888
TNFSF13B	Q9Y275	TNFSF13B	ADC	307	0.003±0.003	0.441778	0.004±0.005	0.35323	0.001±0.001	0.188964
TMEM248	Q9NWD8	TMEM248	ADC	61	-0.008±0.007	0.280846	-0.011±0.009	0.239956	-0.002±0.001	0.189948
HLA-DPA1	P20036	HLA-DPA1	ADC	454	0.003±0.003	0.3718	0.004±0.004	0.313474	0.001±0.001	0.190298
IGKV1D-39	P04432	IGKV1D-39	ADC	426	-0.003±0.003	0.263716	-0.005±0.004	0.220726	-0.001±0.001	0.190573
EFHD1	Q9BUP0	EFHD1	ADC	247	-0.009±0.004	0.0288205	-0.012±0.006	0.0343138	-0.001±0.001	0.191022
CTSV	O60911	CTSV	ADC	222	0.003±0.004	0.35257	0.005±0.005	0.298938	0.001±0.001	0.191093
PCDHGA9	Q9Y5G4	PCDHGA9	ADC	395	0.006±0.003	0.0333441	0.008±0.004	0.0426201	0.001±0.001	0.191108
HGF	P14210	HGF	ADC	187	-0.006±0.004	0.151255	-0.009±0.006	0.136095	-0.001±0.001	0.191318
ST8SIA4	Q92187	ST8SIA4	ADC	485	-0.002±0.003	0.452101	-0.003±0.003	0.355866	-0.001±0.001	0.191527
HAPLN2	Q9GZV7	HAPLN2	ADC	402	0±0.003	0.868444	0.001±0.004	0.824606	0.001±0.001	0.191643
CHMP4B	Q9H444	CHMP4B	ADC	62	-0.01±0.006	0.134487	-0.013±0.009	0.129291	-0.002±0.001	0.191736
FTL	P02792	FTL	ADC	493	0.007±0.003	0.0161549	0.008±0.004	0.0259619	0.001±0.001	0.192002
PRND	Q9UKY0	PRND	ADC	464	-0.002±0.003	0.506158	-0.003±0.004	0.435617	-0.001±0.001	0.192715
IL6R	P08887	IL6R	ADC	493	0.002±0.003	0.550358	0.001±0.003	0.844018	-0.001±0.001	0.192721
GUCA2B	Q16661	GUCA2B	ADC	279	-0.002±0.004	0.584076	-0.001±0.005	0.879915	0.001±0.001	0.193071
VNN1	O95497	VNN1	ADC	493	-0.005±0.003	0.0806306	-0.007±0.004	0.0827842	-0.001±0.001	0.193554
VIT	Q6UXI7	VIT	ADC	493	0.002±0.003	0.50672	0.004±0.004	0.402346	0.001±0.001	0.193664
KLK8	O60259	KLK8	ADC	375	-0.003±0.003	0.230211	-0.005±0.004	0.211801	-0.001±0.001	0.193804
GBA	P04062	GBA	ADC	493	0.002±0.002	0.336705	0.004±0.003	0.284654	0.001±0.001	0.194253
KRT83	Q6NT21	KRT83	ADC	125	0.011±0.006	0.0771177	0.014±0.008	0.088975	0.002±0.001	0.194568
UGGT1	Q9NYU2	UGGT1	ADC	442	0.003±0.003	0.312205	0.004±0.003	0.242624	0.001±0.001	0.19531
SRPX	P78539	SRPX	ADC	493	-0.004±0.003	0.134269	-0.005±0.003	0.127948	-0.001±0.001	0.195764
GLOD4	Q9HC38	GLOD4	ADC	493	-0.002±0.003	0.460724	-0.003±0.004	0.371699	-0.001±0.001	0.195839
IGKV6D-21	A0A0A0MT36	IGKV6D-21	ADC	482	-0.004±0.003	0.167242	-0.005±0.004	0.155518	-0.001±0.001	0.19637
MYL6	P60660	MYL6	ADC	389	-0.005±0.003	0.140341	-0.007±0.004	0.137155	-0.001±0.001	0.196451
MOB1B	Q7L9L4	MOB1B	ADC	65	0.013±0.009	0.189354	0.018±0.013	0.177397	0.003±0.002	0.196577
HAPLN1	P10915	HAPLN1	ADC	321	-0.007±0.004	0.0622449	-0.009±0.005	0.0700039	-0.001±0.001	0.196739
TLN1	Q9Y490	TLN1	ADC	485	-0.003±0.003	0.271155	-0.004±0.004	0.231817	-0.001±0.001	0.196941
FGF10	O15520	FGF10	ADC	262	0.002±0.004	0.54329	0.004±0.005	0.428373	0.001±0.001	0.19773
NOMO2	Q5JPE7	NOMO2	ADC	492	0.004±0.003	0.122142	0.006±0.004	0.125496	0.001±0.001	0.197745
FAM171B	Q6P995	FAM171B	ADC	433	0.003±0.003	0.301536	0.005±0.004	0.248256	0.001±0.001	0.19811
PTPA	Q15257	PTPA	ADC	359	-0.001±0.004	0.773823	-0.002±0.005	0.633779	-0.001±0.001	0.198197
LRTM1	Q9HBL6	LRTM1	ADC	110	0±0.005	0.964113	0.003±0.007	0.693479	0.002±0.001	0.199007
IGHV4-28	A0A0C4DH34	IGHV4-28	ADC	493	-0.003±0.003	0.277333	-0.004±0.004	0.237401	-0.001±0.001	0.199413
DSTYK	Q6XUX3	DSTYK	ADC	171	-0.002±0.005	0.651382	-0.005±0.007	0.474808	-0.001±0.001	0.199906
EIF4A1	P60842	EIF4A1	ADC	128	0±0.005	0.944699	-0.001±0.006	0.809868	-0.001±0.001	0.199918
ITM2C	Q9NQX7	ITM2C	ADC	493	-0.001±0.003	0.625577	0±0.004	0.941887	0.001±0.001	0.199929
MIA	Q16674	MIA	ADC	493	-0.005±0.003	0.0373456	-0.007±0.004	0.0473278	-0.001±0.001	0.199975
AEBP1	Q8IUX7	AEBP1	ADC	493	-0.004±0.002	0.0783644	-0.006±0.003	0.0842796	-0.001±0.001	0.200356
VEGFC	P49767	VEGFC	ADC	459	0.003±0.003	0.249325	0.005±0.004	0.218692	0.001±0.001	0.200357
ATP2B4	P23634	ATP2B4	ADC	92	0.004±0.006	0.545994	0.006±0.008	0.432042	0.002±0.001	0.200449
GALNS	P34059	GALNS	ADC	493	0.004±0.003	0.172656	0.005±0.004	0.168514	0.001±0.001	0.202244
VAT1	Q99536	VAT1	ADC	121	-0.009±0.005	0.0495152	-0.012±0.006	0.0496509	-0.001±0.001	0.202293
CEP295	Q9C0D2	CEP295	ADC	80	0.008±0.004	0.0553881	0.011±0.006	0.0664841	0.001±0.001	0.202441
KLK7	P49862	KLK7	ADC	411	0.001±0.003	0.825689	0.002±0.004	0.614361	0.001±0.001	0.202451
EXTL1	Q92935	EXTL1	ADC	299	0.009±0.003	0.010275	0.011±0.005	0.0184935	0.001±0.001	0.202507
GNRH1	P01148	GNRH1	ADC	421	0±0.003	0.860835	-0.002±0.004	0.649819	-0.001±0.001	0.202881
KCNE5	Q9UJ90	KCNE5	ADC	180	0±0.004	0.923356	-0.002±0.006	0.675346	-0.001±0.001	0.203014
TMEM108	Q6UXF1	TMEM108	ADC	448	0.001±0.003	0.810117	0.002±0.004	0.586813	0.001±0.001	0.203178
SEMA6C	Q9H3T2	SEMA6C	ADC	493	0.004±0.003	0.183154	0.005±0.004	0.180875	0.001±0.001	0.204133
REEP6	Q96HR9	REEP6	ADC	428	-0.003±0.003	0.220626	-0.005±0.004	0.201268	-0.001±0.001	0.204197
HTRA1	Q92743	HTRA1	ADC	493	-0.003±0.002	0.173559	-0.004±0.003	0.169666	-0.001±0.001	0.20434
PCDHB16	Q9NRJ7	PCDHB16	ADC	342	0.002±0.004	0.598285	0.004±0.005	0.462936	0.001±0.001	0.204349
CSF2RA	P15509	CSF2RA	ADC	492	-0.002±0.003	0.415322	-0.004±0.004	0.319802	-0.001±0.001	0.204507
ATP6V1E1	P36543	ATP6V1E1	ADC	427	-0.002±0.003	0.485809	-0.004±0.004	0.389393	-0.001±0.001	0.206516
IGSF8	Q969P0	IGSF8	ADC	493	0.001±0.003	0.627659	0.003±0.004	0.478492	0.001±0.001	0.206748
ACTN4	O43707	ACTN4	ADC	384	-0.002±0.003	0.460398	-0.004±0.004	0.360404	-0.001±0.001	0.207074
SAA1	P0DJI8	SAA1	ADC	493	-0.005±0.002	0.0179179	-0.007±0.003	0.0333068	-0.001±0	0.207092
EFEMP2	O95967	EFEMP2	ADC	493	-0.003±0.003	0.223665	-0.004±0.004	0.213493	-0.001±0.001	0.207357
BMP6	P22004	BMP6	ADC	493	-0.005±0.003	0.0858676	-0.006±0.004	0.093915	-0.001±0.001	0.208099
NID1	P14543	NID1	ADC	493	-0.006±0.002	0.0155304	-0.008±0.003	0.0242701	-0.001±0.001	0.208274
RPLP0P6	Q8NHW5	RPLP0P6	ADC	372	0±0.003	0.966831	-0.001±0.004	0.796402	-0.001±0.001	0.208308
THBS4	P35443	THBS4	ADC	493	-0.005±0.003	0.0860407	-0.006±0.004	0.106261	-0.001±0.001	0.208347
ANTXR1	Q9H6X2	ANTXR1	ADC	493	-0.003±0.003	0.243852	-0.004±0.004	0.237286	-0.001±0.001	0.208509
IMPG2	Q9BZV3	IMPG2	ADC	251	-0.005±0.004	0.15253	-0.007±0.005	0.150219	-0.001±0.001	0.208729
MESD	Q14696	MESD	ADC	493	0.002±0.003	0.472913	0.003±0.004	0.370575	0.001±0.001	0.20902
PSMB2	P49721	PSMB2	ADC	109	-0.009±0.007	0.19418	-0.013±0.009	0.155119	-0.002±0.001	0.209545
FGA	P02671	FGA	ADC	493	-0.002±0.003	0.353807	-0.004±0.004	0.283591	-0.001±0.001	0.210267
NT5C	Q8TCD5	NT5C	ADC	71	-0.017±0.009	0.0687463	-0.022±0.013	0.0799148	-0.002±0.002	0.211226
ITGA1	P56199	ITGA1	ADC	309	-0.004±0.004	0.34812	-0.006±0.005	0.296894	-0.001±0.001	0.211404
SBDS	Q9Y3A5	SBDS	ADC	176	-0.004±0.005	0.380294	-0.006±0.006	0.311726	-0.001±0.001	0.211791
IGHV3-11	P01762	IGHV3-11	ADC	129	-0.002±0.005	0.732943	-0.004±0.007	0.56056	-0.001±0.001	0.212375
NDST1	P52848	NDST1	ADC	493	-0.002±0.003	0.570758	-0.003±0.004	0.454853	-0.001±0.001	0.212393
SUMO2	P61956	SUMO2	ADC	462	0.001±0.003	0.823572	-0.001±0.004	0.900169	-0.001±0.001	0.212907
DBH	P09172	DBH	ADC	493	0±0.003	0.956495	-0.001±0.004	0.748087	-0.001±0.001	0.213166
GPR37	O15354	GPR37	ADC	493	0.002±0.002	0.410941	0.003±0.003	0.326197	0.001±0.001	0.213262
SRGN	P10124	SRGN	ADC	480	-0.004±0.003	0.18351	-0.006±0.004	0.158127	-0.001±0.001	0.213592
C4B; C4B_2	P0C0L5	C4B	ADC	493	-0.005±0.002	0.0419353	-0.006±0.003	0.053754	-0.001±0	0.214633
FAM155A	B1AL88	FAM155A	ADC	193	0.006±0.004	0.139111	0.009±0.006	0.135802	0.001±0.001	0.214798
UBA1	P22314	UBA1	ADC	359	-0.003±0.003	0.341951	-0.005±0.004	0.28937	-0.001±0.001	0.215033
STUB1	Q9UNE7	STUB1	ADC	206	0.009±0.004	0.0234079	0.011±0.005	0.0326146	0.001±0.001	0.215309
MGAT4A	Q9UM21	MGAT4A	ADC	351	0.005±0.003	0.172929	0.006±0.004	0.161861	0.001±0.001	0.21541
CRK	P46108	CRK	ADC	253	-0.008±0.003	0.0162384	-0.01±0.005	0.0280051	-0.001±0.001	0.215735
BCL2L13	Q9BXK5	BCL2L13	ADC	205	-0.004±0.004	0.283848	-0.006±0.005	0.254376	-0.001±0.001	0.215765
LRRC17	Q8N6Y2	LRRC17	ADC	196	-0.002±0.004	0.572556	-0.004±0.006	0.43904	-0.001±0.001	0.216011
DSG2	Q14126	DSG2	ADC	493	-0.004±0.003	0.131546	-0.006±0.004	0.131885	-0.001±0.001	0.216371
LITAF	Q99732	LITAF	ADC	110	0.01±0.007	0.13678	0.014±0.009	0.131128	0.002±0.001	0.216399
FGB	P02675	FGB	ADC	493	-0.003±0.003	0.283551	-0.004±0.003	0.233179	-0.001±0.001	0.216516
MYL12B	O14950	MYL12B	ADC	359	-0.002±0.003	0.480039	-0.004±0.005	0.393066	-0.001±0.001	0.216744
TUBA1B	P68363	TUBA1B	ADC	493	-0.002±0.003	0.450874	-0.003±0.004	0.37148	-0.001±0.001	0.2173
PGLS	O95336	PGLS	ADC	483	-0.001±0.003	0.824614	-0.002±0.004	0.646552	-0.001±0.001	0.217914
ALB.Isoform1	P02768-1	ALB	ADC	493	-0.001±0.003	0.660839	-0.002±0.004	0.504412	-0.001±0.001	0.218379
DHH	O43323	DHH	ADC	445	-0.006±0.003	0.059205	-0.008±0.004	0.0705351	-0.001±0.001	0.218732
RPL26	P61254	RPL26	ADC	95	0.003±0.006	0.596284	0.005±0.007	0.486258	0.001±0.001	0.219539
NPW	Q8N729	NPW	ADC	210	-0.003±0.004	0.457181	-0.005±0.005	0.380344	-0.001±0.001	0.219672
B4GALT5	O43286	B4GALT5	ADC	156	0.002±0.005	0.708232	0±0.007	0.982237	-0.001±0.001	0.219756
IGKV2D-30	A0A075B6S6	IGKV2D-30	ADC	113	-0.009±0.006	0.164321	-0.012±0.009	0.157162	-0.002±0.001	0.219943
APOB	P04114	APOB	ADC	493	-0.001±0.002	0.775614	-0.002±0.003	0.604603	-0.001±0	0.219954
SDC4	P31431	SDC4	ADC	463	0.004±0.003	0.092595	0.006±0.003	0.0991744	0.001±0.001	0.220515
PLA2G15	Q8NCC3	PLA2G15	ADC	493	0.005±0.003	0.122944	0.006±0.004	0.139035	0.001±0.001	0.220984
CPN2	P22792	CPN2	ADC	493	-0.001±0.002	0.716604	-0.002±0.003	0.562352	-0.001±0	0.221029
APOC4	P55056	APOC4	ADC	212	-0.002±0.003	0.572723	-0.003±0.004	0.454432	-0.001±0.001	0.221366
CRELD1	Q96HD1	CRELD1	ADC	493	0.002±0.003	0.44797	0.003±0.004	0.356824	0.001±0.001	0.221665
CFHR3	Q02985	CFHR3	ADC	493	0±0.003	0.949176	-0.001±0.004	0.770856	-0.001±0.001	0.22179
LRFN5	Q96NI6	LRFN5	ADC	483	0.003±0.003	0.202885	0.004±0.003	0.195695	0.001±0.001	0.22202
FAT3	Q8TDW7	FAT3	ADC	453	0.002±0.002	0.377696	0.003±0.003	0.309533	0.001±0.001	0.222659
S100A8	P05109	S100A8	ADC	492	-0.001±0.003	0.794894	-0.002±0.004	0.61803	-0.001±0.001	0.222862
MPHOSPH9	Q99550	MPHOSPH9	ADC	63	-0.008±0.007	0.242145	-0.011±0.009	0.204928	-0.002±0.001	0.22299
PPIC	P45877	PPIC	ADC	493	-0.001±0.002	0.565516	-0.002±0.003	0.4601	-0.001±0.001	0.223053
GASK1B	Q6UWH4	GASK1B	ADC	493	0.002±0.003	0.345053	0.004±0.004	0.286641	0.001±0.001	0.22409
MYO5A	Q9Y4I1	MYO5A	ADC	61	0.008±0.009	0.40102	0.012±0.012	0.337092	0.002±0.002	0.225159
S100A9	P06702	S100A9	ADC	483	-0.002±0.003	0.406648	-0.004±0.004	0.352632	-0.001±0.001	0.225946
DCHS1	Q96JQ0	DCHS1	ADC	481	0.005±0.003	0.093488	0.006±0.004	0.104213	0.001±0.001	0.226415
FCER2	P06734	FCER2	ADC	74	-0.006±0.01	0.546583	-0.011±0.014	0.441889	-0.003±0.002	0.226468
CFP	P27918	CFP	ADC	492	0±0.002	0.871398	-0.001±0.003	0.689608	-0.001±0.001	0.226804
NXNL1	Q96CM4	NXNL1	ADC	179	0.004±0.004	0.296656	0.006±0.006	0.259146	0.001±0.001	0.227815
ASPN	Q9BXN1	ASPN	ADC	133	0.002±0.005	0.699977	0.004±0.006	0.579144	0.001±0.001	0.228446
ANGPTL3	Q9Y5C1	ANGPTL3	ADC	77	-0.002±0.007	0.765298	0.001±0.009	0.940203	0.002±0.001	0.228547
PCBP1	Q15365	PCBP1	ADC	100	-0.003±0.006	0.64746	-0.006±0.008	0.481659	-0.002±0.001	0.228883
GLB1L	Q6UWU2	GLB1L	ADC	93	-0.005±0.005	0.231076	-0.008±0.006	0.218548	-0.001±0.001	0.228978
RBP4	P02753	RBP4	ADC	493	0±0.003	0.90122	-0.001±0.004	0.703702	-0.001±0.001	0.229809
SRI	P30626	SRI	ADC	148	-0.008±0.005	0.10779	-0.011±0.007	0.111394	-0.001±0.001	0.230234
TMED7	Q9Y3B3	TMED7	ADC	493	0.003±0.003	0.318327	0.004±0.004	0.26053	0.001±0.001	0.230282
FAM3A	P98173	FAM3A	ADC	493	0.002±0.003	0.543616	0.003±0.003	0.455143	0.001±0.001	0.230308
LSR	Q86X29	LSR	ADC	493	0.002±0.003	0.355207	0.004±0.004	0.285515	0.001±0.001	0.231097
EMC1	Q8N766	EMC1	ADC	152	-0.003±0.006	0.638328	-0.006±0.008	0.50268	-0.002±0.001	0.231182
PPM1N	Q8N819	PPM1N	ADC	108	-0.004±0.007	0.585744	-0.007±0.009	0.45589	-0.002±0.001	0.231259
MYH14	Q7Z406	MYH14	ADC	53	0.003±0.008	0.669528	0.007±0.01	0.527548	0.002±0.001	0.232262
RTN4	Q9NQC3	RTN4	ADC	238	0.007±0.004	0.0891088	0.009±0.005	0.0952275	0.001±0.001	0.232605
PGK1	P00558	PGK1	ADC	493	-0.001±0.003	0.686018	-0.002±0.004	0.548094	-0.001±0.001	0.232685
BNIP3	Q12983	BNIP3	ADC	181	0.003±0.005	0.486774	0.005±0.006	0.410386	0.001±0.001	0.23273
RMND5A	Q9H871	RMND5A	ADC	108	0.007±0.007	0.26172	0.01±0.009	0.241433	0.002±0.001	0.233363
COL5A3	P25940	COL5A3	ADC	265	-0.003±0.004	0.479101	-0.005±0.005	0.380422	-0.001±0.001	0.233684
FGFR2	P21802	FGFR2	ADC	493	0.001±0.003	0.656314	0.003±0.004	0.515004	0.001±0.001	0.234572
MLEC	Q14165	MLEC	ADC	493	0.004±0.003	0.215931	0.005±0.004	0.195402	0.001±0.001	0.234759
PRCP	P42785	PRCP	ADC	493	0.003±0.003	0.308097	0.004±0.003	0.290809	0.001±0.001	0.234894
RNASE2	P10153	RNASE2	ADC	456	-0.005±0.003	0.0746165	-0.006±0.004	0.0774176	-0.001±0.001	0.234898
PLAC9	Q5JTB6	PLAC9	ADC	132	-0.003±0.005	0.581788	-0.005±0.007	0.502284	-0.001±0.001	0.235015
HSPA13	P48723	HSPA13	ADC	493	-0.003±0.003	0.209923	-0.005±0.004	0.191576	-0.001±0.001	0.235774
YWHAQ	P27348	YWHAQ	ADC	466	-0.004±0.003	0.131793	-0.005±0.004	0.137834	-0.001±0.001	0.236173
CRISP3	P54108	CRISP3	ADC	493	-0.002±0.003	0.565951	-0.003±0.004	0.448189	-0.001±0.001	0.236473
CLTB	P09497	CLTB	ADC	205	0.004±0.005	0.34135	0.006±0.006	0.305516	0.001±0.001	0.236573
TNC	P24821	TNC	ADC	493	-0.001±0.003	0.757	-0.002±0.004	0.627586	-0.001±0.001	0.236685
SCN1B	Q07699	SCN1B	ADC	430	0.002±0.003	0.387493	0.003±0.004	0.341603	0.001±0.001	0.236816
BAX	Q07812	BAX	ADC	96	0.002±0.007	0.821626	0.004±0.009	0.647777	0.002±0.001	0.236904
IGKV1-16	P04430	IGKV1-16	ADC	431	-0.002±0.003	0.506167	-0.003±0.004	0.404382	-0.001±0.001	0.238214
RNF13	O43567	RNF13	ADC	493	0.001±0.003	0.572319	0.003±0.004	0.474922	0.001±0.001	0.238588
PNP	P00491	PNP	ADC	261	-0.007±0.004	0.0716104	-0.009±0.005	0.0835178	-0.001±0.001	0.238647
ADARB1	P78563	ADARB1	ADC	448	0±0.003	0.922032	-0.001±0.004	0.720202	-0.001±0.001	0.238758
PRKAA1	Q13131	PRKAA1	ADC	140	-0.011±0.006	0.052041	-0.014±0.008	0.0737756	-0.001±0.001	0.239083
CST1	P01037	CST1	ADC	68	-0.004±0.008	0.603557	-0.001±0.011	0.93003	0.002±0.002	0.240193
MASP2	O00187	MASP2	ADC	286	-0.002±0.003	0.553123	-0.004±0.005	0.430852	-0.001±0.001	0.240288
NPC1	O15118	NPC1	ADC	476	0.002±0.003	0.534101	0.003±0.004	0.455114	0.001±0.001	0.240868
CNDP2	Q96KP4	CNDP2	ADC	243	-0.004±0.003	0.282523	-0.005±0.004	0.258125	-0.001±0.001	0.241232
CFC1B	P0CG36	CFC1B	ADC	327	-0.003±0.003	0.282441	-0.005±0.004	0.260406	-0.001±0.001	0.241403
SERPINA4	P29622	SERPINA4	ADC	493	-0.002±0.003	0.386293	-0.003±0.004	0.326104	-0.001±0.001	0.241682
CRIM1	Q9NZV1	CRIM1	ADC	493	0.004±0.003	0.203143	0.006±0.004	0.195623	0.001±0.001	0.241864
F3	P13726	F3	ADC	456	0.004±0.003	0.112025	0.006±0.004	0.115051	0.001±0.001	0.242048
CHAD	O15335	CHAD	ADC	493	0.003±0.003	0.180236	0.005±0.004	0.181527	0.001±0.001	0.242163
ILDR2	Q71H61	ILDR2	ADC	461	0.003±0.002	0.278954	0.004±0.003	0.234747	0.001±0.001	0.242429
WSCD1	Q658N2	WSCD1	ADC	493	0.002±0.003	0.421452	0.004±0.004	0.326314	0.001±0.001	0.242936
PLXNA3	P51805	PLXNA3	ADC	433	0.002±0.003	0.495195	0.003±0.004	0.422136	0.001±0.001	0.243002
CD44	P16070	CD44	ADC	493	-0.007±0.003	0.0171081	-0.009±0.004	0.027354	-0.001±0.001	0.243013
GUCA2A	Q02747	GUCA2A	ADC	493	-0.001±0.003	0.694377	-0.003±0.004	0.541928	-0.001±0.001	0.243124
FSTL5	Q8N475	FSTL5	ADC	493	0.004±0.003	0.182296	0.005±0.004	0.177661	0.001±0.001	0.243432
VAMP3	Q15836	VAMP3	ADC	358	0.003±0.003	0.258899	0.005±0.004	0.235518	0.001±0.001	0.243714
LGI3	Q8N145	LGI3	ADC	480	0.005±0.003	0.0534889	0.007±0.004	0.0647964	0.001±0.001	0.243878
C1QTNF3	Q9BXJ4	C1QTNF3	ADC	493	0.006±0.003	0.0266156	0.008±0.004	0.0377711	0.001±0.001	0.243938
APMAP	Q9HDC9	APMAP	ADC	493	-0.003±0.003	0.362673	-0.004±0.004	0.305211	-0.001±0.001	0.244775
PSPH	P78330	PSPH	ADC	123	0.006±0.006	0.288473	0.009±0.008	0.265756	0.001±0.001	0.244906
AVP	P01185	AVP	ADC	493	-0.007±0.003	0.0125354	-0.008±0.004	0.0226661	-0.001±0.001	0.246172
LCN1	P31025	LCN1	ADC	436	-0.006±0.003	0.06274	-0.007±0.004	0.100122	-0.001±0.001	0.246205
GORASP2	Q9H8Y8	GORASP2	ADC	256	-0.001±0.003	0.700431	-0.003±0.005	0.567814	-0.001±0.001	0.24707
ASPRV1	Q53RT3	ASPRV1	ADC	389	-0.002±0.002	0.477967	-0.003±0.003	0.387942	-0.001±0	0.247388
TTC9B	Q8N6N2	TTC9B	ADC	427	-0.004±0.003	0.163258	-0.006±0.004	0.16848	-0.001±0.001	0.247573
GNAQ	P50148	GNAQ	ADC	159	0.004±0.004	0.393197	0.005±0.006	0.340732	0.001±0.001	0.247756
NAGA	P17050	NAGA	ADC	493	0.001±0.003	0.717978	0.002±0.004	0.580898	0.001±0.001	0.247772
ABAT	P80404	ABAT	ADC	221	0±0.004	0.913025	0.002±0.006	0.734793	0.001±0.001	0.248038
EDN3	P14138	EDN3	ADC	493	0.005±0.003	0.0378852	0.007±0.003	0.0488595	0.001±0.001	0.248299
CACNG8	Q8WXS5	CACNG8	ADC	232	0.008±0.004	0.0307148	0.011±0.005	0.0388409	0.001±0.001	0.248384
CAMK4	Q16566	CAMK4	ADC	173	0.004±0.005	0.480823	0.006±0.007	0.40074	0.001±0.001	0.248459
DYNLL2	Q96FJ2	DYNLL2	ADC	493	0.003±0.002	0.170107	0.005±0.003	0.161968	0.001±0.001	0.248753
TGFB1	P01137	TGFB1	ADC	482	-0.001±0.003	0.786248	-0.002±0.004	0.650818	-0.001±0.001	0.248895
EPHA7	Q15375	EPHA7	ADC	493	0.003±0.003	0.191549	0.005±0.003	0.176267	0.001±0.001	0.248952
IGHV3-38-3	P0DTE1	IGHV3-38-3	ADC	493	-0.002±0.003	0.409481	-0.003±0.004	0.357214	-0.001±0.001	0.249049
ATF6	P18850	ATF6	ADC	424	-0.005±0.003	0.103755	-0.006±0.004	0.109835	-0.001±0.001	0.249207
VCP	P55072	VCP	ADC	379	-0.001±0.003	0.769161	-0.002±0.004	0.597239	-0.001±0.001	0.249346
GRB2	P62993	GRB2	ADC	493	0.003±0.003	0.298418	0.004±0.004	0.258656	0.001±0.001	0.249575
PLXDC2	Q6UX71	PLXDC2	ADC	493	0.002±0.003	0.467335	0.003±0.004	0.387607	0.001±0.001	0.250083
OTUD5	Q96G74	OTUD5	ADC	185	0.011±0.005	0.0381326	0.014±0.007	0.0501364	0.001±0.001	0.250432
IGLC3	P0DOY3	IGLC3	ADC	493	0±0.003	0.858373	-0.002±0.004	0.663542	-0.001±0.001	0.250505
CTSB	P07858	CTSB	ADC	493	0.001±0.003	0.611697	0.003±0.004	0.496088	0.001±0.001	0.250825
ARF4	P18085	ARF4	ADC	72	-0.001±0.007	0.930366	-0.003±0.009	0.740376	-0.002±0.002	0.250836
KRT14	P02533	KRT14	ADC	493	0.005±0.003	0.0846418	0.006±0.004	0.0955215	0.001±0.001	0.251284
HSP90AA1	P07900	HSP90AA1	ADC	493	-0.003±0.003	0.3591	-0.004±0.004	0.319797	-0.001±0.001	0.251285
CTTN	Q14247	CTTN	ADC	361	-0.002±0.003	0.596095	-0.003±0.004	0.484611	-0.001±0.001	0.251398
CD302	Q8IX05	CD302	ADC	434	-0.003±0.003	0.212273	-0.004±0.003	0.196572	-0.001±0.001	0.25153
PROCR	Q9UNN8	PROCR	ADC	493	0.001±0.003	0.756999	0.002±0.003	0.578907	0.001±0.001	0.251543
COLGALT1	Q8NBJ5	COLGALT1	ADC	103	0±0.006	0.952963	-0.002±0.008	0.76286	-0.001±0.001	0.252011
SSX8P	Q7RTT4	SSX8P	ADC	166	0.006±0.005	0.261222	0.009±0.007	0.23793	0.001±0.001	0.252587
UBE2V2	Q15819	UBE2V2	ADC	493	0.005±0.003	0.0516931	0.007±0.004	0.0644192	0.001±0.001	0.252945
ZFPL1	O95159	ZFPL1	ADC	186	-0.002±0.005	0.69542	-0.004±0.007	0.523684	-0.001±0.001	0.253145
OLFML2A	Q68BL7	OLFML2A	ADC	493	-0.004±0.003	0.136216	-0.005±0.004	0.150489	-0.001±0.001	0.253424
MMP7	P09237	MMP7	ADC	69	-0.014±0.007	0.0500401	-0.018±0.009	0.0481922	-0.002±0.002	0.253618
TJP1	Q07157	TJP1	ADC	141	-0.007±0.004	0.103766	-0.009±0.006	0.114461	-0.001±0.001	0.253736
PCDHA10	Q9Y5I2	PCDHA10	ADC	150	-0.001±0.004	0.79168	-0.003±0.006	0.628258	-0.001±0.001	0.254097
CST6	Q15828	CST6	ADC	493	-0.002±0.003	0.531793	-0.003±0.004	0.4261	-0.001±0.001	0.254141
IGLV3-10	A0A075B6K4	IGLV3-10	ADC	493	-0.001±0.003	0.848851	-0.002±0.004	0.671256	-0.001±0.001	0.254206
MBL2	P11226	MBL2	ADC	380	-0.002±0.003	0.390396	-0.003±0.003	0.325791	-0.001±0.001	0.254261
ITIH4	Q14624	ITIH4	ADC	493	-0.001±0.003	0.680507	-0.002±0.003	0.542247	-0.001±0.001	0.254942
TMEFF1	Q8IYR6	TMEFF1	ADC	493	0.005±0.003	0.0597071	0.006±0.004	0.0721461	0.001±0.001	0.2551
PPT1	P50897	PPT1	ADC	436	0.005±0.003	0.066582	0.007±0.004	0.0817681	0.001±0.001	0.255295
PAFAH1B2	P68402	PAFAH1B2	ADC	137	0.005±0.005	0.399874	0.006±0.007	0.380683	0.001±0.001	0.255594
F7	P08709	F7	ADC	493	-0.001±0.002	0.663977	-0.002±0.003	0.52274	-0.001±0.001	0.256521
FNDC1	Q4ZHG4	FNDC1	ADC	405	0.001±0.003	0.858294	0±0.005	0.936731	-0.001±0.001	0.256638
ADGRE5	P48960	ADGRE5	ADC	355	0.003±0.003	0.340465	0.004±0.004	0.299969	0.001±0.001	0.257192
SLC39A6	Q13433	SLC39A6	ADC	493	0.005±0.003	0.0543051	0.007±0.004	0.0654364	0.001±0.001	0.257949
CAND1	Q86VP6	CAND1	ADC	493	-0.005±0.003	0.131028	-0.006±0.004	0.135423	-0.001±0.001	0.258189
IGF1	P05019	IGF1	ADC	482	-0.003±0.003	0.337245	-0.004±0.004	0.301696	-0.001±0.001	0.258548
SULF2	Q8IWU5	SULF2	ADC	493	-0.003±0.003	0.227818	-0.004±0.003	0.228949	-0.001±0.001	0.259741
IGHV6-1	A0A0B4J1U7	IGHV6-1	ADC	493	-0.002±0.003	0.458475	-0.003±0.004	0.379461	-0.001±0.001	0.259894
SERPINA10	Q9UK55	SERPINA10	ADC	493	-0.003±0.003	0.253167	-0.004±0.004	0.227702	-0.001±0.001	0.259949
DDR2	Q16832	DDR2	ADC	399	-0.005±0.003	0.134554	-0.006±0.004	0.143595	-0.001±0.001	0.260048
HGFAC	Q04756	HGFAC	ADC	493	-0.001±0.003	0.797668	-0.002±0.004	0.630518	-0.001±0.001	0.260232
ATF6B	Q99941	ATF6B	ADC	493	0.003±0.003	0.296354	0.004±0.004	0.261433	0.001±0.001	0.260473
ERAP2	Q6P179	ERAP2	ADC	493	-0.005±0.003	0.0633972	-0.006±0.003	0.0709964	-0.001±0.001	0.260683
DLK1	P80370	DLK1	ADC	272	-0.003±0.004	0.401512	-0.004±0.005	0.374832	-0.001±0.001	0.260713
GPI	P06744	GPI	ADC	493	0.002±0.002	0.332647	0.003±0.003	0.298777	0.001±0.001	0.260897
CELSR3	Q9NYQ7	CELSR3	ADC	420	0.001±0.003	0.674916	0.002±0.003	0.568531	0.001±0.001	0.261194
PPP3R1	P63098	PPP3R1	ADC	153	0±0.005	0.98402	-0.002±0.007	0.801376	-0.001±0.001	0.261234
TWNK	Q96RR1	TWNK	ADC	214	0.003±0.004	0.403992	0.005±0.005	0.35853	0.001±0.001	0.261262
FJX1	Q86VR8	FJX1	ADC	296	0.002±0.003	0.506612	0.003±0.004	0.398114	0.001±0.001	0.261394
LGALS7; LGALS7B	P47929	LGALS7	ADC	211	-0.005±0.004	0.261799	-0.007±0.006	0.234573	-0.001±0.001	0.26292
ST6GAL1	P15907	ST6GAL1	ADC	465	-0.001±0.003	0.826574	0±0.004	0.926516	0.001±0.001	0.263413
MVB12B	Q9H7P6	MVB12B	ADC	214	0.001±0.003	0.823558	0.002±0.005	0.682188	0.001±0.001	0.263501
HEPH	Q9BQS7	HEPH	ADC	466	0.003±0.003	0.40126	0.004±0.004	0.331912	0.001±0.001	0.263666
ARL8B	Q9NVJ2	ARL8B	ADC	481	0.001±0.003	0.737451	0.002±0.003	0.579948	0.001±0.001	0.264053
KIAA1549	Q9HCM3	KIAA1549	ADC	61	-0.001±0.005	0.858186	-0.003±0.007	0.675046	-0.001±0.001	0.264225
LRIG1	Q96JA1	LRIG1	ADC	487	0.002±0.003	0.459469	0.003±0.004	0.386619	0.001±0.001	0.265123
HILPDA	Q9Y5L2	HILPDA	ADC	309	0.004±0.004	0.315458	0.005±0.005	0.269041	0.001±0.001	0.265183
GASK1A	Q9UFP1	GASK1A	ADC	493	-0.001±0.003	0.750439	-0.002±0.004	0.611181	-0.001±0.001	0.265726
CA1	P00915	CA1	ADC	480	-0.002±0.003	0.56822	-0.003±0.004	0.467282	-0.001±0.001	0.266604
AKR1C3	P42330	AKR1C3	ADC	69	0.001±0.008	0.941548	-0.002±0.011	0.834034	-0.002±0.002	0.266814
SERPINB12	Q96P63	SERPINB12	ADC	482	0.004±0.003	0.109947	0.006±0.004	0.116129	0.001±0.001	0.266941
IAH1	Q2TAA2	IAH1	ADC	55	0.009±0.009	0.307094	0.014±0.012	0.275408	0.003±0.002	0.267596
LAMB2	P55268	LAMB2	ADC	493	-0.001±0.003	0.795898	0±0.004	0.967962	0.001±0.001	0.267868
NOTCH1	P46531	NOTCH1	ADC	493	0.004±0.003	0.169204	0.005±0.004	0.163788	0.001±0.001	0.268593
IGFBP7	Q16270	IGFBP7	ADC	493	-0.003±0.003	0.294521	-0.004±0.003	0.276643	-0.001±0.001	0.26865
GPLD1	P80108	GPLD1	ADC	493	-0.001±0.003	0.734225	-0.002±0.004	0.583752	-0.001±0.001	0.268796
PDGFRB	P09619	PDGFRB	ADC	493	0±0.003	0.980074	-0.001±0.004	0.793092	-0.001±0.001	0.269386
PLEKHB2	Q96CS7	PLEKHB2	ADC	454	0.003±0.003	0.271006	0.004±0.004	0.246326	0.001±0.001	0.269399
FLT3	P36888	FLT3	ADC	422	-0.001±0.003	0.747035	0±0.004	0.990126	0.001±0.001	0.269445
PLOD3	O60568	PLOD3	ADC	493	-0.004±0.003	0.110583	-0.005±0.003	0.123115	-0.001±0.001	0.26974
NOP56	O00567	NOP56	ADC	205	-0.002±0.004	0.708743	0±0.005	0.966837	0.001±0.001	0.270225
FGFRL1	Q8N441	FGFRL1	ADC	118	-0.009±0.007	0.21468	-0.012±0.009	0.217009	-0.002±0.001	0.270249
B3GAT2	Q9NPZ5	B3GAT2	ADC	256	0±0.003	0.994492	-0.001±0.004	0.790699	-0.001±0.001	0.270414
IGLV1-36	A0A0B4J1U3	IGLV1-36	ADC	420	-0.001±0.003	0.64202	-0.003±0.004	0.504499	-0.001±0.001	0.270535
OXR1	Q8N573	OXR1	ADC	192	0.003±0.005	0.594877	0.005±0.007	0.476797	0.001±0.001	0.270951
VPS29	Q9UBQ0	VPS29	ADC	77	0±0.006	0.964268	-0.002±0.008	0.820005	-0.001±0.001	0.271666
ADAM17	P78536	ADAM17	ADC	493	-0.002±0.003	0.539144	-0.003±0.004	0.445353	-0.001±0.001	0.271953
SPINK2	P20155	SPINK2	ADC	321	0.004±0.003	0.221234	0.006±0.005	0.209119	0.001±0.001	0.272085
IGHV1-18	A0A0C4DH31	IGHV1-18	ADC	387	-0.001±0.003	0.8298	-0.002±0.004	0.660978	-0.001±0.001	0.272191
ADA2	Q9NZK5	ADA2	ADC	493	-0.001±0.002	0.685117	-0.002±0.003	0.572882	-0.001±0	0.272277
HNRNPA2B1	P22626	HNRNPA2B1	ADC	238	-0.003±0.005	0.507391	-0.005±0.006	0.395021	-0.001±0.001	0.27229
DPP3	Q9NY33	DPP3	ADC	487	0.001±0.003	0.654175	0.003±0.004	0.518817	0.001±0.001	0.272981
RET	P07949	RET	ADC	207	0±0.004	0.983889	-0.002±0.006	0.774408	-0.001±0.001	0.273114
SERPINF2	P08697	SERPINF2	ADC	493	-0.002±0.003	0.460119	-0.003±0.004	0.391495	-0.001±0.001	0.273616
GAL3ST4	Q96RP7	GAL3ST4	ADC	493	-0.003±0.003	0.309795	-0.004±0.004	0.280039	-0.001±0.001	0.273759
GALNT6	Q8NCL4	GALNT6	ADC	493	0.005±0.003	0.0928591	0.006±0.004	0.112024	0.001±0.001	0.274007
GABRA1	P14867	GABRA1	ADC	78	0.013±0.007	0.0505027	0.017±0.009	0.0568854	0.002±0.001	0.27432
SELENOW	P63302	SELENOW	ADC	493	0.005±0.003	0.051021	0.007±0.004	0.063452	0.001±0.001	0.274356
KDR	P35968	KDR	ADC	391	-0.005±0.004	0.140834	-0.007±0.005	0.147046	-0.001±0.001	0.274361
MMP3	P08254	MMP3	ADC	442	0.004±0.003	0.178443	0.005±0.004	0.176167	0.001±0.001	0.274555
SEMA4G	Q9NTN9	SEMA4G	ADC	197	0.005±0.004	0.282307	0.006±0.006	0.268413	0.001±0.001	0.274876
NRN1L	Q496H8	NRN1L	ADC	493	0.003±0.003	0.18028	0.005±0.003	0.169853	0.001±0.001	0.274912
PFN2	P35080	PFN2	ADC	347	-0.001±0.003	0.828885	-0.002±0.004	0.699627	-0.001±0.001	0.275009
CDH12	P55289	CDH12	ADC	457	0.004±0.003	0.172744	0.005±0.004	0.169596	0.001±0.001	0.275023
UCHL1	P09936	UCHL1	ADC	479	0±0.003	0.906083	-0.001±0.003	0.711568	-0.001±0.001	0.275377
CDSN	Q15517	CDSN	ADC	201	0.001±0.004	0.830818	0±0.005	0.93442	-0.001±0.001	0.275594
AK2	P54819	AK2	ADC	93	-0.009±0.006	0.163095	-0.012±0.009	0.16757	-0.001±0.001	0.276055
MRC1	P22897	MRC1	ADC	493	-0.002±0.003	0.442897	-0.003±0.004	0.401115	-0.001±0.001	0.276785
GLCE	O94923	GLCE	ADC	283	0.003±0.004	0.423079	0.005±0.005	0.361322	0.001±0.001	0.276853
KRT35	Q92764	KRT35	ADC	144	0.006±0.005	0.217916	0.008±0.006	0.226879	0.001±0.001	0.277959
HAVCR2	Q8TDQ0	HAVCR2	ADC	493	0.003±0.003	0.220278	0.005±0.004	0.218379	0.001±0.001	0.278544
LAMA3	Q16787	LAMA3	ADC	436	-0.001±0.003	0.739023	0±0.004	0.960648	0.001±0.001	0.278591
LY75	O60449	LY75	ADC	493	-0.006±0.002	0.0207534	-0.007±0.003	0.0344756	-0.001±0.001	0.278826
HLA-A	P04439	HLA-A	ADC	493	0±0.003	0.963903	0.001±0.004	0.816869	0.001±0.001	0.279885
WARS1	P23381	WARS1	ADC	410	-0.004±0.003	0.166518	-0.005±0.004	0.171608	-0.001±0.001	0.28039
RAB6B	Q9NRW1	RAB6B	ADC	133	-0.012±0.007	0.0643173	-0.016±0.009	0.0723522	-0.002±0.001	0.280482
TENM4	Q6N022	TENM4	ADC	143	0.009±0.005	0.0990017	0.011±0.007	0.10884	0.001±0.001	0.281136
KRT36	O76013	KRT36	ADC	242	0.005±0.004	0.223873	0.007±0.006	0.221277	0.001±0.001	0.281432
IGKV3D-20	A0A0C4DH25	IGKV3D-20	ADC	493	-0.001±0.002	0.722168	-0.002±0.003	0.581966	-0.001±0.001	0.281641
PLA2G1B	P04054	PLA2G1B	ADC	136	-0.003±0.005	0.615866	-0.004±0.007	0.522639	-0.001±0.001	0.282314
IGHV3-53	P01767	IGHV3-53	ADC	133	-0.003±0.005	0.568676	-0.005±0.007	0.486122	-0.001±0.001	0.282497
PCP4	P48539	PCP4	ADC	491	0.002±0.003	0.458132	0.004±0.004	0.38478	0.001±0.001	0.283477
PTGFRN	Q9P2B2	PTGFRN	ADC	404	0.003±0.003	0.306212	0.004±0.004	0.279805	0.001±0.001	0.283643
LIPG	Q9Y5X9	LIPG	ADC	151	0.007±0.005	0.145415	0.009±0.006	0.147792	0.001±0.001	0.283943
CKB	P12277	CKB	ADC	493	0±0.003	0.891254	0.001±0.004	0.868369	0.001±0.001	0.28466
MPZL1	O95297	MPZL1	ADC	86	-0.004±0.01	0.655734	-0.008±0.013	0.549106	-0.002±0.002	0.28638
IGHV5-51	A0A0C4DH38	IGHV5-51	ADC	493	-0.002±0.002	0.431941	-0.003±0.003	0.362632	-0.001±0.001	0.287229
SNED1	Q8TER0	SNED1	ADC	493	-0.003±0.003	0.301933	-0.004±0.004	0.268806	-0.001±0.001	0.288003
RFX3	P48380	RFX3	ADC	286	0.001±0.003	0.824125	0.002±0.005	0.66511	0.001±0.001	0.288581
H4-16; H4C1; H4C11; H4C12; H4C13; H4C14; H4C15; H4C2; H4C3; H4C4; H4C5; H4C6; H4C8; H4C9	P62805	H4-16	ADC	343	-0.002±0.003	0.508013	-0.003±0.004	0.434998	-0.001±0.001	0.289812
MUCL1	Q96DR8	MUCL1	ADC	460	0±0.003	0.990267	-0.001±0.004	0.779743	-0.001±0.001	0.289847
ATOX1	O00244	ATOX1	ADC	463	-0.002±0.003	0.418298	-0.003±0.004	0.366962	-0.001±0.001	0.289944
TRH	P20396	TRH	ADC	444	-0.003±0.003	0.263367	-0.005±0.004	0.243695	-0.001±0.001	0.290116
AOC3	Q16853	AOC3	ADC	414	0±0.003	0.961849	-0.001±0.004	0.834544	-0.001±0.001	0.290609
RGN	Q15493	RGN	ADC	415	-0.004±0.003	0.152053	-0.005±0.004	0.165582	-0.001±0.001	0.291224
FBN2	P35556	FBN2	ADC	277	0.003±0.004	0.391002	0.005±0.005	0.336688	0.001±0.001	0.291238
KIRREL3	Q8IZU9	KIRREL3	ADC	322	0±0.003	0.980984	0.001±0.005	0.796844	0.001±0.001	0.291494
NUCB2	P80303	NUCB2	ADC	493	-0.004±0.003	0.128974	-0.005±0.004	0.141373	-0.001±0.001	0.291677
PAPPA2	Q9BXP8	PAPPA2	ADC	493	0.003±0.003	0.248241	0.004±0.004	0.229537	0.001±0.001	0.29171
PDIA4	P13667	PDIA4	ADC	493	0.004±0.003	0.178644	0.005±0.004	0.174908	0.001±0.001	0.291948
DSCAML1	Q8TD84	DSCAML1	ADC	420	0.005±0.003	0.141638	0.006±0.004	0.156252	0.001±0.001	0.292363
ACP1	P24666	ACP1	ADC	139	0.008±0.004	0.06406	0.011±0.006	0.0814073	0.001±0.001	0.29245
JMJD1C	Q15652	JMJD1C	ADC	60	-0.003±0.008	0.680341	-0.006±0.01	0.554499	-0.002±0.002	0.292532
MFRP	Q9BY79	MFRP	ADC	493	-0.001±0.003	0.624667	-0.002±0.004	0.516055	-0.001±0.001	0.29266
IGKV1-8	A0A0C4DH67	IGKV1-8	ADC	480	0±0.003	0.985186	-0.001±0.003	0.748019	-0.001±0.001	0.293538
ERP29	P30040	ERP29	ADC	169	-0.004±0.004	0.334828	-0.006±0.006	0.302674	-0.001±0.001	0.294065
IGLV3-9	A0A075B6K5	IGLV3-9	ADC	493	-0.003±0.003	0.322504	-0.004±0.003	0.294827	-0.001±0.001	0.29448
ITGA6	P23229	ITGA6	ADC	213	-0.007±0.004	0.106064	-0.009±0.006	0.122354	-0.001±0.001	0.295428
PSAT1	Q9Y617	PSAT1	ADC	493	0.003±0.003	0.292033	0.004±0.004	0.256525	0.001±0.001	0.29553
NUCB1	Q02818	NUCB1	ADC	493	0.003±0.003	0.241668	0.004±0.003	0.229532	0.001±0.001	0.296162
NTN4	Q9HB63	NTN4	ADC	286	-0.001±0.004	0.801378	-0.002±0.005	0.668127	-0.001±0.001	0.296194
FZD1	Q9UP38	FZD1	ADC	492	0.001±0.003	0.729967	0.002±0.003	0.586599	0.001±0.001	0.296335
FHIT	P49789	FHIT	ADC	244	-0.001±0.005	0.91268	-0.002±0.006	0.727778	-0.001±0.001	0.297554
VASP	P50552	VASP	ADC	65	-0.01±0.008	0.20658	-0.013±0.01	0.191678	-0.001±0.001	0.297633
SOWAHC	Q53LP3	SOWAHC	ADC	111	0±0.006	0.941897	-0.003±0.008	0.74258	-0.001±0.001	0.298383
EGFL6	Q8IUX8	EGFL6	ADC	80	-0.004±0.008	0.630457	-0.007±0.011	0.517503	-0.002±0.002	0.298456
PEBP4	Q96S96	PEBP4	ADC	493	0.004±0.003	0.171945	0.005±0.004	0.176471	0.001±0.001	0.298809
IGKV2D-29	A0A075B6S2	IGKV2D-29	ADC	493	-0.003±0.003	0.303393	-0.004±0.004	0.266913	-0.001±0.001	0.298909
IGHV3-30	P01768	IGHV3-30	ADC	493	-0.001±0.003	0.564442	-0.002±0.003	0.485494	-0.001±0.001	0.299883
PCDHGA4	Q9Y5G9	PCDHGA4	ADC	224	-0.002±0.004	0.494398	-0.004±0.005	0.433922	-0.001±0.001	0.300228
CNNM3	Q8NE01	CNNM3	ADC	213	-0.002±0.005	0.676509	-0.003±0.006	0.587434	-0.001±0.001	0.300622
RAB10	P61026	RAB10	ADC	130	-0.01±0.008	0.197262	-0.014±0.011	0.196151	-0.002±0.002	0.301042
PBXIP1	Q96AQ6	PBXIP1	ADC	493	0.001±0.002	0.714209	0.002±0.003	0.592635	0±0	0.301185
CD48	P09326	CD48	ADC	61	-0.006±0.008	0.453622	-0.01±0.011	0.395068	-0.002±0.002	0.301867
DISP3	Q9P2K9	DISP3	ADC	371	0.001±0.003	0.710318	0.002±0.004	0.570625	0.001±0.001	0.302333
PTGR2	Q8N8N7	PTGR2	ADC	194	-0.004±0.005	0.479722	-0.006±0.007	0.436062	-0.001±0.001	0.302498
VAPA	Q9P0L0	VAPA	ADC	482	0±0.003	0.948136	-0.001±0.004	0.762481	-0.001±0.001	0.303583
SMIM20	Q8N5G0	SMIM20	ADC	52	0±0.013	0.993329	0.004±0.017	0.826285	0.002±0.002	0.303674
AHSP	Q9NZD4	AHSP	ADC	50	-0.003±0.009	0.773727	-0.006±0.013	0.619533	-0.003±0.002	0.303876
TMEM178A	Q8NBL3	TMEM178A	ADC	386	0.003±0.003	0.263802	0.004±0.004	0.259222	0.001±0.001	0.303876
CRKL	P46109	CRKL	ADC	294	-0.001±0.003	0.799617	-0.002±0.005	0.621854	-0.001±0.001	0.304005
WFDC12	Q8WWY7	WFDC12	ADC	172	0.004±0.003	0.270745	0.005±0.004	0.24668	0.001±0.001	0.304185
MPI	P34949	MPI	ADC	414	0.008±0.003	0.0118237	0.009±0.004	0.0249149	0.001±0.001	0.304336
TMSB10	P63313	TMSB10	ADC	216	0.003±0.004	0.473301	0.002±0.006	0.7595	-0.001±0.001	0.306019
ITGA7	Q13683	ITGA7	ADC	493	-0.004±0.003	0.189273	-0.005±0.004	0.200713	-0.001±0.001	0.306235
SLC6A13	Q9NSD5	SLC6A13	ADC	52	-0.002±0.007	0.776889	-0.005±0.009	0.628223	-0.002±0.002	0.307049
ISM2	Q6H9L7	ISM2	ADC	177	0.004±0.005	0.458362	0.006±0.007	0.37636	0.001±0.001	0.307574
GABARAP	O95166	GABARAP	ADC	408	0±0.003	0.966573	-0.001±0.005	0.855695	-0.001±0.001	0.307607
IDUA	P35475	IDUA	ADC	367	0.005±0.003	0.0746957	0.007±0.004	0.100134	0.001±0.001	0.308247
PLXNB1	O43157	PLXNB1	ADC	493	-0.001±0.003	0.661873	0±0.004	0.912386	0.001±0.001	0.309223
EGFL7	Q9UHF1	EGFL7	ADC	70	0.001±0.008	0.896171	0.004±0.011	0.707952	0.002±0.002	0.309223
IGHV5-10-1	A0A0J9YXX1	IGHV5-10-1	ADC	479	0.001±0.003	0.660235	0.002±0.004	0.556864	0.001±0.001	0.309825
SLC8A1	P32418	SLC8A1	ADC	361	0.004±0.003	0.202337	0.005±0.004	0.224038	0.001±0.001	0.310075
ACOT12	Q8WYK0	ACOT12	ADC	203	0±0.004	0.960404	-0.001±0.005	0.842744	-0.001±0.001	0.310301
TMX3	Q96JJ7	TMX3	ADC	211	-0.005±0.004	0.192511	-0.006±0.005	0.201017	-0.001±0.001	0.311313
HSPA4L	O95757	HSPA4L	ADC	176	0.002±0.005	0.658966	0.004±0.007	0.540368	0.001±0.001	0.31153
IGFALS	P35858	IGFALS	ADC	493	-0.001±0.003	0.662797	-0.002±0.004	0.551293	-0.001±0.001	0.311836
DPP7	Q9UHL4	DPP7	ADC	493	0±0.003	0.870017	0.001±0.003	0.713088	0.001±0.001	0.312117
LZIC	Q8WZA0	LZIC	ADC	60	0.002±0.006	0.759085	0.004±0.008	0.613821	0.001±0.001	0.312897
FIBCD1	Q8N539	FIBCD1	ADC	251	0.003±0.004	0.534704	0.004±0.006	0.463786	0.001±0.001	0.313065
ERAP1	Q9NZ08	ERAP1	ADC	493	0±0.003	0.904583	0.001±0.004	0.84967	0.001±0.001	0.313111
P4HB	P07237	P4HB	ADC	493	0±0.003	0.967818	-0.001±0.004	0.774678	-0.001±0.001	0.313146
DDX19B	Q9UMR2	DDX19B	ADC	212	-0.003±0.004	0.534214	-0.004±0.005	0.435565	-0.001±0.001	0.31353
TFAP2D	Q7Z6R9	TFAP2D	ADC	193	0.006±0.005	0.216566	0.008±0.006	0.224979	0.001±0.001	0.313701
PGAM1	P18669	PGAM1	ADC	493	-0.002±0.003	0.569991	-0.003±0.004	0.489561	-0.001±0.001	0.314286
IGLC7	A0M8Q6	IGLC7	ADC	493	0.001±0.003	0.7726	0±0.004	0.995795	-0.001±0.001	0.314696
SLIT3	O75094	SLIT3	ADC	493	0.001±0.002	0.701416	0.002±0.003	0.601996	0.001±0.001	0.314707
LGI2	Q8N0V4	LGI2	ADC	170	-0.004±0.004	0.358857	-0.005±0.005	0.317763	-0.001±0.001	0.315744
GPHN	Q9NQX3	GPHN	ADC	71	-0.01±0.006	0.112826	-0.013±0.008	0.124426	-0.001±0.001	0.316093
ERBB2	P04626	ERBB2	ADC	56	-0.005±0.007	0.472958	-0.008±0.009	0.410108	-0.002±0.002	0.317255
CDH3	P22223	CDH3	ADC	493	-0.001±0.003	0.83379	-0.001±0.004	0.697276	-0.001±0.001	0.317626
SLC39A14	Q15043	SLC39A14	ADC	224	-0.009±0.004	0.0341837	-0.012±0.006	0.0527509	-0.001±0.001	0.317731
FGG	P02679	FGG	ADC	493	-0.002±0.003	0.353162	-0.004±0.004	0.307845	-0.001±0.001	0.317896
DDB1	Q16531	DDB1	ADC	422	0.005±0.003	0.0657137	0.007±0.004	0.0885271	0.001±0.001	0.318072
IGHV3-7	P01780	IGHV3-7	ADC	493	-0.001±0.003	0.687997	-0.002±0.004	0.57529	-0.001±0.001	0.318188
PSMB1	P20618	PSMB1	ADC	482	0±0.003	0.992755	-0.001±0.003	0.819224	-0.001±0.001	0.318938
CLMP	Q9H6B4	CLMP	ADC	493	0.003±0.003	0.303705	0.004±0.004	0.283936	0.001±0.001	0.320201
MAP1B	P46821	MAP1B	ADC	469	0.001±0.003	0.721053	0.002±0.004	0.585682	0.001±0.001	0.320376
TNFRSF10C	O14798	TNFRSF10C	ADC	243	0.004±0.004	0.366927	0.006±0.006	0.319758	0.001±0.001	0.3204
CHD8	Q9HCK8	CHD8	ADC	74	-0.014±0.012	0.240354	-0.019±0.016	0.245934	-0.002±0.002	0.320462
PSMA3	P25788	PSMA3	ADC	394	0.001±0.003	0.753979	0.002±0.004	0.646125	0.001±0.001	0.320669
DRAXIN	Q8NBI3	DRAXIN	ADC	493	0.003±0.002	0.218578	0.004±0.003	0.221507	0.001±0.001	0.320847
ANGPTL4	Q9BY76	ANGPTL4	ADC	493	0.001±0.003	0.628648	0.002±0.004	0.531864	0.001±0.001	0.321392
CD83	Q01151	CD83	ADC	492	0±0.002	0.884421	0.001±0.003	0.695448	0.001±0.001	0.321635
PCDHGC4	Q9Y5F7	PCDHGC4	ADC	482	0.003±0.003	0.368037	0.004±0.004	0.352947	0.001±0.001	0.321681
NRP2	O60462	NRP2	ADC	493	0.001±0.003	0.743521	0.002±0.004	0.610954	0.001±0.001	0.321694
CD109	Q6YHK3	CD109	ADC	493	-0.007±0.003	0.0313751	-0.008±0.004	0.046393	-0.001±0.001	0.322043
TRPC5	Q9UL62	TRPC5	ADC	136	-0.001±0.006	0.897235	-0.003±0.008	0.740133	-0.001±0.001	0.322515
FABP7	O15540	FABP7	ADC	407	0.003±0.003	0.333288	0.002±0.004	0.5766	-0.001±0.001	0.322536
CPLX3	Q8WVH0	CPLX3	ADC	143	0.002±0.006	0.76949	0.003±0.007	0.662455	0.001±0.001	0.322899
IGHV3-20	A0A0C4DH32	IGHV3-20	ADC	459	0.005±0.003	0.0589165	0.006±0.004	0.0880751	0.001±0.001	0.323066
FANCD2	Q9BXW9	FANCD2	ADC	111	-0.005±0.005	0.396757	-0.007±0.007	0.337501	-0.001±0.001	0.323096
EMC7	Q9NPA0	EMC7	ADC	119	0.004±0.007	0.555116	0.007±0.01	0.476894	0.001±0.001	0.32387
BLVRB	P30043	BLVRB	ADC	195	-0.002±0.005	0.743836	-0.003±0.007	0.62025	-0.001±0.001	0.323948
VPS35	Q96QK1	VPS35	ADC	134	-0.002±0.006	0.744478	-0.004±0.008	0.620236	-0.001±0.001	0.323956
COL4A1	P02462	COL4A1	ADC	493	-0.004±0.003	0.140256	-0.005±0.003	0.161294	-0.001±0.001	0.324003
PLCD1	P51178	PLCD1	ADC	221	-0.003±0.004	0.461398	-0.004±0.005	0.405772	-0.001±0.001	0.324393
SERPINB6	P35237	SERPINB6	ADC	493	0.005±0.003	0.0821435	0.006±0.004	0.0968774	0.001±0.001	0.325228
GREM2	Q9H772	GREM2	ADC	301	-0.001±0.003	0.666882	0±0.005	0.920001	0.001±0.001	0.325899
IGFBP6	P24592	IGFBP6	ADC	493	-0.005±0.003	0.0752798	-0.006±0.004	0.0946181	-0.001±0.001	0.325957
CPN1	P15169	CPN1	ADC	493	0±0.003	0.991972	-0.001±0.003	0.821654	-0.001±0.001	0.326431
VTI1B	Q9UEU0	VTI1B	ADC	59	-0.001±0.007	0.927891	0.001±0.009	0.882404	0.001±0.001	0.327093
FIS1	Q9Y3D6	FIS1	ADC	276	0.002±0.004	0.64102	0.004±0.006	0.53031	0.001±0.001	0.327211
ADCYAP1	P18509	ADCYAP1	ADC	464	0.004±0.003	0.230816	0.005±0.004	0.219917	0.001±0.001	0.328152
DPYSL3	Q14195	DPYSL3	ADC	315	-0.002±0.004	0.622714	-0.003±0.005	0.494399	-0.001±0.001	0.32847
APOC2	P02655	APOC2	ADC	493	0.001±0.002	0.670956	0.002±0.003	0.562328	0.001±0.001	0.32876
FKBP3	Q00688	FKBP3	ADC	200	0.004±0.004	0.368529	0.006±0.006	0.342065	0.001±0.001	0.329151
PACSIN1	Q9BY11	PACSIN1	ADC	293	-0.001±0.004	0.732726	-0.003±0.005	0.601075	-0.001±0.001	0.329326
PPP1R1B	Q9UD71	PPP1R1B	ADC	493	0.004±0.003	0.167498	0.005±0.004	0.187929	0.001±0.001	0.329882
S100P	P25815	S100P	ADC	128	-0.005±0.004	0.261381	-0.007±0.006	0.256108	-0.001±0.001	0.330502
TMPRSS5	Q9H3S3	TMPRSS5	ADC	493	-0.001±0.003	0.835029	0±0.004	0.947952	0.001±0.001	0.330671
CAB39	Q9Y376	CAB39	ADC	224	-0.004±0.003	0.21985	-0.006±0.005	0.219779	-0.001±0.001	0.331363
TCN1	P20061	TCN1	ADC	112	-0.002±0.005	0.694021	-0.004±0.007	0.579156	-0.001±0.001	0.33185
ATP5IF1	Q9UII2	ATP5IF1	ADC	161	-0.009±0.007	0.211513	-0.011±0.009	0.231175	-0.001±0.001	0.332005
DISP2	A7MBM2	DISP2	ADC	52	0.011±0.01	0.272826	0.016±0.014	0.261838	0.002±0.002	0.332369
AMY2B	P19961	AMY2B	ADC	493	0.001±0.003	0.757897	0±0.004	0.996753	-0.001±0.001	0.332795
PSMA5	P28066	PSMA5	ADC	468	-0.002±0.003	0.57892	-0.003±0.004	0.498786	-0.001±0.001	0.333303
MLN	P12872	MLN	ADC	72	0.009±0.007	0.182109	0.012±0.009	0.1804	0.001±0.001	0.333703
LYPD1	Q8N2G4	LYPD1	ADC	260	-0.001±0.003	0.794037	-0.002±0.004	0.67323	-0.001±0.001	0.333771
RPS12	P25398	RPS12	ADC	75	-0.003±0.007	0.618781	-0.006±0.009	0.528645	-0.001±0.001	0.333828
RAB1A	P62820	RAB1A	ADC	346	0.001±0.003	0.691729	0.003±0.005	0.575458	0.001±0.001	0.334271
LAP3	P28838	LAP3	ADC	355	-0.003±0.003	0.358314	-0.004±0.004	0.336399	-0.001±0.001	0.334529
MMP28	Q9H239	MMP28	ADC	379	0.004±0.003	0.237549	0.005±0.004	0.236724	0.001±0.001	0.335184
IGKV3-11	P04433	IGKV3-11	ADC	493	-0.002±0.002	0.434695	-0.003±0.003	0.386792	-0.001±0.001	0.335932
PTPRB	P23467	PTPRB	ADC	385	0.001±0.003	0.810877	0.002±0.004	0.700222	0.001±0.001	0.336121
NPPC	P23582	NPPC	ADC	493	0.004±0.003	0.152909	0.005±0.004	0.164782	0.001±0.001	0.336354
FUT9	Q9Y231	FUT9	ADC	87	0.014±0.007	0.0475039	0.016±0.009	0.0778464	0.001±0.001	0.337426
ANXA7	P20073	ANXA7	ADC	431	0.001±0.003	0.750389	0±0.004	0.937702	-0.001±0.001	0.337454
RIPK4	P57078	RIPK4	ADC	130	0.006±0.005	0.212881	0.008±0.006	0.214838	0.001±0.001	0.337536
DSC1	Q08554	DSC1	ADC	493	0.001±0.002	0.756641	0±0.003	0.968868	0±0.001	0.338906
LILRB4	Q8NHJ6	LILRB4	ADC	441	-0.001±0.003	0.740472	-0.002±0.004	0.630197	-0.001±0.001	0.338928
CALCA	P01258	CALCA	ADC	493	-0.007±0.003	0.01001	-0.009±0.004	0.0233818	-0.001±0.001	0.339794
REXO2	Q9Y3B8	REXO2	ADC	377	0.003±0.004	0.46383	0.004±0.005	0.407618	0.001±0.001	0.339922
FCGR2A	P12318	FCGR2A	ADC	492	-0.002±0.003	0.524333	-0.003±0.004	0.461657	-0.001±0.001	0.340425
NKX1-2	Q9UD57	NKX1-2	ADC	50	0.008±0.012	0.491442	0.012±0.015	0.43749	0.002±0.002	0.340494
MANEAL	Q5VSG8	MANEAL	ADC	493	-0.001±0.003	0.626021	-0.002±0.004	0.5344	-0.001±0.001	0.340604
ASGR2	P07307	ASGR2	ADC	83	0.014±0.009	0.154451	0.017±0.013	0.179323	0.002±0.002	0.341029
STX12	Q86Y82	STX12	ADC	493	0.003±0.003	0.241749	0.005±0.004	0.243181	0.001±0.001	0.341173
PLOD2	O00469	PLOD2	ADC	403	0.004±0.003	0.156568	0.005±0.004	0.182458	0.001±0.001	0.342114
MDH2	P40926	MDH2	ADC	493	0.003±0.003	0.269707	0.004±0.004	0.263452	0.001±0.001	0.342439
GNG2	P59768	GNG2	ADC	224	0.004±0.004	0.333407	0.005±0.005	0.301215	0.001±0.001	0.342563
IL1RN	P18510	IL1RN	ADC	82	0±0.007	0.96629	-0.003±0.01	0.767579	-0.001±0.002	0.342799
MAPRE2	Q15555	MAPRE2	ADC	184	0.007±0.004	0.0834748	0.009±0.006	0.107594	0.001±0.001	0.342808
GPR180	Q86V85	GPR180	ADC	387	0.002±0.003	0.58299	0.003±0.004	0.499558	0.001±0.001	0.343026
CNTN5	O94779	CNTN5	ADC	468	0.005±0.003	0.0629074	0.006±0.004	0.0891971	0.001±0.001	0.343219
IGKV4-1	P06312	IGKV4-1	ADC	493	-0.002±0.003	0.360951	-0.003±0.004	0.343453	-0.001±0.001	0.343469
NDUFV2	P19404	NDUFV2	ADC	273	-0.003±0.004	0.448576	-0.004±0.005	0.397636	-0.001±0.001	0.344718
GNPTG	Q9UJJ9	GNPTG	ADC	493	0.001±0.002	0.746338	0.001±0.003	0.636065	0±0	0.345314
RPS28	P62857	RPS28	ADC	328	-0.003±0.004	0.431968	-0.004±0.005	0.374091	-0.001±0.001	0.345627
GOLGA3	Q08378	GOLGA3	ADC	84	0.011±0.012	0.375321	0.016±0.016	0.329842	0.002±0.003	0.346361
TUBB4B	P68371	TUBB4B	ADC	412	0±0.003	0.993968	-0.001±0.004	0.823945	-0.001±0.001	0.347166
LPL	P06858	LPL	ADC	493	-0.003±0.002	0.230428	-0.002±0.003	0.455242	0±0.001	0.34717
ADAMTS8	Q9UP79	ADAMTS8	ADC	493	0.004±0.003	0.12204	0.005±0.004	0.138283	0.001±0.001	0.3473
SLC4A1	P02730	SLC4A1	ADC	138	-0.003±0.007	0.626811	-0.006±0.009	0.500789	-0.001±0.002	0.347501
MRC2	Q9UBG0	MRC2	ADC	493	0±0.003	0.984125	-0.001±0.004	0.816368	-0.001±0.001	0.348059
PLA2R1	Q13018	PLA2R1	ADC	369	-0.001±0.003	0.788411	0±0.004	0.98477	0.001±0.001	0.348168
SIGLEC14	Q08ET2	SIGLEC14	ADC	493	-0.001±0.002	0.612637	-0.002±0.003	0.529992	0±0	0.348462
CD5L	O43866	CD5L	ADC	493	0±0.002	0.944084	0±0.003	0.881411	0±0	0.349306
PHB2	Q99623	PHB2	ADC	122	0±0.004	0.960372	0.001±0.005	0.7924	0.001±0.001	0.349991
DCBLD1	Q8N8Z6	DCBLD1	ADC	375	0.007±0.003	0.046264	0.009±0.005	0.0641113	0.001±0.001	0.35033
CFHR1	Q03591	CFHR1	ADC	493	-0.001±0.003	0.569108	-0.002±0.004	0.495381	-0.001±0.001	0.350332
PXYLP1	Q8TE99	PXYLP1	ADC	397	0.003±0.003	0.44462	0.004±0.005	0.411378	0.001±0.001	0.350894
GIPC1	O14908	GIPC1	ADC	387	0±0.003	0.961431	0.001±0.004	0.819071	0.001±0.001	0.351559
SPTA1	P02549	SPTA1	ADC	105	0.002±0.008	0.828619	-0.001±0.011	0.94595	-0.002±0.002	0.351796
MOG	Q16653	MOG	ADC	493	0.003±0.003	0.275053	0.004±0.003	0.266333	0.001±0.001	0.351839
EMILIN1	Q9Y6C2	EMILIN1	ADC	493	-0.001±0.003	0.697822	-0.002±0.004	0.620753	-0.001±0.001	0.352475
TOMM22	Q9NS69	TOMM22	ADC	168	-0.003±0.004	0.515808	-0.004±0.006	0.455515	-0.001±0.001	0.353609
SLC35E2B	P0CK96	SLC35E2B	ADC	144	0.004±0.006	0.484248	0.006±0.008	0.413154	0.001±0.001	0.353709
RNF11	Q9Y3C5	RNF11	ADC	197	0.005±0.004	0.241151	0.007±0.006	0.247923	0.001±0.001	0.353754
IGHV4-39	P01824	IGHV4-39	ADC	493	-0.002±0.003	0.505464	-0.003±0.003	0.448072	-0.001±0.001	0.353803
APOD	P05090	APOD	ADC	493	-0.003±0.003	0.316393	-0.004±0.003	0.305314	-0.001±0.001	0.35389
GGH	Q92820	GGH	ADC	493	0.003±0.003	0.336673	0.003±0.004	0.34902	0.001±0.001	0.353961
LMAN2	Q12907	LMAN2	ADC	493	0.003±0.003	0.32478	0.004±0.004	0.299619	0.001±0.001	0.354328
TTC1	Q99614	TTC1	ADC	169	-0.005±0.004	0.221223	-0.008±0.006	0.22324	-0.001±0.001	0.355197
SCLT1	Q96NL6	SCLT1	ADC	423	0.007±0.003	0.019273	0.008±0.004	0.0367799	0.001±0.001	0.355242
PRSS8	Q16651	PRSS8	ADC	445	0.005±0.003	0.0919984	0.006±0.004	0.115162	0.001±0.001	0.355812
PCDHGB1	Q9Y5G3	PCDHGB1	ADC	113	0.001±0.005	0.852659	0.002±0.006	0.707247	0.001±0.001	0.355863
RUNDC3A	Q59EK9	RUNDC3A	ADC	56	0.005±0.008	0.552768	0.008±0.011	0.475801	0.002±0.002	0.356826
VSTM2L	Q96N03	VSTM2L	ADC	470	-0.001±0.003	0.666376	-0.002±0.004	0.560893	-0.001±0.001	0.357027
WDR11	Q9BZH6	WDR11	ADC	139	0.007±0.006	0.21819	0.01±0.008	0.235749	0.001±0.001	0.35784
HS3ST1	O14792	HS3ST1	ADC	382	0.004±0.003	0.215343	0.005±0.004	0.227406	0.001±0.001	0.358303
CHST7	Q9NS84	CHST7	ADC	493	0.004±0.003	0.123694	0.005±0.003	0.147622	0±0.001	0.358469
SLIT2	O94813	SLIT2	ADC	167	-0.004±0.004	0.39923	-0.005±0.006	0.369122	-0.001±0.001	0.359417
PDLIM1	O00151	PDLIM1	ADC	104	-0.001±0.005	0.813535	-0.003±0.006	0.694484	-0.001±0.001	0.360193
SHISA8	B8ZZ34	SHISA8	ADC	162	0.003±0.005	0.568238	0.005±0.007	0.499351	0.001±0.001	0.360537
PITPNB	P48739	PITPNB	ADC	79	-0.009±0.007	0.194281	-0.012±0.009	0.191998	-0.001±0.001	0.360651
STX6	O43752	STX6	ADC	270	0.004±0.003	0.278969	0.005±0.004	0.257158	0.001±0.001	0.361109
ICOSLG	O75144	ICOSLG	ADC	493	0.004±0.003	0.18816	0.006±0.005	0.203188	0.001±0.001	0.363277
PDAP1	Q13442	PDAP1	ADC	332	0.006±0.004	0.114979	0.007±0.005	0.140975	0.001±0.001	0.36335
SUGT1	Q9Y2Z0	SUGT1	ADC	131	-0.001±0.006	0.804517	-0.003±0.008	0.664277	-0.001±0.001	0.363448
ANGPT2	O15123	ANGPT2	ADC	198	0.006±0.004	0.171503	0.006±0.006	0.350505	-0.001±0.001	0.363454
PRKAR2A	P13861	PRKAR2A	ADC	75	-0.002±0.007	0.767318	-0.005±0.01	0.643643	-0.001±0.001	0.363534
FBLN2	P98095	FBLN2	ADC	493	-0.002±0.003	0.590692	-0.002±0.004	0.517093	-0.001±0.001	0.363642
PTPRU	Q92729	PTPRU	ADC	457	-0.004±0.003	0.152964	-0.005±0.004	0.169189	-0.001±0.001	0.363701
AMY2A	P04746	AMY2A	ADC	90	-0.015±0.006	0.0188859	-0.019±0.009	0.035513	-0.001±0.001	0.364214
TSPAN31	Q12999	TSPAN31	ADC	209	0.004±0.004	0.357243	0.005±0.005	0.315521	0.001±0.001	0.364369
SAA2	P0DJI9	SAA2	ADC	464	-0.005±0.003	0.0360328	-0.006±0.003	0.063553	0±0.001	0.364413
BLMH	Q13867	BLMH	ADC	493	0.005±0.003	0.0961347	0.006±0.004	0.118811	0.001±0.001	0.364775
FOLH1	Q04609	FOLH1	ADC	423	0.002±0.003	0.498185	0.003±0.004	0.42931	0.001±0.001	0.364995
CCN3	P48745	CCN3	ADC	493	-0.002±0.003	0.357843	-0.003±0.003	0.349909	0±0.001	0.366979
PSMA6	P60900	PSMA6	ADC	493	0.004±0.003	0.197301	0.005±0.004	0.21996	0.001±0.001	0.367454
IFI6	P09912	IFI6	ADC	458	0.003±0.003	0.325617	0.004±0.004	0.323563	0.001±0.001	0.367759
CCDC144A	A2RUR9	CCDC144A	ADC	56	0.011±0.011	0.312814	0.015±0.014	0.309201	0.002±0.002	0.36811
ASPA	P45381	ASPA	ADC	68	-0.001±0.006	0.917161	0.001±0.008	0.927613	0.001±0.001	0.368916
HAL	P42357	HAL	ADC	127	0.008±0.006	0.159623	0.011±0.008	0.188487	0.001±0.001	0.369194
ATP1A2	P50993	ATP1A2	ADC	493	-0.001±0.003	0.845445	-0.001±0.004	0.716817	0±0.001	0.369358
IGLV1-51	P01701	IGLV1-51	ADC	493	0.001±0.003	0.650725	0.001±0.004	0.891231	-0.001±0.001	0.369366
CZIB	Q9NWV4	CZIB	ADC	396	-0.002±0.003	0.387106	-0.003±0.004	0.377697	-0.001±0.001	0.369493
IVL	P07476	IVL	ADC	67	-0.004±0.006	0.520269	-0.006±0.008	0.460302	-0.001±0.001	0.369517
CTNNA1	P35221	CTNNA1	ADC	165	-0.003±0.005	0.582366	-0.004±0.006	0.505009	-0.001±0.001	0.369637
PRDX5	P30044	PRDX5	ADC	313	0.001±0.004	0.820761	0±0.005	0.927349	-0.001±0.001	0.369959
RNASET2	O00584	RNASET2	ADC	493	0.001±0.003	0.826704	0.001±0.003	0.708601	0±0.001	0.370616
NOL3	O60936	NOL3	ADC	50	-0.011±0.011	0.315297	-0.016±0.016	0.327458	-0.002±0.003	0.370702
CSMD3	Q7Z407	CSMD3	ADC	201	-0.003±0.005	0.559745	-0.004±0.006	0.489876	-0.001±0.001	0.371942
KRT82	Q9NSB4	KRT82	ADC	248	0.003±0.004	0.48021	0.004±0.006	0.441816	0.001±0.001	0.372089
HYAL1	Q12794	HYAL1	ADC	493	-0.004±0.003	0.169443	-0.005±0.004	0.186128	0±0.001	0.373327
MYH7	P12883	MYH7	ADC	117	-0.004±0.005	0.438404	-0.005±0.006	0.40379	-0.001±0.001	0.373562
GALNT7	Q86SF2	GALNT7	ADC	493	0±0.003	0.931483	0.001±0.004	0.854545	0.001±0.001	0.373911
LSP1	P33241	LSP1	ADC	196	0.001±0.004	0.8861	0.002±0.005	0.735407	0.001±0.001	0.374596
HNRNPD	Q14103	HNRNPD	ADC	172	0.001±0.005	0.788634	0±0.007	0.998879	-0.001±0.001	0.375047
CAPN1	P07384	CAPN1	ADC	301	-0.002±0.003	0.522113	-0.003±0.004	0.454703	-0.001±0.001	0.375969
VCAN	P13611	VCAN	ADC	493	-0.001±0.003	0.801867	0±0.004	0.961423	0.001±0.001	0.37604
PDIA2	Q13087	PDIA2	ADC	253	0.006±0.004	0.118162	0.007±0.005	0.149948	0.001±0.001	0.376197
MGAT5	Q09328	MGAT5	ADC	493	0±0.003	0.96055	0.001±0.004	0.808751	0.001±0.001	0.376277
CTXND1	A0A1B0GTU2	CTXND1	ADC	313	0.005±0.003	0.1776	0.006±0.005	0.188902	0.001±0.001	0.377167
FAM9B	Q8IZU0	FAM9B	ADC	316	-0.001±0.004	0.718588	-0.002±0.005	0.625099	-0.001±0.001	0.377509
EIF4EBP1	Q13541	EIF4EBP1	ADC	113	-0.003±0.005	0.560533	-0.005±0.007	0.47297	-0.001±0.001	0.377546
GAS1	P54826	GAS1	ADC	490	0.005±0.003	0.074711	0.006±0.004	0.0940707	0.001±0.001	0.378076
UBB	P0CG47	UBB	ADC	493	0.003±0.003	0.328579	0.004±0.004	0.313589	0.001±0.001	0.378419
DNM1	Q05193	DNM1	ADC	493	0.003±0.003	0.214106	0.004±0.003	0.222	0±0.001	0.379152
ENTPD1	P49961	ENTPD1	ADC	289	0.001±0.004	0.882095	-0.001±0.005	0.913147	-0.001±0.001	0.379467
SEMG2	Q02383	SEMG2	ADC	449	-0.001±0.003	0.71781	0±0.004	0.944889	0.001±0.001	0.379738
MANF	P55145	MANF	ADC	391	0±0.003	0.984616	0.001±0.004	0.834575	0±0.001	0.381933
CHCHD2	Q9Y6H1	CHCHD2	ADC	150	0.003±0.004	0.472434	0.005±0.006	0.427708	0.001±0.001	0.381997
DYNC1H1	Q14204	DYNC1H1	ADC	80	-0.002±0.004	0.682008	-0.003±0.006	0.573958	-0.001±0.001	0.382253
APOM	O95445	APOM	ADC	493	0±0.003	0.961251	-0.001±0.003	0.788266	0±0.001	0.382649
SSC5D	A1L4H1	SSC5D	ADC	493	0±0.003	0.982949	-0.001±0.004	0.865402	-0.001±0.001	0.383324
GLTP	Q9NZD2	GLTP	ADC	110	0.008±0.007	0.256972	0.01±0.009	0.273585	0.001±0.001	0.383826
RADX	Q6NSI4	RADX	ADC	491	-0.002±0.003	0.390558	-0.003±0.004	0.376423	0±0.001	0.384162
IGHV2-26	A0A0B4J1V2	IGHV2-26	ADC	493	-0.002±0.003	0.553191	-0.002±0.003	0.503491	0±0.001	0.384316
HEXA	P06865	HEXA	ADC	493	0.002±0.003	0.449939	0.003±0.003	0.429404	0±0.001	0.384697
SCPEP1	Q9HB40	SCPEP1	ADC	479	-0.001±0.003	0.666664	-0.002±0.003	0.578964	0±0.001	0.384758
CEMIP	Q8WUJ3	CEMIP	ADC	493	-0.003±0.003	0.242124	-0.005±0.004	0.256221	-0.001±0.001	0.384916
ACTN1	P12814	ACTN1	ADC	241	-0.002±0.004	0.579717	-0.003±0.005	0.520549	-0.001±0.001	0.384995
ITGB8	P26012	ITGB8	ADC	370	0±0.003	0.992471	0.001±0.004	0.762777	0.001±0.001	0.385595
GNPDA2	Q8TDQ7	GNPDA2	ADC	426	0.001±0.003	0.746732	0.002±0.004	0.648158	0.001±0.001	0.38573
IGLV10-54	A0A075B6I4	IGLV10-54	ADC	428	-0.001±0.003	0.744392	-0.002±0.004	0.633507	-0.001±0.001	0.386234
IGKV3D-15	A0A087WSY6	IGKV3D-15	ADC	493	-0.002±0.003	0.460793	-0.003±0.003	0.429641	0±0.001	0.386427
RAB2A	P61019	RAB2A	ADC	329	-0.002±0.003	0.491874	-0.003±0.004	0.433413	-0.001±0.001	0.386828
LYPD6B	Q8NI32	LYPD6B	ADC	58	-0.007±0.007	0.32503	-0.01±0.01	0.31646	-0.001±0.002	0.387142
CREG1	O75629	CREG1	ADC	482	0.002±0.002	0.340951	0.003±0.003	0.329774	0±0.001	0.387151
SELENOP	P49908	SELENOP	ADC	493	-0.001±0.003	0.693326	-0.002±0.004	0.592665	0±0.001	0.3874
RAB14	P61106	RAB14	ADC	493	0.002±0.003	0.331745	0.003±0.003	0.321941	0±0.001	0.38836
IGHV1-69D	A0A0B4J2H0	IGHV1-69D	ADC	186	-0.003±0.005	0.572367	-0.004±0.006	0.507318	-0.001±0.001	0.388537
PRR4	Q16378	PRR4	ADC	297	0±0.004	0.981514	-0.001±0.005	0.800549	-0.001±0.001	0.388864
ATG9A	Q7Z3C6	ATG9A	ADC	71	0±0.009	0.993919	0.002±0.012	0.855971	0.001±0.002	0.389035
TNFRSF1B	P20333	TNFRSF1B	ADC	389	-0.002±0.003	0.388208	-0.003±0.004	0.382232	-0.001±0.001	0.389119
KRT1.v2	P04264	KRT1.v2	ADC	142	0.004±0.005	0.477201	0.005±0.007	0.448191	0.001±0.001	0.389205
NHLRC3	Q5JS37	NHLRC3	ADC	482	-0.001±0.003	0.689502	0±0.004	0.9766	0.001±0.001	0.389281
ENOPH1	Q9UHY7	ENOPH1	ADC	454	0.004±0.003	0.115707	0.005±0.003	0.136561	0±0.001	0.389524
ADAM10	O14672	ADAM10	ADC	493	-0.003±0.003	0.28566	-0.004±0.003	0.304315	0±0.001	0.39037
ISG15	P05161	ISG15	ADC	119	0.009±0.005	0.114844	0.011±0.007	0.139434	0.001±0.001	0.390765
SEMA4D	Q92854	SEMA4D	ADC	493	0.004±0.003	0.217388	0.005±0.004	0.220177	0.001±0.001	0.390803
RXYLT1	Q9Y2B1	RXYLT1	ADC	484	-0.004±0.003	0.224557	-0.005±0.004	0.253986	-0.001±0.001	0.391473
COLEC12	Q5KU26	COLEC12	ADC	493	0.003±0.003	0.266967	0.004±0.004	0.256276	0.001±0.001	0.391759
RAP1B	P61224	RAP1B	ADC	475	-0.002±0.002	0.430331	-0.003±0.003	0.398209	0±0	0.392484
RAB6A	P20340	RAB6A	ADC	160	0.005±0.004	0.21165	0.006±0.005	0.239952	0.001±0.001	0.392506
FCMR	O60667	FCMR	ADC	74	0.007±0.009	0.40909	0.011±0.012	0.385039	0.002±0.002	0.392848
CHST14	Q8NCH0	CHST14	ADC	491	-0.003±0.003	0.235259	-0.004±0.004	0.255869	0±0.001	0.392965
ADD1	P35611	ADD1	ADC	426	0.005±0.003	0.141223	0.006±0.004	0.149746	0.001±0.001	0.3931
LRPAP1	P30533	LRPAP1	ADC	406	-0.001±0.003	0.637457	-0.001±0.004	0.858441	0±0.001	0.393579
SMOC2	Q9H3U7	SMOC2	ADC	470	-0.003±0.003	0.313573	-0.004±0.004	0.309784	0±0.001	0.393595
NAGPA	Q9UK23	NAGPA	ADC	463	0.002±0.003	0.565883	0.003±0.004	0.451617	0.001±0.001	0.393634
RBBP9	O75884	RBBP9	ADC	197	-0.001±0.004	0.836432	0±0.006	0.93844	0.001±0.001	0.393671
HINT1	P49773	HINT1	ADC	398	-0.002±0.004	0.642583	-0.003±0.005	0.561181	-0.001±0.001	0.393853
CAPS	Q13938	CAPS	ADC	380	0±0.003	0.935405	-0.001±0.004	0.868772	-0.001±0.001	0.393895
ACYP1	P07311	ACYP1	ADC	493	-0.001±0.002	0.70233	-0.002±0.003	0.611718	0±0.001	0.393921
ARPC3	O15145	ARPC3	ADC	159	-0.001±0.004	0.806654	-0.002±0.006	0.689045	-0.001±0.001	0.394112
ERO1A	Q96HE7	ERO1A	ADC	56	0.009±0.009	0.358393	0.012±0.013	0.341454	0.002±0.002	0.394683
PCYOX1	Q9UHG3	PCYOX1	ADC	493	0.001±0.003	0.832428	0±0.004	0.933607	0±0.001	0.394858
ICAM2	P13598	ICAM2	ADC	493	0.004±0.003	0.205074	0.005±0.004	0.21091	0.001±0.001	0.394991
POF1B	Q8WVV4	POF1B	ADC	166	-0.002±0.004	0.671561	-0.003±0.005	0.567163	-0.001±0.001	0.395126
COPS6	Q7L5N1	COPS6	ADC	178	-0.001±0.005	0.891858	-0.002±0.007	0.748428	-0.001±0.001	0.395315
FAM241B	Q96D05	FAM241B	ADC	210	0.004±0.004	0.409349	0.005±0.006	0.363942	0.001±0.001	0.395853
CD38	P28907	CD38	ADC	197	0.002±0.004	0.615237	0.003±0.006	0.556725	0.001±0.001	0.396269
IGHM	P01871	IGHM	ADC	493	0.001±0.002	0.730798	0±0.003	0.911555	0±0	0.396823
WNT6	Q9Y6F9	WNT6	ADC	435	-0.002±0.003	0.45999	-0.003±0.004	0.424072	-0.001±0.001	0.397112
ABCA2	Q9BZC7	ABCA2	ADC	493	0±0.003	0.904461	0.001±0.004	0.760058	0±0.001	0.397984
BSN	Q9UPA5	BSN	ADC	60	0.014±0.013	0.291402	0.019±0.018	0.29848	0.002±0.003	0.398328
MIEN1	Q9BRT3	MIEN1	ADC	180	0.001±0.004	0.689273	0.002±0.005	0.62934	0.001±0.001	0.399013
PDGFC	Q9NRA1	PDGFC	ADC	424	-0.007±0.003	0.0324654	-0.008±0.004	0.0583428	-0.001±0.001	0.399114
CTHRC1	Q96CG8	CTHRC1	ADC	493	-0.005±0.003	0.117643	-0.006±0.004	0.141075	-0.001±0.001	0.399336
CA8	P35219	CA8	ADC	75	-0.015±0.007	0.0430401	-0.018±0.009	0.0594593	-0.001±0.001	0.399479
ITGAV	P06756	ITGAV	ADC	305	-0.004±0.003	0.162587	-0.006±0.004	0.187383	-0.001±0.001	0.39952
CCDC80	Q76M96	CCDC80	ADC	472	0±0.003	0.905676	-0.001±0.004	0.887082	-0.001±0.001	0.399756
CARTPT	Q16568	CARTPT	ADC	493	0.003±0.003	0.280488	0.004±0.004	0.289358	0±0.001	0.400005
KRT84	Q9NSB2	KRT84	ADC	56	-0.003±0.008	0.70485	-0.005±0.01	0.604366	-0.001±0.002	0.401132
EDNRB	P24530	EDNRB	ADC	115	0.003±0.005	0.486572	0.005±0.006	0.456685	0.001±0.001	0.401325
SECTM1	Q8WVN6	SECTM1	ADC	153	0.002±0.005	0.757639	0±0.007	0.982015	-0.001±0.001	0.401989
METTL24	Q5JXM2	METTL24	ADC	252	0.001±0.004	0.804244	0.002±0.005	0.726793	0.001±0.001	0.402092
LYVE1	Q9Y5Y7	LYVE1	ADC	493	-0.001±0.003	0.813387	-0.001±0.004	0.714372	0±0.001	0.40295
PGM2	Q96G03	PGM2	ADC	89	-0.007±0.007	0.38074	-0.006±0.01	0.567207	0.001±0.001	0.403319
ARFIP2	P53365	ARFIP2	ADC	153	0.012±0.006	0.0420191	0.015±0.008	0.0630993	0.001±0.001	0.403798
PMFBP1	Q8TBY8	PMFBP1	ADC	384	0.003±0.004	0.401121	0.005±0.005	0.378813	0.001±0.001	0.404624
GALC	P54803	GALC	ADC	493	-0.002±0.003	0.582822	-0.003±0.004	0.505928	0±0.001	0.404752
PAMR1	Q6UXH9	PAMR1	ADC	493	-0.003±0.003	0.229664	-0.004±0.003	0.248568	0±0.001	0.404928
STAM	Q92783	STAM	ADC	63	0.007±0.008	0.360177	0.01±0.01	0.321252	0.001±0.001	0.405101
SYNE1	Q8NF91	SYNE1	ADC	241	-0.001±0.004	0.729897	-0.002±0.005	0.622583	-0.001±0.001	0.405779
MSTN	O14793	MSTN	ADC	493	-0.003±0.003	0.393933	-0.004±0.004	0.382672	-0.001±0.001	0.406381
ARSB	P15848	ARSB	ADC	347	0±0.003	0.948667	0.001±0.003	0.879138	0±0.001	0.40676
KRTAP29-1	A8MX34	KRTAP29-1	ADC	322	-0.002±0.004	0.63196	-0.003±0.005	0.558615	-0.001±0.001	0.406804
JAML	Q86YT9	JAML	ADC	328	-0.007±0.003	0.03517	-0.008±0.004	0.0663159	-0.001±0.001	0.407049
IGHV4-34	P06331	IGHV4-34	ADC	173	-0.002±0.004	0.711924	-0.003±0.006	0.625959	-0.001±0.001	0.407414
CEP128	Q6ZU80	CEP128	ADC	60	-0.01±0.007	0.160034	-0.014±0.01	0.19003	-0.002±0.002	0.408394
SPRY2	O43597	SPRY2	ADC	167	0.002±0.005	0.691928	0.003±0.006	0.624424	0.001±0.001	0.408961
FZD6	O60353	FZD6	ADC	236	-0.003±0.004	0.358548	-0.004±0.005	0.375854	-0.001±0.001	0.409916
PPIB	P23284	PPIB	ADC	493	-0.004±0.002	0.147841	-0.005±0.003	0.176217	0±0.001	0.409968
UBQLN2	Q9UHD9	UBQLN2	ADC	287	0±0.003	0.955693	0.001±0.005	0.894759	0.001±0.001	0.410124
LY86	O95711	LY86	ADC	374	0±0.003	0.894226	0±0.004	0.897866	0±0.001	0.410346
IGFLR1	Q9H665	IGFLR1	ADC	138	0.003±0.006	0.529036	0.005±0.008	0.477841	0.001±0.001	0.411074
IGLV5-39	A0A0G2JS06	IGLV5-39	ADC	493	-0.002±0.003	0.342973	-0.003±0.003	0.354736	0±0.001	0.411205
FAM20A	Q96MK3	FAM20A	ADC	404	-0.001±0.003	0.814895	-0.001±0.004	0.688893	0±0.001	0.411576
MGAT4B	Q9UQ53	MGAT4B	ADC	241	0±0.003	0.911123	0.001±0.005	0.767132	0.001±0.001	0.411735
ADH1B	P00325	ADH1B	ADC	283	-0.001±0.004	0.714384	-0.002±0.005	0.615432	-0.001±0.001	0.412013
EFCC1	Q9HA90	EFCC1	ADC	185	-0.003±0.005	0.621482	-0.001±0.007	0.876294	0.001±0.001	0.41233
IGLV6-57	P01721	IGLV6-57	ADC	473	-0.002±0.003	0.601049	-0.003±0.004	0.525595	-0.001±0.001	0.413261
SYT3	Q9BQG1	SYT3	ADC	112	-0.001±0.007	0.881447	-0.003±0.01	0.741581	-0.001±0.002	0.415339
FKBP1A	P62942	FKBP1A	ADC	59	0±0.009	0.959142	-0.003±0.012	0.81401	-0.002±0.002	0.415978
LAMA2	P24043	LAMA2	ADC	493	-0.004±0.003	0.126836	-0.005±0.004	0.158275	0±0.001	0.416044
CRABP2	P29373	CRABP2	ADC	116	-0.006±0.006	0.297073	-0.008±0.007	0.293511	-0.001±0.001	0.416405
BST1	Q10588	BST1	ADC	485	0±0.003	0.968907	-0.001±0.004	0.815156	0±0.001	0.417112
BOC	Q9BWV1	BOC	ADC	283	-0.002±0.004	0.67161	-0.003±0.006	0.582773	-0.001±0.001	0.417336
FCN2	Q15485	FCN2	ADC	489	0±0.002	0.840248	-0.001±0.003	0.728209	0±0	0.41847
CRISPLD1	Q9H336	CRISPLD1	ADC	479	-0.006±0.003	0.0175579	-0.007±0.003	0.0351639	0±0.001	0.418504
CTBS	Q01459	CTBS	ADC	493	-0.001±0.003	0.85157	-0.001±0.004	0.748763	0±0.001	0.419466
SIGLEC9	Q9Y336	SIGLEC9	ADC	376	0.003±0.003	0.317059	0.004±0.004	0.305518	0.001±0.001	0.419814
RNF150	Q9ULK6	RNF150	ADC	385	0.001±0.003	0.782946	0.002±0.004	0.672356	0±0.001	0.419984
IGHV2-70D	A0A0C4DH43	IGHV2-70D	ADC	441	-0.002±0.003	0.559507	-0.003±0.004	0.509809	0±0.001	0.420624
[truncated: 1,866 more rows]
